# Supplementary material for: Polygenic risk modeling for prediction of epithelial ovarian cancer risk
Source: Eur J Hum Genet. 2022 Jan 14;30(3):349–62. doi: 10.1038/s41431-021-00987-7 (PMC8904525; doi:10.1038/s41431-021-00987-7)
Supplement: Supplementary file 4 — Table S1- Lasso Weights [file 41431_2021_987_MOESM4_ESM.xlsx]

## Sheet: Table_S1_lasso_weights
Table S1: Effect estimates (weights) of SNPs selected for lasso model
SNP	Chromosome	Position	Reference	Effect	Beta	EAF
1:2836099_C_T	1	2836099	C	T	-0.00905094	0.186833
1:3585864_T_G	1	3585864	T	G	0.00800289	0.0808464
1:4234812_C_T	1	4234812	C	T	-0.0019772	0.362655
1:4796223_C_G	1	4796223	C	G	-0.00525637	0.754555
1:7114482_G_A	1	7114482	G	A	-0.00309127	0.683903
1:7414366_G_A	1	7414366	G	A	-0.00318602	0.0440679
1:9127159_C_A	1	9127159	C	A	-0.00688617	0.584461
1:9159536_T_C	1	9159536	T	C	-0.000745281	0.29983
1:15558705_A_G	1	15558705	A	G	0.000345431	0.260177
1:16466003_T_C	1	16466003	T	C	0.00386266	0.0495235
1:17289911_C_T	1	17289911	C	T	-0.00297807	0.294928
1:18650794_C_T	1	18650794	C	T	0.0154688	0.924667
1:20993151_T_G	1	20993151	T	G	-0.00692661	0.797114
1:22468215_C_T	1	22468215	C	T	0.0176509	0.156422
1:22480159_A_G	1	22480159	A	G	0.00173303	0.411482
1:22484575_T_C	1	22484575	T	C	0.00269751	0.271046
1:22490724_C_A	1	22490724	C	A	0.00866789	0.235482
1:22702434_C_T	1	22702434	C	T	0.00326189	0.380034
1:23354814_C_T	1	23354814	C	T	0.00316976	0.492922
1:23743581_C_G	1	23743581	C	G	0.00211213	0.796988
1:38082122_G_A	1	38082122	G	A	0.0378289	0.257904
1:40283051_T_G	1	40283051	T	G	8.41343e-05	0.845854
1:40409283_T_C	1	40409283	T	C	-0.00895888	0.368556
1:44171211_C_T	1	44171211	C	T	-0.0062793	0.251299
1:44224688_G_A	1	44224688	G	A	-0.00552084	0.261291
1:44567463_C_T	1	44567463	C	T	-0.00390879	0.192119
1:45472169_C_T	1	45472169	C	T	-0.00962667	0.665974
1:58934155_A_G	1	58934155	A	G	0.00179386	0.937928
1:62360287_G_A	1	62360287	G	A	0.00408666	0.662306
1:62650317_C_T	1	62650317	C	T	0.00213945	0.358956
1:62932120_C_T	1	62932120	C	T	-0.000168435	0.120022
1:68417943_C_G	1	68417943	C	G	0.000675043	0.0425808
1:71188749_G_A	1	71188749	G	A	0.00806978	0.0983964
1:84735688_G_T	1	84735688	G	T	-0.00361166	0.0596367
1:85332120_T_C	1	85332120	T	C	0.00454681	0.698391
1:90537432_G_A	1	90537432	G	A	0.00177615	0.421149
1:91687495_G_A	1	91687495	G	A	-0.000931782	0.136263
1:93346928_A_T	1	93346928	A	T	-0.00193293	0.265343
1:99396256_C_T	1	99396256	C	T	0.0139987	0.0100887
1:103432282_T_A	1	103432282	T	A	0.00126811	0.0455845
1:107870521_A_G	1	107870521	A	G	-0.0107985	0.0406935
1:116663190_G_T	1	116663190	G	T	0.00231917	0.118771
1:146527879_A_G	1	146527879	A	G	-0.0022317	0.459569
1:146748962_C_G	1	146748962	C	G	0.00479285	0.286468
1:147127731_T_G	1	147127731	T	G	-0.00103174	0.1048
1:156146218_C_T	1	156146218	C	T	0.00390047	0.594784
1:157445895_C_T	1	157445895	C	T	0.00154624	0.758352
1:157468989_C_G	1	157468989	C	G	0.00491552	0.150881
1:157874097_G_T	1	157874097	G	T	-0.00491722	0.032111
1:158044419_C_T	1	158044419	C	T	-0.00173056	0.247528
1:159752873_C_G	1	159752873	C	G	0.00599108	0.153205
1:160407840_C_T	1	160407840	C	T	-0.000706034	0.249923
1:161969986_G_A	1	161969986	G	A	0.000592453	0.052976
1:169018388_G_A	1	169018388	G	A	-0.000796175	0.344964
1:169461406_G_A	1	169461406	G	A	-0.00389699	0.542888
1:173166247_A_G	1	173166247	A	G	0.00871393	0.675404
1:175001850_C_G	1	175001850	C	G	-0.00949071	0.139374
1:175016178_T_C	1	175016178	T	C	0.0145898	0.266149
1:178368867_T_A	1	178368867	T	A	-0.00700097	0.0238849
1:179423491_G_A	1	179423491	G	A	0.0053607	0.39845
1:179458821_T_C	1	179458821	T	C	0.00757237	0.547351
1:179794602_A_G	1	179794602	A	G	0.00121286	0.142253
1:179839483_A_G	1	179839483	A	G	0.0152608	0.051122
1:181636598_A_G	1	181636598	A	G	0.00307106	0.640545
1:181821447_A_G	1	181821447	A	G	0.00288915	0.336788
1:185497093_A_T	1	185497093	A	T	0.00669341	0.0596236
1:186833629_T_C	1	186833629	T	C	-0.00718691	0.200292
1:190061438_A_T	1	190061438	A	T	-0.00110954	0.155237
1:191562453_A_C	1	191562453	A	C	-0.00271493	0.152087
1:193840591_G_T	1	193840591	G	T	0.00501752	0.0113707
1:200416099_G_A	1	200416099	G	A	0.00102288	0.004355
1:201449762_A_G	1	201449762	A	G	0.00227166	0.654999
1:201449926_C_G	1	201449926	C	G	-0.00747206	0.19387
1:205303672_T_C	1	205303672	T	C	-0.00128422	0.0178114
1:211683994_T_A	1	211683994	T	A	0.0010987	0.061232
1:212687808_A_T	1	212687808	A	T	0.00105321	0.233222
1:213793728_T_C	1	213793728	T	C	-0.00252824	0.658083
1:214411398_A_G	1	214411398	A	G	0.0117711	0.144002
1:225920222_G_A	1	225920222	G	A	-0.0024813	0.271163
1:228125436_G_T	1	228125436	G	T	-0.00479633	0.0912558
1:232470122_G_T	1	232470122	G	T	0.00216807	0.679503
1:232668186_C_T	1	232668186	C	T	-0.00158145	0.0218653
1:233057105_T_C	1	233057105	T	C	-0.00389616	0.0360657
1:233464877_G_T	1	233464877	G	T	0.00115782	0.144681
1:233476263_G_A	1	233476263	G	A	0.00390795	0.44212
1:234118863_G_A	1	234118863	G	A	-0.000764557	0.158867
1:240091212_A_C	1	240091212	A	C	-0.000358766	0.404305
1:240091420_T_G	1	240091420	T	G	-0.00387897	0.591723
1:241659938_A_C	1	241659938	A	C	-0.00748476	0.699005
1:242079974_G_A	1	242079974	G	A	-0.00930493	0.277014
1:242464253_C_T	1	242464253	C	T	0.00473359	0.00871039
1:244334507_T_C	1	244334507	T	C	0.0120336	0.424807
1:245703819_T_C	1	245703819	T	C	0.00655647	0.412095
2:2283434_C_A	2	2283434	C	A	-0.00263395	0.391849
2:2853660_C_A	2	2853660	C	A	0.00995207	0.0289104
2:3175376_C_T	2	3175376	C	T	0.00867307	0.89165
2:3178831_T_C	2	3178831	T	C	0.000769972	0.876716
2:4581932_C_T	2	4581932	C	T	-0.00379531	0.102182
2:7052638_T_A	2	7052638	T	A	0.000520993	0.182828
2:7169024_T_C	2	7169024	T	C	-0.00440839	0.286955
2:7186450_G_A	2	7186450	G	A	-0.00553109	0.286194
2:8099403_G_C	2	8099403	G	C	-0.00599911	0.206843
2:9803664_C_A	2	9803664	C	A	0.00125767	0.715899
2:10501146_T_C	2	10501146	T	C	-0.00925672	0.735632
2:11702661_A_C	2	11702661	A	C	0.0149182	0.56119
2:12469647_A_G	2	12469647	A	G	-0.00478807	0.0146834
2:12510536_G_A	2	12510536	G	A	-0.00141084	0.912907
2:12899335_G_A	2	12899335	G	A	0.00215529	0.217296
2:12969771_C_T	2	12969771	C	T	0.0108229	0.0451336
2:13688593_C_T	2	13688593	C	T	0.000633512	0.27318
2:13918940_A_G	2	13918940	A	G	-0.00069033	0.0715234
2:18301867_C_G	2	18301867	C	G	0.00812401	0.0460035
2:19689308_G_A	2	19689308	G	A	0.00567018	0.52154
2:20267917_A_G	2	20267917	A	G	-0.00383523	0.0234655
2:25453968_C_G	2	25453968	C	G	0.0100865	0.187543
2:25575523_A_G	2	25575523	A	G	-0.00254196	0.0345382
2:25588933_C_T	2	25588933	C	T	-0.00184575	0.0754611
2:27384710_C_T	2	27384710	C	T	-0.00525081	0.263905
2:28304630_A_G	2	28304630	A	G	0.000342684	0.10539
2:29615443_T_G	2	29615443	T	G	0.00178994	0.72856
2:30912563_A_C	2	30912563	A	C	0.00169521	0.293069
2:30982472_C_A	2	30982472	C	A	0.0011612	0.0528187
2:33958575_C_T	2	33958575	C	T	-0.00616469	0.207505
2:37444617_A_T	2	37444617	A	T	-0.00463754	0.639866
2:37864069_G_T	2	37864069	G	T	0.00058576	0.0855665
2:38616851_G_A	2	38616851	G	A	-0.0256532	0.00948291
2:42370455_T_C	2	42370455	T	C	0.000979496	0.604802
2:42744783_C_T	2	42744783	C	T	-0.0157846	0.15475
2:47267240_A_T	2	47267240	A	T	-0.00200334	0.394401
2:48628310_C_T	2	48628310	C	T	-0.00692242	0.120471
2:48817475_C_G	2	48817475	C	G	-0.00992315	0.0128956
2:49554983_A_C	2	49554983	A	C	0.00174416	0.448128
2:49565575_C_T	2	49565575	C	T	5.20977e-05	0.155699
2:49641262_T_G	2	49641262	T	G	0.00824482	0.205656
2:49703312_T_C	2	49703312	T	C	0.0228044	0.0177368
2:50398486_T_G	2	50398486	T	G	-0.00149732	0.0577547
2:50439798_G_A	2	50439798	G	A	0.00319189	0.0844003
2:50472022_A_C	2	50472022	A	C	-0.00649892	0.0341855
2:59291178_G_A	2	59291178	G	A	-0.00189971	0.693069
2:60878203_T_A	2	60878203	T	A	0.00230903	0.415865
2:67503651_A_G	2	67503651	A	G	-0.000587442	0.367688
2:75389604_T_C	2	75389604	T	C	0.0092622	0.097342
2:75422405_T_C	2	75422405	T	C	-0.00402154	0.17023
2:75762367_T_C	2	75762367	T	C	0.00691438	0.332582
2:78470532_T_C	2	78470532	T	C	0.00936228	0.0475051
2:78658528_T_C	2	78658528	T	C	-0.00020013	0.687919
2:80227687_C_T	2	80227687	C	T	0.00245769	0.149269
2:85069581_C_T	2	85069581	C	T	-0.00210862	0.0360667
2:88688845_C_T	2	88688845	C	T	0.01402	0.0147565
2:100758869_A_G	2	100758869	A	G	-0.00546033	0.0509182
2:107180865_A_G	2	107180865	A	G	0.00437396	0.503817
2:109757719_C_T	2	109757719	C	T	-0.0035881	0.523395
2:111702774_T_C	2	111702774	T	C	0.00675281	0.183793
2:111735129_T_G	2	111735129	T	G	0.00466351	0.199579
2:111787853_C_A	2	111787853	C	A	0.0136617	0.151651
2:111818658_A_C	2	111818658	A	C	0.00946518	0.254314
2:111939092_A_C	2	111939092	A	C	0.00665694	0.190587
2:112331189_T_C	2	112331189	T	C	0.0027236	0.00707942
2:113493816_T_C	2	113493816	T	C	0.00490245	0.00699408
2:113496453_G_A	2	113496453	G	A	0.0501391	0.00961758
2:113985170_C_T	2	113985170	C	T	-5.16458e-05	0.365453
2:114003479_A_G	2	114003479	A	G	-0.0150639	0.280704
2:121089570_T_A	2	121089570	T	A	0.00351981	0.377479
2:121141060_C_T	2	121141060	C	T	-0.00293603	0.214288
2:126053105_C_T	2	126053105	C	T	0.00205538	0.0140909
2:138059384_C_G	2	138059384	C	G	-0.00105097	0.282836
2:141714746_G_A	2	141714746	G	A	-0.00524557	0.0825715
2:145756179_T_C	2	145756179	T	C	0.00131154	0.405337
2:145761254_T_A	2	145761254	T	A	0.00258436	0.331543
2:149361628_C_A	2	149361628	C	A	0.00524449	0.0204441
2:149371609_A_G	2	149371609	A	G	0.000281862	0.141266
2:152194092_G_A	2	152194092	G	A	-0.00918957	0.585855
2:159628595_C_T	2	159628595	C	T	0.00338245	0.131452
2:165562893_T_C	2	165562893	T	C	-5.67024e-05	0.415427
2:165586705_T_G	2	165586705	T	G	-0.00346296	0.144433
2:165673889_G_A	2	165673889	G	A	-0.00154796	0.0938518
2:165679488_G_A	2	165679488	G	A	-0.00272757	0.265786
2:169180631_G_A	2	169180631	G	A	0.00648168	0.0579124
2:170279811_C_G	2	170279811	C	G	0.00462735	0.702137
2:170759166_C_G	2	170759166	C	G	0.000992818	0.390862
2:171206536_G_T	2	171206536	G	T	-0.00193337	0.574442
2:171679655_G_A	2	171679655	G	A	0.00274771	0.300339
2:173243873_G_C	2	173243873	G	C	-0.00125883	0.16821
2:173249050_G_A	2	173249050	G	A	-0.000497635	0.274355
2:173262339_C_T	2	173262339	C	T	6.65648e-05	0.786854
2:173706214_G_A	2	173706214	G	A	0.00248921	0.0282626
2:174482366_C_T	2	174482366	C	T	-0.00305781	0.216624
2:177037831_C_G	2	177037831	C	G	-0.000702182	0.676402
2:177039578_G_T	2	177039578	G	T	-0.0338119	0.675625
2:177043205_T_C	2	177043205	T	C	-0.0302974	0.676306
2:177048449_A_G	2	177048449	A	G	-0.00526886	0.305505
2:177617153_C_A	2	177617153	C	A	-0.00308277	0.0221744
2:182686228_A_T	2	182686228	A	T	0.00411009	0.0652236
2:186272255_T_G	2	186272255	T	G	-0.00166072	0.23505
2:188314091_A_G	2	188314091	A	G	-0.00345113	0.0544591
2:191069238_T_C	2	191069238	T	C	-0.0152053	0.0275239
2:195596411_C_T	2	195596411	C	T	0.00685088	0.886452
2:201149021_T_G	2	201149021	T	G	0.000560641	0.864799
2:201245404_G_A	2	201245404	G	A	-0.0114476	0.128179
2:201353116_T_C	2	201353116	T	C	-0.0051959	0.072596
2:201353154_C_T	2	201353154	C	T	-0.000680822	0.040931
2:201522106_G_A	2	201522106	G	A	0.0028915	0.275563
2:202105376_C_T	2	202105376	C	T	-0.00210729	0.0496409
2:203592180_A_G	2	203592180	A	G	0.00270777	0.514268
2:203703612_A_G	2	203703612	A	G	0.0005975	0.111276
2:203874888_G_T	2	203874888	G	T	0.00425498	0.0275003
2:205535918_C_G	2	205535918	C	G	0.00298427	0.819676
2:205769157_G_A	2	205769157	G	A	0.00994024	0.0188656
2:205802814_C_A	2	205802814	C	A	-0.000698535	0.472123
2:208810060_T_C	2	208810060	T	C	-0.0274086	0.0159306
2:209006071_C_T	2	209006071	C	T	0.000152637	0.293043
2:211587304_G_A	2	211587304	G	A	-0.000620657	0.155365
2:214838513_G_T	2	214838513	G	T	0.000227831	0.237011
2:226334335_G_T	2	226334335	G	T	0.00101715	0.607501
2:226408916_A_G	2	226408916	A	G	-0.0016866	0.196631
2:227553794_C_T	2	227553794	C	T	0.0035729	0.230529
2:231755790_A_G	2	231755790	A	G	0.00196777	0.110491
2:235893982_T_G	2	235893982	T	G	-0.00704798	0.089197
2:240123326_A_G	2	240123326	A	G	0.000613234	0.743049
2:242619575_C_T	2	242619575	C	T	0.0154133	0.0290141
3:5780374_G_T	3	5780374	G	T	0.00171238	0.11427
3:6225539_C_T	3	6225539	C	T	-0.001305	0.557399
3:9827691_C_T	3	9827691	C	T	0.000729513	0.169294
3:10359250_C_T	3	10359250	C	T	0.00273158	0.489986
3:11671484_T_C	3	11671484	T	C	0.0125616	0.0330848
3:14785308_G_A	3	14785308	G	A	0.00399919	0.538993
3:14875756_G_C	3	14875756	G	C	-0.00153654	0.0176325
3:18672757_C_A	3	18672757	C	A	0.00508308	0.591362
3:18745500_A_G	3	18745500	A	G	0.00504237	0.593367
3:18812736_A_G	3	18812736	A	G	0.00265022	0.443062
3:21299230_C_T	3	21299230	C	T	-0.000784558	0.0322658
3:22236878_A_T	3	22236878	A	T	-0.00217137	0.180878
3:23651229_G_A	3	23651229	G	A	-0.00287893	0.425566
3:24150471_A_G	3	24150471	A	G	0.0119239	0.0251115
3:24753375_C_T	3	24753375	C	T	-0.000221273	0.177079
3:24834316_G_C	3	24834316	G	C	0.0013299	0.782443
3:26404054_C_T	3	26404054	C	T	-0.0021411	0.264818
3:27040605_C_G	3	27040605	C	G	-0.00911827	0.252596
3:27237080_G_T	3	27237080	G	T	0.00672849	0.253457
3:28792284_G_A	3	28792284	G	A	-0.00169861	0.499839
3:28800568_T_C	3	28800568	T	C	-0.0048568	0.301956
3:30007211_C_G	3	30007211	C	G	0.00778161	0.0389647
3:30427622_A_C	3	30427622	A	C	0.000255679	0.358125
3:39273364_G_A	3	39273364	G	A	0.000385365	0.306762
3:49543115_T_G	3	49543115	T	G	-0.00837749	0.0247279
3:53839611_G_C	3	53839611	G	C	0.00330245	0.137806
3:55048012_C_T	3	55048012	C	T	-0.00218827	0.166219
3:55118984_G_A	3	55118984	G	A	0.00111092	0.669961
3:55261680_A_G	3	55261680	A	G	0.00131711	0.544538
3:56786220_A_G	3	56786220	A	G	-0.00651939	0.256167
3:56864116_G_T	3	56864116	G	T	-0.0177513	0.0355832
3:59464631_C_T	3	59464631	C	T	0.00523158	0.575354
3:60575075_T_C	3	60575075	T	C	0.000602551	0.396836
3:63015519_G_C	3	63015519	G	C	0.000780541	0.0888222
3:65138018_A_G	3	65138018	A	G	-0.000528091	0.0258364
3:65408091_G_A	3	65408091	G	A	9.77888e-05	0.116725
3:65778903_G_C	3	65778903	G	C	0.00407279	0.0449746
3:66702016_G_A	3	66702016	G	A	0.016616	0.0209091
3:66913860_G_A	3	66913860	G	A	-0.00567859	0.541546
3:67164944_G_A	3	67164944	G	A	-0.00447251	0.303633
3:71131388_C_T	3	71131388	C	T	0.0128093	0.00634456
3:76667915_A_G	3	76667915	A	G	-0.0120295	0.0261313
3:76675989_G_A	3	76675989	G	A	-0.00402113	0.026694
3:76683022_A_T	3	76683022	A	T	-0.000541736	0.0425714
3:82432532_T_C	3	82432532	T	C	0.0386175	0.0105617
3:97740733_T_C	3	97740733	T	C	-0.000785835	0.101424
3:98466306_A_T	3	98466306	A	T	-0.0349483	0.0167134
3:99097694_G_A	3	99097694	G	A	-0.00126021	0.203597
3:99151929_A_T	3	99151929	A	T	-0.00022499	0.185417
3:99342207_T_C	3	99342207	T	C	0.00321325	0.0136803
3:99491751_G_A	3	99491751	G	A	0.00500252	0.0147386
3:107226949_G_C	3	107226949	G	C	-0.000350912	0.264412
3:107343402_G_A	3	107343402	G	A	0.00319991	0.697069
3:107433734_G_A	3	107433734	G	A	0.00140137	0.199912
3:114128175_G_A	3	114128175	G	A	0.00207122	0.104864
3:119514556_T_C	3	119514556	T	C	-0.00631295	0.302571
3:119925550_C_T	3	119925550	C	T	0.0037893	0.07172
3:125932041_G_A	3	125932041	G	A	0.0023256	0.103882
3:125959532_G_T	3	125959532	G	T	0.0061374	0.0355436
3:128118439_C_A	3	128118439	C	A	0.0482623	0.0256873
3:131797092_T_A	3	131797092	T	A	-0.00148988	0.196216
3:131827591_A_G	3	131827591	A	G	-0.00544493	0.191678
3:139704174_T_C	3	139704174	T	C	0.00579899	0.0995243
3:143009413_A_G	3	143009413	A	G	0.00145306	0.0947072
3:145102498_A_C	3	145102498	A	C	0.0011858	0.636259
3:146243898_C_A	3	146243898	C	A	-0.00643458	0.842523
3:148936253_G_A	3	148936253	G	A	0.0150546	0.282539
3:154920845_T_C	3	154920845	T	C	-0.00353027	0.388869
3:156343653_A_C	3	156343653	A	C	0.0617541	0.052389
3:156402487_C_T	3	156402487	C	T	0.168792	0.0526806
3:156413477_C_T	3	156413477	C	T	0.0213513	0.0527221
3:156505101_A_G	3	156505101	A	G	0.0382015	0.0518782
3:157532436_C_G	3	157532436	C	G	0.00206469	0.025909
3:158493353_A_T	3	158493353	A	T	-0.00812396	0.793487
3:159121686_G_A	3	159121686	G	A	0.00229012	0.0206117
3:159220874_C_T	3	159220874	C	T	0.000977197	0.600694
3:161101367_C_A	3	161101367	C	A	-0.00138396	0.139416
3:164520919_G_T	3	164520919	G	T	-0.00961804	0.0817559
3:166527655_C_T	3	166527655	C	T	-0.00506369	0.387265
3:167626997_G_A	3	167626997	G	A	-0.00104774	0.666184
3:169793901_G_T	3	169793901	G	T	0.00473446	0.0230778
3:170623897_G_A	3	170623897	G	A	0.003523	0.169255
3:170628770_T_C	3	170628770	T	C	0.00209739	0.27869
3:171159414_C_A	3	171159414	C	A	0.00427868	0.1748
3:171159496_A_G	3	171159496	A	G	0.000469764	0.185814
3:171558101_T_C	3	171558101	T	C	0.000480957	0.0732463
3:172226240_C_T	3	172226240	C	T	-0.00399727	0.435666
3:173900788_T_G	3	173900788	T	G	0.00202057	0.164408
3:174778617_C_T	3	174778617	C	T	0.0151422	0.00826313
3:176487998_C_G	3	176487998	C	G	-3.2329e-05	0.259104
3:177579970_A_G	3	177579970	A	G	0.000607952	0.768574
3:183844604_C_T	3	183844604	C	T	-0.0105332	0.0134036
3:184246044_C_T	3	184246044	C	T	-0.0019536	0.0252273
3:186176827_C_T	3	186176827	C	T	-0.0152701	0.0120273
3:186352860_G_C	3	186352860	G	C	0.0054003	0.508444
3:187204685_G_A	3	187204685	G	A	0.00201357	0.665553
3:190376743_A_T	3	190376743	A	T	-0.00357998	0.434132
3:190531882_G_A	3	190531882	G	A	-0.0223712	0.300686
3:190541920_A_C	3	190541920	A	C	-0.00605478	0.369601
3:196158255_A_G	3	196158255	A	G	-0.00841651	0.0973
4:525611_G_A	4	525611	G	A	0.0318713	0.040926
4:799758_T_G	4	799758	T	G	0.0107555	0.0166729
4:813393_C_T	4	813393	C	T	0.00663801	0.0615991
4:850551_C_T	4	850551	C	T	-0.00549136	0.037324
4:11119049_G_A	4	11119049	G	A	0.00301504	0.247569
4:19234891_C_T	4	19234891	C	T	-0.00409827	0.0518227
4:19603880_A_G	4	19603880	A	G	-0.00236983	0.0770953
4:20552853_C_A	4	20552853	C	A	-0.0152148	0.283715
4:20849105_C_T	4	20849105	C	T	-0.00634278	0.172121
4:22249941_T_G	4	22249941	T	G	0.00780654	0.00802508
4:23001214_G_A	4	23001214	G	A	-0.00510807	0.0794141
4:25294239_G_T	4	25294239	G	T	0.0023807	0.0712572
4:26845712_A_C	4	26845712	A	C	-0.00192477	0.200171
4:26849839_C_A	4	26849839	C	A	0.00159454	0.481014
4:27907131_A_T	4	27907131	A	T	-0.00482447	0.0559542
4:28203055_G_T	4	28203055	G	T	0.0136892	0.0145688
4:38329783_A_T	4	38329783	A	T	0.00197878	0.595403
4:38523821_G_A	4	38523821	G	A	0.00283017	0.386145
4:38792340_T_C	4	38792340	T	C	0.000370931	0.236784
4:38798648_C_A	4	38798648	C	A	0.000555276	0.274557
4:38899474_G_A	4	38899474	G	A	-0.0221301	0.27653
4:53958040_T_C	4	53958040	T	C	-0.00227835	0.0390948
4:56011889_C_T	4	56011889	C	T	-0.00435315	0.331452
4:56027573_G_A	4	56027573	G	A	-0.0112647	0.195066
4:59637087_T_A	4	59637087	T	A	-8.99199e-05	0.446497
4:59964278_C_T	4	59964278	C	T	-0.00699691	0.285605
4:60442502_G_C	4	60442502	G	C	0.00075717	0.0766282
4:61504049_G_A	4	61504049	G	A	-0.00819662	0.0749879
4:62213790_G_A	4	62213790	G	A	-0.00155492	0.0648236
4:70588725_G_C	4	70588725	G	C	-0.00243361	0.350156
4:70605006_C_G	4	70605006	C	G	-0.0193986	0.350465
4:75515018_A_G	4	75515018	A	G	-0.0104132	0.0292829
4:76834209_C_T	4	76834209	C	T	-0.0012237	0.90957
4:82337186_A_C	4	82337186	A	C	0.00142238	0.544708
4:83640696_G_A	4	83640696	G	A	0.00669419	0.061951
4:96348146_C_T	4	96348146	C	T	-0.0161095	0.938849
4:99551907_C_T	4	99551907	C	T	-0.000138967	0.489777
4:105433088_C_T	4	105433088	C	T	-0.0042427	0.541567
4:107540868_G_A	4	107540868	G	A	-0.0164971	0.0350791
4:111734136_T_C	4	111734136	T	C	0.000487525	0.324727
4:111776641_T_G	4	111776641	T	G	-0.00266592	0.053666
4:112522471_G_A	4	112522471	G	A	-0.00122127	0.236903
4:114869651_A_C	4	114869651	A	C	0.00136953	0.112221
4:119967905_G_A	4	119967905	G	A	-0.0177962	0.665746
4:119971043_C_T	4	119971043	C	T	-0.00297683	0.354455
4:122369141_G_A	4	122369141	G	A	-0.0002957	0.0671711
4:123133178_C_G	4	123133178	C	G	-0.00185845	0.184735
4:138393793_G_A	4	138393793	G	A	0.000213814	0.272863
4:139879541_T_C	4	139879541	T	C	0.00528612	0.0405348
4:140413146_T_C	4	140413146	T	C	0.00190223	0.688085
4:140644144_C_T	4	140644144	C	T	0.00197651	0.225745
4:141798660_G_A	4	141798660	G	A	-0.00528862	0.284204
4:141983016_G_C	4	141983016	G	C	0.00755607	0.665375
4:142900331_G_T	4	142900331	G	T	-0.00589392	0.130463
4:145605033_T_C	4	145605033	T	C	0.00196276	0.496808
4:146177538_G_A	4	146177538	G	A	-0.00498713	0.409943
4:148613085_G_A	4	148613085	G	A	0.00267056	0.360267
4:154922053_T_C	4	154922053	T	C	0.000174465	0.37773
4:155892598_C_A	4	155892598	C	A	0.00151754	0.0369798
4:161308993_A_G	4	161308993	A	G	0.0078549	0.270862
4:165975506_G_A	4	165975506	G	A	0.000278291	0.336921
4:169474972_T_C	4	169474972	T	C	0.00283271	0.481682
4:172238308_T_C	4	172238308	T	C	0.00285778	0.181011
4:172263354_A_G	4	172263354	A	G	-0.00431935	0.805239
4:174020403_C_T	4	174020403	C	T	0.000154276	0.346655
4:174265475_A_C	4	174265475	A	C	-0.00124454	0.425915
4:175340414_C_T	4	175340414	C	T	-0.00977289	0.155843
4:175442305_T_C	4	175442305	T	C	0.00597457	0.180692
4:175451872_G_C	4	175451872	G	C	0.00260054	0.394903
4:175477213_C_A	4	175477213	C	A	0.00174643	0.442289
4:175490632_A_G	4	175490632	A	G	0.00524626	0.356688
4:177340545_T_C	4	177340545	T	C	-0.000623961	0.0896241
4:182985693_A_G	4	182985693	A	G	0.000372961	0.0809098
4:185091050_C_G	4	185091050	C	G	-0.00387149	0.0457258
4:185771771_C_T	4	185771771	C	T	-0.0056183	0.6648
4:185883116_G_A	4	185883116	G	A	-0.0089832	0.0263164
4:186338990_G_A	4	186338990	G	A	0.00165461	0.037713
4:186949575_G_A	4	186949575	G	A	-0.00349403	0.354787
4:186968914_C_T	4	186968914	C	T	-0.00187507	0.397907
4:188378902_T_C	4	188378902	T	C	-0.00440797	0.923703
5:13206_C_G	5	13206	C	G	0.0130406	0.0451818
5:140813_G_T	5	140813	G	T	0.0381712	0.034841
5:518489_G_A	5	518489	G	A	0.00188399	0.495925
5:1280028_G_A	5	1280028	G	A	0.0385223	0.199806
5:1280830_G_C	5	1280830	G	C	0.00921896	0.365505
5:1284135_C_T	5	1284135	C	T	0.02556	0.338976
5:1284976_C_T	5	1284976	C	T	-0.00579304	0.381097
5:1285974_C_A	5	1285974	C	A	0.00850439	0.334216
5:1287194_G_A	5	1287194	G	A	-0.0142142	0.566318
5:2361638_A_C	5	2361638	A	C	0.000153094	0.0645921
5:2469701_G_A	5	2469701	G	A	0.0104025	0.0239955
5:3062331_T_A	5	3062331	T	A	-0.000137079	0.294991
5:3625274_C_T	5	3625274	C	T	-0.00184964	0.242182
5:3675619_A_G	5	3675619	A	G	0.00310345	0.169794
5:5116599_C_T	5	5116599	C	T	0.00420664	0.137465
5:9930239_G_A	5	9930239	G	A	-0.00897196	0.224185
5:10235046_G_A	5	10235046	G	A	-0.000953517	0.50489
5:23372015_A_G	5	23372015	A	G	0.00321296	0.11005
5:25720014_G_A	5	25720014	G	A	0.00299443	0.132658
5:31140671_T_C	5	31140671	T	C	-0.0141928	0.0217405
5:31626912_C_A	5	31626912	C	A	0.00388346	0.017904
5:36550113_G_A	5	36550113	G	A	0.00135421	0.28973
5:36578148_C_T	5	36578148	C	T	0.0133303	0.161086
5:36597841_C_T	5	36597841	C	T	0.0048423	0.777493
5:43140121_C_T	5	43140121	C	T	0.00666261	0.0345261
5:51970588_T_A	5	51970588	T	A	-0.00693809	0.823506
5:54476556_G_A	5	54476556	G	A	-0.0398103	0.729258
5:56289935_C_G	5	56289935	C	G	0.00469551	0.303378
5:56587609_G_A	5	56587609	G	A	-0.00615668	0.257006
5:57965232_T_G	5	57965232	T	G	-0.00751218	0.187048
5:65616596_A_G	5	65616596	A	G	-0.00727477	0.532728
5:66018516_T_C	5	66018516	T	C	-0.00677923	0.0307564
5:73520103_A_G	5	73520103	A	G	-0.00405661	0.724305
5:73524903_A_G	5	73524903	A	G	-0.00163035	0.738339
5:78174887_G_C	5	78174887	G	C	9.9572e-05	0.505516
5:78224331_G_T	5	78224331	G	T	0.000892086	0.515951
5:80294230_G_A	5	80294230	G	A	0.0103263	0.0224298
5:87555392_C_T	5	87555392	C	T	0.00164672	0.0461903
5:92595901_T_A	5	92595901	T	A	-0.00218009	0.285208
5:92629776_G_A	5	92629776	G	A	-0.00294918	0.382613
5:94252861_T_C	5	94252861	T	C	0.00748527	0.282238
5:94314818_C_T	5	94314818	C	T	-0.0164686	0.0342095
5:103028849_A_G	5	103028849	A	G	-0.00205677	0.227933
5:103102985_C_T	5	103102985	C	T	-0.0055748	0.0324428
5:106371045_C_T	5	106371045	C	T	0.00810213	0.433843
5:106877574_C_T	5	106877574	C	T	-0.00948658	0.153317
5:110547883_T_C	5	110547883	T	C	-0.00235888	0.135001
5:113348847_T_C	5	113348847	T	C	-0.00149624	0.125132
5:115694401_C_A	5	115694401	C	A	0.00603836	0.0276952
5:116227579_C_T	5	116227579	C	T	-0.000784088	0.218051
5:116663400_A_G	5	116663400	A	G	-0.00677544	0.670285
5:126068360_G_T	5	126068360	G	T	-0.00285094	0.386942
5:132647506_A_G	5	132647506	A	G	-0.00160744	0.298589
5:141392794_G_T	5	141392794	G	T	0.00397483	0.137533
5:143562615_A_T	5	143562615	A	T	0.03133	0.0208583
5:144048517_C_A	5	144048517	C	A	-0.00465921	0.49369
5:144055269_A_G	5	144055269	A	G	-0.0113735	0.464686
5:144591565_G_T	5	144591565	G	T	-0.00770931	0.098938
5:147000327_G_A	5	147000327	G	A	-0.00907523	0.0717115
5:147086937_A_G	5	147086937	A	G	-0.00399388	0.159831
5:147336286_G_T	5	147336286	G	T	0.00379436	0.137719
5:148798732_G_A	5	148798732	G	A	0.0198323	0.131489
5:149163888_G_A	5	149163888	G	A	0.0104298	0.054828
5:162658330_G_A	5	162658330	G	A	0.00060013	0.124985
5:165969685_T_C	5	165969685	T	C	0.0121072	0.0586401
5:167807992_G_A	5	167807992	G	A	0.0120014	0.56537
5:168300441_C_T	5	168300441	C	T	-0.0177418	0.153851
5:169622240_C_G	5	169622240	C	G	-0.00813152	0.901489
5:169952024_G_A	5	169952024	G	A	0.00513223	0.0600498
5:172275263_G_A	5	172275263	G	A	-0.00585388	0.0809598
5:172347903_T_G	5	172347903	T	G	-0.00587703	0.403987
5:174076982_T_C	5	174076982	T	C	-0.00517732	0.25094
5:174920193_C_T	5	174920193	C	T	-0.0002621	0.831321
5:177747796_A_G	5	177747796	A	G	-0.00282725	0.340383
5:177753473_T_C	5	177753473	T	C	-0.00118041	0.3768
6:566673_T_C	6	566673	T	C	-0.00205459	0.158044
6:2517914_A_G	6	2517914	A	G	0.00857169	0.646869
6:6516534_G_C	6	6516534	G	C	-0.0246768	0.0184912
6:6730512_G_A	6	6730512	G	A	0.000992047	0.532015
6:7916909_T_C	6	7916909	T	C	-0.0110553	0.182282
6:9848614_G_T	6	9848614	G	T	0.0008242	0.326903
6:12058472_T_A	6	12058472	T	A	0.00381701	0.132905
6:13192799_G_A	6	13192799	G	A	0.00827173	0.15616
6:13659079_T_G	6	13659079	T	G	-0.00356484	0.572603
6:15016472_T_C	6	15016472	T	C	0.00746007	0.189696
6:17377301_T_G	6	17377301	T	G	0.0423182	0.0268038
6:18330781_T_C	6	18330781	T	C	-0.00318415	0.352441
6:18331115_C_G	6	18331115	C	G	-0.000683696	0.346571
6:19192422_A_G	6	19192422	A	G	0.00082522	0.0222676
6:19381355_T_C	6	19381355	T	C	0.00683618	0.216369
6:19408892_G_A	6	19408892	G	A	0.00212769	0.0989671
6:19423283_A_C	6	19423283	A	C	0.0196901	0.0558081
6:19806810_T_C	6	19806810	T	C	0.00264723	0.110558
6:19824971_C_A	6	19824971	C	A	0.00186998	0.203989
6:19917167_C_T	6	19917167	C	T	0.000756031	0.288189
6:21005346_A_G	6	21005346	A	G	-0.00668221	0.527348
6:21704602_C_T	6	21704602	C	T	0.00660229	0.352519
6:23616661_G_A	6	23616661	G	A	0.00531583	0.409882
6:28436060_C_T	6	28436060	C	T	-0.012078	0.276321
6:28486822_T_C	6	28486822	T	C	-0.00583734	0.306108
6:36468133_A_G	6	36468133	A	G	0.000840491	0.899171
6:39154866_A_G	6	39154866	A	G	-0.00711086	0.260923
6:39163201_A_G	6	39163201	A	G	-0.00456719	0.312222
6:41680666_T_C	6	41680666	T	C	0.000245074	0.461109
6:41978412_C_T	6	41978412	C	T	-0.00160215	0.102019
6:43355151_T_C	6	43355151	T	C	-0.00507613	0.106447
6:45610111_C_A	6	45610111	C	A	-0.0129868	0.0551382
6:45729657_G_A	6	45729657	G	A	0.00614549	0.0441612
6:45730313_A_C	6	45730313	A	C	6.29674e-05	0.602441
6:45807537_A_G	6	45807537	A	G	0.00847553	0.0412851
6:45833666_C_A	6	45833666	C	A	0.00172634	0.165542
6:52209988_A_G	6	52209988	A	G	0.00376974	0.0573843
6:54290483_T_C	6	54290483	T	C	0.00700709	0.156336
6:54708317_G_A	6	54708317	G	A	0.0143679	0.0246687
6:55086402_A_G	6	55086402	A	G	0.00480578	0.0420363
6:55194896_C_T	6	55194896	C	T	-0.00385005	0.48741
6:55284372_A_G	6	55284372	A	G	0.000363375	0.663237
6:56212175_A_T	6	56212175	A	T	-0.00239894	0.354629
6:62701625_C_T	6	62701625	C	T	0.00108842	0.571181
6:65243525_A_G	6	65243525	A	G	0.00559986	0.367581
6:70432391_A_G	6	70432391	A	G	0.00693794	0.431014
6:72716396_G_A	6	72716396	G	A	-0.00615683	0.197517
6:74051222_T_C	6	74051222	T	C	-0.00560699	0.380269
6:74242375_T_C	6	74242375	T	C	-0.00230086	0.698814
6:81345076_A_G	6	81345076	A	G	0.000697296	0.487026
6:81354782_C_T	6	81354782	C	T	0.00288034	0.676428
6:85137525_T_C	6	85137525	T	C	-0.000604448	0.591472
6:85201893_A_T	6	85201893	A	T	0.00446542	0.230371
6:85208982_C_T	6	85208982	C	T	0.00277704	0.199754
6:90660954_G_C	6	90660954	G	C	-0.0037327	0.0265144
6:91511144_C_T	6	91511144	C	T	-0.0014315	0.765872
6:92237217_C_T	6	92237217	C	T	-0.00153616	0.49895
6:92297764_A_C	6	92297764	A	C	-0.000471345	0.411835
6:97327493_A_T	6	97327493	A	T	0.00197898	0.589524
6:99694494_A_G	6	99694494	A	G	-0.00547158	0.192134
6:103837158_G_T	6	103837158	G	T	4.33786e-05	0.0862449
6:105630330_T_G	6	105630330	T	G	0.001892	0.899451
6:105735164_T_C	6	105735164	T	C	-0.0104161	0.122672
6:106160176_C_T	6	106160176	C	T	0.000950966	0.150965
6:106841948_T_C	6	106841948	T	C	-0.000435688	0.833106
6:106889377_C_T	6	106889377	C	T	-4.17999e-05	0.558178
6:106919146_A_T	6	106919146	A	T	-1.54505e-06	0.379122
6:110259941_C_T	6	110259941	C	T	-0.00117537	0.370277
6:112535131_C_A	6	112535131	C	A	0.0106623	0.12729
6:117572068_G_T	6	117572068	G	T	-0.000128522	0.171367
6:118005198_T_G	6	118005198	T	G	-0.00496171	0.096215
6:119759401_G_C	6	119759401	G	C	0.0032416	0.572226
6:119780014_C_T	6	119780014	C	T	-4.64795e-05	0.495579
6:125446784_G_A	6	125446784	G	A	-0.00156875	0.036741
6:125478428_G_A	6	125478428	G	A	-0.00430185	0.105858
6:125807278_C_T	6	125807278	C	T	0.00177894	0.499767
6:128786983_A_G	6	128786983	A	G	-0.00212984	0.0548924
6:130072843_G_C	6	130072843	G	C	0.0086345	0.93565
6:130279648_G_A	6	130279648	G	A	0.00263297	0.105489
6:142641606_T_C	6	142641606	T	C	-0.000357056	0.150966
6:149873067_G_A	6	149873067	G	A	0.00150228	0.167061
6:151405391_G_A	6	151405391	G	A	0.00537211	0.148891
6:152287847_G_T	6	152287847	G	T	-0.0043365	0.031173
6:152472284_G_C	6	152472284	G	C	-0.00401846	0.0415698
6:154826458_A_G	6	154826458	A	G	0.0071988	0.15591
6:157309185_G_T	6	157309185	G	T	0.00559171	0.507156
6:158424693_T_C	6	158424693	T	C	0.000557245	0.430219
6:164714654_G_C	6	164714654	G	C	0.00425358	0.332748
6:164726651_C_T	6	164726651	C	T	0.00317101	0.243757
6:167061291_T_C	6	167061291	T	C	0.0040188	0.209011
7:852281_T_C	7	852281	T	C	0.000504358	0.605299
7:1053958_C_T	7	1053958	C	T	-0.00193565	0.295974
7:1063501_C_T	7	1063501	C	T	-0.00217227	0.404835
7:1065746_A_G	7	1065746	A	G	-0.00162622	0.364883
7:2729509_C_T	7	2729509	C	T	-0.00450429	0.269633
7:3069036_G_T	7	3069036	G	T	-0.0177532	0.254931
7:3340187_C_G	7	3340187	C	G	-0.003218	0.44115
7:5444183_G_A	7	5444183	G	A	0.00343094	0.105305
7:5573616_A_G	7	5573616	A	G	-0.00995221	0.142503
7:8191150_A_C	7	8191150	A	C	0.000963622	0.813632
7:8196977_T_C	7	8196977	T	C	0.00129249	0.180341
7:8200118_C_T	7	8200118	C	T	-0.00813103	0.74967
7:10286562_G_C	7	10286562	G	C	-0.00164948	0.62444
7:11576081_C_G	7	11576081	C	G	-2.40874e-05	0.0497612
7:12122139_C_T	7	12122139	C	T	0.00213207	0.14192
7:13865290_C_G	7	13865290	C	G	-0.00799321	0.344335
7:16305255_C_T	7	16305255	C	T	0.00535834	0.127784
7:22202117_G_A	7	22202117	G	A	0.00217123	0.543416
7:23501094_C_T	7	23501094	C	T	-0.0106126	0.13267
7:27925158_C_T	7	27925158	C	T	-0.0131564	0.802356
7:28179446_A_G	7	28179446	A	G	0.0115427	0.105493
7:29181506_A_G	7	29181506	A	G	0.000549801	0.443505
7:29182273_T_C	7	29182273	T	C	0.00757629	0.381416
7:33389411_C_T	7	33389411	C	T	-0.00366313	0.0448265
7:33517804_A_G	7	33517804	A	G	-0.000385127	0.43908
7:33537428_G_A	7	33537428	G	A	-0.000100957	0.0539901
7:33819128_G_C	7	33819128	G	C	-0.000205713	0.496613
7:33982711_A_G	7	33982711	A	G	0.00173109	0.0229783
7:38154245_G_A	7	38154245	G	A	0.00212535	0.69409
7:49243995_A_G	7	49243995	A	G	-0.0103388	0.0650827
7:49264928_T_C	7	49264928	T	C	-0.00915946	0.0663933
7:50318938_G_T	7	50318938	G	T	0.00587144	0.16406
7:50721628_A_T	7	50721628	A	T	-0.00939855	0.0437398
7:53656443_A_G	7	53656443	A	G	0.00568453	0.863354
7:66951361_C_T	7	66951361	C	T	0.0020693	0.135692
7:68729025_T_C	7	68729025	T	C	-0.0108197	0.110728
7:68784483_G_C	7	68784483	G	C	0.0251253	0.0210578
7:68797288_C_T	7	68797288	C	T	-0.00540664	0.928615
7:83603844_C_T	7	83603844	C	T	0.0125598	0.01037
7:90821787_A_G	7	90821787	A	G	-0.000481754	0.645754
7:92232454_C_A	7	92232454	C	A	-0.00196128	0.0709166
7:96201991_G_T	7	96201991	G	T	0.00129433	0.065205
7:101369287_G_A	7	101369287	G	A	0.000384032	0.408306
7:101670418_A_C	7	101670418	A	C	0.0106028	0.0109334
7:104127775_T_C	7	104127775	T	C	0.00628546	0.188739
7:111749448_A_G	7	111749448	A	G	0.022403	0.0550555
7:117445664_A_G	7	117445664	A	G	0.00124474	0.756667
7:118445260_G_A	7	118445260	G	A	-0.000889647	0.540065
7:127407526_G_A	7	127407526	G	A	-0.00272417	0.00718702
7:128584084_T_C	7	128584084	T	C	-0.0014327	0.492081
7:128757820_G_A	7	128757820	G	A	-0.0190581	0.0257268
7:130579162_G_A	7	130579162	G	A	0.0179698	0.122123
7:130796652_T_C	7	130796652	T	C	0.00316513	0.0694836
7:131894629_C_A	7	131894629	C	A	-0.000544913	0.131399
7:132792838_G_A	7	132792838	G	A	0.00551215	0.0184837
7:133860067_A_G	7	133860067	A	G	-0.00377577	0.0477819
7:143095256_A_G	7	143095256	A	G	-0.00819504	0.360096
7:145795152_A_G	7	145795152	A	G	-0.00254615	0.777632
7:146189136_T_G	7	146189136	T	G	-0.00622029	0.510177
7:146194928_A_C	7	146194928	A	C	0.000329856	0.328823
7:146729161_G_A	7	146729161	G	A	0.0195399	0.0430603
7:147705380_C_T	7	147705380	C	T	-0.00179808	0.275912
7:147748143_G_A	7	147748143	G	A	-0.00239568	0.271462
7:147937604_G_A	7	147937604	G	A	0.00989182	0.0777358
7:151402902_T_C	7	151402902	T	C	0.00391199	0.269488
7:151576111_A_G	7	151576111	A	G	0.006768	0.413991
8:1645536_T_C	8	1645536	T	C	-0.00434202	0.247359
8:1781990_C_T	8	1781990	C	T	0.00301179	0.433668
8:5067970_A_G	8	5067970	A	G	0.00138808	0.193839
8:5506702_G_C	8	5506702	G	C	0.000924815	0.341982
8:5843472_G_A	8	5843472	G	A	-0.00389694	0.590765
8:5927259_G_A	8	5927259	G	A	0.0113198	0.105248
8:11513924_G_T	8	11513924	G	T	-0.00252445	0.826736
8:14503496_T_C	8	14503496	T	C	-0.00395025	0.141474
8:14577786_A_G	8	14577786	A	G	0.00335537	0.0158492
8:14719224_A_G	8	14719224	A	G	0.000647783	0.16289
8:14861975_G_A	8	14861975	G	A	-0.00643618	0.0461199
8:17185285_T_A	8	17185285	T	A	-0.00306548	0.468931
8:17435699_C_G	8	17435699	C	G	-0.00202784	0.307688
8:18008732_T_A	8	18008732	T	A	0.00979566	0.0208566
8:18245449_A_G	8	18245449	A	G	9.2356e-05	0.184222
8:18247609_T_C	8	18247609	T	C	0.0128874	0.144551
8:20116932_T_C	8	20116932	T	C	-0.0139672	0.0191665
8:21017111_G_A	8	21017111	G	A	0.000370458	0.291684
8:21348442_A_C	8	21348442	A	C	0.0031869	0.417579
8:22772384_A_G	8	22772384	A	G	-0.00369033	0.202943
8:23467689_G_A	8	23467689	G	A	-0.0110882	0.0354613
8:23482678_G_C	8	23482678	G	C	-0.00613889	0.115806
8:25482357_C_G	8	25482357	C	G	0.000406024	0.173619
8:26568276_G_A	8	26568276	G	A	0.0136213	0.0355196
8:27494675_C_G	8	27494675	C	G	0.00102608	0.33645
8:29166569_T_C	8	29166569	T	C	0.00188106	0.363557
8:33203726_T_C	8	33203726	T	C	-0.00545862	0.121063
8:55210659_T_C	8	55210659	T	C	-0.00211248	0.349591
8:55966735_C_T	8	55966735	C	T	-0.0211871	0.0110938
8:56536186_C_T	8	56536186	C	T	0.0121659	0.0295971
8:56984873_G_A	8	56984873	G	A	-0.0209739	0.0120834
8:57534257_C_G	8	57534257	C	G	0.00193821	0.282287
8:61808013_G_A	8	61808013	G	A	0.00197506	0.0169574
8:62018467_T_G	8	62018467	T	G	0.00107605	0.377477
8:62035032_T_C	8	62035032	T	C	1.80826e-05	0.274991
8:66360589_C_T	8	66360589	C	T	0.00124183	0.229367
8:72200657_T_C	8	72200657	T	C	0.00112534	0.271551
8:72675294_A_G	8	72675294	A	G	-0.0016284	0.287368
8:72676725_C_G	8	72676725	C	G	-0.00306175	0.230607
8:72681713_G_A	8	72681713	G	A	0.000926746	0.487244
8:72989828_G_A	8	72989828	G	A	0.00302091	0.130335
8:74409852_A_G	8	74409852	A	G	0.00323398	0.140076
8:74682635_T_C	8	74682635	T	C	0.000457981	0.0816572
8:76465909_C_T	8	76465909	C	T	-0.00484203	0.439116
8:76480507_T_A	8	76480507	T	A	-0.0018105	0.471492
8:81438310_G_A	8	81438310	G	A	0.0166943	0.158368
8:82510732_T_C	8	82510732	T	C	0.0314369	0.0350089
8:82653644_A_G	8	82653644	A	G	0.0524805	0.0697735
8:82678647_T_G	8	82678647	T	G	-0.00765334	0.0491073
8:84969532_G_T	8	84969532	G	T	0.0102894	0.0745043
8:93438176_A_G	8	93438176	A	G	0.0161288	0.798538
8:96201534_A_G	8	96201534	A	G	0.0252328	0.0666614
8:103163735_G_A	8	103163735	G	A	-0.00976427	0.3054
8:103733478_G_A	8	103733478	G	A	0.00134847	0.0756206
8:113880232_A_G	8	113880232	A	G	-0.00507131	0.421688
8:114696874_A_G	8	114696874	A	G	-0.0171423	0.117536
8:121696419_A_C	8	121696419	A	C	0.00997294	0.0179317
8:123924428_G_A	8	123924428	G	A	-0.00471224	0.123244
8:127985645_C_T	8	127985645	C	T	0.00608187	0.0104246
8:128809557_T_A	8	128809557	T	A	0.00615012	0.726397
8:128817883_A_G	8	128817883	A	G	0.0346653	0.460715
8:129069820_G_A	8	129069820	G	A	-0.0137347	0.372539
8:129074450_G_A	8	129074450	G	A	-0.00261014	0.370758
8:129080657_G_C	8	129080657	G	C	-0.0110218	0.389296
8:129095848_G_A	8	129095848	G	A	-0.00403492	0.0445455
8:129104321_C_A	8	129104321	C	A	-0.00379096	0.530391
8:129188851_C_A	8	129188851	C	A	0.00528153	0.082408
8:129220721_T_G	8	129220721	T	G	0.00150453	0.481221
8:129224182_G_A	8	129224182	G	A	0.0120267	0.269599
8:129343083_T_G	8	129343083	T	G	-0.00796065	0.135735
8:129442387_C_T	8	129442387	C	T	0.00159517	0.670128
8:129498584_G_A	8	129498584	G	A	-0.00984833	0.312149
8:129537746_G_C	8	129537746	G	C	-0.0309172	0.120413
8:129541931_G_A	8	129541931	G	A	-0.0222058	0.126707
8:129552540_G_A	8	129552540	G	A	-0.0662054	0.12672
8:129561866_C_T	8	129561866	C	T	-0.00215973	0.127133
8:129805974_G_A	8	129805974	G	A	0.00155961	0.267756
8:129901679_C_T	8	129901679	C	T	-0.0010807	0.137626
8:129982414_T_C	8	129982414	T	C	-0.00170465	0.0801295
8:129982731_A_T	8	129982731	A	T	-0.0114975	0.0686675
8:131978175_A_G	8	131978175	A	G	0.00424131	0.0530496
8:131991988_T_C	8	131991988	T	C	0.0114414	0.0217128
8:134509844_T_C	8	134509844	T	C	0.000843427	0.126202
8:140688219_A_C	8	140688219	A	C	0.000135283	0.578204
9:4100236_C_T	9	4100236	C	T	-0.00740315	0.392321
9:4107030_T_C	9	4107030	T	C	0.000662536	0.236237
9:6661721_T_C	9	6661721	T	C	-0.00241863	0.37186
9:8871551_A_G	9	8871551	A	G	0.00781132	0.0379174
9:10327533_T_C	9	10327533	T	C	0.00150149	0.203239
9:12770755_C_T	9	12770755	C	T	0.00191227	0.0844245
9:13026043_C_A	9	13026043	C	A	-0.00123571	0.5212
9:16195979_T_C	9	16195979	T	C	-0.000730879	0.178266
9:16410956_G_C	9	16410956	G	C	-0.00688493	0.273858
9:16889937_C_A	9	16889937	C	A	-0.0130684	0.231416
9:16914716_G_A	9	16914716	G	A	-0.0890998	0.198553
9:16914895_A_G	9	16914895	A	G	-0.0692086	0.315931
9:19013608_A_C	9	19013608	A	C	0.0045093	0.21605
9:19030883_A_C	9	19030883	A	C	0.00195508	0.231758
9:19045886_G_T	9	19045886	G	T	0.00482189	0.137803
9:19048957_C_T	9	19048957	C	T	0.00383428	0.383632
9:19049217_A_C	9	19049217	A	C	0.00643521	0.382526
9:19067941_C_G	9	19067941	C	G	0.00523433	0.0219643
9:19086979_C_T	9	19086979	C	T	0.00483143	0.185774
9:19098967_G_A	9	19098967	G	A	0.00627769	0.293193
9:20037709_C_T	9	20037709	C	T	0.0183037	0.0659557
9:20255091_C_T	9	20255091	C	T	0.00472464	0.0600386
9:20282859_T_A	9	20282859	T	A	0.000783963	0.273377
9:20284059_C_T	9	20284059	C	T	0.0014103	0.0726165
9:21987874_T_A	9	21987874	T	A	0.000172189	0.860459
9:22128352_C_T	9	22128352	C	T	-0.000340482	0.0269791
9:22157908_A_C	9	22157908	A	C	0.000281926	0.33466
9:22158598_G_A	9	22158598	G	A	0.00449779	0.547615
9:22599456_G_A	9	22599456	G	A	-0.00315665	0.808508
9:22614985_A_G	9	22614985	A	G	0.00908697	0.312558
9:28145962_A_G	9	28145962	A	G	0.000597116	0.248795
9:28148300_T_C	9	28148300	T	C	0.000992573	0.251732
9:28188246_A_T	9	28188246	A	T	0.010963	0.149319
9:28231360_C_T	9	28231360	C	T	-0.0127539	0.477868
9:31489416_G_A	9	31489416	G	A	0.00160268	0.383322
9:31539194_T_C	9	31539194	T	C	-0.00303539	0.189802
9:31636186_T_C	9	31636186	T	C	-0.000675302	0.164833
9:33955692_C_T	9	33955692	C	T	0.000744547	0.261923
9:35533193_G_A	9	35533193	G	A	-0.00950688	0.0280321
9:35965934_T_G	9	35965934	T	G	-0.0136041	0.0112991
9:37006455_A_T	9	37006455	A	T	-0.00290051	0.0295152
9:37373233_C_T	9	37373233	C	T	0.00471375	0.00840113
9:37403204_T_G	9	37403204	T	G	-0.00846457	0.0212716
9:37644012_T_C	9	37644012	T	C	0.00342893	0.229464
9:37652526_G_A	9	37652526	G	A	0.00409758	0.21646
9:37669203_G_A	9	37669203	G	A	-0.00290075	0.0708163
9:71679466_A_C	9	71679466	A	C	0.0033489	0.0475251
9:73166568_G_T	9	73166568	G	T	0.000252527	0.502682
9:73490866_A_G	9	73490866	A	G	0.00387713	0.685946
9:74614406_T_C	9	74614406	T	C	0.00752022	0.148803
9:77756950_C_T	9	77756950	C	T	-0.000541842	0.386579
9:78200496_C_A	9	78200496	C	A	-0.00022868	0.0650709
9:80256659_G_A	9	80256659	G	A	-0.00103716	0.144753
9:89031543_T_C	9	89031543	T	C	0.00451449	0.180085
9:90473228_C_A	9	90473228	C	A	-0.00630796	0.0413939
9:91921455_C_A	9	91921455	C	A	-0.000315896	0.082309
9:91958708_G_A	9	91958708	G	A	-0.00846627	0.109178
9:91977443_C_G	9	91977443	C	G	-0.000690567	0.0896569
9:92116045_C_A	9	92116045	C	A	0.00308665	0.231254
9:93713187_A_G	9	93713187	A	G	-0.00106657	0.24537
9:94387469_T_G	9	94387469	T	G	0.00184124	0.350271
9:95084497_G_A	9	95084497	G	A	0.000726765	0.112998
9:102179061_A_G	9	102179061	A	G	0.00541337	0.33029
9:106819679_T_A	9	106819679	T	A	-0.00248532	0.318663
9:106852385_A_C	9	106852385	A	C	0.00311328	0.539993
9:106860568_C_T	9	106860568	C	T	0.0178061	0.55509
9:106893334_A_G	9	106893334	A	G	0.00275077	0.555534
9:106916916_G_A	9	106916916	G	A	0.00056599	0.401226
9:110208345_C_T	9	110208345	C	T	0.00332183	0.673086
9:110604825_G_A	9	110604825	G	A	-0.0155933	0.0553329
9:110760000_G_A	9	110760000	G	A	0.000448569	0.513214
9:111556995_A_G	9	111556995	A	G	-0.00313419	0.157784
9:114680447_G_A	9	114680447	G	A	-0.0204676	0.287682
9:114697368_A_G	9	114697368	A	G	-0.00205649	0.0289412
9:115400300_C_A	9	115400300	C	A	0.000625939	0.57667
9:119988407_T_G	9	119988407	T	G	-0.00193544	0.394523
9:120242126_C_T	9	120242126	C	T	0.00888509	0.0560878
9:120339017_A_G	9	120339017	A	G	-0.000900711	0.457132
9:122868699_G_A	9	122868699	G	A	0.00469835	0.273122
9:125591426_C_T	9	125591426	C	T	-0.000144874	0.0750406
9:125608986_T_C	9	125608986	T	C	-7.62805e-05	0.0544484
9:126701570_A_G	9	126701570	A	G	-0.0252395	0.0425137
9:130321122_C_T	9	130321122	C	T	0.0122682	0.0281999
9:132313745_A_G	9	132313745	A	G	-0.00464263	0.364611
9:132508735_C_T	9	132508735	C	T	-0.0188767	0.0139066
9:135077361_C_A	9	135077361	C	A	0.0109216	0.012607
9:135847158_C_T	9	135847158	C	T	0.0037979	0.125436
9:136155000_C_T	9	136155000	C	T	0.0528843	0.198598
9:136897709_C_T	9	136897709	C	T	-0.00161414	0.264878
9:139225482_C_T	9	139225482	C	T	0.00582832	0.401701
10:554631_G_A	10	554631	G	A	-0.0080411	0.0447728
10:2134962_C_T	10	2134962	C	T	0.00622922	0.011449
10:3511355_C_A	10	3511355	C	A	-0.0025372	0.00821955
10:4949657_G_C	10	4949657	G	C	-0.000636266	0.797172
10:5251800_G_A	10	5251800	G	A	0.0102484	0.241635
10:7098472_A_G	10	7098472	A	G	0.0103567	0.0172098
10:9830756_T_C	10	9830756	T	C	-0.00244208	0.136692
10:10830623_G_A	10	10830623	G	A	0.00348087	0.187111
10:10945862_A_G	10	10945862	A	G	-0.00278454	0.602608
10:21821274_G_A	10	21821274	G	A	0.0419444	0.334986
10:22257982_G_A	10	22257982	G	A	-0.0095827	0.0256369
10:25084718_A_G	10	25084718	A	G	0.0165883	0.0393485
10:26828889_A_G	10	26828889	A	G	0.00541815	0.294001
10:27222874_A_G	10	27222874	A	G	-0.000738693	0.202217
10:27261618_G_C	10	27261618	G	C	0.00525199	0.0935193
10:31101743_G_A	10	31101743	G	A	-0.0058324	0.66243
10:31199046_G_A	10	31199046	G	A	-0.000773341	0.464679
10:36439780_C_T	10	36439780	C	T	2.3545e-05	0.0653338
10:36447773_G_A	10	36447773	G	A	0.000814476	0.0563114
10:37877332_A_G	10	37877332	A	G	-0.00295527	0.73415
10:37880854_T_A	10	37880854	T	A	-0.00111184	0.727958
10:38386188_G_A	10	38386188	G	A	0.0134806	0.0532487
10:45451178_C_T	10	45451178	C	T	0.00102349	0.399114
10:55081499_T_C	10	55081499	T	C	0.00121591	0.170706
10:62626800_C_T	10	62626800	C	T	0.0110122	0.103686
10:64230159_C_T	10	64230159	C	T	-0.000565092	0.115422
10:65625589_G_C	10	65625589	G	C	0.000730983	0.214051
10:65710206_G_T	10	65710206	G	T	-0.0051686	0.602147
10:70803835_A_G	10	70803835	A	G	-0.0037515	0.0837252
10:71376514_A_G	10	71376514	A	G	-0.000494119	0.180462
10:71380320_A_G	10	71380320	A	G	0.00845327	0.762509
10:77685472_A_G	10	77685472	A	G	0.00716472	0.922825
10:78935171_C_A	10	78935171	C	A	-0.00585287	0.35703
10:82038779_G_A	10	82038779	G	A	0.00191236	0.424633
10:84307038_T_C	10	84307038	T	C	0.00279594	0.150824
10:84328222_T_G	10	84328222	T	G	0.00152752	0.11111
10:85474402_T_C	10	85474402	T	C	-0.0335219	0.0269406
10:86018098_G_A	10	86018098	G	A	0.00753003	0.0263182
10:87986939_G_A	10	87986939	G	A	-0.000365812	0.0169977
10:90182467_T_G	10	90182467	T	G	-0.000199078	0.614289
10:91501477_C_G	10	91501477	C	G	-0.0132293	0.208915
10:94987241_A_G	10	94987241	A	G	0.00431103	0.163721
10:95306677_C_T	10	95306677	C	T	-0.014968	0.786349
10:99893583_C_T	10	99893583	C	T	0.0210981	0.0163755
10:101875210_T_C	10	101875210	T	C	0.00340487	0.388437
10:103984060_C_T	10	103984060	C	T	-0.00201751	0.839623
10:105613725_C_G	10	105613725	C	G	0.0232902	0.0524206
10:105720733_G_A	10	105720733	G	A	-0.000939611	0.281608
10:109022842_A_C	10	109022842	A	C	-0.00117639	0.487135
10:112011084_A_G	10	112011084	A	G	0.0192137	0.149811
10:112116232_C_T	10	112116232	C	T	-0.00172265	0.698185
10:116364849_G_A	10	116364849	G	A	0.0015801	0.603276
10:116507546_C_T	10	116507546	C	T	0.00881347	0.0810614
10:125011684_T_G	10	125011684	T	G	-0.00559824	0.213031
10:126820090_C_T	10	126820090	C	T	0.00980103	0.0650052
10:126900502_C_T	10	126900502	C	T	0.00359468	0.0310406
10:127482435_C_T	10	127482435	C	T	-0.00589212	0.527748
10:127660382_A_G	10	127660382	A	G	0.00102111	0.401869
10:129479305_T_C	10	129479305	T	C	0.00389691	0.129219
10:129799041_C_G	10	129799041	C	G	-0.0206061	0.0207926
10:130450768_C_G	10	130450768	C	G	0.000287994	0.138887
10:130801719_T_C	10	130801719	T	C	0.00157358	0.493968
10:130824761_C_T	10	130824761	C	T	0.00190473	0.293893
10:132681996_T_G	10	132681996	T	G	0.00166029	0.682704
11:2122012_G_C	11	2122012	G	C	0.0155912	0.564412
11:2334740_G_A	11	2334740	G	A	-0.00661237	0.782679
11:2335444_C_G	11	2335444	C	G	-0.00165449	0.752811
11:2782648_C_T	11	2782648	C	T	-0.000634313	0.800998
11:3128916_G_A	11	3128916	G	A	0.00451237	0.139498
11:5617987_G_A	11	5617987	G	A	0.00106378	0.448029
11:11776917_C_T	11	11776917	C	T	0.00078108	0.174597
11:12855402_G_A	11	12855402	G	A	-0.00785419	0.0592989
11:16999569_T_C	11	16999569	T	C	-0.0102939	0.367448
11:17368133_T_A	11	17368133	T	A	0.00304471	0.353626
11:17892994_C_T	11	17892994	C	T	0.0140534	0.0175397
11:21351017_G_T	11	21351017	G	T	0.00285054	0.153042
11:24538233_G_A	11	24538233	G	A	0.00374406	0.0524798
11:29584648_T_C	11	29584648	T	C	-0.00122149	0.122569
11:32308936_G_T	11	32308936	G	T	-0.00292899	0.202722
11:32309665_T_C	11	32309665	T	C	-0.00286771	0.357984
11:32343283_G_A	11	32343283	G	A	-0.00987674	0.208727
11:32449661_G_A	11	32449661	G	A	-0.00480851	0.139082
11:32450806_C_A	11	32450806	C	A	-0.00995752	0.0666556
11:32460882_C_T	11	32460882	C	T	-0.00649187	0.0675716
11:32509303_A_C	11	32509303	A	C	0.000201032	0.074343
11:33277688_A_G	11	33277688	A	G	4.13837e-05	0.670857
11:35380789_C_A	11	35380789	C	A	-0.00578851	0.105862
11:38595867_A_G	11	38595867	A	G	0.00160429	0.0107789
11:45136509_T_C	11	45136509	T	C	0.00317472	0.839905
11:45400537_C_T	11	45400537	C	T	0.000934577	0.708227
11:47262840_G_A	11	47262840	G	A	0.00112788	0.375469
11:60210667_A_C	11	60210667	A	C	0.00424513	0.604617
11:61464436_G_A	11	61464436	G	A	0.0117976	0.0196484
11:61893972_C_T	11	61893972	C	T	0.0102769	0.258572
11:62196723_T_C	11	62196723	T	C	4.80909e-05	0.348634
11:69025553_G_A	11	69025553	G	A	-0.0043706	0.251076
11:78896834_T_G	11	78896834	T	G	0.0053044	0.162231
11:79026374_G_A	11	79026374	G	A	0.0099238	0.163044
11:79052018_T_C	11	79052018	T	C	0.00190284	0.803601
11:79174496_C_T	11	79174496	C	T	-0.0130951	0.232835
11:79195742_G_A	11	79195742	G	A	-0.00120619	0.350702
11:81866648_T_C	11	81866648	T	C	-0.0011747	0.502672
11:82491603_C_T	11	82491603	C	T	0.000404444	0.0782358
11:86629236_G_A	11	86629236	G	A	-0.00132271	0.189163
11:86631357_T_C	11	86631357	T	C	-0.00877373	0.182341
11:86631620_G_T	11	86631620	G	T	-0.00861647	0.649263
11:86632398_C_A	11	86632398	C	A	-0.00671606	0.687128
11:86705557_A_C	11	86705557	A	C	-0.00173146	0.234389
11:91999712_G_T	11	91999712	G	T	0.000425469	0.703373
11:92040132_T_A	11	92040132	T	A	-0.00581104	0.154404
11:92222571_T_C	11	92222571	T	C	-0.0046258	0.398868
11:95693967_T_A	11	95693967	T	A	0.00445088	0.13789
11:96818618_C_T	11	96818618	C	T	0.00698131	0.0700346
11:98822220_G_T	11	98822220	G	T	-0.00224906	0.0839284
11:102343785_A_T	11	102343785	A	T	0.0129108	0.00604321
11:107229564_C_T	11	107229564	C	T	-0.00753418	0.0543925
11:108839158_G_T	11	108839158	G	T	-0.00389719	0.489193
11:109624970_A_C	11	109624970	A	C	0.0264138	0.0381965
11:113335219_A_T	11	113335219	A	T	0.000244925	0.0442585
11:116169066_T_A	11	116169066	T	A	-0.00116674	0.106231
11:116728277_G_A	11	116728277	G	A	-0.0026196	0.180554
11:119860539_C_G	11	119860539	C	G	0.00512374	0.328004
11:119870618_C_G	11	119870618	C	G	0.00421538	0.219311
11:119878901_G_A	11	119878901	G	A	-0.0020769	0.257008
11:120078286_A_G	11	120078286	A	G	-0.00110985	0.756678
11:122605910_T_C	11	122605910	T	C	0.00800708	0.0298563
11:128272240_G_A	11	128272240	G	A	-0.00101524	0.456744
11:131728859_C_T	11	131728859	C	T	-0.000704853	0.113681
11:131979147_T_A	11	131979147	T	A	0.000770308	0.201804
11:131980271_C_G	11	131980271	C	G	0.00547585	0.202659
11:132151470_C_T	11	132151470	C	T	-0.00394037	0.090173
11:132188738_C_T	11	132188738	C	T	0.00412612	0.0419651
11:132280488_G_A	11	132280488	G	A	0.00342526	0.307005
11:132717613_C_T	11	132717613	C	T	0.000483242	0.540078
12:2138144_G_A	12	2138144	G	A	-0.00411734	0.215519
12:5107475_A_G	12	5107475	A	G	-0.000489304	0.313485
12:6102902_C_T	12	6102902	C	T	0.0134722	0.0958764
12:6291093_G_A	12	6291093	G	A	0.00193748	0.412114
12:16477314_T_G	12	16477314	T	G	4.79856e-05	0.698968
12:17007802_A_G	12	17007802	A	G	0.00953224	0.373906
12:17019831_A_C	12	17019831	A	C	9.26408e-05	0.491078
12:17411900_G_A	12	17411900	G	A	-0.00158344	0.0857569
12:20157483_G_A	12	20157483	G	A	-0.00894753	0.107786
12:20760410_G_A	12	20760410	G	A	-0.000109783	0.465499
12:30722222_A_G	12	30722222	A	G	-0.00253413	0.156728
12:31664017_T_A	12	31664017	T	A	-0.00631111	0.0397713
12:32064427_A_G	12	32064427	A	G	-0.00132662	0.586768
12:42150626_C_T	12	42150626	C	T	0.00301964	0.0921231
12:43276740_C_G	12	43276740	C	G	-0.00219762	0.487883
12:50359281_A_G	12	50359281	A	G	8.23716e-05	0.255414
12:54098132_A_G	12	54098132	A	G	0.00174035	0.283669
12:58234817_C_T	12	58234817	C	T	0.0313677	0.0262716
12:60259267_C_T	12	60259267	C	T	0.00341486	0.168648
12:60351005_A_G	12	60351005	A	G	-0.00519556	0.715349
12:60430440_G_T	12	60430440	G	T	0.00330484	0.235313
12:71383025_A_T	12	71383025	A	T	-0.00196979	0.504139
12:77312270_A_G	12	77312270	A	G	-0.00229294	0.849694
12:77320843_G_T	12	77320843	G	T	-0.0039449	0.83104
12:78256980_T_C	12	78256980	T	C	-0.00556267	0.118065
12:82219225_A_T	12	82219225	A	T	-9.59e-05	0.229335
12:94061235_C_T	12	94061235	C	T	0.00942482	0.835195
12:95396127_A_G	12	95396127	A	G	0.00566289	0.290161
12:95522289_G_A	12	95522289	G	A	0.0164176	0.137155
12:95544908_A_G	12	95544908	A	G	0.00156334	0.0517243
12:95672834_G_A	12	95672834	G	A	0.0195722	0.048866
12:95958683_A_G	12	95958683	A	G	0.00807942	0.583194
12:101637203_T_C	12	101637203	T	C	-0.00346108	0.17786
12:102295938_A_G	12	102295938	A	G	-0.00415387	0.111525
12:102394483_C_T	12	102394483	C	T	0.00264514	0.151757
12:102656927_G_A	12	102656927	G	A	0.00513137	0.202254
12:102867636_A_C	12	102867636	A	C	-0.00371464	0.928298
12:103162734_A_T	12	103162734	A	T	-0.00580542	0.562046
12:104394415_T_C	12	104394415	T	C	-0.0019984	0.196965
12:106939032_A_T	12	106939032	A	T	0.00205166	0.151929
12:108067098_C_T	12	108067098	C	T	0.00207135	0.625221
12:109292430_C_T	12	109292430	C	T	0.0015994	0.0407155
12:115087971_T_A	12	115087971	T	A	-0.0023531	0.157016
12:115253197_G_C	12	115253197	G	C	-0.00765039	0.150264
12:118565292_C_T	12	118565292	C	T	0.0125925	0.240343
12:118748632_C_A	12	118748632	C	A	-0.0171775	0.0108615
12:121403724_G_A	12	121403724	G	A	-0.0138515	0.573916
12:121463288_T_C	12	121463288	T	C	-0.00712632	0.483353
12:121487361_T_C	12	121487361	T	C	-0.00792824	0.224943
12:125994065_A_G	12	125994065	A	G	0.00326351	0.136585
12:126027108_A_G	12	126027108	A	G	0.0096479	0.109318
12:129885904_G_A	12	129885904	G	A	-0.00430341	0.159164
12:133170308_G_C	12	133170308	G	C	0.00279551	0.505629
12:133769288_T_C	12	133769288	T	C	0.00549386	0.348898
13:20492458_G_A	13	20492458	G	A	-0.00122296	0.749373
13:20724423_G_A	13	20724423	G	A	-0.00276791	0.0361732
13:21270645_C_T	13	21270645	C	T	0.0155028	0.104397
13:22634192_G_A	13	22634192	G	A	-0.00660062	0.742945
13:23461343_T_C	13	23461343	T	C	-0.000789973	0.649602
13:24267406_C_T	13	24267406	C	T	-0.00100617	0.862392
13:24286322_A_T	13	24286322	A	T	-0.0133967	0.627447
13:25117898_C_T	13	25117898	C	T	-0.00338153	0.238145
13:26166857_C_T	13	26166857	C	T	0.00356167	0.0723783
13:27814292_G_A	13	27814292	G	A	0.0108463	0.0980333
13:27867709_G_A	13	27867709	G	A	0.00187724	0.185377
13:29890256_G_A	13	29890256	G	A	-0.00236949	0.0573054
13:31659340_G_A	13	31659340	G	A	0.0397529	0.0151497
13:32968550_G_A	13	32968550	G	A	0.0675685	0.00870783
13:35939504_A_G	13	35939504	A	G	0.00869349	0.0337408
13:40043224_C_T	13	40043224	C	T	-0.00282562	0.396249
13:40857430_A_G	13	40857430	A	G	0.00124479	0.408553
13:45024461_T_G	13	45024461	T	G	-0.00214841	0.104883
13:45320655_C_G	13	45320655	C	G	0.00092284	0.76691
13:45342436_A_G	13	45342436	A	G	0.00855045	0.70378
13:46365690_C_T	13	46365690	C	T	-0.00477039	0.268898
13:53927504_C_T	13	53927504	C	T	-0.00190079	0.122343
13:58749076_G_A	13	58749076	G	A	0.00124424	0.345725
13:58957903_C_A	13	58957903	C	A	0.0019386	0.0676363
13:60752528_C_G	13	60752528	C	G	-0.00363122	0.716937
13:62750410_C_T	13	62750410	C	T	0.0221465	0.0462648
13:63793221_T_C	13	63793221	T	C	-0.00147945	0.0909039
13:68651178_T_C	13	68651178	T	C	-0.00329733	0.297552
13:70077012_A_G	13	70077012	A	G	-0.000623576	0.10761
13:70730611_A_G	13	70730611	A	G	-0.00719449	0.847749
13:71339627_G_C	13	71339627	G	C	0.00249049	0.613392
13:71526106_T_A	13	71526106	T	A	-0.00155607	0.442091
13:71778645_C_T	13	71778645	C	T	0.0115072	0.0653467
13:71833628_T_C	13	71833628	T	C	-0.00757712	0.0199181
13:72438081_G_A	13	72438081	G	A	0.00413526	0.345247
13:73034778_G_A	13	73034778	G	A	0.0296297	0.0349496
13:73818301_G_C	13	73818301	G	C	0.000265874	0.436777
13:74242008_C_T	13	74242008	C	T	-0.00143855	0.647639
13:76825128_C_T	13	76825128	C	T	0.00741057	0.107154
13:81245194_A_G	13	81245194	A	G	0.0115577	0.0359941
13:81507650_C_T	13	81507650	C	T	0.00440759	0.0142838
13:89365260_A_T	13	89365260	A	T	0.000983002	0.116706
13:90650957_A_G	13	90650957	A	G	-0.00135621	0.0637067
13:91452272_C_T	13	91452272	C	T	0.00265367	0.176327
13:91496385_A_G	13	91496385	A	G	0.0024233	0.202508
13:93606461_T_G	13	93606461	T	G	0.00219549	0.227713
13:95153513_A_T	13	95153513	A	T	-0.00897863	0.0222429
13:95992710_C_T	13	95992710	C	T	0.0154343	0.0176693
13:99005021_A_G	13	99005021	A	G	-0.00135862	0.55055
13:99035982_A_C	13	99035982	A	C	-0.000271868	0.129859
13:99395594_T_C	13	99395594	T	C	0.00465691	0.0902436
13:99908274_C_T	13	99908274	C	T	0.0201567	0.0308564
13:99979734_C_T	13	99979734	C	T	-0.00252449	0.0649648
13:102125408_A_G	13	102125408	A	G	-0.00170367	0.627569
13:102171171_G_A	13	102171171	G	A	-0.00109311	0.197241
13:102221786_C_T	13	102221786	C	T	-0.000233269	0.289476
13:102315962_G_C	13	102315962	G	C	0.00197691	0.0972111
13:103340536_G_C	13	103340536	G	C	0.00592045	0.0558499
13:104673252_G_A	13	104673252	G	A	0.00163107	0.154948
13:105295665_A_C	13	105295665	A	C	-0.00232307	0.105379
13:114016802_A_T	13	114016802	A	T	-0.00177382	0.318923
13:114442496_T_C	13	114442496	T	C	0.0122072	0.10399
14:23592517_C_T	14	23592517	C	T	-0.0113816	0.06139
14:24222386_T_C	14	24222386	T	C	-0.00479087	0.248024
14:24391713_T_C	14	24391713	T	C	-0.00810969	0.946386
14:28639464_G_T	14	28639464	G	T	0.00115747	0.0325376
14:32673818_A_G	14	32673818	A	G	-0.00017225	0.0260275
14:33958458_A_G	14	33958458	A	G	-0.00925786	0.0235335
14:34282195_T_C	14	34282195	T	C	-0.00116145	0.0508763
14:46322009_A_G	14	46322009	A	G	-0.00966429	0.126168
14:48060172_C_T	14	48060172	C	T	-0.00342506	0.343457
14:49202750_T_G	14	49202750	T	G	-0.00463008	0.499143
14:50583822_T_C	14	50583822	T	C	0.0124413	0.0248692
14:51413424_T_C	14	51413424	T	C	-0.00914913	0.307735
14:51757767_A_G	14	51757767	A	G	0.00132498	0.564318
14:52857647_T_G	14	52857647	T	G	-8.55623e-05	0.0749924
14:53422745_G_A	14	53422745	G	A	0.00683517	0.829096
14:56225216_T_G	14	56225216	T	G	0.0053934	0.0604186
14:61715588_C_T	14	61715588	C	T	0.003433	0.14255
14:63553399_G_A	14	63553399	G	A	-0.00813864	0.00956161
14:64258373_A_C	14	64258373	A	C	-0.0167776	0.0694873
14:64553353_A_T	14	64553353	A	T	-0.0042912	0.471585
14:64856421_C_T	14	64856421	C	T	-0.00673399	0.04536
14:64872752_T_A	14	64872752	T	A	-0.00573257	0.0904106
14:66460742_A_G	14	66460742	A	G	-0.00669913	0.51857
14:69731927_G_C	14	69731927	G	C	0.000225523	0.159603
14:72612981_T_G	14	72612981	T	G	0.000189585	0.33097
14:72624335_G_C	14	72624335	G	C	0.00678399	0.651471
14:72627846_A_G	14	72627846	A	G	0.00469035	0.335917
14:74234556_G_A	14	74234556	G	A	0.00772839	0.271208
14:78766530_T_C	14	78766530	T	C	0.00261151	0.0337418
14:83194955_C_T	14	83194955	C	T	-0.00189865	0.130192
14:89990030_C_G	14	89990030	C	G	-0.00026189	0.33752
14:91583373_A_C	14	91583373	A	C	0.00147439	0.606662
14:92140980_T_C	14	92140980	T	C	-0.000623981	0.394005
14:93411904_A_G	14	93411904	A	G	0.000665584	0.367598
14:94583995_T_G	14	94583995	T	G	-0.00892168	0.920735
14:97651911_C_T	14	97651911	C	T	0.00585938	0.128372
14:99600890_A_G	14	99600890	A	G	0.00300492	0.664432
14:101167632_C_G	14	101167632	C	G	-0.0066898	0.325213
14:103453109_C_T	14	103453109	C	T	-0.00132554	0.197785
14:105183749_A_G	14	105183749	A	G	0.00395766	0.835455
14:105278363_G_A	14	105278363	G	A	0.00275312	0.108707
14:105475491_C_T	14	105475491	C	T	0.00164891	0.139216
15:22972576_C_T	15	22972576	C	T	-0.00189296	0.173963
15:23655215_A_T	15	23655215	A	T	-0.0132482	0.0637999
15:26781991_C_T	15	26781991	C	T	-0.00104807	0.102327
15:31424054_C_T	15	31424054	C	T	-0.00386791	0.127361
15:33289949_A_G	15	33289949	A	G	-0.00648949	0.248804
15:40388067_C_T	15	40388067	C	T	-0.000482405	0.295661
15:40396001_C_T	15	40396001	C	T	0.00582942	0.452622
15:40412096_G_A	15	40412096	G	A	-0.00126771	0.0260678
15:48081449_G_A	15	48081449	G	A	0.0230639	0.269373
15:49376891_G_C	15	49376891	G	C	-6.56066e-06	0.418953
15:50193012_C_G	15	50193012	C	G	0.00818537	0.466384
15:50244547_T_C	15	50244547	T	C	-0.00534473	0.314257
15:50245347_G_A	15	50245347	G	A	-0.00530897	0.0598699
15:50554000_G_A	15	50554000	G	A	0.00539849	0.198553
15:50554623_G_A	15	50554623	G	A	0.0097084	0.0626685
15:51494532_C_G	15	51494532	C	G	0.00636822	0.0270201
15:51513729_G_A	15	51513729	G	A	0.00230085	0.749979
15:52551900_G_A	15	52551900	G	A	0.00320436	0.0356922
15:63871292_C_T	15	63871292	C	T	0.0045687	0.529909
15:65207395_C_T	15	65207395	C	T	-0.00238969	0.580006
15:66830844_C_T	15	66830844	C	T	-0.00629045	0.164728
15:71044521_G_A	15	71044521	G	A	0.00658568	0.0575409
15:72777217_T_G	15	72777217	T	G	-0.000122025	0.153235
15:80625519_T_C	15	80625519	T	C	0.00104819	0.0443297
15:80993155_T_C	15	80993155	T	C	0.00295672	0.460123
15:82096524_A_G	15	82096524	A	G	-0.00492318	0.75238
15:82517269_A_T	15	82517269	A	T	0.0120763	0.0753358
15:83812450_T_C	15	83812450	T	C	0.00170456	0.0287785
15:89259442_C_T	15	89259442	C	T	-0.00746329	0.640387
15:89274382_T_C	15	89274382	T	C	-0.00577355	0.679422
15:91530675_G_A	15	91530675	G	A	-0.00546187	0.172247
15:91535329_G_T	15	91535329	G	T	-0.0204705	0.131506
15:93035393_T_C	15	93035393	T	C	0.00658718	0.554029
15:95941948_G_A	15	95941948	G	A	0.00737459	0.136891
16:1641093_C_T	16	1641093	C	T	-0.0223568	0.0456067
16:2842370_G_A	16	2842370	G	A	-0.0147837	0.0199714
16:5844481_C_G	16	5844481	C	G	0.00636277	0.228402
16:6266886_C_T	16	6266886	C	T	0.00549707	0.703538
16:7705423_G_C	16	7705423	G	C	-0.00940617	0.177155
16:7725012_A_G	16	7725012	A	G	-0.00124509	0.160815
16:7732038_G_A	16	7732038	G	A	-0.00104004	0.152341
16:9589087_G_A	16	9589087	G	A	-0.00166151	0.266314
16:9672917_A_G	16	9672917	A	G	-0.00208694	0.104946
16:11464799_C_G	16	11464799	C	G	0.022743	0.0237357
16:12513797_C_A	16	12513797	C	A	0.00444804	0.691937
16:13887509_A_G	16	13887509	A	G	0.00195717	0.0222809
16:13973155_A_G	16	13973155	A	G	0.000446386	0.846225
16:19444627_T_C	16	19444627	T	C	0.00179021	0.0482918
16:20085403_G_A	16	20085403	G	A	-0.00108582	0.19157
16:23103784_A_C	16	23103784	A	C	9.45147e-05	0.0261491
16:24531718_T_C	16	24531718	T	C	0.00021026	0.106803
16:24613899_T_C	16	24613899	T	C	0.00209154	0.188372
16:26285668_C_T	16	26285668	C	T	0.00296735	0.177172
16:26302428_A_T	16	26302428	A	T	0.00648865	0.179246
16:26527471_C_T	16	26527471	C	T	-0.000872449	0.195897
16:57182924_C_A	16	57182924	C	A	0.00107143	0.357047
16:66638245_G_A	16	66638245	G	A	0.00142353	0.267966
16:66772532_A_G	16	66772532	A	G	0.0010941	0.402537
16:67691668_A_G	16	67691668	A	G	0.013099	0.466993
16:67950613_C_T	16	67950613	C	T	-0.000582039	0.340838
16:77351004_G_T	16	77351004	G	T	-0.00403007	0.114442
16:78495146_G_T	16	78495146	G	T	0.00165292	0.0224842
16:80981029_A_G	16	80981029	A	G	0.00669505	0.131367
16:81033366_T_C	16	81033366	T	C	0.00382257	0.16209
16:81212288_A_C	16	81212288	A	C	-0.000842896	0.165437
16:81349106_T_G	16	81349106	T	G	-0.00540491	0.908158
16:81437667_C_G	16	81437667	C	G	-0.000302606	0.155851
16:82368604_T_C	16	82368604	T	C	-0.000990149	0.19704
16:82946275_G_T	16	82946275	G	T	0.00176505	0.10431
16:83389821_G_A	16	83389821	G	A	-0.0121746	0.279539
16:84407428_G_C	16	84407428	G	C	-0.00384416	0.189111
16:84513397_A_T	16	84513397	A	T	-0.00632097	0.526973
16:84536619_A_G	16	84536619	A	G	-0.00591934	0.573567
16:86243955_G_T	16	86243955	G	T	-0.0019269	0.187533
16:86257997_C_T	16	86257997	C	T	-0.00442575	0.0866478
16:88651220_A_G	16	88651220	A	G	0.00135246	0.351354
16:89030609_T_C	16	89030609	T	C	-0.000330581	0.156027
16:89081075_A_G	16	89081075	A	G	-0.0116591	0.169333
17:752428_C_T	17	752428	C	T	0.00784242	0.118487
17:754600_G_A	17	754600	G	A	0.00143979	0.188269
17:2716155_T_C	17	2716155	T	C	-0.00148515	0.606067
17:2753213_G_A	17	2753213	G	A	0.000812974	0.200106
17:5334700_G_A	17	5334700	G	A	-0.000920318	0.0453439
17:6758514_T_C	17	6758514	T	C	0.0064467	0.657773
17:14653563_G_A	17	14653563	G	A	0.0141039	0.0406965
17:14770346_G_A	17	14770346	G	A	0.00330876	0.0713993
17:14809500_A_G	17	14809500	A	G	0.00159585	0.0643918
17:16872341_G_C	17	16872341	G	C	-0.000224529	0.0370856
17:17125595_A_G	17	17125595	A	G	0.00575669	0.584831
17:17140683_A_G	17	17140683	A	G	0.00709564	0.752958
17:19507957_C_T	17	19507957	C	T	0.00248936	0.239068
17:20215352_T_G	17	20215352	T	G	-0.00401144	0.386829
17:25446604_T_C	17	25446604	T	C	0.0041973	0.0898236
17:27358738_G_C	17	27358738	G	C	-0.00772012	0.0714339
17:27384998_A_G	17	27384998	A	G	0.00809226	0.335506
17:29166302_A_G	17	29166302	A	G	-0.0232581	0.263159
17:35119040_A_G	17	35119040	A	G	0.00561425	0.264829
17:35132006_T_C	17	35132006	T	C	0.00104675	0.257682
17:35158389_G_A	17	35158389	G	A	0.000152148	0.323731
17:35631252_C_T	17	35631252	C	T	0.00645241	0.0216258
17:36047417_A_G	17	36047417	A	G	0.004861	0.776568
17:36093022_A_G	17	36093022	A	G	-0.000204849	0.621802
17:36099970_T_C	17	36099970	T	C	0.00746938	0.144506
17:36100767_A_G	17	36100767	A	G	-0.0197273	0.599284
17:38961885_G_A	17	38961885	G	A	0.0137723	0.0423677
17:39811683_G_A	17	39811683	G	A	0.00138162	0.445365
17:40620553_C_A	17	40620553	C	A	0.113347	0.00591937
17:40711768_A_G	17	40711768	A	G	0.010228	0.0600577
17:40851785_C_T	17	40851785	C	T	0.00371543	0.0408509
17:41046727_G_A	17	41046727	G	A	0.000838085	0.145268
17:41659793_G_A	17	41659793	G	A	0.152337	0.00665101
17:41683799_C_G	17	41683799	C	G	0.00108672	0.0132284
17:41727216_C_T	17	41727216	C	T	0.0125172	0.0461307
17:42612308_A_T	17	42612308	A	T	0.262938	0.00363258
17:43421115_T_C	17	43421115	T	C	-0.000763801	0.0859427
17:43456342_A_C	17	43456342	A	C	-0.00174403	0.635493
17:43503284_G_A	17	43503284	G	A	0.00312539	0.179093
17:43534353_T_C	17	43534353	T	C	0.0129626	0.181652
17:43586147_C_T	17	43586147	C	T	0.0274789	0.00223312
17:43670696_G_C	17	43670696	G	C	0.0202266	0.189236
17:43809096_C_G	17	43809096	C	G	0.0208984	0.404821
17:43848495_G_T	17	43848495	G	T	0.00644879	0.643955
17:45333984_G_A	17	45333984	G	A	0.00769163	0.0138615
17:46149964_G_A	17	46149964	G	A	0.0120594	0.235892
17:46468455_T_A	17	46468455	T	A	0.0111747	0.277179
17:46472432_C_G	17	46472432	C	G	0.0631646	0.27701
17:46557946_A_G	17	46557946	A	G	0.00647614	0.711851
17:52447857_G_A	17	52447857	G	A	-0.000892597	0.266623
17:56164162_C_A	17	56164162	C	A	0.00103872	0.0707463
17:57889406_T_A	17	57889406	T	A	0.00320116	0.289756
17:58899160_C_T	17	58899160	C	T	-0.0171908	0.148473
17:59322244_A_T	17	59322244	A	T	0.0169123	0.0592917
17:64886173_C_G	17	64886173	C	G	-0.0119926	0.303441
17:64971249_G_A	17	64971249	G	A	0.00160464	0.509827
17:67659320_C_G	17	67659320	C	G	-0.00402556	0.0227909
17:69086771_C_G	17	69086771	C	G	-0.00965341	0.759361
17:70499516_T_C	17	70499516	T	C	-0.00141175	0.145734
17:74444059_G_A	17	74444059	G	A	-0.00474666	0.195987
17:78716566_G_C	17	78716566	G	C	0.0144657	0.0275683
17:78854874_G_A	17	78854874	G	A	0.00930369	0.0574793
17:78923953_A_G	17	78923953	A	G	0.00761313	0.427473
17:78937745_G_A	17	78937745	G	A	-0.0378287	0.0289193
17:78980438_C_T	17	78980438	C	T	-0.00354885	0.121554
17:79243737_T_C	17	79243737	T	C	-0.00126391	0.0727502
18:842304_C_T	18	842304	C	T	0.00203873	0.142355
18:1741771_A_G	18	1741771	A	G	-0.00362129	0.0334688
18:3403986_G_C	18	3403986	G	C	-0.00763064	0.178815
18:3457606_C_T	18	3457606	C	T	0.0046308	0.0725962
18:3481360_T_C	18	3481360	T	C	-0.00460996	0.267834
18:4012132_T_C	18	4012132	T	C	0.00346515	0.190514
18:8992245_C_A	18	8992245	C	A	-0.00347708	0.27488
18:9022104_G_A	18	9022104	G	A	-0.00273518	0.0856356
18:12232111_A_G	18	12232111	A	G	0.0122136	0.0302067
18:12509955_G_A	18	12509955	G	A	0.00165085	0.0558434
18:20039174_G_C	18	20039174	G	C	-0.00367442	0.183872
18:22465562_T_C	18	22465562	T	C	-0.000579148	0.211476
18:24087838_G_A	18	24087838	G	A	-0.00271876	0.142251
18:32836931_G_C	18	32836931	G	C	0.00150568	0.0472544
18:36087019_T_C	18	36087019	T	C	0.00516121	0.502407
18:42526209_G_C	18	42526209	G	C	-0.00120724	0.85174
18:42526328_C_T	18	42526328	C	T	-0.00462993	0.589567
18:42603132_C_A	18	42603132	C	A	0.0097119	0.0932593
18:45159076_G_A	18	45159076	G	A	-0.00195531	0.0978025
18:46240711_A_C	18	46240711	A	C	-0.000406796	0.424305
18:46319989_A_G	18	46319989	A	G	-0.000325222	0.216235
18:53711306_G_A	18	53711306	G	A	0.01229	0.0408133
18:57414771_T_C	18	57414771	T	C	-0.00175514	0.350793
18:59208800_A_G	18	59208800	A	G	-0.00651498	0.036245
18:61959443_A_G	18	61959443	A	G	0.00711443	0.0170795
18:62007806_A_G	18	62007806	A	G	-0.00522496	0.0464853
18:62087832_A_C	18	62087832	A	C	0.00316318	0.181982
18:62252624_C_T	18	62252624	C	T	0.0198971	0.0141114
18:62980301_G_C	18	62980301	G	C	-0.0106182	0.601952
18:65608302_T_C	18	65608302	T	C	-0.00358172	0.0351666
18:69045526_T_C	18	69045526	T	C	0.000860028	0.104156
18:70961736_C_T	18	70961736	C	T	0.00108274	0.366334
18:71910893_A_G	18	71910893	A	G	0.0016536	0.268406
18:74074707_C_T	18	74074707	C	T	0.00630476	0.424324
19:3790801_C_T	19	3790801	C	T	0.00490278	0.42614
19:8003021_T_C	19	8003021	T	C	0.00643019	0.0114768
19:8200214_A_T	19	8200214	A	T	-0.00526831	0.396772
19:10904700_T_C	19	10904700	T	C	0.00418675	0.300897
19:12761464_G_A	19	12761464	G	A	0.0213475	0.0217825
19:16143151_G_T	19	16143151	G	T	-0.00815262	0.117606
19:17390291_T_C	19	17390291	T	C	0.0536413	0.300623
19:17409380_C_T	19	17409380	C	T	-0.0389593	0.508159
19:17409671_C_T	19	17409671	C	T	0.00328502	0.299958
19:18378681_C_A	19	18378681	C	A	0.00224866	0.022766
19:23958819_C_T	19	23958819	C	T	0.000466721	0.0439424
19:30288043_G_A	19	30288043	G	A	0.0089749	0.220912
19:30343667_G_C	19	30343667	G	C	0.000128455	0.262165
19:31781021_A_G	19	31781021	A	G	0.00390036	0.317275
19:34222996_G_A	19	34222996	G	A	0.00257402	0.105858
19:35087895_G_A	19	35087895	G	A	-7.60335e-05	0.16002
19:35996380_C_T	19	35996380	C	T	-0.00133067	0.281691
19:36917901_G_A	19	36917901	G	A	-0.00169881	0.178632
19:48914178_G_C	19	48914178	G	C	-0.00136435	0.185884
19:51951303_T_G	19	51951303	T	G	-0.0098898	0.0567225
19:52080343_C_T	19	52080343	C	T	-0.00104751	0.411111
19:52216295_G_C	19	52216295	G	C	0.00147539	0.339992
19:53846311_A_T	19	53846311	A	T	-0.000559087	0.100692
19:53951954_A_C	19	53951954	A	C	0.000421079	0.093661
19:54259376_G_C	19	54259376	G	C	0.000812154	0.149419
19:54909516_G_C	19	54909516	G	C	-0.00122067	0.291341
19:55699822_G_A	19	55699822	G	A	0.000333181	0.229694
19:55708557_A_G	19	55708557	A	G	0.00400874	0.65039
19:56730514_C_T	19	56730514	C	T	0.0129151	0.0353472
19:57912334_G_A	19	57912334	G	A	0.00204502	0.395732
20:481929_G_A	20	481929	G	A	-0.0134011	0.0313896
20:1891545_G_A	20	1891545	G	A	0.00418841	0.580402
20:3710659_T_C	20	3710659	T	C	0.010792	0.203131
20:5651579_A_G	20	5651579	A	G	0.00137117	0.00985204
20:9632609_G_A	20	9632609	G	A	0.00134377	0.32258
20:12237727_C_T	20	12237727	C	T	0.000431255	0.15068
20:14016559_C_T	20	14016559	C	T	0.00307348	0.0389533
20:17837523_A_C	20	17837523	A	C	0.00160338	0.239258
20:18830812_T_C	20	18830812	T	C	0.0122503	0.651733
20:19499298_A_G	20	19499298	A	G	0.00236456	0.50252
20:19914222_C_A	20	19914222	C	A	-0.0107386	0.102215
20:23456538_A_G	20	23456538	A	G	0.00175766	0.140227
20:35516960_T_C	20	35516960	T	C	0.00210661	0.432776
20:37366926_T_C	20	37366926	T	C	-0.00692932	0.222108
20:41869932_G_A	20	41869932	G	A	-0.000126469	0.284852
20:42001011_G_A	20	42001011	G	A	-0.00349104	0.807811
20:42372984_C_A	20	42372984	C	A	0.0120717	0.0218166
20:43551278_A_C	20	43551278	A	C	-5.65302e-06	0.35699
20:44807853_C_T	20	44807853	C	T	0.0104484	0.120713
20:47329887_G_A	20	47329887	G	A	0.00604213	0.2044
20:49890679_C_G	20	49890679	C	G	-0.00559729	0.181616
20:50380362_G_C	20	50380362	G	C	-0.00880118	0.246332
20:51539973_G_C	20	51539973	G	C	-0.00122177	0.267668
20:51677416_C_T	20	51677416	C	T	0.00341387	0.0481122
20:52139522_G_C	20	52139522	G	C	-0.00394489	0.47088
20:52276452_T_C	20	52276452	T	C	0.00399692	0.189401
20:52787584_C_T	20	52787584	C	T	-0.0123266	0.0486382
20:53192714_C_T	20	53192714	C	T	0.011475	0.0709756
20:55443070_A_G	20	55443070	A	G	0.013401	0.576289
20:56068845_A_G	20	56068845	A	G	0.0082102	0.335822
20:56551421_C_T	20	56551421	C	T	0.0065702	0.0140475
20:56621260_T_A	20	56621260	T	A	-0.00747586	0.198102
20:59767830_C_G	20	59767830	C	G	-0.00185934	0.534993
20:59773788_C_A	20	59773788	C	A	-0.0017668	0.548599
21:16340289_C_T	21	16340289	C	T	0.000737758	0.40967
21:23021767_T_C	21	23021767	T	C	-0.00121914	0.399018
21:23056909_C_T	21	23056909	C	T	0.0100099	0.0576264
21:25477275_G_A	21	25477275	G	A	0.00295868	0.498104
21:28367290_A_G	21	28367290	A	G	-0.00289493	0.730236
21:29594781_T_C	21	29594781	T	C	0.002426	0.485617
21:29596849_G_T	21	29596849	G	T	-0.00218684	0.195407
21:32603096_A_C	21	32603096	A	C	0.00128609	0.497866
21:35941558_T_C	21	35941558	T	C	0.00489694	0.461845
21:36080398_T_C	21	36080398	T	C	-0.0247017	0.404202
21:36092730_T_A	21	36092730	T	A	-0.00203134	0.405587
21:36470269_C_T	21	36470269	C	T	-0.00362783	0.210636
21:37808861_C_T	21	37808861	C	T	-0.00659909	0.407936
21:46806256_A_G	21	46806256	A	G	0.000872856	0.565424
21:46814171_G_A	21	46814171	G	A	-0.00441619	0.202832
21:47498550_C_T	21	47498550	C	T	0.00184354	0.0389678
22:17981045_G_A	22	17981045	G	A	-0.00852367	0.532921
22:18193560_A_G	22	18193560	A	G	-9.61919e-05	0.818313
22:22046502_C_T	22	22046502	C	T	-0.00330689	0.745833
22:22357325_C_A	22	22357325	C	A	0.00454858	0.14423
22:25956887_C_T	22	25956887	C	T	0.00651599	0.0270949
22:26724561_G_A	22	26724561	G	A	0.00475372	0.35034
22:27632418_A_G	22	27632418	A	G	-0.00299597	0.0942832
22:28110477_G_C	22	28110477	G	C	0.00301869	0.168066
22:28185452_T_G	22	28185452	T	G	0.00688753	0.252638
22:28837904_T_C	22	28837904	T	C	0.00302098	0.0432902
22:28934313_T_C	22	28934313	T	C	0.0127823	0.894975
22:29017547_T_A	22	29017547	T	A	0.000673754	0.0457096
22:33575116_T_C	22	33575116	T	C	-0.00290643	0.587756
22:33595928_C_T	22	33595928	C	T	-0.00232722	0.579648
22:37976976_G_A	22	37976976	G	A	-0.00330927	0.50767
22:39673013_A_G	22	39673013	A	G	-0.00410588	0.502676
22:39678312_A_G	22	39678312	A	G	-0.000749749	0.367274
22:42454353_C_T	22	42454353	C	T	0.00696976	0.0230968
22:43488748_T_G	22	43488748	T	G	-0.00697088	0.447905
22:43494004_A_T	22	43494004	A	T	-0.00325493	0.552427
22:43494072_C_T	22	43494072	C	T	0.0131406	0.12349
22:43500435_A_G	22	43500435	A	G	0.00424431	0.154839
22:44301272_C_T	22	44301272	C	T	-0.00738056	0.423222
22:45013732_C_T	22	45013732	C	T	-0.00961471	0.041258
22:45128232_T_C	22	45128232	T	C	0.00649468	0.211809
22:45931262_C_T	22	45931262	C	T	-0.00329455	0.82105
22:46487011_G_A	22	46487011	G	A	-0.00318478	0.2247
22:46507670_T_C	22	46507670	T	C	-0.00109797	0.268545
22:47874082_G_A	22	47874082	G	A	0.00540078	0.0207193
22:48729316_G_C	22	48729316	G	C	0.00409392	0.255805
X:7091446_G_A	23	7091446	G	A	-0.00653468	0.0771111
X:9924411_G_A	23	9924411	G	A	0.000108113	0.487927
X:12898916_C_T	23	12898916	C	T	0.0047461	0.039002
X:33204206_C_T	23	33204206	C	T	0.00290743	0.0535335
X:38177822_C_T	23	38177822	C	T	0.000455483	0.00975351
X:50115368_G_A	23	50115368	G	A	0.0127586	0.226161
X:50344695_A_G	23	50344695	A	G	-0.003203	0.711462
X:70820203_C_T	23	70820203	C	T	0.00488193	0.103506
X:99483815_A_G	23	99483815	A	G	-0.00512296	0.719111
X:99666760_T_C	23	99666760	T	C	0.00620701	0.278065
X:122473853_C_A	23	122473853	C	A	0.00559048	0.0344874
X:127899475_A_G	23	127899475	A	G	-0.00279196	0.0851832
X:133035681_T_C	23	133035681	T	C	-0.022008	0.26599
X:141811816_C_T	23	141811816	C	T	-0.00441285	0.0377594
X:145222704_T_C	23	145222704	T	C	0.000296886	0.420015
X:145224238_A_G	23	145224238	A	G	0.00199224	0.385571
X:149660701_G_T	23	149660701	G	T	-0.000133338	0.635684
X:152644528_C_G	23	152644528	C	G	-0.00638422	0.351063
