# Supplementary material for: Polygenic risk modeling for prediction of epithelial ovarian cancer risk
Source: Eur J Hum Genet. 2022 Jan 14;30(3):349–62. doi: 10.1038/s41431-021-00987-7 (PMC8904525; doi:10.1038/s41431-021-00987-7)
Supplement: Supplementary file 5 — Table S2- Elastic Net Weights [file 41431_2021_987_MOESM5_ESM.xlsx]

## Sheet: Table_S2_elastic_net_weights
Table S2: Effect estimates (weights) of SNPs selected for elastiic net model
SNP	Chromosome	Position	Reference	Effect	Beta	EAF
1:2774381_G_A	1	2774381	G	A	0.00040685	0.182372
1:2836099_C_T	1	2836099	C	T	-0.00462914	0.186833
1:3585041_T_C	1	3585041	T	C	0.00283614	0.080941
1:3585864_T_G	1	3585864	T	G	0.00288745	0.0808464
1:3586232_C_T	1	3586232	C	T	0.00203588	0.080456
1:3586250_C_T	1	3586250	C	T	0.00227398	0.0809522
1:3587377_C_A	1	3587377	C	A	0.000466876	0.160289
1:4234792_G_A	1	4234792	G	A	-0.0010548	0.456013
1:4234812_C_T	1	4234812	C	T	-0.00162414	0.362655
1:4238679_C_T	1	4238679	C	T	-0.000700034	0.46034
1:4405496_G_C	1	4405496	G	C	0.000730383	0.471211
1:4423326_C_A	1	4423326	C	A	-0.00291788	0.0364973
1:4735261_A_G	1	4735261	A	G	-0.000275741	0.263129
1:4736456_G_T	1	4736456	G	T	-0.000251436	0.527301
1:4739318_A_C	1	4739318	A	C	-0.000280017	0.26669
1:4796223_C_G	1	4796223	C	G	-0.00333102	0.754555
1:4839850_G_C	1	4839850	G	C	-0.00126175	0.749521
1:5090997_A_G	1	5090997	A	G	-0.000183159	0.407343
1:5375727_G_A	1	5375727	G	A	-0.000516997	0.0666427
1:5471517_G_A	1	5471517	G	A	-0.000692662	0.280765
1:6211257_C_A	1	6211257	C	A	0.00107215	0.0635832
1:7095209_T_C	1	7095209	T	C	-0.00115164	0.335356
1:7095270_C_G	1	7095270	C	G	-0.000473597	0.630397
1:7110577_A_G	1	7110577	A	G	-0.000601942	0.684524
1:7111889_T_C	1	7111889	T	C	-0.000489556	0.684598
1:7112390_T_C	1	7112390	T	C	-0.000805713	0.68702
1:7113062_T_G	1	7113062	T	G	-0.000530683	0.683782
1:7113412_T_C	1	7113412	T	C	-0.000765308	0.684369
1:7114007_A_G	1	7114007	A	G	-0.000502869	0.6891
1:7114482_G_A	1	7114482	G	A	-0.00094637	0.683903
1:7399869_C_T	1	7399869	C	T	-0.000158373	0.183145
1:7412961_G_A	1	7412961	G	A	-0.000301585	0.168568
1:7414366_G_A	1	7414366	G	A	-0.0049465	0.0440679
1:7429606_T_G	1	7429606	T	G	-0.000265744	0.154522
1:7779651_G_A	1	7779651	G	A	-0.00076115	0.0230559
1:8403011_G_A	1	8403011	G	A	-0.000181631	0.194529
1:9127159_C_A	1	9127159	C	A	-0.00328458	0.584461
1:9159536_T_C	1	9159536	T	C	-0.00181977	0.29983
1:9173946_G_A	1	9173946	G	A	-0.00143733	0.278414
1:9386241_G_C	1	9386241	G	C	0.000972071	0.025873
1:11474689_C_T	1	11474689	C	T	-0.00108876	0.0383934
1:11476136_C_G	1	11476136	C	G	-0.00200882	0.0395008
1:11477341_C_A	1	11477341	C	A	-0.00250728	0.0395436
1:12166169_C_T	1	12166169	C	T	-0.000607876	0.0758647
1:12167179_C_T	1	12167179	C	T	-0.000709182	0.075943
1:12167267_T_C	1	12167267	T	C	-0.000777471	0.0761425
1:12168091_C_T	1	12168091	C	T	-0.000767573	0.0761715
1:12168523_C_T	1	12168523	C	T	-0.000868515	0.0760505
1:12168856_T_C	1	12168856	T	C	-0.000705336	0.0761286
1:12169977_C_G	1	12169977	C	G	-0.000863713	0.0759438
1:12170288_G_A	1	12170288	G	A	-2.78293e-05	0.0757926
1:12170494_C_G	1	12170494	C	G	-6.88393e-05	0.0757367
1:12170735_C_A	1	12170735	C	A	-3.47615e-05	0.0757816
1:12171334_G_A	1	12171334	G	A	-0.000285704	0.0750872
1:12171730_G_T	1	12171730	G	T	-0.000379456	0.0748889
1:12172624_T_A	1	12172624	T	A	-0.000514341	0.0752809
1:14394561_G_T	1	14394561	G	T	0.00128592	0.0157499
1:14395384_C_A	1	14395384	C	A	0.00198417	0.0158538
1:14732363_G_T	1	14732363	G	T	-0.000499937	0.320017
1:15288810_C_T	1	15288810	C	T	-0.000683417	0.0102552
1:15558705_A_G	1	15558705	A	G	0.00183655	0.260177
1:16339313_C_G	1	16339313	C	G	-0.000192719	0.39585
1:16466003_T_C	1	16466003	T	C	0.00470861	0.0495235
1:17289911_C_T	1	17289911	C	T	-0.00237372	0.294928
1:17315425_G_A	1	17315425	G	A	0.000650517	0.548148
1:17520008_A_G	1	17520008	A	G	0.000554283	0.616928
1:18555944_C_G	1	18555944	C	G	-0.00465582	0.01369
1:18650794_C_T	1	18650794	C	T	0.00779003	0.924667
1:18836137_G_A	1	18836137	G	A	7.10966e-06	0.338714
1:18837320_G_C	1	18837320	G	C	4.76156e-06	0.338803
1:20619006_G_A	1	20619006	G	A	0.000820605	0.0832893
1:20622272_C_T	1	20622272	C	T	0.00131918	0.0829111
1:20623631_T_C	1	20623631	T	C	0.000532657	0.0832552
1:20623900_T_C	1	20623900	T	C	0.000628171	0.0832621
1:20631050_G_A	1	20631050	G	A	0.000569447	0.329976
1:20632167_C_T	1	20632167	C	T	0.000561558	0.329964
1:20902334_C_G	1	20902334	C	G	0.00174356	0.0684159
1:20936248_G_A	1	20936248	G	A	-0.00111977	0.808501
1:20957431_T_C	1	20957431	T	C	-0.00112039	0.800918
1:20992819_G_C	1	20992819	G	C	-0.0014174	0.792621
1:20993151_T_G	1	20993151	T	G	-0.00158906	0.797114
1:20994790_A_G	1	20994790	A	G	-0.00109785	0.794521
1:20995936_C_A	1	20995936	C	A	-0.00111704	0.795098
1:20995953_T_C	1	20995953	T	C	-0.00122334	0.793954
1:22444975_C_T	1	22444975	C	T	0.0023772	0.216086
1:22447316_A_G	1	22447316	A	G	0.00222475	0.216675
1:22465820_T_C	1	22465820	T	C	0.00407392	0.156459
1:22468215_C_T	1	22468215	C	T	0.00457108	0.156422
1:22480159_A_G	1	22480159	A	G	0.00204815	0.411482
1:22480241_T_C	1	22480241	T	C	0.00213973	0.320463
1:22484575_T_C	1	22484575	T	C	0.00314577	0.271046
1:22490724_C_A	1	22490724	C	A	0.00354192	0.235482
1:22491843_A_G	1	22491843	A	G	0.00318326	0.252005
1:22499255_G_T	1	22499255	G	T	-0.000986571	0.521076
1:22638080_G_A	1	22638080	G	A	-0.0010449	0.0516739
1:22638195_G_A	1	22638195	G	A	-0.000919537	0.051859
1:22639964_C_T	1	22639964	C	T	-0.000833825	0.0521253
1:22641007_C_T	1	22641007	C	T	-0.0018067	0.0518935
1:22702434_C_T	1	22702434	C	T	0.0018307	0.380034
1:22706969_C_T	1	22706969	C	T	0.00180587	0.380142
1:23342193_C_G	1	23342193	C	G	0.000739547	0.49248
1:23347125_C_T	1	23347125	C	T	0.000773256	0.492835
1:23354814_C_T	1	23354814	C	T	0.000916198	0.492922
1:23360223_T_C	1	23360223	T	C	0.000638423	0.492907
1:23364919_T_C	1	23364919	T	C	0.000705897	0.493606
1:23367138_A_G	1	23367138	A	G	0.000685393	0.493613
1:23372771_T_C	1	23372771	T	C	0.000655385	0.492932
1:23406485_C_G	1	23406485	C	G	0.000333396	0.491338
1:23740920_G_A	1	23740920	G	A	0.0014667	0.796751
1:23743581_C_G	1	23743581	C	G	0.0015577	0.796988
1:23749148_G_A	1	23749148	G	A	0.00112857	0.797285
1:25224321_T_C	1	25224321	T	C	-0.00125264	0.22869
1:26900708_G_A	1	26900708	G	A	-0.000729258	0.146793
1:26900805_G_A	1	26900805	G	A	-0.00103171	0.146067
1:27403974_A_C	1	27403974	A	C	0.000312098	0.687807
1:29647634_T_C	1	29647634	T	C	0.0047153	0.0152179
1:29799026_G_C	1	29799026	G	C	-0.000546133	0.774644
1:30732681_C_T	1	30732681	C	T	0.00162811	0.150575
1:30980786_G_A	1	30980786	G	A	-0.000485545	0.449825
1:30981013_C_T	1	30981013	C	T	-0.000202924	0.449182
1:30982612_C_T	1	30982612	C	T	-5.37138e-05	0.449971
1:33348854_T_C	1	33348854	T	C	0.00103513	0.457343
1:34422163_T_C	1	34422163	T	C	-0.00113334	0.0821527
1:34422462_C_T	1	34422462	C	T	-0.000653487	0.0793354
1:38078630_A_T	1	38078630	A	T	0.00323143	0.259256
1:38082122_G_A	1	38082122	G	A	0.00373856	0.257904
1:38082123_C_T	1	38082123	C	T	0.00373208	0.257546
1:38086578_C_T	1	38086578	C	T	0.00339195	0.260029
1:38089683_C_T	1	38089683	C	T	0.00348885	0.258558
1:38090323_C_T	1	38090323	C	T	0.00350982	0.258598
1:38091488_C_A	1	38091488	C	A	0.00335328	0.258535
1:38092075_G_A	1	38092075	G	A	0.00338542	0.258898
1:38093277_G_A	1	38093277	G	A	0.00335188	0.258298
1:38094512_C_G	1	38094512	C	G	0.00324341	0.258738
1:38101552_G_A	1	38101552	G	A	-0.000355714	0.0640043
1:38115672_A_C	1	38115672	A	C	-0.00120356	0.0508159
1:38116580_G_A	1	38116580	G	A	-0.00182729	0.258288
1:39465139_A_C	1	39465139	A	C	-5.824e-05	0.289753
1:39468024_T_C	1	39468024	T	C	-1.6597e-05	0.295809
1:39470364_A_G	1	39470364	A	G	-0.000222086	0.289752
1:39474057_A_C	1	39474057	A	C	-0.000131162	0.290135
1:39476813_G_A	1	39476813	G	A	-8.31372e-05	0.290096
1:39480539_C_T	1	39480539	C	T	-3.94509e-05	0.289877
1:40278232_A_T	1	40278232	A	T	0.00100872	0.291477
1:40283051_T_G	1	40283051	T	G	0.00118178	0.845854
1:40284053_A_G	1	40284053	A	G	0.000778006	0.323199
1:40286396_A_G	1	40286396	A	G	0.00106622	0.847772
1:40287819_T_C	1	40287819	T	C	0.000620838	0.847709
1:40288417_G_A	1	40288417	G	A	0.000580575	0.847281
1:40288474_T_C	1	40288474	T	C	0.000567185	0.847379
1:40289812_A_C	1	40289812	A	C	8.01469e-05	0.524782
1:40406881_A_G	1	40406881	A	G	-0.00181979	0.371428
1:40409283_T_C	1	40409283	T	C	-0.00202031	0.368556
1:40416437_C_T	1	40416437	C	T	-0.00142292	0.278182
1:40418589_A_G	1	40418589	A	G	0.00102565	0.570163
1:40419681_A_G	1	40419681	A	G	0.00113481	0.570218
1:40437738_C_A	1	40437738	C	A	-0.000705264	0.445309
1:40438329_C_T	1	40438329	C	T	-0.000821703	0.445263
1:43442698_G_A	1	43442698	G	A	0.0012703	0.794285
1:43442925_A_G	1	43442925	A	G	0.000166446	0.590522
1:44148499_G_C	1	44148499	G	C	-0.00126189	0.139353
1:44171211_C_T	1	44171211	C	T	-0.00256936	0.251299
1:44220747_G_A	1	44220747	G	A	-0.00238392	0.261277
1:44224688_G_A	1	44224688	G	A	-0.00246644	0.261291
1:44249344_A_G	1	44249344	A	G	-0.00182952	0.316938
1:44315179_G_A	1	44315179	G	A	-0.00177769	0.16394
1:44488466_A_C	1	44488466	A	C	-0.00101646	0.333551
1:44567463_C_T	1	44567463	C	T	-0.00162989	0.192119
1:44567659_G_A	1	44567659	G	A	-0.00160682	0.192631
1:44568860_G_C	1	44568860	G	C	-0.00162187	0.192645
1:44602422_G_A	1	44602422	G	A	-0.000980457	0.19871
1:45465832_C_T	1	45465832	C	T	-0.00193828	0.666019
1:45467662_G_A	1	45467662	G	A	-0.00182303	0.665998
1:45472169_C_T	1	45472169	C	T	-0.0020216	0.665974
1:45473316_C_T	1	45473316	C	T	-0.00200778	0.665986
1:45474157_G_A	1	45474157	G	A	-0.00175647	0.665432
1:45510660_A_G	1	45510660	A	G	-0.000307707	0.917812
1:45511099_T_C	1	45511099	T	C	-0.000596149	0.917864
1:45576594_C_T	1	45576594	C	T	0.000158329	0.810176
1:48014457_G_A	1	48014457	G	A	0.00336469	0.0208535
1:48027221_A_G	1	48027221	A	G	0.000803618	0.0208866
1:50718961_C_T	1	50718961	C	T	-0.00282636	0.0640075
1:50792686_G_A	1	50792686	G	A	-0.000958812	0.111258
1:51844741_C_T	1	51844741	C	T	6.34287e-05	0.0761644
1:51848204_T_C	1	51848204	T	C	5.66871e-05	0.0761644
1:51927806_A_G	1	51927806	A	G	4.86297e-05	0.0760501
1:51944896_T_C	1	51944896	T	C	6.71703e-05	0.0760001
1:51944936_T_A	1	51944936	T	A	6.69384e-05	0.0760017
1:51975211_A_G	1	51975211	A	G	0.000525959	0.0761098
1:51980503_T_C	1	51980503	T	C	0.000224442	0.0760845
1:51982835_G_C	1	51982835	G	C	0.000283672	0.0760591
1:53137585_G_A	1	53137585	G	A	-1.6003e-05	0.0240021
1:54819261_G_A	1	54819261	G	A	0.000101434	0.128237
1:54829824_G_A	1	54829824	G	A	0.00386936	0.0131361
1:54833950_A_G	1	54833950	A	G	0.00420191	0.0130934
1:54834402_C_T	1	54834402	C	T	0.00488339	0.0130706
1:54882806_C_G	1	54882806	C	G	0.00166906	0.124231
1:54946847_G_A	1	54946847	G	A	0.000700421	0.183844
1:54948928_G_C	1	54948928	G	C	0.00033797	0.18008
1:54950771_G_A	1	54950771	G	A	3.73186e-05	0.149786
1:54968849_G_T	1	54968849	G	T	1.05243e-05	0.270396
1:56727938_A_G	1	56727938	A	G	-8.45101e-05	0.315024
1:58934155_A_G	1	58934155	A	G	0.00402282	0.937928
1:61388692_A_T	1	61388692	A	T	-0.000900171	0.747938
1:61390769_C_T	1	61390769	C	T	-0.00106922	0.747954
1:62252389_C_T	1	62252389	C	T	-0.000891234	0.0630005
1:62339940_C_G	1	62339940	C	G	-0.000331071	0.150762
1:62352870_T_C	1	62352870	T	C	-0.000323603	0.147366
1:62353035_T_C	1	62353035	T	C	-0.000424767	0.14736
1:62357771_A_G	1	62357771	A	G	-0.000643527	0.318156
1:62359671_T_A	1	62359671	T	A	0.000520364	0.830317
1:62360287_G_A	1	62360287	G	A	0.00113613	0.662306
1:62360981_C_T	1	62360981	C	T	0.000932318	0.662486
1:62361000_G_A	1	62361000	G	A	0.000942729	0.662424
1:62361133_G_C	1	62361133	G	C	0.000451796	0.829687
1:62361162_C_G	1	62361162	C	G	0.000623814	0.662525
1:62361392_A_G	1	62361392	A	G	0.000630131	0.662434
1:62362173_T_C	1	62362173	T	C	0.000617191	0.662439
1:62363231_T_A	1	62363231	T	A	9.57766e-05	0.829691
1:62650317_C_T	1	62650317	C	T	0.00107477	0.358956
1:62652358_A_G	1	62652358	A	G	0.00102413	0.359054
1:62657117_A_G	1	62657117	A	G	0.000779949	0.332775
1:62657530_T_G	1	62657530	T	G	0.000613469	0.362424
1:62658780_G_C	1	62658780	G	C	0.0010237	0.358378
1:62898984_C_T	1	62898984	C	T	-0.00130815	0.140559
1:62932120_C_T	1	62932120	C	T	-0.00127099	0.120022
1:62934999_C_T	1	62934999	C	T	-0.000975745	0.119981
1:62960250_T_C	1	62960250	T	C	0.000869013	0.659445
1:62973313_C_G	1	62973313	C	G	-0.000669811	0.118979
1:64078863_A_G	1	64078863	A	G	-0.0014758	0.303803
1:64342923_C_T	1	64342923	C	T	0.00134067	0.152816
1:66847960_C_T	1	66847960	C	T	0.00193375	0.0540085
1:66852981_C_A	1	66852981	C	A	0.0005277	0.0678093
1:66895043_C_T	1	66895043	C	T	6.68115e-05	0.258057
1:67227565_A_G	1	67227565	A	G	-0.000639945	0.156524
1:67235320_C_A	1	67235320	C	A	-0.000356282	0.154953
1:67237474_G_C	1	67237474	G	C	-0.000440895	0.15401
1:67237809_A_G	1	67237809	A	G	-0.000444988	0.154012
1:67238395_A_G	1	67238395	A	G	-0.000478299	0.154043
1:67239462_T_C	1	67239462	T	C	-9.75097e-05	0.150315
1:68417943_C_G	1	68417943	C	G	0.00411078	0.0425808
1:70160326_C_T	1	70160326	C	T	0.000200415	0.174342
1:70160539_C_T	1	70160539	C	T	0.000206269	0.174339
1:70160606_G_A	1	70160606	G	A	0.000323883	0.174246
1:70162590_C_G	1	70162590	C	G	0.000755379	0.174907
1:70177954_C_T	1	70177954	C	T	0.000364961	0.173801
1:70179533_A_T	1	70179533	A	T	0.000447896	0.172823
1:70181383_C_T	1	70181383	C	T	0.000231392	0.173681
1:70189029_C_T	1	70189029	C	T	0.0021331	0.0677743
1:71188749_G_A	1	71188749	G	A	0.00529507	0.0983964
1:74188401_A_C	1	74188401	A	C	-0.000977097	0.0623486
1:74202076_G_T	1	74202076	G	T	-0.000140197	0.0622189
1:74206226_A_G	1	74206226	A	G	-0.000310812	0.0623344
1:77253007_G_A	1	77253007	G	A	-0.000318981	0.106453
1:77254137_A_G	1	77254137	A	G	-0.000717219	0.141153
1:77257375_A_T	1	77257375	A	T	-0.000153288	0.110775
1:80876340_C_A	1	80876340	C	A	0.00052235	0.173266
1:80876709_G_A	1	80876709	G	A	0.00104305	0.171102
1:81207292_G_A	1	81207292	G	A	7.07692e-05	0.09776
1:82185415_G_A	1	82185415	G	A	-0.00110385	0.0306397
1:82269511_C_G	1	82269511	C	G	-0.00649778	0.0137307
1:82382067_T_C	1	82382067	T	C	-4.53322e-05	0.21664
1:82837457_T_C	1	82837457	T	C	-0.000314358	0.0555596
1:84735687_G_T	1	84735687	G	T	-0.00352123	0.0597156
1:84735688_G_T	1	84735688	G	T	-0.00381041	0.0596367
1:85282236_C_T	1	85282236	C	T	-0.00113748	0.25147
1:85308062_C_T	1	85308062	C	T	-0.0014283	0.252306
1:85332120_T_C	1	85332120	T	C	0.0018387	0.698391
1:85332649_C_T	1	85332649	C	T	0.00163987	0.693272
1:85775186_C_T	1	85775186	C	T	-0.00160925	0.0949068
1:86714730_G_A	1	86714730	G	A	-0.000193903	0.255262
1:89520574_C_A	1	89520574	C	A	0.000543352	0.764923
1:89520636_G_A	1	89520636	G	A	0.000702739	0.763301
1:89520643_C_T	1	89520643	C	T	0.000600258	0.76484
1:90537432_G_A	1	90537432	G	A	0.00198318	0.421149
1:91684781_T_C	1	91684781	T	C	-0.00162303	0.136271
1:91687495_G_A	1	91687495	G	A	-0.00168465	0.136263
1:91736139_A_G	1	91736139	A	G	-0.00129644	0.0629457
1:92184814_G_T	1	92184814	G	T	-0.00064411	0.26792
1:93297180_G_A	1	93297180	G	A	-0.000220845	0.263777
1:93311707_C_T	1	93311707	C	T	-0.000175356	0.260266
1:93312592_C_T	1	93312592	C	T	-0.000179013	0.260538
1:93320869_C_T	1	93320869	C	T	-0.000439633	0.260804
1:93321541_G_A	1	93321541	G	A	-0.000289586	0.260296
1:93324634_G_T	1	93324634	G	T	0.000484673	0.60277
1:93334379_C_T	1	93334379	C	T	-0.000223594	0.25952
1:93344692_G_A	1	93344692	G	A	-0.000182001	0.258944
1:93346928_A_T	1	93346928	A	T	-0.000756051	0.265343
1:93366357_T_C	1	93366357	T	C	-0.000283146	0.259691
1:93368500_G_T	1	93368500	G	T	2.09218e-05	0.620342
1:93377835_C_T	1	93377835	C	T	-0.0003688	0.259044
1:93378033_C_T	1	93378033	C	T	-8.53919e-06	0.359496
1:93381415_C_T	1	93381415	C	T	-3.21544e-05	0.359598
1:93390645_G_A	1	93390645	G	A	-7.62809e-05	0.359261
1:93391286_T_C	1	93391286	T	C	-0.000127802	0.359266
1:93391346_A_C	1	93391346	A	C	-8.24486e-05	0.359278
1:93391445_T_C	1	93391445	T	C	-8.21888e-05	0.359277
1:93392760_A_G	1	93392760	A	G	-8.23749e-05	0.359279
1:93393718_G_A	1	93393718	G	A	-0.000122101	0.359504
1:93394125_C_G	1	93394125	C	G	-0.000115306	0.3593
1:93397980_A_G	1	93397980	A	G	-8.17874e-05	0.359213
1:93398336_A_G	1	93398336	A	G	-3.5478e-05	0.359258
1:93399060_A_C	1	93399060	A	C	-0.000186425	0.359551
1:93399694_T_C	1	93399694	T	C	-8.71834e-05	0.362106
1:93399705_G_A	1	93399705	G	A	-2.88856e-05	0.359252
1:93401157_G_C	1	93401157	G	C	-4.80203e-05	0.359259
1:93401194_A_G	1	93401194	A	G	-3.23869e-05	0.359255
1:93401837_A_G	1	93401837	A	G	-2.82217e-05	0.359258
1:93402551_C_T	1	93402551	C	T	-2.25604e-05	0.359259
1:93402823_G_T	1	93402823	G	T	-1.8368e-05	0.359257
1:93402849_T_C	1	93402849	T	C	-1.83215e-05	0.359259
1:93403998_G_A	1	93403998	G	A	-1.9753e-05	0.359259
1:93408279_C_T	1	93408279	C	T	-0.000532867	0.258764
1:94299665_C_T	1	94299665	C	T	0.00355761	0.0234619
1:95709197_C_T	1	95709197	C	T	-0.00449681	0.0196387
1:96133952_A_G	1	96133952	A	G	7.76648e-05	0.893973
1:96133966_C_A	1	96133966	C	A	0.000157073	0.893962
1:96144179_G_A	1	96144179	G	A	0.000420737	0.898258
1:96242713_C_A	1	96242713	C	A	-0.000739368	0.0875262
1:99272055_G_A	1	99272055	G	A	0.00237485	0.00851073
1:99396256_C_T	1	99396256	C	T	0.0174097	0.0100887
1:101552751_G_A	1	101552751	G	A	-0.00106128	0.0374728
1:103432282_T_A	1	103432282	T	A	0.00369431	0.0455845
1:103659420_C_G	1	103659420	C	G	0.00324759	0.0453506
1:106239203_A_G	1	106239203	A	G	-0.000261357	0.0537309
1:106359114_T_C	1	106359114	T	C	-0.00174059	0.0466105
1:106366434_G_C	1	106366434	G	C	-0.00214662	0.0465604
1:107870521_A_G	1	107870521	A	G	-0.00479642	0.0406935
1:107872062_A_G	1	107872062	A	G	0.000875311	0.862549
1:107872080_C_T	1	107872080	C	T	-0.00460062	0.0407125
1:107872099_C_T	1	107872099	C	T	0.000879329	0.862555
1:107873389_T_G	1	107873389	T	G	0.000428559	0.862453
1:107873600_C_T	1	107873600	C	T	0.000742439	0.862214
1:107873737_C_T	1	107873737	C	T	0.000309323	0.86225
1:107873798_C_T	1	107873798	C	T	0.000398289	0.862205
1:107873815_G_A	1	107873815	G	A	0.000517165	0.862996
1:108276775_C_T	1	108276775	C	T	0.000346572	0.338393
1:108436088_A_G	1	108436088	A	G	0.000579556	0.262187
1:109394125_G_A	1	109394125	G	A	0.000797072	0.290323
1:109398264_T_C	1	109398264	T	C	0.000382287	0.149247
1:109398363_A_G	1	109398363	A	G	0.00041219	0.149226
1:109398707_A_T	1	109398707	A	T	0.000139061	0.14908
1:109705022_A_G	1	109705022	A	G	0.00105353	0.677073
1:111552850_G_A	1	111552850	G	A	-0.000582897	0.0327714
1:111799685_A_G	1	111799685	A	G	0.000670356	0.109298
1:111800872_T_C	1	111800872	T	C	0.00130489	0.109588
1:111822132_G_C	1	111822132	G	C	-0.000130995	0.26927
1:111822680_A_G	1	111822680	A	G	-8.48233e-05	0.269312
1:111822887_A_G	1	111822887	A	G	-0.000178212	0.269312
1:111822962_G_C	1	111822962	G	C	-0.000140112	0.269284
1:111823220_G_T	1	111823220	G	T	-0.000134386	0.270772
1:114527975_G_A	1	114527975	G	A	-0.000401737	0.0276511
1:114529492_A_G	1	114529492	A	G	-0.000643399	0.0277552
1:114532158_C_T	1	114532158	C	T	-0.000818426	0.0276253
1:114900320_C_A	1	114900320	C	A	-0.000350822	0.437908
1:115902546_G_A	1	115902546	G	A	0.00356821	0.0170328
1:116663190_G_T	1	116663190	G	T	0.0024208	0.118771
1:116681360_G_T	1	116681360	G	T	0.00113139	0.192281
1:116683440_C_T	1	116683440	C	T	0.00117437	0.19245
1:117137580_G_A	1	117137580	G	A	-0.00106997	0.0511539
1:117147356_G_A	1	117147356	G	A	-0.000387154	0.0512334
1:117162210_T_G	1	117162210	T	G	-0.00171165	0.0460715
1:120347632_C_T	1	120347632	C	T	-0.00164989	0.839574
1:146527879_A_G	1	146527879	A	G	-0.00148417	0.459569
1:146728149_A_G	1	146728149	A	G	0.000520688	0.286606
1:146728953_A_C	1	146728953	A	C	0.000479466	0.286529
1:146739068_T_C	1	146739068	T	C	0.000521221	0.286502
1:146748962_C_G	1	146748962	C	G	0.000570518	0.286468
1:146751272_T_C	1	146751272	T	C	0.000541991	0.286898
1:146762221_C_T	1	146762221	C	T	0.000290452	0.285926
1:146762502_T_A	1	146762502	T	A	0.000475278	0.285926
1:146762681_G_A	1	146762681	G	A	0.000501412	0.285953
1:146762984_A_C	1	146762984	A	C	0.000493561	0.285911
1:146762985_G_A	1	146762985	G	A	0.000492978	0.28591
1:146767353_G_A	1	146767353	G	A	0.000358977	0.286488
1:146768287_A_T	1	146768287	A	T	0.00039086	0.286409
1:146769414_A_G	1	146769414	A	G	0.000297654	0.286435
1:146775379_C_T	1	146775379	C	T	0.00032817	0.286411
1:146776955_G_A	1	146776955	G	A	0.000353856	0.286405
1:146780177_G_A	1	146780177	G	A	0.000283697	0.286381
1:146782042_T_C	1	146782042	T	C	0.000188911	0.286395
1:146783842_A_G	1	146783842	A	G	0.000260855	0.286799
1:146784645_T_C	1	146784645	T	C	0.00018522	0.286387
1:146789022_C_A	1	146789022	C	A	0.000159085	0.286506
1:146790061_C_A	1	146790061	C	A	0.000198462	0.286367
1:146791729_G_A	1	146791729	G	A	0.000275089	0.287496
1:146793381_A_G	1	146793381	A	G	0.000220838	0.286371
1:146810554_C_T	1	146810554	C	T	0.000312275	0.28805
1:146819634_G_A	1	146819634	G	A	-0.00186527	0.0554261
1:147109383_A_G	1	147109383	A	G	-0.000241625	0.105047
1:147110880_C_T	1	147110880	C	T	-0.000730783	0.120902
1:147111802_A_G	1	147111802	A	G	-0.000799157	0.121412
1:147127731_T_G	1	147127731	T	G	-0.00096994	0.1048
1:147143462_G_A	1	147143462	G	A	-0.000758542	0.101902
1:147144639_A_G	1	147144639	A	G	-0.000305904	0.100817
1:147147799_C_T	1	147147799	C	T	-0.000775847	0.103265
1:147149471_T_C	1	147149471	T	C	-0.000739096	0.103469
1:147150164_A_G	1	147150164	A	G	-0.00062048	0.103301
1:147170852_C_T	1	147170852	C	T	-0.000223103	0.240985
1:152663897_G_A	1	152663897	G	A	0.000108435	0.0557219
1:154976137_G_T	1	154976137	G	T	0.00107748	0.163555
1:155145392_G_A	1	155145392	G	A	0.00018246	0.0317934
1:155147781_G_A	1	155147781	G	A	0.000322548	0.0317776
1:156146218_C_T	1	156146218	C	T	0.00176576	0.594784
1:156147326_T_C	1	156147326	T	C	0.000815862	0.391554
1:156147558_C_T	1	156147558	C	T	0.000606797	0.417858
1:156148165_T_C	1	156148165	T	C	0.000585451	0.415175
1:156150052_G_A	1	156150052	G	A	0.000167501	0.41535
1:156150188_C_G	1	156150188	C	G	0.000413771	0.414879
1:156150358_T_C	1	156150358	T	C	0.000577803	0.415017
1:156152715_G_A	1	156152715	G	A	0.000668975	0.414258
1:156153043_A_G	1	156153043	A	G	0.000234336	0.42486
1:156860781_T_C	1	156860781	T	C	0.000267479	0.84809
1:156861168_C_T	1	156861168	C	T	0.00042949	0.847206
1:156861243_A_G	1	156861243	A	G	0.000305425	0.847167
1:156861269_G_A	1	156861269	G	A	0.000405209	0.848033
1:156861491_G_A	1	156861491	G	A	0.000465042	0.847993
1:156861589_A_C	1	156861589	A	C	0.000464319	0.847994
1:156861808_C_A	1	156861808	C	A	0.000213027	0.848002
1:156862126_T_C	1	156862126	T	C	0.000897937	0.84927
1:156862193_T_C	1	156862193	T	C	0.000589178	0.848121
1:156862468_C_T	1	156862468	C	T	8.61749e-05	0.847118
1:156862742_A_G	1	156862742	A	G	0.000145958	0.84802
1:156862911_A_G	1	156862911	A	G	0.000188349	0.847929
1:156863190_G_T	1	156863190	G	T	0.000139628	0.847987
1:157436598_C_T	1	157436598	C	T	0.000735189	0.748167
1:157436776_C_T	1	157436776	C	T	0.000723474	0.748163
1:157437526_T_G	1	157437526	T	G	0.000627062	0.748283
1:157445895_C_T	1	157445895	C	T	0.00110181	0.758352
1:157449254_G_A	1	157449254	G	A	0.00108229	0.754314
1:157468663_T_G	1	157468663	T	G	0.00146443	0.523146
1:157468989_C_G	1	157468989	C	G	0.00332431	0.150881
1:157709813_A_G	1	157709813	A	G	0.00109322	0.0396576
1:157874097_G_T	1	157874097	G	T	-0.00623322	0.032111
1:158044419_C_T	1	158044419	C	T	-0.00183123	0.247528
1:158048963_T_C	1	158048963	T	C	-0.00119908	0.254888
1:158416330_G_A	1	158416330	G	A	-0.000245024	0.351636
1:158416366_C_A	1	158416366	C	A	-0.000219276	0.35157
1:158417093_G_A	1	158417093	G	A	-0.000212429	0.351587
1:158420702_T_C	1	158420702	T	C	-0.000220689	0.351585
1:158425865_G_A	1	158425865	G	A	-0.000210151	0.351578
1:158426359_G_C	1	158426359	G	C	-0.000210846	0.35158
1:158428699_C_A	1	158428699	C	A	-0.000232144	0.351578
1:159174885_T_C	1	159174885	T	C	-0.000303988	0.234426
1:159752873_C_G	1	159752873	C	G	0.00392029	0.153205
1:160193057_G_A	1	160193057	G	A	-0.00141707	0.0626708
1:160407840_C_T	1	160407840	C	T	-0.000758228	0.249923
1:160411796_C_T	1	160411796	C	T	-0.000607498	0.244824
1:160412117_T_C	1	160412117	T	C	-0.000480835	0.244646
1:160413185_G_T	1	160413185	G	T	-0.000538934	0.24543
1:160413460_C_T	1	160413460	C	T	-0.000513866	0.245357
1:160416701_C_T	1	160416701	C	T	-0.000380309	0.245195
1:160419923_G_A	1	160419923	G	A	-0.000271218	0.243735
1:160420036_C_T	1	160420036	C	T	-0.000208914	0.245835
1:160422860_T_C	1	160422860	T	C	-0.00027875	0.243946
1:161969986_G_A	1	161969986	G	A	0.00394253	0.052976
1:162820627_G_A	1	162820627	G	A	-0.00237976	0.049097
1:162822771_A_C	1	162822771	A	C	0.000455758	0.913068
1:164144117_A_G	1	164144117	A	G	-6.80104e-05	0.414086
1:164213292_C_T	1	164213292	C	T	0.000139283	0.0890555
1:168817001_C_T	1	168817001	C	T	3.59582e-05	0.456368
1:168818869_C_A	1	168818869	C	A	2.52957e-05	0.45634
1:169012907_G_A	1	169012907	G	A	-0.000521367	0.234594
1:169013883_C_T	1	169013883	C	T	-0.000249992	0.235691
1:169013935_C_T	1	169013935	C	T	-0.000305001	0.235682
1:169014423_T_C	1	169014423	T	C	-0.00026223	0.235558
1:169014435_C_T	1	169014435	C	T	-0.000300032	0.235723
1:169014875_G_T	1	169014875	G	T	-0.000515666	0.234745
1:169018388_G_A	1	169018388	G	A	-0.00129306	0.344964
1:169461406_G_A	1	169461406	G	A	-0.00262666	0.542888
1:173166247_A_G	1	173166247	A	G	0.00441274	0.675404
1:173949332_A_G	1	173949332	A	G	0.000735665	0.225278
1:174574108_C_G	1	174574108	C	G	-0.000321972	0.749945
1:174782523_C_T	1	174782523	C	T	0.000792966	0.217658
1:174998793_A_G	1	174998793	A	G	-0.00373794	0.0998662
1:175001850_C_G	1	175001850	C	G	-0.00478132	0.139374
1:175013936_T_A	1	175013936	T	A	0.00349118	0.12331
1:175016178_T_C	1	175016178	T	C	0.00585501	0.266149
1:177805354_A_T	1	177805354	A	T	0.000574968	0.0338818
1:177862131_A_T	1	177862131	A	T	0.00148995	0.033039
1:178368867_T_A	1	178368867	T	A	-0.00649351	0.0238849
1:178410859_A_G	1	178410859	A	G	-0.00478889	0.0238775
1:178626809_C_A	1	178626809	C	A	-0.00116077	0.0392211
1:178628280_G_A	1	178628280	G	A	-0.000954417	0.0392345
1:178779587_G_A	1	178779587	G	A	-7.67656e-06	0.0131303
1:178814697_A_G	1	178814697	A	G	-0.000868416	0.0131035
1:178872878_C_T	1	178872878	C	T	-0.00192281	0.013104
1:179423491_G_A	1	179423491	G	A	0.002015	0.39845
1:179440019_G_T	1	179440019	G	T	0.00077854	0.544492
1:179442337_T_C	1	179442337	T	C	0.000423344	0.544962
1:179443937_G_A	1	179443937	G	A	0.000418295	0.544721
1:179444549_A_G	1	179444549	A	G	0.000415975	0.544731
1:179445467_G_A	1	179445467	G	A	0.0003929	0.544735
1:179446396_T_C	1	179446396	T	C	0.000446797	0.544728
1:179446755_T_A	1	179446755	T	A	0.000446431	0.544742
1:179446964_G_A	1	179446964	G	A	0.000438538	0.544735
1:179447347_C_T	1	179447347	C	T	0.000651276	0.544408
1:179447956_T_C	1	179447956	T	C	0.000437046	0.544752
1:179449389_G_C	1	179449389	G	C	0.000446276	0.544756
1:179450913_T_G	1	179450913	T	G	0.000426402	0.544734
1:179451316_A_G	1	179451316	A	G	0.000600734	0.544515
1:179453992_A_C	1	179453992	A	C	0.000417242	0.544774
1:179455110_T_C	1	179455110	T	C	0.000561405	0.544793
1:179458648_A_G	1	179458648	A	G	0.000828976	0.545231
1:179458821_T_C	1	179458821	T	C	0.000895355	0.547351
1:179459122_A_G	1	179459122	A	G	0.000830754	0.545228
1:179461158_A_G	1	179461158	A	G	0.000788867	0.545223
1:179461212_C_T	1	179461212	C	T	0.000782786	0.545215
1:179555947_G_C	1	179555947	G	C	0.00032483	0.465503
1:179559632_T_C	1	179559632	T	C	0.000470338	0.465676
1:179560154_T_G	1	179560154	T	G	0.000100901	0.466528
1:179794602_A_G	1	179794602	A	G	0.00268927	0.142253
1:179813564_C_A	1	179813564	C	A	0.00475733	0.0515837
1:179839483_A_G	1	179839483	A	G	0.00597958	0.051122
1:179853500_T_G	1	179853500	T	G	0.010966	0.00829063
1:181636598_A_G	1	181636598	A	G	0.00242612	0.640545
1:181789355_T_C	1	181789355	T	C	0.000750809	0.0206388
1:181798152_C_T	1	181798152	C	T	0.000142865	0.0206238
1:181821447_A_G	1	181821447	A	G	0.002196	0.336788
1:181821689_T_C	1	181821689	T	C	0.000497398	0.0206154
1:181823025_G_A	1	181823025	G	A	0.00045201	0.0206169
1:181858717_G_A	1	181858717	G	A	0.000218803	0.402035
1:181884496_G_A	1	181884496	G	A	0.00075308	0.347929
1:181930845_G_A	1	181930845	G	A	0.000367889	0.29277
1:183104947_T_C	1	183104947	T	C	0.000968213	0.530261
1:184021975_A_G	1	184021975	A	G	-0.0013644	0.0328963
1:184028830_A_C	1	184028830	A	C	-0.00217575	0.0331219
1:184099451_G_A	1	184099451	G	A	-0.0027011	0.0256309
1:184630291_T_C	1	184630291	T	C	-0.000374041	0.603909
1:184631037_C_A	1	184631037	C	A	-0.000705059	0.601169
1:184633717_G_C	1	184633717	G	C	-0.000696594	0.599686
1:184644321_A_G	1	184644321	A	G	0.000232303	0.377198
1:184646229_T_C	1	184646229	T	C	0.000298511	0.377119
1:184648144_G_A	1	184648144	G	A	0.00019379	0.376904
1:184649939_A_G	1	184649939	A	G	0.000118391	0.37687
1:185344287_A_G	1	185344287	A	G	-9.98982e-05	0.420448
1:185347488_C_T	1	185347488	C	T	-0.000278349	0.422406
1:185350608_A_G	1	185350608	A	G	-6.63472e-05	0.420211
1:185353586_G_A	1	185353586	G	A	-0.000117139	0.420163
1:185354466_T_A	1	185354466	T	A	-0.000171917	0.420201
1:185497093_A_T	1	185497093	A	T	0.00524551	0.0596236
1:185510569_C_T	1	185510569	C	T	2.94883e-05	0.312529
1:185511423_A_G	1	185511423	A	G	0.000416896	0.311928
1:185911697_A_T	1	185911697	A	T	0.000352363	0.256917
1:186830092_G_A	1	186830092	G	A	-0.00160765	0.201602
1:186833629_T_C	1	186833629	T	C	-0.00222132	0.200292
1:186833856_G_T	1	186833856	G	T	-0.00217869	0.200348
1:186834237_T_A	1	186834237	T	A	-0.00209657	0.200207
1:189763076_C_A	1	189763076	C	A	-0.0012806	0.111759
1:190057680_C_T	1	190057680	C	T	-0.000672968	0.171798
1:190061438_A_T	1	190061438	A	T	-0.000856347	0.155237
1:190061710_C_G	1	190061710	C	G	-0.000831263	0.155038
1:190061806_C_A	1	190061806	C	A	-0.000381741	0.155405
1:190061945_A_T	1	190061945	A	T	-0.000358484	0.155433
1:190062048_G_A	1	190062048	G	A	-0.000363116	0.155435
1:190062686_A_G	1	190062686	A	G	-0.000426105	0.155635
1:190063567_C_T	1	190063567	C	T	-0.000538914	0.15554
1:190064165_T_G	1	190064165	T	G	-0.000144927	0.157441
1:190064217_C_G	1	190064217	C	G	-0.000362591	0.155421
1:190064523_A_C	1	190064523	A	C	-0.000403172	0.10679
1:190070919_T_C	1	190070919	T	C	-0.000347877	0.106782
1:190075098_G_A	1	190075098	G	A	-0.000221018	0.1062
1:190081685_C_A	1	190081685	C	A	-6.39224e-05	0.106147
1:190677997_G_C	1	190677997	G	C	-0.000630746	0.131764
1:190680532_T_G	1	190680532	T	G	-0.000620999	0.131929
1:190681131_T_A	1	190681131	T	A	-0.000308405	0.131831
1:190682454_G_T	1	190682454	G	T	-0.000236705	0.131759
1:190682509_G_A	1	190682509	G	A	-0.000239635	0.13176
1:190694048_C_G	1	190694048	C	G	-0.000120388	0.119971
1:190697042_G_A	1	190697042	G	A	-0.000307806	0.119958
1:190711499_T_A	1	190711499	T	A	-1.93434e-05	0.120197
1:190712825_A_G	1	190712825	A	G	-0.000126544	0.118452
1:190713567_G_T	1	190713567	G	T	-2.22136e-05	0.118415
1:190714789_A_C	1	190714789	A	C	-2.39712e-05	0.118427
1:190715362_A_T	1	190715362	A	T	-3.75949e-05	0.11843
1:190719763_G_T	1	190719763	G	T	-0.000732163	0.105257
1:191470624_G_A	1	191470624	G	A	-0.00108371	0.146974
1:191472500_G_A	1	191472500	G	A	0.000640309	0.51751
1:191473886_T_C	1	191473886	T	C	0.000659206	0.517107
1:191487437_T_C	1	191487437	T	C	-0.00071468	0.173101
1:191555290_C_A	1	191555290	C	A	-0.00108002	0.15198
1:191562453_A_C	1	191562453	A	C	-0.00118716	0.152087
1:191586972_C_T	1	191586972	C	T	-0.000997323	0.152214
1:191614636_T_C	1	191614636	T	C	-0.000203312	0.096445
1:193840591_G_T	1	193840591	G	T	0.00869246	0.0113707
1:193877539_C_T	1	193877539	C	T	0.00828374	0.0113959
1:194005109_C_T	1	194005109	C	T	0.000300895	0.0474501
1:194120062_A_G	1	194120062	A	G	0.000416555	0.803035
1:194250437_A_G	1	194250437	A	G	-5.12384e-05	0.100291
1:195108615_C_T	1	195108615	C	T	0.000733151	0.0224869
1:199122912_G_A	1	199122912	G	A	-0.00058343	0.404249
1:199820938_C_T	1	199820938	C	T	-0.000370381	0.0450082
1:199821973_G_A	1	199821973	G	A	-0.00061225	0.0450713
1:199824586_T_A	1	199824586	T	A	-0.000407171	0.0450058
1:199826298_A_G	1	199826298	A	G	-0.000434206	0.0450012
1:199834953_T_A	1	199834953	T	A	-0.000192601	0.0454252
1:199838237_T_C	1	199838237	T	C	-0.000458137	0.0454234
1:199839047_C_G	1	199839047	C	G	-0.000473158	0.0454229
1:199839216_C_T	1	199839216	C	T	-0.000481464	0.0454226
1:199860276_G_A	1	199860276	G	A	-9.94059e-05	0.044922
1:199869301_G_A	1	199869301	G	A	-0.000241447	0.0456297
1:199875828_T_C	1	199875828	T	C	-0.000907318	0.0447389
1:199876809_T_C	1	199876809	T	C	-0.00045832	0.0455719
1:199879878_G_A	1	199879878	G	A	-0.000467487	0.0455856
1:199887817_A_G	1	199887817	A	G	-0.00149464	0.0447006
1:200062389_G_A	1	200062389	G	A	0.000215589	0.239617
1:200062510_A_G	1	200062510	A	G	0.000127933	0.238475
1:200313197_C_T	1	200313197	C	T	0.000819406	0.0445971
1:200364891_T_C	1	200364891	T	C	0.000180698	0.0449917
1:200412442_A_G	1	200412442	A	G	0.00239705	0.00433975
1:200412473_G_A	1	200412473	G	A	0.00424439	0.00437224
1:200416099_G_A	1	200416099	G	A	0.00789933	0.004355
1:200417272_A_C	1	200417272	A	C	0.001709	0.0043322
1:200417983_G_A	1	200417983	G	A	0.00592757	0.00438534
1:200423073_C_T	1	200423073	C	T	0.00641717	0.00434952
1:200423159_T_A	1	200423159	T	A	0.00641894	0.00434951
1:200425542_C_T	1	200425542	C	T	0.00516365	0.00439443
1:200872873_G_A	1	200872873	G	A	0.00118377	0.0430864
1:201059084_A_G	1	201059084	A	G	-0.000256622	0.878888
1:201437477_A_T	1	201437477	A	T	-0.00132315	0.207416
1:201438449_G_A	1	201438449	G	A	0.000782114	0.638736
1:201439942_G_A	1	201439942	G	A	0.000743882	0.639248
1:201444013_C_T	1	201444013	C	T	0.00052707	0.654783
1:201446473_G_T	1	201446473	G	T	0.000701616	0.663297
1:201447061_T_C	1	201447061	T	C	-0.00144891	0.19468
1:201448351_C_A	1	201448351	C	A	-0.00144099	0.194471
1:201449046_G_T	1	201449046	G	T	0.000873699	0.659559
1:201449762_A_G	1	201449762	A	G	0.000938289	0.654999
1:201449926_C_G	1	201449926	C	G	-0.0019228	0.19387
1:201456799_G_T	1	201456799	G	T	0.000419105	0.627354
1:201457214_T_A	1	201457214	T	A	0.000658159	0.632827
1:201458694_G_T	1	201458694	G	T	0.000767129	0.63064
1:202125899_A_G	1	202125899	A	G	-0.000670327	0.643698
1:204520044_A_T	1	204520044	A	T	0.00104715	0.0532089
1:205301831_C_T	1	205301831	C	T	-0.00441917	0.0178379
1:205303672_T_C	1	205303672	T	C	-0.00539613	0.0178114
1:207310636_A_G	1	207310636	A	G	0.0010042	0.0765111
1:207890718_T_A	1	207890718	T	A	0.00275998	0.0240395
1:208511968_T_C	1	208511968	T	C	-0.00485863	0.0133023
1:208733034_G_A	1	208733034	G	A	-0.00114753	0.313915
1:208913349_G_A	1	208913349	G	A	0.000115473	0.517736
1:209405339_G_A	1	209405339	G	A	0.00447118	0.0130019
1:210865996_A_G	1	210865996	A	G	-0.000521057	0.103803
1:210871341_C_A	1	210871341	C	A	-0.000583329	0.103483
1:211288231_T_A	1	211288231	T	A	0.000369052	0.13166
1:211683994_T_A	1	211683994	T	A	0.00358702	0.061232
1:211880542_A_G	1	211880542	A	G	-0.00150354	0.0648074
1:212687808_A_T	1	212687808	A	T	0.00195613	0.233222
1:212985332_T_C	1	212985332	T	C	-0.000411405	0.836507
1:212999701_C_T	1	212999701	C	T	-0.000388385	0.836268
1:213001441_C_G	1	213001441	C	G	-0.000462419	0.83624
1:213793728_T_C	1	213793728	T	C	-0.0023064	0.658083
1:213965246_C_T	1	213965246	C	T	-0.000635993	0.133261
1:213966887_T_C	1	213966887	T	C	-0.000294923	0.266877
1:214411398_A_G	1	214411398	A	G	0.00593613	0.144002
1:214569107_T_C	1	214569107	T	C	0.000506091	0.106307
1:214572301_A_G	1	214572301	A	G	0.000284837	0.106566
1:215083445_A_G	1	215083445	A	G	0.000460292	0.142769
1:215266136_G_A	1	215266136	G	A	0.000350816	0.0534277
1:215267561_G_A	1	215267561	G	A	0.000253147	0.0533996
1:216045162_A_C	1	216045162	A	C	-0.000503399	0.354067
1:216090175_T_C	1	216090175	T	C	-0.000190229	0.572518
1:216091382_T_C	1	216091382	T	C	-0.000343719	0.572286
1:216096360_C_G	1	216096360	C	G	-0.000231881	0.571904
1:216096511_C_T	1	216096511	C	T	-0.000208805	0.571974
1:216096549_A_C	1	216096549	A	C	-0.000211664	0.571975
1:216096960_G_A	1	216096960	G	A	-0.000366809	0.571813
1:216098968_C_G	1	216098968	C	G	-0.000313186	0.572043
1:216112382_G_T	1	216112382	G	T	-9.90923e-05	0.569149
1:216215944_G_A	1	216215944	G	A	-5.15729e-05	0.0986011
1:216255647_A_C	1	216255647	A	C	0.00298048	0.0891297
1:217356247_G_A	1	217356247	G	A	-7.86051e-05	0.374324
1:219744291_C_A	1	219744291	C	A	-0.00250336	0.0259658
1:219933023_C_A	1	219933023	C	A	-0.0011122	0.810058
1:219938830_G_T	1	219938830	G	T	0.00163924	0.118729
1:220573162_G_A	1	220573162	G	A	0.000422957	0.176239
1:220575851_T_C	1	220575851	T	C	-8.03675e-05	0.802956
1:220576602_C_G	1	220576602	C	G	-0.000634396	0.802205
1:225027004_T_C	1	225027004	T	C	0.000148106	0.58747
1:225028836_C_T	1	225028836	C	T	0.000226385	0.58731
1:225030123_A_C	1	225030123	A	C	0.000280898	0.587412
1:225031599_A_G	1	225031599	A	G	0.000209088	0.58715
1:225044284_G_A	1	225044284	G	A	0.000294986	0.584443
1:225901754_A_G	1	225901754	A	G	-0.000306118	0.396531
1:225902861_A_G	1	225902861	A	G	-0.000239603	0.396574
1:225904397_A_G	1	225904397	A	G	-0.00022177	0.396495
1:225905083_A_G	1	225905083	A	G	-0.000203413	0.396549
1:225907498_C_T	1	225907498	C	T	-0.000396687	0.396671
1:225907539_C_T	1	225907539	C	T	-0.000279168	0.396558
1:225907774_T_C	1	225907774	T	C	-0.000352777	0.396669
1:225911003_G_C	1	225911003	G	C	-0.000202965	0.396508
1:225920222_G_A	1	225920222	G	A	-0.00110512	0.271163
1:225921655_T_C	1	225921655	T	C	-0.000796128	0.272403
1:225922159_G_A	1	225922159	G	A	-0.00103377	0.271003
1:226292385_C_T	1	226292385	C	T	0.000487508	0.827001
1:227587082_C_G	1	227587082	C	G	-4.03779e-05	0.263871
1:227597496_G_A	1	227597496	G	A	-3.94133e-07	0.27069
1:227599079_G_A	1	227599079	G	A	-2.56675e-05	0.394481
1:227679714_G_T	1	227679714	G	T	-0.000709376	0.189968
1:228115129_G_T	1	228115129	G	T	-0.0019498	0.0925263
1:228115190_G_A	1	228115190	G	A	-0.00193912	0.0920373
1:228125436_G_T	1	228125436	G	T	-0.00267492	0.0912558
1:228181804_G_A	1	228181804	G	A	0.000312474	0.00914305
1:228922262_C_A	1	228922262	C	A	0.00102684	0.0730516
1:228945692_T_C	1	228945692	T	C	0.000383324	0.118601
1:228946242_T_C	1	228946242	T	C	0.000396222	0.117704
1:229159015_C_T	1	229159015	C	T	-0.000123557	0.686794
1:229161023_C_T	1	229161023	C	T	-0.00028618	0.687518
1:229523366_G_A	1	229523366	G	A	-6.85454e-05	0.604998
1:230309403_G_T	1	230309403	G	T	0.000816877	0.243669
1:230568490_G_A	1	230568490	G	A	0.00185017	0.00993806
1:230580518_G_C	1	230580518	G	C	0.0014865	0.00760798
1:231267141_A_G	1	231267141	A	G	6.05844e-06	0.413224
1:232470122_G_T	1	232470122	G	T	0.00207076	0.679503
1:232507616_G_A	1	232507616	G	A	6.51486e-05	0.308876
1:232522484_G_A	1	232522484	G	A	5.36611e-05	0.0663336
1:232668186_C_T	1	232668186	C	T	-0.00640487	0.0218653
1:232675032_G_T	1	232675032	G	T	-6.78806e-05	0.156593
1:232675605_C_T	1	232675605	C	T	-0.000654533	0.155529
1:232675722_G_A	1	232675722	G	A	-0.000392235	0.155662
1:233057105_T_C	1	233057105	T	C	-0.00558417	0.0360657
1:233192433_C_T	1	233192433	C	T	-0.000101168	0.160419
1:233443525_G_T	1	233443525	G	T	0.00143558	0.158028
1:233464877_G_T	1	233464877	G	T	0.00199376	0.144681
1:233476159_G_T	1	233476159	G	T	0.00159886	0.442199
1:233476263_G_A	1	233476263	G	A	0.00171062	0.44212
1:233490764_G_T	1	233490764	G	T	-0.000212635	0.230893
1:233490776_C_T	1	233490776	C	T	-0.00027549	0.233157
1:233491010_G_A	1	233491010	G	A	-0.000245527	0.231748
1:233491138_T_C	1	233491138	T	C	-0.000146459	0.231769
1:233491811_C_T	1	233491811	C	T	-0.000288543	0.230988
1:234100806_G_A	1	234100806	G	A	-0.000826792	0.155382
1:234117520_A_G	1	234117520	A	G	-0.000740535	0.157911
1:234118863_G_A	1	234118863	G	A	-0.00113589	0.158867
1:234118917_T_C	1	234118917	T	C	-0.000858956	0.158841
1:234119004_A_T	1	234119004	A	T	-0.000674698	0.15899
1:234319312_A_C	1	234319312	A	C	0.000641489	0.294575
1:235871941_C_T	1	235871941	C	T	4.97348e-05	0.395326
1:235872665_T_C	1	235872665	T	C	0.000121072	0.395541
1:235874402_T_C	1	235874402	T	C	3.7148e-05	0.395427
1:235875883_G_A	1	235875883	G	A	2.05008e-05	0.395182
1:235875947_T_C	1	235875947	T	C	9.11801e-06	0.39521
1:235876933_C_T	1	235876933	C	T	8.75285e-06	0.395258
1:235883125_G_T	1	235883125	G	T	0.000102327	0.401765
1:236475946_A_G	1	236475946	A	G	-0.000941912	0.598368
1:236651169_G_A	1	236651169	G	A	-0.000289793	0.0626909
1:239774393_A_G	1	239774393	A	G	-0.000351831	0.119952
1:240063821_T_G	1	240063821	T	G	0.000118602	0.543792
1:240091212_A_C	1	240091212	A	C	-0.00185932	0.404305
1:240091420_T_G	1	240091420	T	G	-0.00265577	0.591723
1:240564117_C_A	1	240564117	C	A	0.00122386	0.0894827
1:240600779_A_T	1	240600779	A	T	-0.000307743	0.240302
1:241585725_T_C	1	241585725	T	C	0.000587801	0.136895
1:241586834_C_T	1	241586834	C	T	0.000525895	0.145141
1:241599828_T_C	1	241599828	T	C	-0.00115276	0.64596
1:241659938_A_C	1	241659938	A	C	-0.00229964	0.699005
1:241678668_C_T	1	241678668	C	T	-0.00150528	0.697063
1:241679307_G_C	1	241679307	G	C	-0.00133686	0.688962
1:241681320_G_T	1	241681320	G	T	-0.00148962	0.676825
1:242079974_G_A	1	242079974	G	A	-0.00463531	0.277014
1:242464253_C_T	1	242464253	C	T	0.0130776	0.00871039
1:242516540_A_C	1	242516540	A	C	-0.000602509	0.864876
1:242525612_G_C	1	242525612	G	C	-0.00066943	0.864529
1:242531619_G_A	1	242531619	G	A	-0.00120425	0.883586
1:242533685_G_C	1	242533685	G	C	-0.00129289	0.864843
1:244334507_T_C	1	244334507	T	C	0.00546996	0.424807
1:245292591_T_A	1	245292591	T	A	-0.000635324	0.0670019
1:245294552_G_C	1	245294552	G	C	-0.000342015	0.0682009
1:245297324_G_T	1	245297324	G	T	-2.99291e-05	0.0667165
1:245703819_T_C	1	245703819	T	C	0.00364367	0.412095
1:245879142_C_A	1	245879142	C	A	0.00155565	0.0753485
1:246008587_G_T	1	246008587	G	T	9.96146e-05	0.771354
1:246367971_C_T	1	246367971	C	T	-0.000663423	0.169973
1:246401072_G_A	1	246401072	G	A	-0.000595644	0.169524
1:246428801_A_T	1	246428801	A	T	-3.49087e-05	0.156248
1:246755124_T_C	1	246755124	T	C	0.00146092	0.897385
1:246757449_T_C	1	246757449	T	C	0.000816346	0.885415
1:246758162_C_T	1	246758162	C	T	0.000874475	0.8854
1:246819155_G_A	1	246819155	G	A	0.00186347	0.131944
1:247772275_G_C	1	247772275	G	C	-0.0014051	0.219211
1:249089971_G_T	1	249089971	G	T	0.0011567	0.0429425
1:249092395_A_C	1	249092395	A	C	0.00196671	0.0416708
1:249095632_G_A	1	249095632	G	A	0.0014678	0.0415643
2:2283434_C_A	2	2283434	C	A	-0.00230928	0.391849
2:2479822_G_C	2	2479822	G	C	-0.00161182	0.154356
2:2853660_C_A	2	2853660	C	A	0.00913045	0.0289104
2:3174321_T_C	2	3174321	T	C	0.00147136	0.875895
2:3175376_C_T	2	3175376	C	T	0.00241422	0.89165
2:3176358_A_G	2	3176358	A	G	0.0015081	0.89215
2:3178831_T_C	2	3178831	T	C	0.00192557	0.876716
2:3181062_A_G	2	3181062	A	G	0.00168423	0.892122
2:3185321_G_A	2	3185321	G	A	0.00156294	0.87572
2:3185675_A_T	2	3185675	A	T	0.00156671	0.875753
2:4344164_C_T	2	4344164	C	T	-0.00104354	0.0234205
2:4344507_C_T	2	4344507	C	T	-0.000651394	0.0228582
2:4572281_A_G	2	4572281	A	G	-0.00108982	0.110721
2:4581932_C_T	2	4581932	C	T	-0.00290554	0.102182
2:4583204_G_A	2	4583204	G	A	-0.00185105	0.145337
2:5447012_A_T	2	5447012	A	T	-0.000840295	0.0619641
2:5451051_T_G	2	5451051	T	G	-0.00104917	0.0621661
2:5452779_T_C	2	5452779	T	C	-0.00081229	0.062134
2:5456915_C_T	2	5456915	C	T	-0.00189688	0.0623195
2:6293414_A_T	2	6293414	A	T	0.000243389	0.0116266
2:6895049_T_C	2	6895049	T	C	-0.000920266	0.155586
2:6896086_T_C	2	6896086	T	C	-0.000522603	0.153899
2:6897479_C_T	2	6897479	C	T	-0.000524374	0.153059
2:7052638_T_A	2	7052638	T	A	0.00197545	0.182828
2:7141492_T_A	2	7141492	T	A	-9.68076e-05	0.628134
2:7142096_G_A	2	7142096	G	A	-0.000148018	0.628162
2:7143227_C_T	2	7143227	C	T	-0.000153063	0.628106
2:7144688_G_C	2	7144688	G	C	-0.000325771	0.628712
2:7145435_G_A	2	7145435	G	A	-0.000204404	0.628196
2:7146535_G_A	2	7146535	G	A	-0.000246678	0.62815
2:7147234_T_C	2	7147234	T	C	-0.000213905	0.629085
2:7149245_T_C	2	7149245	T	C	-0.000233619	0.628083
2:7149509_A_G	2	7149509	A	G	-0.00020958	0.628181
2:7149550_A_G	2	7149550	A	G	-0.000192485	0.628126
2:7150211_A_G	2	7150211	A	G	-0.000301557	0.628009
2:7150330_C_T	2	7150330	C	T	-7.57943e-05	0.632687
2:7169024_T_C	2	7169024	T	C	-0.00180523	0.286955
2:7171173_A_G	2	7171173	A	G	-0.00166155	0.286103
2:7171483_C_G	2	7171483	C	G	-0.00145693	0.286546
2:7175132_G_A	2	7175132	G	A	-0.00162184	0.286478
2:7177053_G_A	2	7177053	G	A	-0.00136569	0.286345
2:7186450_G_A	2	7186450	G	A	-0.00185004	0.286194
2:8099403_G_C	2	8099403	G	C	-0.00421821	0.206843
2:9803664_C_A	2	9803664	C	A	0.00201362	0.715899
2:9824652_A_T	2	9824652	A	T	0.00125739	0.0342636
2:10377681_T_C	2	10377681	T	C	0.000486347	0.0252712
2:10501146_T_C	2	10501146	T	C	-0.00226462	0.735632
2:10501681_G_T	2	10501681	G	T	-0.00159359	0.738242
2:10501754_T_C	2	10501754	T	C	-0.00215337	0.734841
2:10501967_T_C	2	10501967	T	C	-0.00211454	0.735638
2:10502982_G_A	2	10502982	G	A	0.00141162	0.273401
2:11702661_A_C	2	11702661	A	C	0.00615717	0.56119
2:12272949_G_A	2	12272949	G	A	-0.000169916	0.393622
2:12273093_C_T	2	12273093	C	T	-0.000160149	0.392976
2:12405887_G_A	2	12405887	G	A	0.000109584	0.548839
2:12409153_T_C	2	12409153	T	C	0.000494025	0.564254
2:12413298_T_C	2	12413298	T	C	-0.000293385	0.41884
2:12469647_A_G	2	12469647	A	G	-0.0111773	0.0146834
2:12476138_C_T	2	12476138	C	T	0.00299525	0.0256149
2:12510536_G_A	2	12510536	G	A	-0.00312881	0.912907
2:12648897_G_T	2	12648897	G	T	9.46394e-05	0.447466
2:12649583_C_T	2	12649583	C	T	0.000431301	0.451614
2:12797076_T_C	2	12797076	T	C	3.19993e-05	0.265564
2:12797938_C_T	2	12797938	C	T	0.000154733	0.265222
2:12800300_G_A	2	12800300	G	A	0.000210909	0.364175
2:12803545_T_A	2	12803545	T	A	0.000340316	0.266424
2:12820260_G_A	2	12820260	G	A	0.00065249	0.209178
2:12899335_G_A	2	12899335	G	A	0.00184535	0.217296
2:12901183_T_A	2	12901183	T	A	0.00167193	0.218254
2:12969771_C_T	2	12969771	C	T	0.00686492	0.0451336
2:13241732_G_C	2	13241732	G	C	-5.65981e-05	0.177909
2:13247997_C_T	2	13247997	C	T	-0.000330583	0.169576
2:13688593_C_T	2	13688593	C	T	0.00167675	0.27318
2:13762111_C_T	2	13762111	C	T	-0.00131322	0.0668835
2:13911087_T_A	2	13911087	T	A	-0.00224059	0.0718343
2:13918940_A_G	2	13918940	A	G	-0.00249494	0.0715234
2:14434856_G_A	2	14434856	G	A	-0.00392924	0.0115296
2:16153772_G_A	2	16153772	G	A	0.00139139	0.536575
2:18007091_T_C	2	18007091	T	C	0.0011815	0.157462
2:18008499_C_G	2	18008499	C	G	0.000484574	0.154063
2:18301867_C_G	2	18301867	C	G	0.00677801	0.0460035
2:19076821_A_T	2	19076821	A	T	-0.00218886	0.069313
2:19490098_C_G	2	19490098	C	G	-0.00107527	0.032904
2:19492785_A_G	2	19492785	A	G	-0.000179309	0.0327465
2:19689308_G_A	2	19689308	G	A	0.00312267	0.52154
2:19926886_T_G	2	19926886	T	G	0.000174395	0.705536
2:20121611_C_A	2	20121611	C	A	0.00307095	0.0372484
2:20233345_G_A	2	20233345	G	A	-0.00124338	0.22428
2:20267917_A_G	2	20267917	A	G	-0.00674663	0.0234655
2:20985414_T_C	2	20985414	T	C	-0.000933581	0.128832
2:20985455_T_A	2	20985455	T	A	-0.000981221	0.128784
2:21015266_A_G	2	21015266	A	G	-0.000868586	0.12855
2:22123443_T_A	2	22123443	T	A	0.000620686	0.0567107
2:22123575_A_G	2	22123575	A	G	0.000627005	0.0567109
2:23302096_G_A	2	23302096	G	A	-0.000221312	0.451519
2:23302919_T_G	2	23302919	T	G	-7.50764e-05	0.448724
2:23305510_G_A	2	23305510	G	A	-0.00028191	0.448811
2:23308876_C_T	2	23308876	C	T	-0.000153579	0.448841
2:23311906_T_C	2	23311906	T	C	-6.89215e-05	0.447199
2:23313149_C_T	2	23313149	C	T	-4.70231e-05	0.447187
2:23334501_A_G	2	23334501	A	G	-0.000679789	0.508527
2:23334696_C_G	2	23334696	C	G	-1.02656e-05	0.700705
2:23334779_A_G	2	23334779	A	G	-0.000526302	0.513848
2:23335345_T_C	2	23335345	T	C	-0.000559	0.508495
2:23808891_G_A	2	23808891	G	A	-0.00220539	0.0107338
2:24244458_G_C	2	24244458	G	C	-0.000663621	0.0107252
2:25028886_G_A	2	25028886	G	A	0.000734164	0.019763
2:25056527_G_A	2	25056527	G	A	0.000976752	0.0197203
2:25168477_A_G	2	25168477	A	G	0.000553211	0.034962
2:25173730_A_T	2	25173730	A	T	4.59987e-05	0.0350268
2:25178490_A_G	2	25178490	A	G	0.000236821	0.0349695
2:25190127_G_A	2	25190127	G	A	0.00013521	0.0350624
2:25194586_G_A	2	25194586	G	A	8.69564e-05	0.0349779
2:25196035_A_T	2	25196035	A	T	0.000355828	0.0349824
2:25386064_A_G	2	25386064	A	G	0.000493864	0.101774
2:25453213_G_C	2	25453213	G	C	0.0031573	0.188633
2:25453968_C_G	2	25453968	C	G	0.00375856	0.187543
2:25485029_A_G	2	25485029	A	G	0.00123136	0.515269
2:25575523_A_G	2	25575523	A	G	-0.00366616	0.0345382
2:25578588_C_G	2	25578588	C	G	-0.000892765	0.0762745
2:25578865_G_A	2	25578865	G	A	-0.00122149	0.076503
2:25579142_G_C	2	25579142	G	C	-0.00122668	0.076556
2:25579280_G_A	2	25579280	G	A	-0.00125976	0.0765751
2:25588933_C_T	2	25588933	C	T	-0.00170546	0.0754611
2:26175810_G_A	2	26175810	G	A	-0.00012338	0.123949
2:26175904_G_A	2	26175904	G	A	-0.000414734	0.132175
2:26178717_C_T	2	26178717	C	T	-0.000157363	0.131898
2:26179014_C_T	2	26179014	C	T	-0.000153293	0.1319
2:27384710_C_T	2	27384710	C	T	-0.0031551	0.263905
2:28304630_A_G	2	28304630	A	G	0.00252466	0.10539
2:28444712_G_A	2	28444712	G	A	0.00346214	0.0164272
2:28675125_T_G	2	28675125	T	G	0.00039392	0.184139
2:28790530_A_G	2	28790530	A	G	-0.000585334	0.110358
2:29115712_G_A	2	29115712	G	A	-0.00119555	0.0442819
2:29201797_G_A	2	29201797	G	A	0.00165959	0.142813
2:29468821_A_C	2	29468821	A	C	-0.00773891	0.00727147
2:29569767_G_A	2	29569767	G	A	0.000141487	0.112133
2:29572680_T_C	2	29572680	T	C	-0.000649872	0.880971
2:29573090_C_T	2	29573090	C	T	-0.000179157	0.881403
2:29574320_G_C	2	29574320	G	C	-0.000267688	0.88147
2:29574604_A_G	2	29574604	A	G	-0.000116137	0.881536
2:29575451_G_T	2	29575451	G	T	-0.000103328	0.881533
2:29575716_G_T	2	29575716	G	T	-0.000106148	0.881527
2:29575998_C_T	2	29575998	C	T	-0.000313981	0.881508
2:29577698_C_T	2	29577698	C	T	-0.000229984	0.881506
2:29581762_C_T	2	29581762	C	T	-0.000596054	0.203826
2:29582398_T_C	2	29582398	T	C	0.000362219	0.0872319
2:29615443_T_G	2	29615443	T	G	0.00188796	0.72856
2:29652980_G_C	2	29652980	G	C	0.000736622	0.106979
2:30545599_C_A	2	30545599	C	A	0.000322384	0.0888889
2:30912563_A_C	2	30912563	A	C	0.00164519	0.293069
2:30961997_C_A	2	30961997	C	A	0.00117003	0.324197
2:30982409_T_C	2	30982409	T	C	0.00236307	0.0516688
2:30982472_C_A	2	30982472	C	A	0.00285972	0.0528187
2:31318416_A_C	2	31318416	A	C	0.000888739	0.0187621
2:31318838_G_A	2	31318838	G	A	0.000919632	0.0190258
2:31322590_G_A	2	31322590	G	A	0.00190838	0.0188755
2:31322911_G_A	2	31322911	G	A	0.00145677	0.0187788
2:31323530_G_A	2	31323530	G	A	0.00241047	0.0188673
2:31524174_C_T	2	31524174	C	T	0.000576287	0.542362
2:31524755_C_A	2	31524755	C	A	0.000442498	0.532268
2:31538823_T_G	2	31538823	T	G	0.00108494	0.601714
2:31543124_A_G	2	31543124	A	G	-0.000752226	0.14816
2:31543788_A_C	2	31543788	A	C	-0.000531019	0.148056
2:33147858_T_C	2	33147858	T	C	0.000365802	0.21352
2:33322661_A_G	2	33322661	A	G	-0.000606397	0.0122798
2:33801456_C_T	2	33801456	C	T	-0.000604177	0.507876
2:33802902_T_C	2	33802902	T	C	-0.000114896	0.511658
2:33958575_C_T	2	33958575	C	T	-0.00206527	0.207505
2:33961737_T_C	2	33961737	T	C	-0.00186848	0.212467
2:33963432_C_T	2	33963432	C	T	-0.00176085	0.212183
2:33963954_G_A	2	33963954	G	A	-0.0015761	0.212306
2:34641310_G_T	2	34641310	G	T	-0.000491199	0.357792
2:34755032_A_G	2	34755032	A	G	0.000284486	0.785613
2:34758305_C_A	2	34758305	C	A	2.13304e-05	0.767684
2:34948430_C_T	2	34948430	C	T	0.000155111	0.52995
2:36013950_T_C	2	36013950	T	C	0.000362622	0.0464144
2:36017418_T_C	2	36017418	T	C	0.000363972	0.0462832
2:36021802_A_C	2	36021802	A	C	7.9541e-05	0.0470168
2:36022590_A_C	2	36022590	A	C	0.000182365	0.0470332
2:36029021_A_C	2	36029021	A	C	0.000701766	0.0466695
2:36029319_C_G	2	36029319	C	G	0.0010735	0.0470482
2:36030552_C_T	2	36030552	C	T	0.000219616	0.0466117
2:36033622_C_T	2	36033622	C	T	0.00109757	0.0468295
2:36271196_C_T	2	36271196	C	T	-0.00274283	0.0214828
2:36277018_C_T	2	36277018	C	T	-0.0027661	0.0213562
2:36541342_C_A	2	36541342	C	A	0.00135109	0.0137281
2:36543828_G_C	2	36543828	G	C	9.02149e-05	0.0120834
2:36553721_C_T	2	36553721	C	T	0.00241968	0.0136598
2:36568991_C_G	2	36568991	C	G	0.000978751	0.0115667
2:37122774_G_A	2	37122774	G	A	-0.00017035	0.0619136
2:37288592_A_G	2	37288592	A	G	-1.40845e-05	0.903858
2:37425103_G_A	2	37425103	G	A	-0.00117181	0.627826
2:37428743_C_T	2	37428743	C	T	-0.000920288	0.627529
2:37435306_C_T	2	37435306	C	T	-0.00130212	0.630102
2:37444617_A_T	2	37444617	A	T	-0.00150902	0.639866
2:37477243_C_T	2	37477243	C	T	-1.62695e-05	0.383913
2:37555568_G_C	2	37555568	G	C	-0.000561902	0.622411
2:37567226_G_A	2	37567226	G	A	-0.000597371	0.587225
2:37864069_G_T	2	37864069	G	T	0.00204173	0.0855665
2:37871663_C_T	2	37871663	C	T	0.00123874	0.0857098
2:37883698_G_A	2	37883698	G	A	0.00406902	0.02398
2:37916900_G_C	2	37916900	G	C	0.000155469	0.0288386
2:38616851_G_A	2	38616851	G	A	-0.0212717	0.00948291
2:38948730_C_T	2	38948730	C	T	0.000457878	0.86755
2:39090189_A_C	2	39090189	A	C	0.00110407	0.913427
2:39092295_C_T	2	39092295	C	T	0.00176878	0.912035
2:39405132_A_G	2	39405132	A	G	0.000241515	0.0123782
2:40390899_A_T	2	40390899	A	T	0.000934336	0.779881
2:42215902_C_T	2	42215902	C	T	-0.000917346	0.202994
2:42218378_C_A	2	42218378	C	A	-0.000787027	0.188522
2:42218610_C_T	2	42218610	C	T	-0.000821257	0.188464
2:42218684_G_A	2	42218684	G	A	-0.000733005	0.18974
2:42370455_T_C	2	42370455	T	C	0.00252481	0.604802
2:42722909_G_A	2	42722909	G	A	-0.00295767	0.198584
2:42744783_C_T	2	42744783	C	T	-0.00575066	0.15475
2:43288157_T_C	2	43288157	T	C	0.000855069	0.643579
2:43418375_C_G	2	43418375	C	G	0.000118059	0.146834
2:43540125_T_G	2	43540125	T	G	0.000514223	0.23853
2:43576968_C_T	2	43576968	C	T	0.000551374	0.226835
2:43577615_G_A	2	43577615	G	A	0.00031988	0.227155
2:43627660_C_T	2	43627660	C	T	0.00103326	0.24359
2:43628055_C_T	2	43628055	C	T	0.000576401	0.245318
2:43885528_T_C	2	43885528	T	C	-0.00161714	0.0938784
2:44232074_G_C	2	44232074	G	C	0.000604066	0.424718
2:44232411_T_C	2	44232411	T	C	0.00042559	0.427816
2:44250869_G_A	2	44250869	G	A	0.00115694	0.357813
2:44259278_G_C	2	44259278	G	C	-0.000500722	0.203173
2:44904160_T_A	2	44904160	T	A	-0.000490983	0.650554
2:44904164_T_A	2	44904164	T	A	-0.000504968	0.650572
2:44905392_A_G	2	44905392	A	G	-0.000472651	0.656886
2:45115052_G_A	2	45115052	G	A	-8.75128e-05	0.438162
2:45126146_T_C	2	45126146	T	C	-0.000261957	0.284565
2:45319031_A_G	2	45319031	A	G	0.000516787	0.906145
2:45362606_T_C	2	45362606	T	C	2.35653e-05	0.917929
2:47258130_A_T	2	47258130	A	T	-0.00355382	0.0153719
2:47267240_A_T	2	47267240	A	T	-0.00175322	0.394401
2:47269491_C_T	2	47269491	C	T	-0.000782276	0.279617
2:47278666_G_C	2	47278666	G	C	-0.00153776	0.0150385
2:47492864_C_T	2	47492864	C	T	-0.000584825	0.0165622
2:48586713_G_A	2	48586713	G	A	-0.0013693	0.111423
2:48619833_A_T	2	48619833	A	T	-0.00131367	0.12074
2:48623434_T_G	2	48623434	T	G	-0.00145766	0.120728
2:48627956_T_C	2	48627956	T	C	-0.00197568	0.120615
2:48628310_C_T	2	48628310	C	T	-0.00211883	0.120471
2:48652884_C_G	2	48652884	C	G	-5.39872e-05	0.24211
2:48655899_A_T	2	48655899	A	T	-0.000444363	0.252818
2:48690202_C_G	2	48690202	C	G	-0.000565645	0.261772
2:48817475_C_G	2	48817475	C	G	-0.0116966	0.0128956
2:49554983_A_C	2	49554983	A	C	0.00187171	0.448128
2:49565575_C_T	2	49565575	C	T	0.00194213	0.155699
2:49630067_G_T	2	49630067	G	T	-0.000528681	0.189419
2:49639682_T_G	2	49639682	T	G	0.00213654	0.20545
2:49641262_T_G	2	49641262	T	G	0.00255536	0.205656
2:49641644_G_C	2	49641644	G	C	0.00253199	0.205537
2:49666482_C_T	2	49666482	C	T	0.00880747	0.0165929
2:49703312_T_C	2	49703312	T	C	0.0118198	0.0177368
2:49734559_C_T	2	49734559	C	T	-0.00236942	0.0179264
2:49749410_T_A	2	49749410	T	A	0.00121647	0.263612
2:50398486_T_G	2	50398486	T	G	-0.00224826	0.0577547
2:50439094_G_A	2	50439094	G	A	0.00181628	0.0843886
2:50439540_T_C	2	50439540	T	C	0.00179058	0.084473
2:50439798_G_A	2	50439798	G	A	0.0018455	0.0844003
2:50453274_T_A	2	50453274	T	A	0.00107712	0.187033
2:50472022_A_C	2	50472022	A	C	-0.00410212	0.0341855
2:50476537_A_G	2	50476537	A	G	-0.00141291	0.0712514
2:50479685_C_T	2	50479685	C	T	-0.00138658	0.0712188
2:50491989_C_T	2	50491989	C	T	-0.00104373	0.0711757
2:50571831_A_G	2	50571831	A	G	-0.00300779	0.035981
2:53710156_A_C	2	53710156	A	C	0.000845493	0.00449456
2:53711378_G_T	2	53711378	G	T	0.0014532	0.00449843
2:53717611_A_G	2	53717611	A	G	0.00202875	0.00490267
2:53718566_G_A	2	53718566	G	A	0.00321644	0.00493711
2:53753266_A_G	2	53753266	A	G	-0.000776258	0.0556591
2:53983962_G_T	2	53983962	G	T	-0.00262913	0.0129794
2:54030395_C_G	2	54030395	C	G	-0.00368659	0.016045
2:57235105_G_T	2	57235105	G	T	0.0027917	0.0359328
2:59291178_G_A	2	59291178	G	A	-0.00194417	0.693069
2:59313101_C_A	2	59313101	C	A	-4.23836e-06	0.35564
2:59320454_C_G	2	59320454	C	G	-0.000170806	0.357823
2:59337008_C_A	2	59337008	C	A	-7.47441e-05	0.358482
2:59451274_A_G	2	59451274	A	G	-0.000965569	0.385756
2:59465518_C_A	2	59465518	C	A	-0.000519961	0.402376
2:59586969_G_T	2	59586969	G	T	-0.000226583	0.438966
2:60825411_A_G	2	60825411	A	G	0.000616481	0.628906
2:60826791_A_G	2	60826791	A	G	0.00075854	0.629348
2:60826802_A_C	2	60826802	A	C	0.00031331	0.629618
2:60877171_T_A	2	60877171	T	A	0.00140578	0.414306
2:60878203_T_A	2	60878203	T	A	0.00145169	0.415865
2:65804197_C_G	2	65804197	C	G	0.000472562	0.149479
2:65935157_C_T	2	65935157	C	T	0.000733156	0.110936
2:66765578_A_G	2	66765578	A	G	-7.83353e-05	0.552504
2:67017450_C_T	2	67017450	C	T	-0.00164645	0.137632
2:67224057_T_C	2	67224057	T	C	0.000579986	0.154765
2:67464147_A_C	2	67464147	A	C	-0.000575909	0.178391
2:67495579_A_G	2	67495579	A	G	-0.000553494	0.365594
2:67496211_G_A	2	67496211	G	A	-0.000587309	0.365627
2:67496436_G_A	2	67496436	G	A	-0.000342793	0.369542
2:67496992_A_G	2	67496992	A	G	-0.000325927	0.365505
2:67503651_A_G	2	67503651	A	G	-0.000828101	0.367688
2:67537861_C_T	2	67537861	C	T	-0.000955857	0.0251374
2:67639222_A_G	2	67639222	A	G	-0.00133387	0.0791716
2:67688271_C_A	2	67688271	C	A	-0.000148301	0.229173
2:67727152_T_C	2	67727152	T	C	-0.000444973	0.750999
2:67727734_T_G	2	67727734	T	G	-0.000484174	0.748541
2:68001206_A_T	2	68001206	A	T	-0.000317209	0.854299
2:68168140_T_A	2	68168140	T	A	-0.00022547	0.0575512
2:68326395_G_A	2	68326395	G	A	-0.00164537	0.0285077
2:71141110_T_C	2	71141110	T	C	-0.000835083	0.030596
2:71895419_C_A	2	71895419	C	A	-0.00351518	0.0076491
2:72735313_A_C	2	72735313	A	C	-0.000892846	0.651077
2:74882161_C_T	2	74882161	C	T	0.000298608	0.0401757
2:74896926_C_G	2	74896926	C	G	0.000755587	0.0406313
2:75387707_G_A	2	75387707	G	A	-0.000346233	0.413529
2:75388859_G_T	2	75388859	G	T	-0.00027622	0.41497
2:75389604_T_C	2	75389604	T	C	0.00357545	0.097342
2:75391220_G_T	2	75391220	G	T	0.00351547	0.095929
2:75392979_C_T	2	75392979	C	T	0.00257312	0.0825269
2:75411662_C_A	2	75411662	C	A	-0.00205864	0.0853314
2:75419714_C_T	2	75419714	C	T	-0.00110612	0.169338
2:75419913_C_G	2	75419913	C	G	-0.000757001	0.167708
2:75420687_G_A	2	75420687	G	A	-0.000870737	0.167637
2:75422405_T_C	2	75422405	T	C	-0.00140696	0.17023
2:75422441_A_C	2	75422441	A	C	-0.00125705	0.170159
2:75518372_T_C	2	75518372	T	C	0.000902034	0.223381
2:75539304_G_T	2	75539304	G	T	-0.00356998	0.0177683
2:75572864_T_G	2	75572864	T	G	-0.00276064	0.0225284
2:75738568_T_C	2	75738568	T	C	-0.00038216	0.0390963
2:75750667_A_G	2	75750667	A	G	0.000706036	0.192644
2:75756958_G_T	2	75756958	G	T	0.000767869	0.19243
2:75758648_A_C	2	75758648	A	C	0.000405718	0.192917
2:75758730_A_G	2	75758730	A	G	0.000754521	0.192503
2:75759038_C_T	2	75759038	C	T	0.00011658	0.193288
2:75760387_A_G	2	75760387	A	G	0.000482513	0.193818
2:75760602_A_G	2	75760602	A	G	0.00158951	0.332663
2:75761185_A_G	2	75761185	A	G	0.000291342	0.193239
2:75762367_T_C	2	75762367	T	C	0.0016799	0.332582
2:75762527_C_A	2	75762527	C	A	0.000355021	0.193208
2:75763030_A_G	2	75763030	A	G	0.00166154	0.332612
2:75764175_C_T	2	75764175	C	T	0.000270336	0.192942
2:75809729_T_C	2	75809729	T	C	-0.000218069	0.179189
2:75810778_T_C	2	75810778	T	C	-0.000785389	0.179184
2:75811173_A_G	2	75811173	A	G	-0.000831772	0.17923
2:75812345_C_T	2	75812345	C	T	-0.000771197	0.178896
2:75844679_T_C	2	75844679	T	C	-0.000288427	0.228032
2:75845448_T_C	2	75845448	T	C	-0.000156622	0.230655
2:75845809_A_C	2	75845809	A	C	-0.000278619	0.230458
2:76132925_T_C	2	76132925	T	C	-5.14417e-05	0.499982
2:78458529_A_G	2	78458529	A	G	0.00050425	0.132966
2:78459066_C_T	2	78459066	C	T	0.000480993	0.133162
2:78470532_T_C	2	78470532	T	C	0.00486189	0.0475051
2:78481166_C_T	2	78481166	C	T	0.000741013	0.133354
2:78504149_T_C	2	78504149	T	C	-0.00048116	0.659682
2:78504770_A_G	2	78504770	A	G	0.000149141	0.158867
2:78506264_A_G	2	78506264	A	G	0.000118513	0.158821
2:78517466_T_C	2	78517466	T	C	0.00333546	0.0195094
2:78654537_T_C	2	78654537	T	C	-9.54372e-05	0.691967
2:78655185_A_T	2	78655185	A	T	-0.000342809	0.683546
2:78655712_G_A	2	78655712	G	A	-0.000242162	0.690814
2:78656534_T_C	2	78656534	T	C	-0.000469528	0.684372
2:78657319_T_C	2	78657319	T	C	-0.000356776	0.684343
2:78657380_A_T	2	78657380	A	T	-0.000409526	0.684367
2:78658528_T_C	2	78658528	T	C	-0.000672793	0.687919
2:78663119_T_C	2	78663119	T	C	-0.000172018	0.683569
2:79015775_C_T	2	79015775	C	T	0.000900081	0.145785
2:80166072_C_A	2	80166072	C	A	0.00505156	0.0171027
2:80227687_C_T	2	80227687	C	T	0.0022449	0.149269
2:80228490_T_C	2	80228490	T	C	0.00171596	0.149186
2:81997945_C_A	2	81997945	C	A	-0.00251458	0.0208435
2:82212540_C_T	2	82212540	C	T	-0.000370949	0.142622
2:82216061_C_T	2	82216061	C	T	-3.39554e-05	0.142671
2:82216760_T_G	2	82216760	T	G	-4.56867e-05	0.142681
2:82217592_T_G	2	82217592	T	G	-6.6309e-05	0.142719
2:82225259_C_T	2	82225259	C	T	-0.000294889	0.14268
2:82228708_G_A	2	82228708	G	A	-0.000352768	0.14264
2:82236835_A_G	2	82236835	A	G	-0.000273651	0.142592
2:82240270_G_T	2	82240270	G	T	-7.09944e-05	0.142634
2:82242899_T_C	2	82242899	T	C	-0.000188444	0.142686
2:82243449_T_G	2	82243449	T	G	-0.000268808	0.142672
2:82247327_A_T	2	82247327	A	T	-0.00041473	0.142505
2:82247717_A_G	2	82247717	A	G	-0.000442292	0.142328
2:85069581_C_T	2	85069581	C	T	-0.00521632	0.0360667
2:85709069_A_G	2	85709069	A	G	0.00102483	0.164167
2:85713565_G_A	2	85713565	G	A	0.00126018	0.164476
2:88679638_C_T	2	88679638	C	T	0.00425101	0.0147771
2:88682320_C_T	2	88682320	C	T	0.00396894	0.0147661
2:88682900_G_A	2	88682900	G	A	0.00383759	0.0147614
2:88688845_C_T	2	88688845	C	T	0.00446908	0.0147565
2:88689679_G_A	2	88689679	G	A	0.00223192	0.0147794
2:88692420_C_T	2	88692420	C	T	0.00259044	0.014769
2:88696620_G_A	2	88696620	G	A	0.00270425	0.0147645
2:88697430_T_C	2	88697430	T	C	0.00339253	0.014753
2:96546462_T_C	2	96546462	T	C	-8.53369e-05	0.0263144
2:97600078_G_A	2	97600078	G	A	0.000569636	0.0900408
2:97604455_C_T	2	97604455	C	T	6.88413e-05	0.0927251
2:97604518_A_T	2	97604518	A	T	0.000200456	0.092642
2:97605597_C_G	2	97605597	C	G	0.000522144	0.0923078
2:97607544_G_A	2	97607544	G	A	4.5439e-05	0.0930651
2:97621647_G_C	2	97621647	G	C	0.00061324	0.0923111
2:97657813_A_G	2	97657813	A	G	1.26009e-05	0.0903431
2:97680369_G_A	2	97680369	G	A	0.000980608	0.0576451
2:97695036_C_A	2	97695036	C	A	0.000904165	0.0899671
2:97812713_G_A	2	97812713	G	A	-0.000680689	0.761365
2:97863525_G_T	2	97863525	G	T	-6.66321e-05	0.766958
2:97871314_G_A	2	97871314	G	A	-0.000130081	0.762705
2:97871906_G_A	2	97871906	G	A	0.000332295	0.0902597
2:97888047_G_A	2	97888047	G	A	7.46127e-06	0.0894151
2:98024633_G_A	2	98024633	G	A	0.000498955	0.0878727
2:100633044_C_T	2	100633044	C	T	0.00117035	0.152288
2:100758869_A_G	2	100758869	A	G	-0.00523363	0.0509182
2:101118604_T_C	2	101118604	T	C	-0.000826546	0.0739171
2:101226929_C_G	2	101226929	C	G	0.00784351	0.0109392
2:101228864_G_T	2	101228864	G	T	0.00388311	0.0108499
2:102260731_G_A	2	102260731	G	A	0.000322789	0.143116
2:102267385_C_A	2	102267385	C	A	0.000956297	0.157389
2:102500976_C_T	2	102500976	C	T	-0.00213771	0.0257347
2:102717743_G_A	2	102717743	G	A	0.00129034	0.0468077
2:103237642_T_C	2	103237642	T	C	-0.000149084	0.162681
2:103534130_G_A	2	103534130	G	A	-0.000201024	0.200608
2:104890214_A_C	2	104890214	A	C	0.000661016	0.0338874
2:107179667_A_G	2	107179667	A	G	0.0019695	0.501269
2:107180865_A_G	2	107180865	A	G	0.00205067	0.503817
2:107316123_C_A	2	107316123	C	A	-0.000221242	0.0621401
2:107316201_T_C	2	107316201	T	C	-0.000168776	0.0621459
2:107317078_G_T	2	107317078	G	T	-0.000322523	0.0621324
2:107317350_T_C	2	107317350	T	C	-0.000189382	0.0621441
2:107318009_A_G	2	107318009	A	G	-8.89066e-05	0.0621294
2:107318106_A_G	2	107318106	A	G	-0.000312186	0.0621328
2:107319073_C_T	2	107319073	C	T	-0.000341404	0.0622024
2:107319273_T_A	2	107319273	T	A	-0.000229104	0.0621723
2:107319349_G_A	2	107319349	G	A	-0.000227406	0.0621724
2:107320058_G_C	2	107320058	G	C	-0.000205144	0.062173
2:107320319_T_C	2	107320319	T	C	-0.000489628	0.0621677
2:107321156_G_C	2	107321156	G	C	-0.00041006	0.0622013
2:107321779_A_T	2	107321779	A	T	-0.000267805	0.0621732
2:107321822_G_A	2	107321822	G	A	-2.25129e-05	0.0621788
2:107784528_C_T	2	107784528	C	T	-0.000280954	0.377336
2:107784665_T_C	2	107784665	T	C	-0.000209872	0.377315
2:108954557_C_T	2	108954557	C	T	-0.00062696	0.0158771
2:109625873_C_G	2	109625873	C	G	0.000674805	0.404544
2:109638248_A_G	2	109638248	A	G	-0.00106373	0.57109
2:109757719_C_T	2	109757719	C	T	-0.00134382	0.523395
2:109764801_G_A	2	109764801	G	A	-0.000876131	0.535883
2:109765475_C_A	2	109765475	C	A	-0.000862627	0.5364
2:109766676_G_A	2	109766676	G	A	-0.000945909	0.535254
2:109769235_C_T	2	109769235	C	T	-0.00080912	0.535833
2:111601478_G_A	2	111601478	G	A	6.80148e-05	0.356584
2:111680155_T_C	2	111680155	T	C	-0.000561125	0.4028
2:111694797_G_C	2	111694797	G	C	-0.000638558	0.33578
2:111701980_A_G	2	111701980	A	G	-0.000920464	0.354652
2:111702545_G_A	2	111702545	G	A	-0.00076814	0.354608
2:111702774_T_C	2	111702774	T	C	0.00279353	0.183793
2:111703332_A_G	2	111703332	A	G	0.00279548	0.183326
2:111735129_T_G	2	111735129	T	G	0.00224327	0.199579
2:111736823_A_G	2	111736823	A	G	0.00186167	0.200824
2:111737275_G_A	2	111737275	G	A	0.00189981	0.200857
2:111744066_G_A	2	111744066	G	A	-0.000354875	0.233773
2:111782834_G_A	2	111782834	G	A	0.0025852	0.160737
2:111783592_T_C	2	111783592	T	C	0.00266172	0.160683
2:111784320_G_A	2	111784320	G	A	0.00253017	0.160713
2:111787853_C_A	2	111787853	C	A	0.00348967	0.151651
2:111811665_C_T	2	111811665	C	T	0.00228513	0.262259
2:111818658_A_C	2	111818658	A	C	0.00263958	0.254314
2:111819175_G_T	2	111819175	G	T	0.00216753	0.233378
2:111832065_T_A	2	111832065	T	A	0.00197827	0.295189
2:111931064_T_C	2	111931064	T	C	0.00170088	0.182409
2:111931421_T_C	2	111931421	T	C	0.00162072	0.183331
2:111939092_A_C	2	111939092	A	C	0.00229136	0.190587
2:111953254_A_G	2	111953254	A	G	0.00137976	0.190177
2:112331189_T_C	2	112331189	T	C	0.0182783	0.00707942
2:112651195_G_A	2	112651195	G	A	-0.000576025	0.0553264
2:112930519_G_A	2	112930519	G	A	-0.00071503	0.507683
2:112949878_A_G	2	112949878	A	G	-0.000327372	0.601926
2:112950374_A_G	2	112950374	A	G	-0.000393226	0.602034
2:113108705_G_A	2	113108705	G	A	0.0103633	0.00645954
2:113225155_A_G	2	113225155	A	G	0.000164993	0.504289
2:113286388_G_C	2	113286388	G	C	0.00632349	0.00723146
2:113493816_T_C	2	113493816	T	C	0.0285175	0.00699408
2:113496453_G_A	2	113496453	G	A	0.0250977	0.00961758
2:113715238_C_T	2	113715238	C	T	-0.00067577	0.0513483
2:113973964_T_C	2	113973964	T	C	0.000506467	0.468312
2:113978650_C_T	2	113978650	C	T	-0.000335365	0.362653
2:113978940_C_G	2	113978940	C	G	-0.000524404	0.364894
2:113981022_G_A	2	113981022	G	A	-0.000299293	0.362637
2:113981137_T_C	2	113981137	T	C	-0.000347012	0.362927
2:113982584_T_C	2	113982584	T	C	-0.000351684	0.363019
2:113983367_G_A	2	113983367	G	A	-0.00261659	0.0611496
2:113984303_T_C	2	113984303	T	C	-0.000405051	0.363048
2:113985170_C_T	2	113985170	C	T	-0.000664259	0.365453
2:113988492_G_A	2	113988492	G	A	-0.000377565	0.362985
2:113989267_T_C	2	113989267	T	C	-0.000385865	0.362947
2:113989327_T_C	2	113989327	T	C	-0.00033642	0.362951
2:113990261_G_A	2	113990261	G	A	-0.000402421	0.362509
2:113990393_C_A	2	113990393	C	A	-0.000375459	0.362675
2:113994417_G_T	2	113994417	G	T	0.000550837	0.495523
2:113996888_A_G	2	113996888	A	G	-0.00136499	0.284832
2:113999736_G_T	2	113999736	G	T	-0.00130382	0.235749
2:114002779_A_T	2	114002779	A	T	-0.00153574	0.273092
2:114003479_A_G	2	114003479	A	G	-0.00189164	0.280704
2:114003904_G_A	2	114003904	G	A	-0.00188628	0.280799
2:114005333_T_C	2	114005333	T	C	-0.00185057	0.278782
2:114007521_T_C	2	114007521	T	C	-0.00155895	0.239924
2:115967527_G_A	2	115967527	G	A	0.00362077	0.0313058
2:118043967_T_C	2	118043967	T	C	0.00180865	0.943666
2:118051890_A_G	2	118051890	A	G	0.000713587	0.94322
2:118054680_T_C	2	118054680	T	C	0.000985984	0.943789
2:118060402_T_C	2	118060402	T	C	0.000315984	0.944031
2:120674336_A_T	2	120674336	A	T	0.0050171	0.0156065
2:121089570_T_A	2	121089570	T	A	0.00247057	0.377479
2:121141060_C_T	2	121141060	C	T	-0.00263869	0.214288
2:125459031_A_G	2	125459031	A	G	-0.00132189	0.251681
2:125461938_G_T	2	125461938	G	T	-0.000747123	0.139761
2:126053105_C_T	2	126053105	C	T	0.0067197	0.0140909
2:126258859_G_A	2	126258859	G	A	0.00277337	0.0159843
2:126473940_A_T	2	126473940	A	T	0.0035167	0.025637
2:127421391_C_G	2	127421391	C	G	0.000696504	0.430867
2:127425021_A_C	2	127425021	A	C	-0.000319295	0.394301
2:127426697_C_T	2	127426697	C	T	-0.0001654	0.393692
2:129124919_G_A	2	129124919	G	A	0.00339194	0.0358151
2:129405134_G_A	2	129405134	G	A	-0.000556123	0.0264767
2:133262852_T_C	2	133262852	T	C	0.000484581	0.106469
2:133833835_C_A	2	133833835	C	A	-0.00016365	0.183126
2:134633751_C_A	2	134633751	C	A	-0.00013474	0.198346
2:134644219_T_G	2	134644219	T	G	-0.000251223	0.193559
2:134846988_C_T	2	134846988	C	T	-0.000551773	0.162465
2:134850164_C_A	2	134850164	C	A	-0.000538394	0.162568
2:134851277_C_T	2	134851277	C	T	-0.000417435	0.162619
2:134851875_A_T	2	134851875	A	T	-0.000184719	0.162533
2:135281233_G_C	2	135281233	G	C	-0.000263656	0.178457
2:138059384_C_G	2	138059384	C	G	-0.00157419	0.282836
2:138060513_G_A	2	138060513	G	A	-0.00101083	0.280978
2:139060160_A_G	2	139060160	A	G	0.000920455	0.21898
2:139316161_G_T	2	139316161	G	T	-0.000146931	0.366496
2:140737439_G_A	2	140737439	G	A	-0.000464228	0.848737
2:140746307_C_T	2	140746307	C	T	-0.000532286	0.846054
2:140747044_G_T	2	140747044	G	T	-0.000626569	0.84606
2:141714746_G_A	2	141714746	G	A	-0.0044869	0.0825715
2:143756560_G_A	2	143756560	G	A	1.74121e-05	0.146592
2:144646075_T_G	2	144646075	T	G	-0.00160685	0.0837691
2:145305198_G_A	2	145305198	G	A	0.000595725	0.116452
2:145756179_T_C	2	145756179	T	C	0.00164561	0.405337
2:145761254_T_A	2	145761254	T	A	0.00177436	0.331543
2:145854691_A_G	2	145854691	A	G	0.000858134	0.266204
2:145856254_C_T	2	145856254	C	T	0.00104437	0.265914
2:146812896_G_T	2	146812896	G	T	0.000654946	0.10384
2:147828502_T_C	2	147828502	T	C	-0.00218475	0.0384113
2:147830318_T_C	2	147830318	T	C	-0.00191033	0.0385391
2:147886582_A_G	2	147886582	A	G	-0.0021682	0.0384264
2:148186785_T_C	2	148186785	T	C	0.000905759	0.169901
2:148217439_A_G	2	148217439	A	G	0.000524991	0.178508
2:149349581_C_T	2	149349581	C	T	0.000556534	0.142752
2:149351228_A_G	2	149351228	A	G	0.000568469	0.143193
2:149352353_C_T	2	149352353	C	T	0.000538067	0.143208
2:149354456_A_G	2	149354456	A	G	0.000548866	0.142726
2:149361628_C_A	2	149361628	C	A	0.00739467	0.0204441
2:149366385_C_T	2	149366385	C	T	0.000581098	0.140812
2:149371609_A_G	2	149371609	A	G	0.00119503	0.141266
2:149935828_C_T	2	149935828	C	T	0.00092849	0.836616
2:151316272_G_A	2	151316272	G	A	-0.00342826	0.0141073
2:151594739_G_A	2	151594739	G	A	0.00164394	0.0138616
2:152194092_G_A	2	152194092	G	A	-0.00324352	0.585855
2:152195934_A_G	2	152195934	A	G	-0.00314182	0.588874
2:155028927_G_T	2	155028927	G	T	-0.00145079	0.646439
2:155219485_T_A	2	155219485	T	A	-0.000613226	0.307211
2:155219508_G_T	2	155219508	G	T	0.000474506	0.681584
2:155223586_A_T	2	155223586	A	T	-0.000105715	0.307123
2:155250028_G_C	2	155250028	G	C	0.00118216	0.203917
2:155432285_C_T	2	155432285	C	T	0.00250933	0.0383791
2:156597010_T_G	2	156597010	T	G	-0.000900407	0.182508
2:156967584_A_G	2	156967584	A	G	0.000427803	0.0994591
2:156969427_G_A	2	156969427	G	A	0.00053916	0.09953
2:156971379_G_A	2	156971379	G	A	0.000556215	0.0995109
2:156981466_A_T	2	156981466	A	T	0.00125607	0.106548
2:159589917_C_T	2	159589917	C	T	1.17809e-05	0.193303
2:159628595_C_T	2	159628595	C	T	0.00194496	0.131452
2:159628604_C_T	2	159628604	C	T	0.00175836	0.131462
2:159668758_A_C	2	159668758	A	C	-0.00114796	0.646064
2:159669573_A_G	2	159669573	A	G	-0.000630421	0.775103
2:159717629_G_A	2	159717629	G	A	0.00091616	0.133421
2:159719031_A_G	2	159719031	A	G	-0.000430894	0.121974
2:161913632_T_A	2	161913632	T	A	0.000127071	0.655308
2:161954213_A_T	2	161954213	A	T	0.000151086	0.658522
2:161979882_C_T	2	161979882	C	T	0.000244386	0.66686
2:162433413_G_T	2	162433413	G	T	-0.000987514	0.408414
2:162458401_G_A	2	162458401	G	A	-0.000594435	0.404571
2:165562893_T_C	2	165562893	T	C	-0.000842437	0.415427
2:165564484_A_G	2	165564484	A	G	-0.000497065	0.139356
2:165579065_T_G	2	165579065	T	G	-0.000369056	0.144362
2:165580191_A_C	2	165580191	A	C	-0.000318328	0.144467
2:165580364_G_A	2	165580364	G	A	-0.000364211	0.144433
2:165580714_A_C	2	165580714	A	C	-0.000312904	0.144428
2:165581085_C_T	2	165581085	C	T	-0.000295004	0.144323
2:165582147_G_A	2	165582147	G	A	-0.000287763	0.144599
2:165582839_A_G	2	165582839	A	G	-0.000439879	0.144544
2:165583905_G_T	2	165583905	G	T	-0.000267419	0.144308
2:165584143_A_T	2	165584143	A	T	-0.000310351	0.144323
2:165584971_G_A	2	165584971	G	A	-0.000383555	0.1444
2:165585585_C_T	2	165585585	C	T	-0.000248785	0.144914
2:165585687_C_A	2	165585687	C	A	-0.000383711	0.1444
2:165586015_A_C	2	165586015	A	C	-0.000556879	0.14463
2:165586466_T_C	2	165586466	T	C	-0.000525637	0.145163
2:165586652_C_T	2	165586652	C	T	-0.000658117	0.14441
2:165586705_T_G	2	165586705	T	G	-0.00073908	0.144433
2:165673889_G_A	2	165673889	G	A	-0.00153108	0.0938518
2:165677808_C_T	2	165677808	C	T	-0.000995498	0.266682
2:165677902_C_T	2	165677902	C	T	-0.000975123	0.265787
2:165679488_G_A	2	165679488	G	A	-0.000998558	0.265786
2:165680720_A_C	2	165680720	A	C	-0.000916862	0.265823
2:167160029_T_C	2	167160029	T	C	0.000312306	0.711569
2:167161370_G_A	2	167161370	G	A	-0.00104129	0.264433
2:168494963_G_A	2	168494963	G	A	-0.00542647	0.0276246
2:169180631_G_A	2	169180631	G	A	0.00538901	0.0579124
2:169189289_C_G	2	169189289	C	G	-3.40649e-05	0.577456
2:169227673_G_A	2	169227673	G	A	-0.000168333	0.0283949
2:169228464_C_G	2	169228464	C	G	-0.000951539	0.0282827
2:169230905_G_A	2	169230905	G	A	-4.23624e-06	0.0289517
2:169236430_G_A	2	169236430	G	A	-0.000313053	0.0283738
2:170279811_C_G	2	170279811	C	G	0.00250963	0.702137
2:170281861_A_G	2	170281861	A	G	-0.0021103	0.214944
2:170759166_C_G	2	170759166	C	G	0.00170551	0.390862
2:171187065_A_G	2	171187065	A	G	-0.000438778	0.574163
2:171188539_T_G	2	171188539	T	G	-0.000233095	0.574373
2:171190426_T_C	2	171190426	T	C	-0.00022139	0.58021
2:171196331_T_C	2	171196331	T	C	-0.000313688	0.575696
2:171199132_T_C	2	171199132	T	C	-0.000449989	0.576885
2:171204750_T_C	2	171204750	T	C	-0.000212917	0.585919
2:171205697_T_G	2	171205697	T	G	-0.000201298	0.576721
2:171205767_G_A	2	171205767	G	A	-0.000314197	0.576451
2:171205810_G_A	2	171205810	G	A	-0.000236195	0.576518
2:171206100_G_A	2	171206100	G	A	-0.000286201	0.576424
2:171206200_T_C	2	171206200	T	C	-0.000406165	0.576394
2:171206403_G_A	2	171206403	G	A	-0.000227503	0.58015
2:171206479_T_C	2	171206479	T	C	-0.000239912	0.576483
2:171206536_G_T	2	171206536	G	T	-0.000708503	0.574442
2:171207108_G_A	2	171207108	G	A	-0.000455134	0.600464
2:171519132_C_T	2	171519132	C	T	0.00545719	0.026163
2:171562947_C_G	2	171562947	C	G	0.000926069	0.0820996
2:171679515_G_A	2	171679515	G	A	0.00132033	0.30053
2:171679655_G_A	2	171679655	G	A	0.0013417	0.300339
2:171712688_C_G	2	171712688	C	G	0.000920327	0.261116
2:171716803_G_A	2	171716803	G	A	-0.000798983	0.735073
2:171768908_G_A	2	171768908	G	A	3.00752e-05	0.663025
2:171768951_G_C	2	171768951	G	C	1.8381e-05	0.663211
2:171788459_C_T	2	171788459	C	T	0.000228537	0.643737
2:171790103_C_G	2	171790103	C	G	7.00087e-05	0.64399
2:171790707_C_T	2	171790707	C	T	0.000227951	0.643746
2:171792429_C_T	2	171792429	C	T	0.000187992	0.648459
2:171793587_G_A	2	171793587	G	A	0.000132754	0.644861
2:171794534_C_T	2	171794534	C	T	0.000149372	0.646547
2:171794631_A_G	2	171794631	A	G	0.000215475	0.643778
2:171797234_A_G	2	171797234	A	G	0.000186268	0.646627
2:171799715_T_C	2	171799715	T	C	2.46624e-06	0.646669
2:171800282_G_C	2	171800282	G	C	5.92718e-05	0.643941
2:171802934_A_G	2	171802934	A	G	1.15161e-05	0.644244
2:171809771_C_T	2	171809771	C	T	0.000245057	0.643767
2:171810732_G_C	2	171810732	G	C	0.000180392	0.646234
2:171816232_G_A	2	171816232	G	A	0.000335563	0.643945
2:171826178_A_G	2	171826178	A	G	0.000139297	0.641771
2:171826598_G_C	2	171826598	G	C	7.95855e-05	0.638736
2:171937966_T_C	2	171937966	T	C	-2.55892e-05	0.354728
2:171940809_T_C	2	171940809	T	C	-4.49617e-05	0.354441
2:171941617_T_C	2	171941617	T	C	-5.08425e-05	0.354732
2:171941787_A_C	2	171941787	A	C	-1.75009e-05	0.354718
2:171943358_C_T	2	171943358	C	T	-5.07626e-05	0.355005
2:171944818_A_G	2	171944818	A	G	-4.29438e-05	0.35526
2:171949705_T_C	2	171949705	T	C	-3.04585e-06	0.354859
2:172057673_T_C	2	172057673	T	C	0.00022013	0.673547
2:172376961_G_A	2	172376961	G	A	0.00020822	0.0952795
2:172389853_G_A	2	172389853	G	A	0.000200725	0.094781
2:173243873_G_C	2	173243873	G	C	-0.00144905	0.16821
2:173245234_G_T	2	173245234	G	T	-0.000853754	0.164174
2:173246998_A_G	2	173246998	A	G	-0.000591269	0.271653
2:173249050_G_A	2	173249050	G	A	-0.00104152	0.274355
2:173257319_T_C	2	173257319	T	C	0.000110309	0.695757
2:173262339_C_T	2	173262339	C	T	0.00124303	0.786854
2:173296850_G_A	2	173296850	G	A	0.000456194	0.339489
2:173706214_G_A	2	173706214	G	A	0.00559923	0.0282626
2:173927569_G_A	2	173927569	G	A	-0.000223606	0.203643
2:174005866_C_G	2	174005866	C	G	-0.000332265	0.201539
2:174064270_T_G	2	174064270	T	G	3.86206e-06	0.785089
2:174078135_C_G	2	174078135	C	G	-0.0004164	0.192056
2:174092229_C_T	2	174092229	C	T	-0.000510429	0.203135
2:174482366_C_T	2	174482366	C	T	-0.00276814	0.216624
2:174737989_C_T	2	174737989	C	T	-0.000938516	0.549381
2:174743513_T_A	2	174743513	T	A	3.56832e-05	0.185981
2:175159986_T_C	2	175159986	T	C	0.0014525	0.200442
2:175627048_T_C	2	175627048	T	C	0.000312537	0.40469
2:176969206_A_G	2	176969206	A	G	-0.000632251	0.319994
2:177008914_A_G	2	177008914	A	G	-0.000863702	0.395162
2:177011655_T_C	2	177011655	T	C	-0.000390329	0.0333334
2:177031099_A_G	2	177031099	A	G	-0.00426832	0.678929
2:177031623_C_T	2	177031623	C	T	-0.00440561	0.678841
2:177032095_C_T	2	177032095	C	T	-0.00425967	0.67887
2:177036754_T_C	2	177036754	T	C	-0.00486518	0.675253
2:177037311_A_G	2	177037311	A	G	-0.00475665	0.67642
2:177037831_C_G	2	177037831	C	G	-0.00488456	0.676402
2:177037970_T_C	2	177037970	T	C	-0.00127984	0.306401
2:177039197_G_A	2	177039197	G	A	-0.00476469	0.676335
2:177039578_G_T	2	177039578	G	T	-0.00493147	0.675625
2:177040907_C_T	2	177040907	C	T	-0.00115587	0.305814
2:177042633_A_C	2	177042633	A	C	-0.00485738	0.676369
2:177042779_C_T	2	177042779	C	T	-0.00131509	0.304878
2:177043205_T_C	2	177043205	T	C	-0.00491994	0.676306
2:177043226_T_G	2	177043226	T	G	-0.00490399	0.675211
2:177043971_G_A	2	177043971	G	A	-0.00150749	0.305343
2:177044459_T_G	2	177044459	T	G	-0.00148109	0.30546
2:177045482_T_A	2	177045482	T	A	-0.00441003	0.682292
2:177048449_A_G	2	177048449	A	G	-0.00151782	0.305505
2:177053298_G_C	2	177053298	G	C	-0.000805507	0.281725
2:177058316_G_A	2	177058316	G	A	-0.00112852	0.28672
2:177617153_C_A	2	177617153	C	A	-0.00450347	0.0221744
2:177642910_C_G	2	177642910	C	G	-0.00324254	0.0212219
2:177689807_T_C	2	177689807	T	C	-0.00257666	0.0229748
2:177917634_A_G	2	177917634	A	G	0.000759543	0.0331745
2:177933775_C_T	2	177933775	C	T	-0.00381963	0.0223285
2:178579012_C_T	2	178579012	C	T	-0.00141938	0.207123
2:178776181_A_G	2	178776181	A	G	-0.000109592	0.0528918
2:179014679_A_G	2	179014679	A	G	0.000771834	0.0654489
2:179014916_G_A	2	179014916	G	A	9.04697e-05	0.0653243
2:180221343_T_C	2	180221343	T	C	-0.00176702	0.0376035
2:180451625_G_T	2	180451625	G	T	1.64767e-06	0.123292
2:181640043_T_A	2	181640043	T	A	-0.000849281	0.198706
2:181652723_A_G	2	181652723	A	G	-0.00269618	0.0158634
2:181659109_A_T	2	181659109	A	T	-0.000251518	0.182497
2:181665491_A_G	2	181665491	A	G	-0.000279175	0.183729
2:182686228_A_T	2	182686228	A	T	0.00466537	0.0652236
2:186272255_T_G	2	186272255	T	G	-0.0013894	0.23505
2:186299896_T_C	2	186299896	T	C	-0.00112425	0.234449
2:186478431_A_G	2	186478431	A	G	-0.000733509	0.233152
2:186762354_G_A	2	186762354	G	A	-0.000536134	0.233361
2:186805951_C_T	2	186805951	C	T	-0.000482405	0.251894
2:188314091_A_G	2	188314091	A	G	-0.00468644	0.0544591
2:189756225_A_G	2	189756225	A	G	5.98371e-05	0.162212
2:189760143_G_A	2	189760143	G	A	-0.000133189	0.814373
2:189761194_G_A	2	189761194	G	A	-0.000108606	0.814593
2:189769705_G_A	2	189769705	G	A	-2.46537e-05	0.814756
2:190387217_T_C	2	190387217	T	C	0.000880203	0.887099
2:190388016_A_G	2	190388016	A	G	0.00103064	0.892755
2:190388421_C_T	2	190388421	C	T	0.000745804	0.887139
2:191069238_T_C	2	191069238	T	C	-0.00740043	0.0275239
2:191299116_A_G	2	191299116	A	G	-0.00412699	0.0277333
2:191317983_C_A	2	191317983	C	A	-0.00434815	0.0293827
2:191335426_T_C	2	191335426	T	C	-0.0035873	0.0293681
2:191439871_G_A	2	191439871	G	A	-0.00179437	0.0515874
2:192779055_C_G	2	192779055	C	G	-0.000537684	0.0752141
2:193015711_T_C	2	193015711	T	C	0.000999561	0.43877
2:195596411_C_T	2	195596411	C	T	0.00283827	0.886452
2:195600669_G_T	2	195600669	G	T	0.00214711	0.886393
2:195600728_T_C	2	195600728	T	C	0.00211689	0.886419
2:195601969_G_T	2	195601969	G	T	0.00208152	0.886401
2:196417650_C_G	2	196417650	C	G	-0.00198655	0.0345471
2:196481092_G_A	2	196481092	G	A	-0.000856759	0.0475836
2:199241482_C_G	2	199241482	C	G	-0.00105109	0.0866307
2:199296460_T_C	2	199296460	T	C	-0.000669577	0.104068
2:201143792_C_T	2	201143792	C	T	-0.0012493	0.131642
2:201146699_G_A	2	201146699	G	A	-0.00107424	0.131615
2:201149021_T_G	2	201149021	T	G	0.00182082	0.864799
2:201150386_G_A	2	201150386	G	A	-0.00140528	0.131622
2:201153744_G_A	2	201153744	G	A	-0.00132767	0.131555
2:201155615_T_C	2	201155615	T	C	0.00168712	0.864815
2:201199844_G_A	2	201199844	G	A	-0.00169891	0.126137
2:201245404_G_A	2	201245404	G	A	-0.00243214	0.128179
2:201254049_G_C	2	201254049	G	C	0.00161971	0.814559
2:201345102_C_T	2	201345102	C	T	-0.00477485	0.0250568
2:201353116_T_C	2	201353116	T	C	-0.00329355	0.072596
2:201353154_C_T	2	201353154	C	T	-0.00345292	0.040931
2:201522106_G_A	2	201522106	G	A	0.00236816	0.275563
2:202016220_A_G	2	202016220	A	G	-0.00166755	0.0524958
2:202105376_C_T	2	202105376	C	T	-0.00316489	0.0496409
2:202116472_A_G	2	202116472	A	G	-7.80588e-05	0.0798507
2:202116583_T_G	2	202116583	T	G	-5.65997e-05	0.079884
2:202118621_A_G	2	202118621	A	G	-0.000103181	0.0798848
2:202118936_G_A	2	202118936	G	A	-9.83649e-05	0.0798829
2:202745054_C_G	2	202745054	C	G	-2.09269e-05	0.290821
2:202850729_A_G	2	202850729	A	G	-0.00163608	0.0642867
2:203555343_G_T	2	203555343	G	T	0.00128165	0.51303
2:203592180_A_G	2	203592180	A	G	0.00142336	0.514268
2:203703612_A_G	2	203703612	A	G	0.00172686	0.111276
2:203744610_G_A	2	203744610	G	A	-0.000751887	0.122914
2:203832120_A_G	2	203832120	A	G	-0.000387302	0.12289
2:203833018_G_A	2	203833018	G	A	-0.00050064	0.122982
2:203839628_T_A	2	203839628	T	A	-0.000250178	0.127041
2:203874888_G_T	2	203874888	G	T	0.00546695	0.0275003
2:203928838_G_A	2	203928838	G	A	0.000708581	0.110218
2:203929710_G_A	2	203929710	G	A	0.000777138	0.110226
2:203933339_A_G	2	203933339	A	G	-0.00110583	0.122425
2:203968973_T_C	2	203968973	T	C	-9.62014e-05	0.106114
2:203990789_T_G	2	203990789	T	G	-0.000384697	0.122552
2:205115659_G_A	2	205115659	G	A	0.00092904	0.66167
2:205115670_C_T	2	205115670	C	T	0.000417542	0.72024
2:205116002_T_C	2	205116002	T	C	0.000620122	0.664404
2:205535918_C_G	2	205535918	C	G	0.00225429	0.819676
2:205572112_C_G	2	205572112	C	G	0.00170167	0.823529
2:205769157_G_A	2	205769157	G	A	0.00967012	0.0188656
2:205802814_C_A	2	205802814	C	A	-0.00123079	0.472123
2:205803843_G_C	2	205803843	G	C	-0.00121764	0.466181
2:207936397_C_G	2	207936397	C	G	-0.000731793	0.218974
2:208533219_T_C	2	208533219	T	C	-0.000223647	0.729995
2:208544582_A_G	2	208544582	A	G	-0.000534449	0.547031
2:208705091_C_A	2	208705091	C	A	4.685e-05	0.574058
2:208719924_G_T	2	208719924	G	T	-0.0093056	0.0156834
2:208721058_T_G	2	208721058	T	G	0.000567718	0.648328
2:208750749_T_C	2	208750749	T	C	0.000374918	0.611971
2:208755356_T_A	2	208755356	T	A	0.000181134	0.602582
2:208774941_C_A	2	208774941	C	A	0.000181252	0.610019
2:208810060_T_C	2	208810060	T	C	-0.0151053	0.0159306
2:209006071_C_T	2	209006071	C	T	0.00157485	0.293043
2:209659222_T_C	2	209659222	T	C	0.000446091	0.376584
2:211142611_G_T	2	211142611	G	T	-0.0049636	0.01641
2:211197344_C_G	2	211197344	C	G	0.00385324	0.0124738
2:211587304_G_A	2	211587304	G	A	-0.00212651	0.155365
2:212175104_C_G	2	212175104	C	G	-0.000903658	0.171199
2:212862599_T_C	2	212862599	T	C	2.54673e-05	0.535086
2:213369228_A_G	2	213369228	A	G	0.000412876	0.146566
2:213373484_C_A	2	213373484	C	A	0.000109749	0.162376
2:213377399_C_T	2	213377399	C	T	0.000514855	0.145858
2:214838513_G_T	2	214838513	G	T	0.00157526	0.237011
2:214848370_G_A	2	214848370	G	A	0.00105109	0.209281
2:215772345_C_T	2	215772345	C	T	0.000216293	0.0355857
2:216374201_G_A	2	216374201	G	A	-0.000795895	0.228771
2:216377500_G_T	2	216377500	G	T	-0.000908272	0.228706
2:217416412_G_A	2	217416412	G	A	0.001415	0.0108573
2:217418780_G_A	2	217418780	G	A	0.00233178	0.0108614
2:217420700_G_A	2	217420700	G	A	0.000322727	0.010886
2:217493755_A_G	2	217493755	A	G	0.00111193	0.57873
2:217494921_G_A	2	217494921	G	A	-0.00109023	0.40985
2:217684569_A_G	2	217684569	A	G	0.00541437	0.004485
2:218250738_G_A	2	218250738	G	A	0.00486846	0.0192779
2:218312398_T_C	2	218312398	T	C	-0.000173867	0.138079
2:218312691_G_T	2	218312691	G	T	-0.000315358	0.136354
2:218312698_A_G	2	218312698	A	G	-0.000381168	0.136328
2:218312731_C_T	2	218312731	C	T	-0.000334269	0.136218
2:218312748_G_A	2	218312748	G	A	-0.000143454	0.13625
2:218314201_T_C	2	218314201	T	C	-0.000848331	0.13709
2:218314788_A_T	2	218314788	A	T	-0.000136822	0.140315
2:218463361_G_A	2	218463361	G	A	0.000972098	0.0243328
2:219710103_A_G	2	219710103	A	G	-1.47026e-05	0.208381
2:219720349_T_C	2	219720349	T	C	-0.000591138	0.225999
2:219755011_T_A	2	219755011	T	A	-6.39292e-05	0.0240037
2:219854317_G_T	2	219854317	G	T	-0.000657158	0.0230641
2:220126793_T_G	2	220126793	T	G	0.000561759	0.0131185
2:220126800_G_A	2	220126800	G	A	0.00178356	0.0211952
2:220454389_C_T	2	220454389	C	T	-0.000499762	0.607813
2:220916773_A_G	2	220916773	A	G	0.00146074	0.47478
2:220951777_A_G	2	220951777	A	G	0.00122868	0.0325703
2:221019604_C_T	2	221019604	C	T	0.00110487	0.0313546
2:221629167_C_G	2	221629167	C	G	0.00295138	0.0391711
2:221689038_G_T	2	221689038	G	T	-9.65732e-05	0.478665
2:222071918_C_T	2	222071918	C	T	-0.00130161	0.0467173
2:222312658_C_T	2	222312658	C	T	0.000250206	0.47743
2:222312753_G_C	2	222312753	G	C	0.000221342	0.477447
2:222313445_A_T	2	222313445	A	T	5.37301e-05	0.48455
2:222320066_G_A	2	222320066	G	A	0.000111732	0.478668
2:226331202_G_C	2	226331202	G	C	-0.000823584	0.267567
2:226331684_G_A	2	226331684	G	A	-0.000824235	0.267562
2:226333216_G_A	2	226333216	G	A	-0.000747509	0.267696
2:226334335_G_T	2	226334335	G	T	0.00114241	0.607501
2:226334368_A_G	2	226334368	A	G	-0.000574518	0.267853
2:226408916_A_G	2	226408916	A	G	-0.00178358	0.196631
2:227553794_C_T	2	227553794	C	T	0.00277895	0.230529
2:227772812_T_A	2	227772812	T	A	-0.000884311	0.542499
2:231736641_C_T	2	231736641	C	T	0.000266148	0.576225
2:231755790_A_G	2	231755790	A	G	0.00300001	0.110491
2:231884504_C_T	2	231884504	C	T	0.000577789	0.244289
2:231899031_G_C	2	231899031	G	C	0.000233471	0.298855
2:232356141_A_G	2	232356141	A	G	0.000899931	0.837724
2:232365320_C_T	2	232365320	C	T	0.000326906	0.551065
2:232367511_A_G	2	232367511	A	G	0.000307995	0.554505
2:232369401_G_A	2	232369401	G	A	0.000409111	0.554664
2:232369798_A_G	2	232369798	A	G	0.000200587	0.551086
2:232378231_T_C	2	232378231	T	C	0.000185251	0.555392
2:232394519_A_G	2	232394519	A	G	0.00020005	0.839835
2:233982205_T_C	2	233982205	T	C	0.00255544	0.88562
2:235806253_G_A	2	235806253	G	A	-0.000664473	0.207516
2:235806337_G_C	2	235806337	G	C	-0.000222203	0.207436
2:235806859_A_G	2	235806859	A	G	-2.77211e-05	0.21668
2:235807159_T_C	2	235807159	T	C	-0.000400952	0.219602
2:235807629_A_C	2	235807629	A	C	-0.000322146	0.219406
2:235807689_T_C	2	235807689	T	C	-0.00024154	0.219695
2:235807773_C_T	2	235807773	C	T	-0.000485716	0.219585
2:235807921_G_T	2	235807921	G	T	-0.000496691	0.219586
2:235893982_T_G	2	235893982	T	G	-0.00474218	0.089197
2:237848643_A_G	2	237848643	A	G	0.000595437	0.553889
2:237848946_C_A	2	237848946	C	A	0.000433754	0.549653
2:238718507_C_T	2	238718507	C	T	8.79121e-06	0.19017
2:238732864_G_A	2	238732864	G	A	0.00207929	0.038724
2:239451812_T_C	2	239451812	T	C	0.000796438	0.262171
2:239456687_C_G	2	239456687	C	G	0.000307672	0.261916
2:240123326_A_G	2	240123326	A	G	0.00183015	0.743049
2:240185961_G_A	2	240185961	G	A	0.000856521	0.19602
2:241588405_A_C	2	241588405	A	C	0.00128242	0.0215696
2:241729761_G_A	2	241729761	G	A	0.00104848	0.140171
2:242184560_T_C	2	242184560	T	C	-0.000594401	0.282446
2:242463904_G_A	2	242463904	G	A	-0.000670035	0.240704
2:242465295_A_G	2	242465295	A	G	-0.00108426	0.240667
2:242505527_C_G	2	242505527	C	G	-0.004518	0.0122837
2:242505783_G_A	2	242505783	G	A	-0.000857214	0.0767524
2:242619575_C_T	2	242619575	C	T	0.0114598	0.0290141
3:1198423_A_G	3	1198423	A	G	-0.000433177	0.113904
3:1198492_C_A	3	1198492	C	A	-0.00103722	0.113525
3:1198554_A_G	3	1198554	A	G	-0.000499729	0.11376
3:1500241_A_G	3	1500241	A	G	8.88123e-05	0.270373
3:1500657_T_G	3	1500657	T	G	-0.000193142	0.132026
3:1500993_G_T	3	1500993	G	T	0.000208048	0.270067
3:1508241_T_G	3	1508241	T	G	-0.000697098	0.446981
3:1512962_G_A	3	1512962	G	A	-0.00056088	0.444606
3:1558335_A_G	3	1558335	A	G	0.000108674	0.227199
3:1574456_T_C	3	1574456	T	C	0.000413949	0.248665
3:2092342_G_C	3	2092342	G	C	-0.000226456	0.541154
3:2092934_A_G	3	2092934	A	G	-0.000472245	0.541497
3:2937348_T_C	3	2937348	T	C	0.00161551	0.055289
3:2937635_T_G	3	2937635	T	G	0.00105698	0.0567375
3:2937644_A_G	3	2937644	A	G	0.00128407	0.0546407
3:3660459_G_A	3	3660459	G	A	-0.00515658	0.0116846
3:3687278_G_A	3	3687278	G	A	-0.000564087	0.369308
3:3688236_G_A	3	3688236	G	A	-0.00098076	0.373467
3:4692739_C_T	3	4692739	C	T	-0.00023549	0.826653
3:4693553_C_A	3	4693553	C	A	-3.1946e-05	0.75219
3:4693937_G_C	3	4693937	G	C	-9.09239e-05	0.830589
3:4693977_G_A	3	4693977	G	A	0.000761769	0.144631
3:4881689_T_C	3	4881689	T	C	-9.74843e-05	0.509372
3:4882700_T_C	3	4882700	T	C	-0.00024637	0.510004
3:5436583_T_G	3	5436583	T	G	0.000257775	0.187543
3:5748166_A_G	3	5748166	A	G	0.0020091	0.0959318
3:5780374_G_T	3	5780374	G	T	0.00267268	0.11427
3:6225539_C_T	3	6225539	C	T	-0.00199859	0.557399
3:6242509_C_T	3	6242509	C	T	0.000587853	0.361334
3:6724775_G_A	3	6724775	G	A	0.00132486	0.041945
3:6981592_T_A	3	6981592	T	A	-0.000387335	0.36644
3:7061890_T_C	3	7061890	T	C	0.000100117	0.476289
3:7591319_G_A	3	7591319	G	A	-0.00206036	0.00765402
3:8509849_T_A	3	8509849	T	A	-0.000899297	0.106793
3:8515713_G_A	3	8515713	G	A	-0.00112912	0.0821093
3:8526575_C_T	3	8526575	C	T	-0.000331262	0.10973
3:9827691_C_T	3	9827691	C	T	0.00129234	0.169294
3:9830218_C_T	3	9830218	C	T	0.000912505	0.169364
3:9831112_A_G	3	9831112	A	G	0.000968952	0.169326
3:9831680_G_C	3	9831680	G	C	0.000645241	0.169279
3:9860880_G_T	3	9860880	G	T	0.000181551	0.892048
3:10325750_T_G	3	10325750	T	G	7.99486e-05	0.632425
3:10338256_G_A	3	10338256	G	A	-0.000112897	0.372578
3:10359250_C_T	3	10359250	C	T	0.00168858	0.489986
3:10362292_T_C	3	10362292	T	C	-0.000379915	0.364715
3:10364793_G_T	3	10364793	G	T	-0.000385892	0.364226
3:10366801_C_T	3	10366801	C	T	0.000359479	0.612458
3:10367604_G_C	3	10367604	G	C	0.000342098	0.622382
3:10374195_C_T	3	10374195	C	T	0.000111975	0.616589
3:10375357_C_G	3	10375357	C	G	0.000230149	0.616552
3:10375841_C_G	3	10375841	C	G	0.000160498	0.616635
3:10376716_T_C	3	10376716	T	C	0.000123762	0.617515
3:10377312_G_T	3	10377312	G	T	5.12062e-05	0.616532
3:10377417_A_G	3	10377417	A	G	4.16785e-05	0.618269
3:10377511_G_A	3	10377511	G	A	0.000220729	0.616599
3:11214450_C_T	3	11214450	C	T	-0.000344279	0.0499535
3:11218075_T_G	3	11218075	T	G	0.00172379	0.676472
3:11671484_T_C	3	11671484	T	C	0.0083651	0.0330848
3:13527134_A_G	3	13527134	A	G	-8.74817e-05	0.479546
3:13588127_T_C	3	13588127	T	C	-0.000759804	0.197395
3:13794755_A_C	3	13794755	A	C	-3.54056e-05	0.565646
3:13798451_A_T	3	13798451	A	T	-4.86216e-05	0.565867
3:13799335_A_G	3	13799335	A	G	-4.62737e-05	0.565867
3:13823828_T_C	3	13823828	T	C	-0.000704712	0.730525
3:13824478_A_G	3	13824478	A	G	-0.000945579	0.732868
3:14317390_C_T	3	14317390	C	T	-0.00339575	0.00744043
3:14452800_T_C	3	14452800	T	C	0.00083347	0.0687555
3:14452844_T_C	3	14452844	T	C	0.00143416	0.0676014
3:14498046_A_G	3	14498046	A	G	-7.06168e-05	0.41248
3:14784483_A_T	3	14784483	A	T	-0.00526507	0.014015
3:14785308_G_A	3	14785308	G	A	0.00268003	0.538993
3:14875756_G_C	3	14875756	G	C	-0.00783791	0.0176325
3:15346700_C_T	3	15346700	C	T	-0.000246014	0.802442
3:15989432_G_A	3	15989432	G	A	0.00011661	0.133792
3:16154229_A_C	3	16154229	A	C	0.000547559	0.0807079
3:16357165_T_C	3	16357165	T	C	0.000829857	0.0403273
3:16357708_A_G	3	16357708	A	G	0.00109078	0.0405131
3:16357959_A_T	3	16357959	A	T	0.000831379	0.0403274
3:16361958_G_A	3	16361958	G	A	0.00157712	0.0402788
3:16375443_C_T	3	16375443	C	T	0.00131579	0.0437869
3:17434685_T_C	3	17434685	T	C	-0.000664137	0.0480376
3:18670626_A_G	3	18670626	A	G	0.00140612	0.593452
3:18672757_C_A	3	18672757	C	A	0.00171259	0.591362
3:18673024_G_A	3	18673024	G	A	0.00134043	0.593045
3:18701763_A_T	3	18701763	A	T	0.000885511	0.482719
3:18702036_G_A	3	18702036	G	A	0.000834798	0.482777
3:18745500_A_G	3	18745500	A	G	0.00171636	0.593367
3:18801513_A_G	3	18801513	A	G	0.000366032	0.435172
3:18802663_A_G	3	18802663	A	G	0.000324683	0.435159
3:18803009_G_A	3	18803009	G	A	0.000364348	0.435177
3:18803187_C_T	3	18803187	C	T	0.000362786	0.435174
3:18803209_T_A	3	18803209	T	A	0.000363051	0.435174
3:18803475_G_C	3	18803475	G	C	0.000336852	0.435144
3:18803551_G_A	3	18803551	G	A	0.00033894	0.435141
3:18803900_A_T	3	18803900	A	T	0.000349329	0.435145
3:18803963_C_T	3	18803963	C	T	0.000343794	0.435137
3:18804041_C_T	3	18804041	C	T	0.000345389	0.43514
3:18806144_C_T	3	18806144	C	T	0.000442143	0.435036
3:18806148_G_A	3	18806148	G	A	0.00031758	0.434886
3:18806229_T_A	3	18806229	T	A	0.000469406	0.434986
3:18806276_G_A	3	18806276	G	A	0.000423237	0.435029
3:18806631_A_T	3	18806631	A	T	0.000447452	0.435056
3:18810924_T_C	3	18810924	T	C	0.000337158	0.436102
3:18812736_A_G	3	18812736	A	G	0.000948798	0.443062
3:18813572_G_A	3	18813572	G	A	0.000314529	0.436081
3:21279160_A_T	3	21279160	A	T	-0.0009041	0.0440811
3:21281570_C_T	3	21281570	C	T	-0.000810166	0.0440903
3:21281850_C_A	3	21281850	C	A	-0.000958024	0.0440733
3:21286325_A_G	3	21286325	A	G	-0.00107794	0.0442607
3:21290055_T_C	3	21290055	T	C	-0.00098967	0.0443436
3:21299230_C_T	3	21299230	C	T	-0.00206438	0.0322658
3:21301476_A_G	3	21301476	A	G	-0.000274564	0.0318866
3:21311787_G_A	3	21311787	G	A	-0.000275938	0.0481773
3:21312403_T_G	3	21312403	T	G	-0.000224761	0.0481215
3:21313843_G_A	3	21313843	G	A	-0.000967951	0.0320695
3:21315193_C_T	3	21315193	C	T	-5.12917e-05	0.0391666
3:21321527_A_G	3	21321527	A	G	-2.13893e-05	0.0318263
3:21322396_G_A	3	21322396	G	A	-3.44479e-06	0.0392302
3:21324732_C_G	3	21324732	C	G	-0.000878287	0.0393836
3:21324998_G_A	3	21324998	G	A	-0.000521519	0.0394583
3:21325976_G_T	3	21325976	G	T	-0.000300094	0.0395756
3:22236878_A_T	3	22236878	A	T	-0.00231259	0.180878
3:22353521_C_T	3	22353521	C	T	0.000309127	0.571536
3:22400576_A_C	3	22400576	A	C	-0.000314002	0.0393893
3:22402735_C_G	3	22402735	C	G	-0.00033193	0.0395221
3:22422134_C_T	3	22422134	C	T	8.60481e-05	0.111455
3:23168251_T_C	3	23168251	T	C	0.000198916	0.227853
3:23183159_A_C	3	23183159	A	C	0.000622978	0.27742
3:23186030_A_C	3	23186030	A	C	0.000749632	0.226564
3:23187351_T_C	3	23187351	T	C	0.000358446	0.181894
3:23187389_G_C	3	23187389	G	C	0.000372609	0.181899
3:23189114_A_C	3	23189114	A	C	0.000375844	0.181702
3:23190142_C_A	3	23190142	C	A	5.59112e-05	0.18276
3:23190554_C_G	3	23190554	C	G	0.000170358	0.181572
3:23199453_T_C	3	23199453	T	C	-0.000457545	0.190575
3:23210573_G_T	3	23210573	G	T	-0.000631629	0.190951
3:23221359_T_C	3	23221359	T	C	5.88881e-05	0.18108
3:23237561_T_G	3	23237561	T	G	0.000632315	0.220692
3:23347106_A_G	3	23347106	A	G	-0.000694148	0.238902
3:23615504_A_G	3	23615504	A	G	0.00182088	0.0221856
3:23651229_G_A	3	23651229	G	A	-0.00217326	0.425566
3:24142119_C_T	3	24142119	C	T	0.00587032	0.0250627
3:24150471_A_G	3	24150471	A	G	0.00606354	0.0251115
3:24232532_C_A	3	24232532	C	A	0.00370087	0.0270138
3:24400287_C_T	3	24400287	C	T	0.00231063	0.0347808
3:24753375_C_T	3	24753375	C	T	-0.00180731	0.177079
3:24759746_T_C	3	24759746	T	C	0.000735785	0.460102
3:24794547_C_T	3	24794547	C	T	0.000425373	0.448806
3:24810957_G_A	3	24810957	G	A	-0.000238776	0.0986721
3:24811809_C_T	3	24811809	C	T	-0.000667579	0.0987899
3:24833960_G_A	3	24833960	G	A	0.00129811	0.782228
3:24834316_G_C	3	24834316	G	C	0.00143573	0.782443
3:24956484_T_A	3	24956484	T	A	0.00149543	0.0242855
3:26396093_C_A	3	26396093	C	A	-0.000538168	0.113908
3:26396178_A_C	3	26396178	A	C	-0.000533332	0.0791123
3:26404054_C_T	3	26404054	C	T	-0.00172902	0.264818
3:26416575_T_C	3	26416575	T	C	-0.00120715	0.281207
3:27040605_C_G	3	27040605	C	G	-0.00396892	0.252596
3:27225449_C_T	3	27225449	C	T	0.000390083	0.25465
3:27227374_T_C	3	27227374	T	C	0.00029759	0.254639
3:27227556_G_A	3	27227556	G	A	0.000297886	0.254638
3:27227579_C_T	3	27227579	C	T	0.000299605	0.254635
3:27228010_G_A	3	27228010	G	A	0.000285062	0.254563
3:27228354_T_C	3	27228354	T	C	0.000325459	0.254655
3:27228890_G_T	3	27228890	G	T	0.000339861	0.254653
3:27228951_T_G	3	27228951	T	G	0.000508883	0.254813
3:27231719_T_C	3	27231719	T	C	0.000540219	0.254811
3:27232053_G_A	3	27232053	G	A	0.000596434	0.254815
3:27232227_T_C	3	27232227	T	C	0.000594788	0.254819
3:27232737_C_G	3	27232737	C	G	0.000582295	0.254827
3:27232950_T_G	3	27232950	T	G	0.000618971	0.254832
3:27233376_G_T	3	27233376	G	T	0.000461488	0.25447
3:27233498_C_A	3	27233498	C	A	0.000618276	0.254676
3:27234968_T_A	3	27234968	T	A	0.000422167	0.254581
3:27235816_C_T	3	27235816	C	T	0.000419581	0.254493
3:27235940_C_A	3	27235940	C	A	0.000418643	0.254494
3:27236734_G_T	3	27236734	G	T	0.000476927	0.254664
3:27237080_G_T	3	27237080	G	T	0.000703362	0.253457
3:27237390_A_T	3	27237390	A	T	0.000550616	0.254668
3:27237435_C_A	3	27237435	C	A	0.000600733	0.254606
3:27237570_T_C	3	27237570	T	C	0.000579241	0.254449
3:27237655_C_T	3	27237655	C	T	0.000546897	0.254485
3:27512473_C_A	3	27512473	C	A	0.00254141	0.0194266
3:27512637_C_T	3	27512637	C	T	0.00325904	0.019777
3:27573778_A_G	3	27573778	A	G	0.000545949	0.0156654
3:28792284_G_A	3	28792284	G	A	-0.0021163	0.499839
3:28795963_A_G	3	28795963	A	G	-0.00141414	0.237327
3:28800568_T_C	3	28800568	T	C	-0.00259541	0.301956
3:29031246_G_C	3	29031246	G	C	0.000328585	0.538308
3:29034688_G_A	3	29034688	G	A	0.000968463	0.09454
3:29666340_T_G	3	29666340	T	G	-0.0027251	0.0236289
3:29968278_C_T	3	29968278	C	T	0.0011263	0.191007
3:29969040_G_A	3	29969040	G	A	0.000734987	0.189987
3:30007211_C_G	3	30007211	C	G	0.00573515	0.0389647
3:30012468_G_A	3	30012468	G	A	0.0045093	0.0402939
3:30427180_A_T	3	30427180	A	T	0.000407171	0.543724
3:30427622_A_C	3	30427622	A	C	0.00124823	0.358125
3:30429536_G_A	3	30429536	G	A	0.000806245	0.355666
3:33256616_T_A	3	33256616	T	A	0.000992645	0.435218
3:33954112_C_T	3	33954112	C	T	0.00209376	0.117529
3:35706583_A_G	3	35706583	A	G	-0.000749928	0.0321684
3:35775115_T_A	3	35775115	T	A	-0.000887471	0.358208
3:36758070_G_C	3	36758070	G	C	0.000106485	0.815462
3:38184021_A_G	3	38184021	A	G	-0.000281549	0.152794
3:38671944_G_A	3	38671944	G	A	0.00115331	0.0173206
3:38685513_A_G	3	38685513	A	G	0.000506531	0.0798387
3:38712306_T_C	3	38712306	T	C	0.000371445	0.0822922
3:38713382_A_G	3	38713382	A	G	0.000318193	0.082318
3:38714855_G_A	3	38714855	G	A	0.00132837	0.0438997
3:38715075_T_G	3	38715075	T	G	0.00136686	0.0434919
3:38733574_T_A	3	38733574	T	A	-0.00150488	0.0301715
3:38810792_C_T	3	38810792	C	T	0.000940043	0.554539
3:39253765_G_A	3	39253765	G	A	-0.000246343	0.266967
3:39254111_C_G	3	39254111	C	G	-0.000149064	0.267046
3:39254755_G_A	3	39254755	G	A	-0.000381046	0.267141
3:39273364_G_A	3	39273364	G	A	0.00149267	0.306762
3:39992223_A_G	3	39992223	A	G	0.000183001	0.0522243
3:39996684_C_T	3	39996684	C	T	-0.000566074	0.0383596
3:40087181_G_A	3	40087181	G	A	0.000276553	0.35222
3:40090813_A_G	3	40090813	A	G	0.000466754	0.350812
3:40092238_A_T	3	40092238	A	T	2.00148e-05	0.346173
3:40094062_T_G	3	40094062	T	G	0.000102211	0.27986
3:40098263_T_G	3	40098263	T	G	4.91113e-05	0.349357
3:40105341_G_A	3	40105341	G	A	0.00010377	0.352275
3:42151304_T_A	3	42151304	T	A	8.21211e-05	0.0333452
3:42581680_A_G	3	42581680	A	G	-0.00045633	0.184684
3:46018781_A_G	3	46018781	A	G	-0.00138738	0.0932745
3:46114376_T_C	3	46114376	T	C	-0.000145405	0.313575
3:46115099_A_G	3	46115099	A	G	-0.000107115	0.313579
3:46123602_T_C	3	46123602	T	C	0.00013684	0.440816
3:49543115_T_G	3	49543115	T	G	-0.00839612	0.0247279
3:53839611_G_C	3	53839611	G	C	0.00254029	0.137806
3:53850210_G_C	3	53850210	G	C	0.00205653	0.143362
3:54232831_C_T	3	54232831	C	T	0.000809619	0.343064
3:54232978_C_T	3	54232978	C	T	0.000361816	0.343829
3:54234990_T_A	3	54234990	T	A	0.000715654	0.342999
3:54243029_T_C	3	54243029	T	C	0.000190493	0.382876
3:54685144_A_G	3	54685144	A	G	0.00136299	0.119452
3:55044221_T_C	3	55044221	T	C	-0.000726338	0.222894
3:55048012_C_T	3	55048012	C	T	-0.00165163	0.166219
3:55049938_T_C	3	55049938	T	C	-0.000903368	0.226724
3:55050000_C_G	3	55050000	C	G	-0.000870662	0.227113
3:55116757_C_T	3	55116757	C	T	0.0008324	0.672042
3:55118984_G_A	3	55118984	G	A	0.00127604	0.669961
3:55261680_A_G	3	55261680	A	G	0.00134708	0.544538
3:55263626_A_G	3	55263626	A	G	0.00107316	0.525554
3:56761650_A_G	3	56761650	A	G	-0.00202678	0.153548
3:56786220_A_G	3	56786220	A	G	-0.00345119	0.256167
3:56864116_G_T	3	56864116	G	T	-0.0102186	0.0355832
3:58446010_A_T	3	58446010	A	T	-0.000253592	0.703086
3:59112516_A_C	3	59112516	A	C	0.000306389	0.224555
3:59114059_T_C	3	59114059	T	C	0.000203753	0.224142
3:59116001_T_G	3	59116001	T	G	0.000223482	0.224123
3:59117987_C_T	3	59117987	C	T	0.000149764	0.224121
3:59118834_T_C	3	59118834	T	C	0.000120716	0.224171
3:59120405_T_G	3	59120405	T	G	0.000170488	0.224397
3:59120419_T_C	3	59120419	T	C	0.000378477	0.224295
3:59120541_C_A	3	59120541	C	A	0.000174438	0.224196
3:59121374_G_C	3	59121374	G	C	0.000195665	0.224256
3:59121943_G_C	3	59121943	G	C	0.000172752	0.224253
3:59295659_C_T	3	59295659	C	T	7.28225e-05	0.246698
3:59295732_A_G	3	59295732	A	G	0.000638901	0.245067
3:59295869_G_A	3	59295869	G	A	2.57062e-05	0.244715
3:59305064_A_C	3	59305064	A	C	0.000284111	0.235687
3:59307076_G_T	3	59307076	G	T	0.000183793	0.244295
3:59309651_C_T	3	59309651	C	T	0.000259377	0.243925
3:59317348_A_T	3	59317348	A	T	1.97045e-05	0.244759
3:59317981_A_G	3	59317981	A	G	0.000246735	0.24645
3:59323159_A_G	3	59323159	A	G	0.000393101	0.245138
3:59323646_G_C	3	59323646	G	C	0.000302577	0.245091
3:59464631_C_T	3	59464631	C	T	0.0030617	0.575354
3:59505171_C_G	3	59505171	C	G	0.000357688	0.883363
3:59506755_A_C	3	59506755	A	C	0.000673211	0.883655
3:60134996_A_C	3	60134996	A	C	-0.00056091	0.925502
3:60136927_C_T	3	60136927	C	T	-0.000676667	0.824091
3:60175045_C_T	3	60175045	C	T	-0.000665527	0.702169
3:60575075_T_C	3	60575075	T	C	0.00175522	0.396836
3:61273558_G_C	3	61273558	G	C	0.000264348	0.0682235
3:61486410_G_A	3	61486410	G	A	0.00356145	0.017662
3:61628141_A_G	3	61628141	A	G	0.000445278	0.0377298
3:61989457_G_C	3	61989457	G	C	-0.000618557	0.015996
3:63015519_G_C	3	63015519	G	C	0.00288469	0.0888222
3:65138018_A_G	3	65138018	A	G	-0.00478733	0.0258364
3:65206396_C_T	3	65206396	C	T	-0.00460855	0.0194383
3:65408091_G_A	3	65408091	G	A	0.0024688	0.116725
3:65761827_T_A	3	65761827	T	A	0.00324753	0.0441931
3:65778903_G_C	3	65778903	G	C	0.00440503	0.0449746
3:66166249_T_C	3	66166249	T	C	-9.10043e-05	0.559343
3:66702016_G_A	3	66702016	G	A	0.0105831	0.0209091
3:66715968_A_C	3	66715968	A	C	0.00951309	0.0225043
3:66913860_G_A	3	66913860	G	A	-0.00204328	0.541546
3:66914949_C_G	3	66914949	C	G	-0.00182157	0.543053
3:66918368_T_C	3	66918368	T	C	-0.00176304	0.542965
3:67164944_G_A	3	67164944	G	A	-0.00289196	0.303633
3:67531608_T_C	3	67531608	T	C	0.00412818	0.0350202
3:68503557_G_A	3	68503557	G	A	-0.000707567	0.0282484
3:71131388_C_T	3	71131388	C	T	0.0229429	0.00634456
3:71898233_G_T	3	71898233	G	T	-0.000693969	0.848333
3:73397311_C_T	3	73397311	C	T	0.00199328	0.0217472
3:73718823_A_G	3	73718823	A	G	-0.000102235	0.680083
3:73719747_A_C	3	73719747	A	C	-6.2346e-05	0.679944
3:73719876_A_G	3	73719876	A	G	-5.98604e-05	0.679947
3:73720072_C_A	3	73720072	C	A	-6.2556e-05	0.679922
3:73720457_A_G	3	73720457	A	G	-0.00016962	0.682527
3:73721258_T_C	3	73721258	T	C	-0.000258529	0.682257
3:73723199_C_G	3	73723199	C	G	-6.55285e-05	0.681517
3:74344356_T_G	3	74344356	T	G	0.00106851	0.156419
3:74347629_G_T	3	74347629	G	T	0.000814487	0.183363
3:74352261_C_A	3	74352261	C	A	0.000290247	0.17119
3:74361338_C_T	3	74361338	C	T	0.000654391	0.165606
3:74373429_C_T	3	74373429	C	T	0.000341144	0.157233
3:76176441_G_A	3	76176441	G	A	-0.000972954	0.465753
3:76252308_C_T	3	76252308	C	T	-0.000178857	0.845069
3:76313229_G_A	3	76313229	G	A	-0.00106013	0.90742
3:76323613_C_A	3	76323613	C	A	-0.000419282	0.906074
3:76325140_C_T	3	76325140	C	T	-0.000213266	0.905985
3:76325869_C_T	3	76325869	C	T	-0.000343232	0.906118
[truncated: 8,799 more rows]
