# Supplementary material for: Polygenic risk modeling for prediction of epithelial ovarian cancer risk
Source: Eur J Hum Genet. 2022 Jan 14;30(3):349–62. doi: 10.1038/s41431-021-00987-7 (PMC8904525; doi:10.1038/s41431-021-00987-7)
Supplement: Supplementary file 6 — Table S3- Stepwise Weights [file 41431_2021_987_MOESM6_ESM.xlsx]

## Sheet: Table_S3_stepwise_weights
Table S3: Effect estimates (weights) of SNPs selected for stepwise model
SNP	Chromosome	Position	Reference	Effect	Beta	EAF
1:38082122_G_A	1	38082122	G	A	0.0781813	0.254292
2:177039578_G_T	2	177039578	G	T	-0.105074	0.679523
3:156402487_C_T	3	156402487	C	T	0.359506	0.0494519
3:190531882_G_A	3	190531882	G	A	-0.0690369	0.303218
5:1284135_C_T	5	1284135	C	T	0.107854	0.334604
5:54476556_G_A	5	54476556	G	A	-0.0816521	0.730798
8:129541931_G_A	8	129541931	G	A	-0.183233	0.130118
8:128817883_A_G	8	128817883	A	G	0.0747625	0.456948
8:129080657_G_C	8	129080657	G	C	-0.0613552	0.39163
8:82653644_A_G	8	82653644	A	G	0.137088	0.0678244
9:16914716_G_A	9	16914716	G	A	-0.124223	0.204783
9:16914895_A_G	9	16914895	A	G	-0.0963606	0.322408
9:136155000_C_T	9	136155000	C	T	0.0973786	0.196517
9:106860568_C_T	9	106860568	C	T	0.0625698	0.551671
9:19098967_G_A	9	19098967	G	A	0.0650448	0.290624
10:21821274_G_A	10	21821274	G	A	0.079816	0.331184
17:46472432_C_G	17	46472432	C	G	0.12305	0.272844
17:43670696_G_C	17	43670696	G	C	0.105612	0.185662
17:41659793_G_A	17	41659793	G	A	0.439715	0.00602932
17:40620553_C_A	17	40620553	C	A	0.424891	0.00546166
19:17390291_T_C	19	17390291	T	C	0.122958	0.296534
21:36080398_T_C	21	36080398	T	C	-0.0633405	0.406715
