# Supplementary material for: Polygenic risk modeling for prediction of epithelial ovarian cancer risk
Source: Eur J Hum Genet. 2022 Jan 14;30(3):349–62. doi: 10.1038/s41431-021-00987-7 (PMC8904525; doi:10.1038/s41431-021-00987-7)
Supplement: Supplementary file 7 — Table S4-Select and Shrink OCAC Weights [file 41431_2021_987_MOESM7_ESM.xlsx]

## Sheet: Table_S4_select_shrink_OCAC
Table S4: Effect estimates (weights) of SNPs selected for select and shrink model using OCAC summary statistics
SNP	Chromosome	Position	Reference	Effect	Beta	EAF
1:38082122_G_A	1	38082122	G	A	0.0594387	0.254292
1:38098035_C_G	1	38098035	C	G	0.00081079	0.253911
1:38065390_C_T	1	38065390	C	T	-0.0011687	0.588033
1:37968347_T_A	1	37968347	T	A	0.00036215	0.140195
1:38116580_G_A	1	38116580	G	A	-0.0019456	0.260742
1:40409283_T_C	1	40409283	T	C	-0.0059171	0.370103
1:40438329_C_T	1	40438329	C	T	-0.003664	0.446547
1:37902135_T_C	1	37902135	T	C	0.00115165	0.421849
1:40283051_T_G	1	40283051	T	G	0.00171174	0.844193
1:38115672_A_C	1	38115672	A	C	-0.0008765	0.051926
1:37902115_A_G	1	37902115	A	G	0.00134456	0.550186
1:41207123_G_A	1	41207123	G	A	-0.0003955	0.00943269
1:40278232_A_T	1	40278232	A	T	0.00262817	0.289567
1:40290011_A_G	1	40290011	A	G	0.00196434	0.749418
1:38058597_T_C	1	38058597	T	C	-0.0007876	0.0797981
1:35647099_A_G	1	35647099	A	G	-0.00041	0.00965242
1:38144268_G_T	1	38144268	G	T	0.0008068	0.384622
1:40417621_C_G	1	40417621	C	G	0.00197502	0.644154
1:38025687_C_T	1	38025687	C	T	0.00037535	0.0183796
1:40289812_A_C	1	40289812	A	C	0.00234948	0.522672
1:40437602_C_A	1	40437602	C	A	0.00170423	0.253798
1:38075861_A_G	1	38075861	A	G	-0.0004256	0.00923647
1:35670783_G_A	1	35670783	G	A	-0.0003921	0.00969121
1:40675872_G_A	1	40675872	G	A	0.00040443	0.00688687
1:38240500_G_C	1	38240500	G	C	-0.000383	0.0135772
1:37974411_C_T	1	37974411	C	T	0.00051546	0.00837405
1:39470364_A_G	1	39470364	A	G	-0.0027814	0.290132
1:41322370_G_A	1	41322370	G	A	-0.0015427	0.100469
1:37896309_G_C	1	37896309	G	C	0.00066581	0.695541
1:39839743_A_G	1	39839743	A	G	-0.0004773	0.014419
1:38101071_G_C	1	38101071	G	C	0.00071805	0.665566
1:40303627_C_T	1	40303627	C	T	-0.0009861	0.102455
1:38431891_A_T	1	38431891	A	T	0.00124404	0.39339
1:39484374_A_G	1	39484374	A	G	-0.0016538	0.828475
1:36134052_C_T	1	36134052	C	T	-0.0003421	0.00728185
1:36952927_C_T	1	36952927	C	T	0.00064997	0.0238973
1:39363751_T_C	1	39363751	T	C	-0.0003022	0.00949175
1:37698820_T_C	1	37698820	T	C	0.00051307	0.0180336
1:37479786_G_A	1	37479786	G	A	0.00040517	0.0170579
1:38032294_C_T	1	38032294	C	T	0.00015792	0.0498972
1:37974497_G_A	1	37974497	G	A	-0.0008941	0.148105
1:39652082_G_A	1	39652082	G	A	0.00049329	0.0173741
1:37908547_C_G	1	37908547	C	G	2.45e-05	0.0956616
1:41074431_G_A	1	41074431	G	A	0.00055258	0.0123526
1:38142591_C_G	1	38142591	C	G	0.00059641	0.0157786
1:40384968_G_A	1	40384968	G	A	-0.0011861	0.119751
1:41398123_G_A	1	41398123	G	A	-0.0008327	0.0480828
1:41113512_G_A	1	41113512	G	A	-0.0003397	0.005977
1:39045588_A_C	1	39045588	A	C	-0.0010197	0.0875792
1:38122178_G_A	1	38122178	G	A	-0.0007819	0.136452
1:41243562_T_C	1	41243562	T	C	0.00201347	0.440054
1:40368162_G_A	1	40368162	G	A	-0.0003198	0.0103396
1:38117142_T_C	1	38117142	T	C	-0.0009851	0.675196
1:41005960_A_G	1	41005960	A	G	0.00173498	0.215236
1:38141875_T_C	1	38141875	T	C	-0.0003342	0.0182905
1:40364988_C_T	1	40364988	C	T	0.00069238	0.0610265
1:41437627_C_T	1	41437627	C	T	-0.0003094	0.00598712
1:38297095_T_A	1	38297095	T	A	-0.0009237	0.138738
1:37941953_A_G	1	37941953	A	G	-0.0005689	0.22928
1:22468215_C_T	1	22468215	C	T	0.00935409	0.155486
1:22490724_C_A	1	22490724	C	A	0.00935687	0.234707
1:22480241_T_C	1	22480241	T	C	0.00523397	0.318276
1:22472506_G_A	1	22472506	G	A	0.00282685	0.206385
1:20993151_T_G	1	20993151	T	G	-0.0039069	0.797309
1:22355978_G_A	1	22355978	G	A	0.00168526	0.215108
1:22499255_G_T	1	22499255	G	T	-0.0025346	0.522984
1:23354814_C_T	1	23354814	C	T	0.00391892	0.491534
1:22485871_T_G	1	22485871	T	G	0.00174164	0.392267
1:22487036_T_C	1	22487036	T	C	0.00203825	0.610508
1:22702434_C_T	1	22702434	C	T	0.00387587	0.377854
1:23743581_C_G	1	23743581	C	G	0.00294997	0.795702
1:20902334_C_G	1	20902334	C	G	0.00191907	0.0678467
1:22506437_A_G	1	22506437	A	G	0.00143973	0.26384
1:22641007_C_T	1	22641007	C	T	-0.0012966	0.0521928
1:20781903_G_A	1	20781903	G	A	0.00040606	0.00530757
1:21266686_G_A	1	21266686	G	A	0.00048015	0.00693735
1:22695412_T_C	1	22695412	T	C	-0.002217	0.454417
1:21908617_G_A	1	21908617	G	A	0.00043961	0.00902988
1:20622272_C_T	1	20622272	C	T	0.00164506	0.0822852
1:22690364_G_A	1	22690364	G	A	-0.0028234	0.454767
1:22571385_C_T	1	22571385	C	T	0.00158691	0.308507
1:25224321_T_C	1	25224321	T	C	-0.002633	0.2291
1:20631050_G_A	1	20631050	G	A	0.00304474	0.329491
1:22354045_C_T	1	22354045	C	T	0.00065566	0.049949
1:22611467_A_G	1	22611467	A	G	-0.0003822	0.00747258
1:24647248_C_T	1	24647248	C	T	-0.0004732	0.0125385
1:22709136_T_C	1	22709136	T	C	-0.0010897	0.0676108
1:22592949_A_G	1	22592949	A	G	-0.0011862	0.0640844
1:20019862_G_A	1	20019862	G	A	0.00063105	0.0235021
1:23414209_T_C	1	23414209	T	C	-0.0017477	0.163185
1:20958591_G_A	1	20958591	G	A	0.00118172	0.0739194
1:20965942_G_A	1	20965942	G	A	-0.0023269	0.596519
1:24587492_C_T	1	24587492	C	T	-0.0003874	0.011495
1:22335630_G_A	1	22335630	G	A	-0.000397	0.0120738
1:22171876_T_G	1	22171876	T	G	0.00033606	0.00513023
1:22430386_G_A	1	22430386	G	A	0.00036197	0.0133591
1:22600073_T_C	1	22600073	T	C	-0.0015466	0.330645
1:24371171_C_T	1	24371171	C	T	-0.0005199	0.0152336
1:25381586_G_A	1	25381586	G	A	0.00096078	0.0520589
1:22507458_C_T	1	22507458	C	T	0.00051793	0.0106298
1:22388297_G_A	1	22388297	G	A	-0.0010552	0.191239
1:23618706_T_C	1	23618706	T	C	0.00132525	0.195547
1:23539010_G_A	1	23539010	G	A	-0.0016371	0.240959
1:22277532_G_C	1	22277532	G	C	-0.0012388	0.107121
1:22567236_G_A	1	22567236	G	A	-0.0003981	0.00957521
1:23681232_T_G	1	23681232	T	G	-0.0014681	0.147037
1:23714814_C_G	1	23714814	C	G	-0.0008865	0.0562948
1:20997072_A_G	1	20997072	A	G	0.00104106	0.0830576
1:20569288_C_T	1	20569288	C	T	0.00071267	0.025162
1:20999804_T_C	1	20999804	T	C	-0.0015925	0.231228
1:22608378_G_A	1	22608378	G	A	-0.0008477	0.0862958
1:24241830_A_G	1	24241830	A	G	0.00141415	0.196776
1:21939493_G_C	1	21939493	G	C	0.00204991	0.318608
1:23339209_C_T	1	23339209	C	T	0.00118786	0.156611
1:22587481_C_T	1	22587481	C	T	0.0002947	0.0142421
1:22424075_C_G	1	22424075	C	G	0.00040028	0.0217202
1:21598458_G_A	1	21598458	G	A	0.0003023	0.00704203
1:21575045_A_C	1	21575045	A	C	0.0017914	0.451056
1:25213379_G_T	1	25213379	G	T	-0.001738	0.192485
1:22558282_G_A	1	22558282	G	A	-0.0003408	0.00699086
1:23731819_G_A	1	23731819	G	A	0.00122347	0.853886
1:22653079_C_T	1	22653079	C	T	-0.0010477	0.0583138
1:21004881_C_T	1	21004881	C	T	-0.0002823	0.00528154
1:24515823_C_T	1	24515823	C	T	-0.0021627	0.377088
1:22658301_G_A	1	22658301	G	A	0.00098581	0.112153
1:21854741_G_A	1	21854741	G	A	-0.000296	0.00515732
1:24250157_C_T	1	24250157	C	T	0.0009037	0.0766993
1:22531542_G_A	1	22531542	G	A	0.00048354	0.0691719
1:24222991_C_T	1	24222991	C	T	-0.000274	0.00672849
1:24206866_A_G	1	24206866	A	G	0.00162654	0.675661
1:21580345_T_C	1	21580345	T	C	0.00177201	0.58451
1:24407053_C_T	1	24407053	C	T	0.00214719	0.57419
1:22441865_C_T	1	22441865	C	T	-0.0010853	0.546945
1:24626174_A_G	1	24626174	A	G	-0.0017008	0.789848
1:21581614_C_A	1	21581614	C	A	0.00172242	0.330339
1:23685880_C_A	1	23685880	C	A	0.00051803	0.0182157
1:24522220_G_C	1	24522220	G	C	-0.001031	0.890085
1:23945119_G_A	1	23945119	G	A	-0.0014334	0.153105
1:22593385_T_C	1	22593385	T	C	-0.0013786	0.496823
1:25358855_C_T	1	25358855	C	T	-0.0003047	0.00680711
1:19778611_C_T	1	19778611	C	T	-0.0005718	0.0225012
1:22641959_G_A	1	22641959	G	A	0.00056199	0.0158682
1:21967945_G_A	1	21967945	G	A	0.00191133	0.428756
1:21933467_T_C	1	21933467	T	C	0.00056253	0.0181955
1:20967219_A_C	1	20967219	A	C	-0.0010957	0.153724
1:23208272_C_G	1	23208272	C	G	-0.001058	0.0888063
1:19755155_G_A	1	19755155	G	A	-0.0003102	0.00735349
1:23723935_G_A	1	23723935	G	A	-0.000612	0.0347396
1:23608567_A_T	1	23608567	A	T	-0.0003767	0.0146837
1:19377286_G_A	1	19377286	G	A	-0.0007537	0.040496
1:175016178_T_C	1	175016178	T	C	0.0106169	0.264469
1:175001850_C_G	1	175001850	C	G	-0.0042882	0.13963
1:173166247_A_G	1	173166247	A	G	0.00525004	0.6732
1:175013936_T_A	1	175013936	T	A	0.00246685	0.121973
1:173836516_T_C	1	173836516	T	C	-0.0028873	0.222367
1:175061938_C_A	1	175061938	C	A	0.00245951	0.46832
1:173106038_C_G	1	173106038	C	G	-0.0021757	0.355796
1:173949332_A_G	1	173949332	A	G	0.00225335	0.224608
1:174988963_G_A	1	174988963	G	A	-0.0021594	0.558631
1:173126260_T_C	1	173126260	T	C	-0.0018289	0.216813
1:175029932_T_G	1	175029932	T	G	0.00207899	0.4392
1:174753816_C_T	1	174753816	C	T	0.00091673	0.0665272
1:173209849_C_A	1	173209849	C	A	0.00036567	0.00730194
1:173367855_G_A	1	173367855	G	A	0.00052328	0.0107622
1:176455208_G_T	1	176455208	G	T	-0.0003731	0.00923907
1:173690161_A_T	1	173690161	A	T	-0.0007262	0.0400441
1:172445723_G_A	1	172445723	G	A	0.00068462	0.033434
1:173146921_C_A	1	173146921	C	A	0.00210766	0.249384
1:176035666_T_C	1	176035666	T	C	-0.0012585	0.0902229
1:173178463_C_T	1	173178463	C	T	0.00176614	0.459621
1:173251856_A_G	1	173251856	A	G	-0.0017039	0.664168
1:175057248_G_A	1	175057248	G	A	-0.0005443	0.022794
1:173371030_C_T	1	173371030	C	T	0.00049267	0.020927
1:173157764_G_A	1	173157764	G	A	-0.0011427	0.11348
1:172794664_A_C	1	172794664	A	C	-0.0006315	0.0287444
1:173368077_G_A	1	173368077	G	A	-0.0002023	0.00508076
1:173116522_C_A	1	173116522	C	A	0.00049881	0.0168315
1:176867398_C_T	1	176867398	C	T	0.0004214	0.0126546
1:172986122_A_G	1	172986122	A	G	0.00221943	0.361462
1:175724703_A_T	1	175724703	A	T	-0.0019528	0.261266
1:173129213_T_C	1	173129213	T	C	-0.0018018	0.580871
1:174583334_C_T	1	174583334	C	T	0.00024968	0.00716672
1:176143074_G_A	1	176143074	G	A	-0.0004446	0.0166148
1:175131889_T_C	1	175131889	T	C	0.00113734	0.089719
1:175959628_G_C	1	175959628	G	C	-0.0015563	0.176049
1:172345336_T_G	1	172345336	T	G	0.00119996	0.0768125
1:176077527_A_G	1	176077527	A	G	0.00023801	0.00719804
1:175086952_G_A	1	175086952	G	A	0.00039233	0.00567624
1:172267585_C_T	1	172267585	C	T	-0.0003388	0.0148061
1:176752544_G_A	1	176752544	G	A	0.00079552	0.0424073
1:175969889_C_A	1	175969889	C	A	-0.0002457	0.0053335
1:179458821_T_C	1	179458821	T	C	0.00492406	0.544614
1:179423491_G_A	1	179423491	G	A	0.00425745	0.396235
1:179853500_T_G	1	179853500	T	G	0.0006512	0.00792812
1:179839483_A_G	1	179839483	A	G	0.00248162	0.0500235
1:179559632_T_C	1	179559632	T	C	0.00377661	0.463128
1:178368867_T_A	1	178368867	T	A	-0.0010323	0.0242707
1:179794602_A_G	1	179794602	A	G	0.00352982	0.140926
1:181810812_T_C	1	181810812	T	C	0.00044837	0.00559668
1:181821447_A_G	1	181821447	A	G	0.00341363	0.334653
1:179453938_A_G	1	179453938	A	G	-0.0003913	0.00713928
1:180111859_A_C	1	180111859	A	C	0.00120284	0.0302654
1:181636598_A_G	1	181636598	A	G	0.00306262	0.638479
1:179564144_G_A	1	179564144	G	A	0.00208228	0.686474
1:178872878_C_T	1	178872878	C	T	-0.0006528	0.0133246
1:181789355_T_C	1	181789355	T	C	0.00070665	0.0201588
1:181884496_G_A	1	181884496	G	A	0.00258632	0.346507
1:179521932_G_T	1	179521932	G	T	0.00173037	0.345462
1:177862131_A_T	1	177862131	A	T	0.00101663	0.0323804
1:179542206_A_G	1	179542206	A	G	0.00039258	0.00730796
1:181929436_G_A	1	181929436	G	A	0.00054106	0.0147825
1:179319580_T_C	1	179319580	T	C	0.00157079	0.62979
1:181129411_C_G	1	181129411	C	G	0.00052986	0.0146036
1:181676695_C_T	1	181676695	C	T	0.0003885	0.00870685
1:178626809_C_A	1	178626809	C	A	-0.0011083	0.0398455
1:181686216_T_C	1	181686216	T	C	0.00190646	0.709942
1:177999794_G_A	1	177999794	G	A	-0.0004428	0.0114067
1:179719124_G_A	1	179719124	G	A	-0.0015487	0.770612
1:178011250_C_A	1	178011250	C	A	-0.0016535	0.135648
1:178965840_G_A	1	178965840	G	A	-0.0004172	0.00853316
1:181635954_A_G	1	181635954	A	G	0.00140365	0.843935
1:181209210_A_C	1	181209210	A	C	0.00076239	0.0269006
1:179714247_A_C	1	179714247	A	C	-0.0017453	0.558719
1:179290195_C_T	1	179290195	C	T	-0.001536	0.244996
1:179884763_C_T	1	179884763	C	T	0.00040725	0.00662772
1:180503631_C_T	1	180503631	C	T	0.00039685	0.00590785
1:181042967_G_A	1	181042967	G	A	0.00036639	0.00755657
1:182080368_G_T	1	182080368	G	T	-0.0001698	0.00501668
1:179398035_C_T	1	179398035	C	T	0.0012232	0.0992199
1:179234045_A_C	1	179234045	A	C	0.00122922	0.302887
1:177994472_A_G	1	177994472	A	G	0.00152263	0.877807
1:181170186_G_A	1	181170186	G	A	-0.001999	0.783565
1:179317529_C_A	1	179317529	C	A	-0.0004436	0.0117112
1:178630429_C_T	1	178630429	C	T	0.00136484	0.0803333
1:181644445_C_T	1	181644445	C	T	0.00166676	0.59192
1:179795778_C_T	1	179795778	C	T	0.00054413	0.0124966
1:181579231_G_A	1	181579231	G	A	-0.0016291	0.275203
1:179480601_T_C	1	179480601	T	C	-0.0002881	0.00793161
1:179225667_G_A	1	179225667	G	A	0.000296	0.00539444
1:178626306_A_G	1	178626306	A	G	-0.0021371	0.420928
1:181341251_T_C	1	181341251	T	C	0.00036563	0.00688417
1:181094308_C_T	1	181094308	C	T	0.00043623	0.0130055
1:180010911_A_G	1	180010911	A	G	0.00095078	0.0587663
1:178919706_T_A	1	178919706	T	A	-0.0002533	0.00715056
1:181885119_A_C	1	181885119	A	C	-0.0011981	0.118314
1:181495024_G_A	1	181495024	G	A	0.00122026	0.0648976
1:179335138_A_G	1	179335138	A	G	0.00117993	0.258341
1:180603162_T_G	1	180603162	T	G	0.00073875	0.0378385
1:179806538_C_T	1	179806538	C	T	-0.0012269	0.103171
1:176841798_C_T	1	176841798	C	T	-0.0002206	0.00590123
1:179969211_A_G	1	179969211	A	G	-0.0002497	0.00510427
1:179742819_A_C	1	179742819	A	C	0.00118245	0.11962
1:180119730_G_A	1	180119730	G	A	0.00034299	0.00567618
1:180869516_A_G	1	180869516	A	G	-0.0021102	0.501665
1:181841395_G_A	1	181841395	G	A	-0.0007697	0.0547493
1:178478792_C_G	1	178478792	C	G	0.00113332	0.903473
1:180116908_C_T	1	180116908	C	T	0.00042744	0.0107649
1:181509935_A_G	1	181509935	A	G	0.00110348	0.0869783
1:178631782_A_G	1	178631782	A	G	-0.0003401	0.009049
1:181428508_A_C	1	181428508	A	C	-0.0005081	0.0238119
1:178910578_T_C	1	178910578	T	C	0.0003466	0.0131852
1:178531036_C_T	1	178531036	C	T	0.00123189	0.132696
1:179066907_T_G	1	179066907	T	G	-0.0008724	0.0887796
1:178303218_A_G	1	178303218	A	G	-0.0005426	0.0163807
1:181510542_C_A	1	181510542	C	A	0.00031484	0.00628018
1:181484064_T_A	1	181484064	T	A	0.00181895	0.311444
1:181921436_G_A	1	181921436	G	A	-0.0004719	0.0154055
1:181588271_C_T	1	181588271	C	T	0.00146675	0.512187
1:178715257_G_A	1	178715257	G	A	-0.0002416	0.00540073
1:177177453_C_A	1	177177453	C	A	-0.0005677	0.0221736
1:177983086_T_C	1	177983086	T	C	-0.0003335	0.00923837
1:179647641_C_T	1	179647641	C	T	-0.0002605	0.00533548
1:44171211_C_T	1	44171211	C	T	-0.0041946	0.253171
1:45472169_C_T	1	45472169	C	T	-0.0072009	0.667082
1:44315179_G_A	1	44315179	G	A	-0.0022229	0.165131
1:44567463_C_T	1	44567463	C	T	-0.002569	0.193877
1:44488466_A_C	1	44488466	A	C	-0.0027004	0.335639
1:44256468_A_G	1	44256468	A	G	-0.0021628	0.345667
1:45511099_T_C	1	45511099	T	C	-0.0012428	0.917977
1:44868325_T_G	1	44868325	T	G	-0.0006159	0.0191156
1:44015809_T_C	1	44015809	T	C	0.00193057	0.617696
1:43442698_G_A	1	43442698	G	A	0.00252463	0.793128
1:45576594_C_T	1	45576594	C	T	0.00214072	0.808908
1:44368543_C_T	1	44368543	C	T	-0.00068	0.0505938
1:44699848_T_G	1	44699848	T	G	0.001978	0.198236
1:43914861_T_G	1	43914861	T	G	0.00099328	0.0772253
1:44118510_T_C	1	44118510	T	C	-0.0015255	0.461723
1:43442925_A_G	1	43442925	A	G	0.00259796	0.589269
1:43843538_T_C	1	43843538	T	C	0.00184291	0.242077
1:44562811_G_A	1	44562811	G	A	-0.001563	0.329001
1:43453570_A_G	1	43453570	A	G	0.00120133	0.905034
1:43169007_A_G	1	43169007	A	G	0.00227222	0.426586
1:44523984_C_T	1	44523984	C	T	-0.0012396	0.285007
1:44750795_C_A	1	44750795	C	A	-0.0010438	0.14551
1:44563880_A_G	1	44563880	A	G	0.00119697	0.0935401
1:42822089_G_C	1	42822089	G	C	0.00177234	0.166417
1:44618031_C_A	1	44618031	C	A	-0.0015442	0.315282
1:42750460_C_A	1	42750460	C	A	0.00060359	0.0270345
1:42168539_C_T	1	42168539	C	T	-0.0009728	0.050813
1:45707763_C_T	1	45707763	C	T	-0.0008591	0.0325161
1:45976249_G_A	1	45976249	G	A	-0.0011008	0.108332
1:43767138_G_A	1	43767138	G	A	0.00174714	0.468308
1:42114000_C_T	1	42114000	C	T	-0.0012637	0.0780632
1:45462927_C_T	1	45462927	C	T	0.00092372	0.0574471
1:43212111_C_T	1	43212111	C	T	0.00190986	0.650393
1:45417184_T_C	1	45417184	T	C	0.0016477	0.410036
1:44892324_G_A	1	44892324	G	A	-0.0015956	0.277671
1:44555478_A_G	1	44555478	A	G	0.00121387	0.0846469
1:44493795_A_G	1	44493795	A	G	-0.0015696	0.604984
1:43998144_G_A	1	43998144	G	A	-0.0003748	0.0207708
1:45175070_C_T	1	45175070	C	T	0.00152184	0.702092
1:44542491_G_A	1	44542491	G	A	0.00104322	0.0757639
1:44245670_A_G	1	44245670	A	G	0.0012855	0.343994
1:45191372_G_A	1	45191372	G	A	-0.0002411	0.00648231
1:43720606_C_T	1	43720606	C	T	-0.0003017	0.00694183
1:43138112_T_C	1	43138112	T	C	0.00123299	0.113889
1:46942920_C_T	1	46942920	C	T	0.00028215	0.00702214
1:47212009_G_A	1	47212009	G	A	-0.0015109	0.839128
1:42325767_C_T	1	42325767	C	T	-0.0003395	0.0120485
1:41938585_A_T	1	41938585	A	T	0.00053024	0.0202471
1:45381694_T_C	1	45381694	T	C	0.00096926	0.0694341
1:44922646_C_G	1	44922646	C	G	-0.0003754	0.0151782
1:43488825_A_G	1	43488825	A	G	-0.0003286	0.00889253
1:99396256_C_T	1	99396256	C	T	0.00104413	0.00964541
1:99393242_C_G	1	99393242	C	G	0.00043006	0.00512828
1:99272055_G_A	1	99272055	G	A	0.00063378	0.00817451
1:100086858_A_G	1	100086858	A	G	-0.0033874	0.268343
1:99536344_C_T	1	99536344	C	T	0.00054462	0.0175814
1:100836711_T_C	1	100836711	T	C	0.00061711	0.0107886
1:101552751_G_A	1	101552751	G	A	-0.0009595	0.0379123
1:99540601_G_C	1	99540601	G	C	0.00042272	0.00741363
1:98867549_A_G	1	98867549	A	G	0.00063353	0.0122308
1:101685587_C_A	1	101685587	C	A	0.00056163	0.0133666
1:98746185_T_C	1	98746185	T	C	-0.0004216	0.00561386
1:100088022_G_A	1	100088022	G	A	0.00052962	0.0147087
1:99558571_A_G	1	99558571	A	G	0.00040382	0.00650367
1:100087539_A_T	1	100087539	A	T	0.00217405	0.446412
1:98728006_G_A	1	98728006	G	A	-0.0020501	0.715722
1:101701923_C_G	1	101701923	C	G	0.00219144	0.355975
1:100908913_C_T	1	100908913	C	T	-0.0012362	0.0842777
1:99590358_G_A	1	99590358	G	A	0.00213728	0.734051
1:98271473_A_G	1	98271473	A	G	-0.0002135	0.00525181
1:98728039_T_G	1	98728039	T	G	0.00029594	0.00604023
1:100949860_G_A	1	100949860	G	A	-0.0013259	0.128461
1:101686692_G_C	1	101686692	G	C	0.00029347	0.00625479
1:101306404_A_G	1	101306404	A	G	-0.0002565	0.00671683
1:98745188_A_G	1	98745188	A	G	0.00065125	0.026834
1:101103599_G_T	1	101103599	G	T	-0.0014365	0.139446
1:98799823_A_G	1	98799823	A	G	0.00127921	0.100591
1:101180839_A_G	1	101180839	A	G	-0.0001794	0.00554838
1:244334507_T_C	1	244334507	T	C	0.00978257	0.423592
1:242079974_G_A	1	242079974	G	A	-0.0071163	0.278003
1:241659938_A_C	1	241659938	A	C	-0.0052154	0.699697
1:241599828_T_C	1	241599828	T	C	-0.0035845	0.6465
1:241236482_A_C	1	241236482	A	C	-0.0004986	0.0115791
1:242076148_G_T	1	242076148	G	T	-0.0031019	0.446048
1:241701177_A_T	1	241701177	A	T	0.00258761	0.254679
1:241586834_C_T	1	241586834	C	T	0.00204778	0.14354
1:244326249_C_G	1	244326249	C	G	0.0008692	0.0440502
1:241756143_A_G	1	241756143	A	G	0.00035436	0.00680584
1:242008855_T_A	1	242008855	T	A	-0.0005139	0.00766896
1:244323329_C_T	1	244323329	C	T	0.00157328	0.149028
1:241422993_A_G	1	241422993	A	G	0.00099381	0.046462
1:244868708_G_C	1	244868708	G	C	-0.0006465	0.0302868
1:242336238_A_G	1	242336238	A	G	-0.0010274	0.0665283
1:241438211_G_C	1	241438211	G	C	0.00057415	0.0209635
1:241856444_C_T	1	241856444	C	T	-0.0006798	0.029853
1:241061148_C_G	1	241061148	C	G	-0.0018071	0.151392
1:241415261_G_A	1	241415261	G	A	0.00045243	0.0121788
1:244884222_C_T	1	244884222	C	T	0.00040236	0.0110668
1:242118317_C_G	1	242118317	C	G	-0.0015776	0.289671
1:242102631_G_A	1	242102631	G	A	-0.0019474	0.427796
1:244837404_C_G	1	244837404	C	G	0.00082719	0.0640037
1:241757182_C_T	1	241757182	C	T	0.00058985	0.026241
1:242271592_T_C	1	242271592	T	C	-0.0016983	0.222209
1:241713402_C_T	1	241713402	C	T	-0.0015304	0.229774
1:242464253_C_T	1	242464253	C	T	0.00060117	0.00841511
1:242531619_G_A	1	242531619	G	A	-0.0020247	0.883596
1:244250116_T_C	1	244250116	T	C	-0.0003315	0.00702721
1:242468198_C_A	1	242468198	C	A	-0.0020884	0.700593
1:242476174_C_T	1	242476174	C	T	-0.0019684	0.743019
1:242428087_T_C	1	242428087	T	C	0.00135985	0.123487
1:242967686_A_G	1	242967686	A	G	-0.0023989	0.296034
1:242530586_A_G	1	242530586	A	G	0.00054687	0.0144494
1:244254547_T_C	1	244254547	T	C	0.00207334	0.644286
1:244373813_T_C	1	244373813	T	C	-0.000947	0.0628972
1:242742848_C_T	1	242742848	C	T	0.00048737	0.015925
1:242467349_C_T	1	242467349	C	T	-0.0002158	0.00796627
1:244530489_A_G	1	244530489	A	G	-0.0017493	0.756489
1:242545344_T_G	1	242545344	T	G	0.00130751	0.115787
1:18650794_C_T	1	18650794	C	T	0.00405177	0.923564
1:18555944_C_G	1	18555944	C	G	-0.0005452	0.0139306
1:15568051_T_C	1	15568051	T	C	0.00335284	0.658463
1:19045819_G_A	1	19045819	G	A	0.00250193	0.838148
1:17289911_C_T	1	17289911	C	T	-0.0035353	0.296708
1:15558705_A_G	1	15558705	A	G	0.00280419	0.258796
1:17315425_G_A	1	17315425	G	A	0.00284842	0.546291
1:18476404_G_A	1	18476404	G	A	-0.0004711	0.0127659
1:18639623_C_T	1	18639623	C	T	-0.0008767	0.0362791
1:19157183_C_A	1	19157183	C	A	0.0003723	0.00777829
1:18637568_C_T	1	18637568	C	T	-0.0016294	0.117259
1:18837320_G_C	1	18837320	G	C	0.0023255	0.335474
1:18487844_G_T	1	18487844	G	T	-0.0003123	0.00506487
1:18564421_T_G	1	18564421	T	G	-0.0007392	0.0364549
1:15566961_T_C	1	15566961	T	C	-0.0010828	0.0982596
1:19206887_C_T	1	19206887	C	T	-0.0003172	0.00615622
1:17631500_C_T	1	17631500	C	T	0.00054756	0.0142515
1:19020677_C_T	1	19020677	C	T	0.0003446	0.00954537
1:18842476_C_T	1	18842476	C	T	0.00179954	0.233444
1:17314702_C_T	1	17314702	C	T	-0.0014787	0.190303
1:15571514_T_C	1	15571514	T	C	0.00126144	0.754872
1:15546077_G_A	1	15546077	G	A	-0.0016617	0.329296
1:18855974_A_G	1	18855974	A	G	0.00084246	0.0403584
1:15456820_C_T	1	15456820	C	T	-0.0017285	0.620167
1:15570580_C_T	1	15570580	C	T	0.00096676	0.0939927
1:19044877_C_T	1	19044877	C	T	0.00170588	0.799209
1:18490269_A_G	1	18490269	A	G	-0.0017095	0.318794
1:18646231_T_C	1	18646231	T	C	0.00136243	0.742204
1:19028408_T_C	1	19028408	T	C	0.0005013	0.96681
1:17213369_C_T	1	17213369	C	T	-0.001069	0.207418
1:17501486_C_T	1	17501486	C	T	-0.0002072	0.00620226
1:18291040_G_C	1	18291040	G	C	-0.0004366	0.0122636
1:18664172_G_A	1	18664172	G	A	-0.0002597	0.00615398
1:18059914_T_C	1	18059914	T	C	-0.0002359	0.00501088
1:201449926_C_G	1	201449926	C	G	-0.0038413	0.195171
1:200197167_T_C	1	200197167	T	C	0.00054639	0.00541011
1:201449762_A_G	1	201449762	A	G	0.00399683	0.653437
1:201458694_G_T	1	201458694	G	T	0.0030603	0.629122
1:200300037_C_A	1	200300037	C	A	0.00043096	0.00505848
1:201187890_C_T	1	201187890	C	T	-0.0004938	0.00762548
1:199887817_A_G	1	199887817	A	G	-0.0011629	0.0452007
1:201437832_C_T	1	201437832	C	T	-0.0012079	0.0611763
1:202056992_C_T	1	202056992	C	T	0.00062721	0.0150684
1:200872873_G_A	1	200872873	G	A	0.00107623	0.0427363
1:200313197_C_T	1	200313197	C	T	0.00122677	0.0438141
1:202125899_A_G	1	202125899	A	G	-0.0029418	0.643149
1:201016042_C_T	1	201016042	C	T	-0.0003466	0.00576924
1:199122912_G_A	1	199122912	G	A	-0.0025608	0.404455
1:199845279_G_C	1	199845279	G	C	-0.0014077	0.0756092
1:200062389_G_A	1	200062389	G	A	0.0025374	0.238336
1:202497477_A_G	1	202497477	A	G	0.00043923	0.00896635
1:201473993_G_A	1	201473993	G	A	0.00171667	0.635485
1:201470936_T_C	1	201470936	T	C	0.00176238	0.644872
1:201059084_A_G	1	201059084	A	G	-0.0017023	0.879494
1:201455815_A_G	1	201455815	A	G	-0.0013555	0.183695
1:199802016_T_C	1	199802016	T	C	-0.002342	0.512822
1:198870938_T_G	1	198870938	T	G	-0.0006888	0.020361
1:199839998_T_C	1	199839998	T	C	0.00227792	0.355255
1:201065446_C_T	1	201065446	C	T	-0.0008989	0.940754
1:200226479_G_A	1	200226479	G	A	0.00044599	0.00921643
1:203691061_T_A	1	203691061	T	A	0.00031196	0.0053874
1:200130069_A_C	1	200130069	A	C	0.00043006	0.00911816
1:199825339_T_C	1	199825339	T	C	0.00136965	0.106486
1:202116804_G_A	1	202116804	G	A	0.0007712	0.0230317
1:201464378_A_T	1	201464378	A	T	0.00059824	0.0251031
1:199046676_A_T	1	199046676	A	T	0.00172495	0.17752
1:201409817_G_C	1	201409817	G	C	0.00046339	0.0222992
1:200662374_C_T	1	200662374	C	T	-0.0014545	0.129877
1:201999670_C_T	1	201999670	C	T	-0.0022253	0.371481
1:203690537_G_A	1	203690537	G	A	-0.0003618	0.0133494
1:202093798_G_A	1	202093798	G	A	-0.0012238	0.0843609
1:202066913_A_G	1	202066913	A	G	-0.0019135	0.775276
1:199059604_G_T	1	199059604	G	T	0.00146804	0.128056
1:202784295_T_C	1	202784295	T	C	0.00049486	0.0187473
1:199975955_A_T	1	199975955	A	T	-0.000534	0.0163413
1:201391030_C_T	1	201391030	C	T	0.00078503	0.0308871
1:200978379_G_C	1	200978379	G	C	0.00055967	0.0235735
1:198987865_G_A	1	198987865	G	A	0.00116708	0.0892961
1:202696421_C_T	1	202696421	C	T	0.00028411	0.00784944
1:201058692_T_C	1	201058692	T	C	-0.0019143	0.613502
1:202179303_C_T	1	202179303	C	T	-0.0010756	0.0802475
1:201434740_G_A	1	201434740	G	A	0.00134167	0.617396
1:200932840_C_A	1	200932840	C	A	-0.0002332	0.00526727
1:200021979_A_G	1	200021979	A	G	-0.0006865	0.0484296
1:201493099_T_C	1	201493099	T	C	-0.0006516	0.0446865
1:202664132_T_C	1	202664132	T	C	-0.0002593	0.00729999
1:203583922_G_T	1	203583922	G	T	-0.0011612	0.858897
1:201513188_C_A	1	201513188	C	A	0.00137546	0.54033
1:201101802_C_T	1	201101802	C	T	-0.0012854	0.122549
1:200723850_A_G	1	200723850	A	G	-0.0018161	0.311735
1:201070422_C_T	1	201070422	C	T	-0.0011084	0.117282
1:214411398_A_G	1	214411398	A	G	0.00494055	0.142357
1:213793728_T_C	1	213793728	T	C	-0.0047467	0.659639
1:214185443_G_A	1	214185443	G	A	-0.0004424	0.00987497
1:214569107_T_C	1	214569107	T	C	0.00155469	0.105068
1:215266136_G_A	1	215266136	G	A	0.00128338	0.0524848
1:212997839_G_A	1	212997839	G	A	0.00071757	0.0226198
1:215718662_C_A	1	215718662	C	A	-0.0004959	0.0172171
1:213965246_C_T	1	213965246	C	T	-0.0018603	0.133638
1:213001441_C_G	1	213001441	C	G	-0.0019204	0.83633
1:215083445_A_G	1	215083445	A	G	0.00177544	0.141983
1:213966887_T_C	1	213966887	T	C	-0.0025421	0.266368
1:214255487_A_G	1	214255487	A	G	-0.0005452	0.015578
1:213967215_G_T	1	213967215	G	T	-0.0012307	0.0743594
1:212771573_C_T	1	212771573	C	T	0.00060648	0.0203835
1:213132001_A_G	1	213132001	A	G	0.00106987	0.051274
1:214154985_G_A	1	214154985	G	A	-0.0007252	0.0249032
1:213846797_G_A	1	213846797	G	A	0.00100461	0.0484413
1:215058073_G_A	1	215058073	G	A	0.00098166	0.0495023
1:214394115_A_T	1	214394115	A	T	-0.0002969	0.0130742
1:214568073_C_G	1	214568073	C	G	0.00033277	0.00503938
1:215709354_C_T	1	215709354	C	T	0.0006872	0.028537
1:213812489_A_G	1	213812489	A	G	0.00144662	0.171898
1:214837210_T_C	1	214837210	T	C	0.00090207	0.056483
1:215407827_A_T	1	215407827	A	T	-0.000295	0.00943854
1:215436615_C_T	1	215436615	C	T	0.00112044	0.0957158
1:215287110_T_C	1	215287110	T	C	0.0003409	0.00576239
1:214285299_G_C	1	214285299	G	C	-0.0006852	0.0456691
1:213194927_C_T	1	213194927	C	T	0.00080882	0.0416865
1:213316210_G_A	1	213316210	G	A	-0.0002834	0.00960801
1:214567900_A_G	1	214567900	A	G	-0.0015181	0.768858
1:214997580_C_T	1	214997580	C	T	-0.0002461	0.00715836
1:212979984_G_A	1	212979984	G	A	-0.0018838	0.676443
1:212785075_A_G	1	212785075	A	G	-0.0008719	0.0477747
1:214576482_C_T	1	214576482	C	T	0.00157926	0.2574
1:214477132_G_A	1	214477132	G	A	-0.0003991	0.0132028
1:214550444_C_G	1	214550444	C	G	-0.000844	0.0405192
1:193840591_G_T	1	193840591	G	T	0.00067427	0.0110589
1:195108615_C_T	1	195108615	C	T	0.00088829	0.0216856
1:196375637_G_A	1	196375637	G	A	0.00055438	0.0157993
1:195724093_A_T	1	195724093	A	T	0.00043729	0.00776521
1:193460843_C_T	1	193460843	C	T	0.0006199	0.0222311
1:194173300_C_T	1	194173300	C	T	0.00049724	0.0140698
1:192703691_A_G	1	192703691	A	G	0.00031994	0.00578752
1:195159017_T_G	1	195159017	T	G	0.00036806	0.00865607
1:194877083_G_A	1	194877083	G	A	0.00035863	0.00667837
1:192559253_C_T	1	192559253	C	T	0.00047768	0.0176562
1:2836099_C_T	1	2836099	C	T	-0.0056526	0.187563
1:2825154_C_T	1	2825154	C	T	-0.002009	0.176817
1:2859724_C_T	1	2859724	C	T	-0.0017652	0.165821
1:2774381_G_A	1	2774381	G	A	0.0018699	0.181274
1:2266807_C_T	1	2266807	C	T	-0.0014498	0.101919
1:2831488_C_T	1	2831488	C	T	-0.000402	0.0139356
1:1953018_G_A	1	1953018	G	A	0.00102951	0.0916488
1:2810791_C_T	1	2810791	C	T	-0.000786	0.0440904
1:2399482_C_T	1	2399482	C	T	0.00035756	0.0118383
1:2388385_G_T	1	2388385	G	T	0.00109181	0.104887
1:2776262_C_T	1	2776262	C	T	-0.0006442	0.0271936
1:3212193_A_G	1	3212193	A	G	0.00198227	0.543024
1:9127159_C_A	1	9127159	C	A	-0.0047387	0.587496
1:9159536_T_C	1	9159536	T	C	-0.002845	0.301635
1:9143332_T_C	1	9143332	T	C	-0.0026577	0.646979
1:11477341_C_A	1	11477341	C	A	-0.0012019	0.0404216
1:12168523_C_T	1	12168523	C	T	-0.0014618	0.0767115
1:9386241_G_C	1	9386241	G	C	0.00077257	0.0251422
1:9139157_C_T	1	9139157	C	T	-0.0019346	0.221275
1:9436377_G_A	1	9436377	G	A	0.00061581	0.0142625
1:7779651_G_A	1	7779651	G	A	-0.0005634	0.0234574
1:9481144_C_T	1	9481144	C	T	-0.0005751	0.0213048
1:11210450_G_T	1	11210450	G	T	0.00059863	0.0197309
1:9095949_T_G	1	9095949	T	G	-0.0019324	0.655504
1:9327367_T_A	1	9327367	T	A	0.00029487	0.00547897
1:9078090_C_T	1	9078090	C	T	0.00026609	0.00611478
1:7923233_G_A	1	7923233	G	A	-0.0009987	0.0395725
1:8403011_G_A	1	8403011	G	A	-0.0017906	0.196366
1:9470661_G_T	1	9470661	G	T	0.00092615	0.0390408
1:10925267_C_T	1	10925267	C	T	-0.0006839	0.0262477
1:9126111_G_T	1	9126111	G	T	-0.0016591	0.38384
1:11490914_T_G	1	11490914	T	G	-0.00067	0.032303
1:10283961_A_G	1	10283961	A	G	-0.0026694	0.47184
1:9160012_A_G	1	9160012	A	G	-0.0011238	0.0731939
1:7834180_T_C	1	7834180	T	C	0.00027647	0.00532839
1:12220760_C_T	1	12220760	C	T	-0.0021509	0.405218
1:11438448_T_C	1	11438448	T	C	-0.0003623	0.00981768
1:8409139_C_T	1	8409139	C	T	-0.0019564	0.392458
1:12255360_A_C	1	12255360	A	C	0.00175742	0.17554
1:10872993_T_A	1	10872993	T	A	0.00162293	0.136095
1:10884964_A_C	1	10884964	A	C	0.00027962	0.00616994
1:12130546_G_A	1	12130546	G	A	-0.0002934	0.00857595
1:11632077_C_T	1	11632077	C	T	-0.0003276	0.0081364
1:8546149_C_T	1	8546149	C	T	0.00071532	0.0362853
1:8804237_A_G	1	8804237	A	G	0.0020016	0.262504
1:8188694_T_G	1	8188694	T	G	0.00117525	0.0893509
1:10653622_T_C	1	10653622	T	C	0.0008523	0.0359193
1:8808820_T_A	1	8808820	T	A	-0.001661	0.236166
1:9200285_C_A	1	9200285	C	A	-0.0004428	0.0178679
1:12240676_G_A	1	12240676	G	A	0.00156252	0.152813
1:8496652_T_G	1	8496652	T	G	-0.0002557	0.00573212
1:12171678_A_G	1	12171678	A	G	0.00181796	0.224918
1:9509290_T_C	1	9509290	T	C	0.00113307	0.0745714
1:11011665_C_T	1	11011665	C	T	-0.0005388	0.0222369
1:9114709_C_T	1	9114709	C	T	0.00059432	0.0305261
1:11943612_G_T	1	11943612	G	T	-0.0003443	0.00973842
1:9462000_G_A	1	9462000	G	A	-0.001456	0.142378
1:11330903_C_T	1	11330903	C	T	0.00070123	0.0517464
1:7911221_A_G	1	7911221	A	G	-0.0010276	0.0657111
1:9343422_C_T	1	9343422	C	T	0.00048834	0.0154746
1:9442765_T_G	1	9442765	T	G	-0.0002685	0.00690154
1:9406640_G_A	1	9406640	G	A	0.00044599	0.0142793
1:8940734_G_A	1	8940734	G	A	0.0003237	0.0103073
1:8926868_C_T	1	8926868	C	T	0.00173777	0.533243
1:11983353_G_A	1	11983353	G	A	-0.0003657	0.013769
1:9555888_G_C	1	9555888	G	C	0.00159962	0.210244
1:9161668_T_C	1	9161668	T	C	-0.0013608	0.536073
1:8306800_G_C	1	8306800	G	C	-0.000272	0.00696672
1:7636212_G_T	1	7636212	G	T	-0.0003602	0.0205385
1:9228366_C_T	1	9228366	C	T	-0.0003207	0.00815991
1:10273179_C_T	1	10273179	C	T	-0.0013674	0.132696
1:10840905_A_G	1	10840905	A	G	0.00102649	0.0634789
1:10175982_A_G	1	10175982	A	G	-0.0005659	0.0255866
1:8451719_C_T	1	8451719	C	T	-0.0009579	0.103997
1:7675110_C_T	1	7675110	C	T	-0.0006227	0.038744
1:11745459_A_G	1	11745459	A	G	0.00187985	0.766512
1:9238330_G_A	1	9238330	G	A	-0.0002338	0.00667031
1:186833629_T_C	1	186833629	T	C	-0.0056093	0.200445
1:187633102_G_A	1	187633102	G	A	-0.0003618	0.0115821
1:186839861_G_A	1	186839861	G	A	0.00166032	0.211207
1:187361205_G_T	1	187361205	G	T	-0.0009607	0.047657
1:186852038_C_T	1	186852038	C	T	-0.0009802	0.0542371
1:186664823_G_A	1	186664823	G	A	-0.0003672	0.0103315
1:245703819_T_C	1	245703819	T	C	0.00632321	0.41166
1:246819155_G_A	1	246819155	G	A	0.00248759	0.130743
1:246755124_T_C	1	246755124	T	C	0.00196215	0.89699
1:247772275_G_C	1	247772275	G	C	-0.002771	0.220149
1:245879142_C_A	1	245879142	C	A	0.00152317	0.074678
1:246320331_G_A	1	246320331	G	A	-0.000368	0.00663916
1:246367971_C_T	1	246367971	C	T	-0.0021316	0.171124
1:245292591_T_A	1	245292591	T	A	-0.0013643	0.0671831
1:247764959_G_A	1	247764959	G	A	-0.0014904	0.10356
1:246008587_G_T	1	246008587	G	T	0.00237382	0.769587
1:245769297_C_T	1	245769297	C	T	-0.0006165	0.0196947
1:246716807_A_G	1	246716807	A	G	-0.0004307	0.0121906
1:245716857_A_G	1	245716857	A	G	0.00064396	0.0308597
1:245789953_T_G	1	245789953	T	G	0.00066325	0.0204296
1:245843157_C_T	1	245843157	C	T	-0.002433	0.579184
1:246415378_T_C	1	246415378	T	C	-0.0007316	0.0491432
1:246871736_T_C	1	246871736	T	C	-0.0002375	0.00509896
1:247330869_A_G	1	247330869	A	G	0.00089387	0.0365137
1:246013196_A_C	1	246013196	A	C	0.0011456	0.907436
1:245122481_T_C	1	245122481	T	C	0.00142942	0.114661
1:245725225_C_T	1	245725225	C	T	-0.0007195	0.037155
1:246855635_G_C	1	246855635	G	C	-0.0019724	0.291321
1:245530744_C_T	1	245530744	C	T	-0.0004809	0.0228498
1:245767957_G_A	1	245767957	G	A	-0.0002711	0.00776774
1:247096276_C_T	1	247096276	C	T	-0.0002458	0.0058641
1:246734199_C_T	1	246734199	C	T	-0.0004207	0.0182617
1:246694266_C_T	1	246694266	C	T	0.00032349	0.00576792
1:246009874_T_A	1	246009874	T	A	0.00078812	0.0389517
1:245697676_G_C	1	245697676	G	C	-0.0017864	0.368279
1:246789451_A_G	1	246789451	A	G	-0.0004524	0.0135217
1:245687928_G_A	1	245687928	G	A	-0.001454	0.77156
1:245795660_G_A	1	245795660	G	A	-0.0005682	0.0239435
1:247254534_G_A	1	247254534	G	A	-0.0017054	0.183716
1:246774761_G_A	1	246774761	G	A	-0.0004031	0.0112662
1:246732477_C_T	1	246732477	C	T	-0.0002996	0.00595215
1:246185214_T_C	1	246185214	T	C	-0.0007731	0.0471064
1:247084880_A_C	1	247084880	A	C	-0.0002025	0.0050872
1:247531507_C_T	1	247531507	C	T	-0.0003042	0.00688424
1:246243336_A_G	1	246243336	A	G	-0.0013292	0.116679
1:246169517_T_C	1	246169517	T	C	0.00041681	0.0139423
1:246062245_T_C	1	246062245	T	C	0.00038063	0.0122331
1:246907723_C_T	1	246907723	C	T	-0.0004998	0.0187035
1:246888172_T_C	1	246888172	T	C	-0.0016766	0.243718
1:246127991_C_T	1	246127991	C	T	-0.0004963	0.0171645
1:245302150_G_A	1	245302150	G	A	-0.0003974	0.0138207
1:230580518_G_C	1	230580518	G	C	0.00056445	0.00738766
1:232668186_C_T	1	232668186	C	T	-0.0009932	0.0225426
1:233057105_T_C	1	233057105	T	C	-0.0013016	0.0365215
1:232470122_G_T	1	232470122	G	T	0.00358589	0.67743
1:230553466_T_C	1	230553466	T	C	-0.0003892	0.0079758
1:232513082_G_A	1	232513082	G	A	0.00065548	0.0183946
1:233122716_C_T	1	233122716	C	T	0.00036649	0.00528164
1:232675605_C_T	1	232675605	C	T	-0.0023239	0.156238
1:231457060_A_T	1	231457060	A	T	-0.0005816	0.0220584
1:233004624_C_A	1	233004624	C	A	-0.0004344	0.00911695
1:230309403_G_T	1	230309403	G	T	0.00268502	0.242274
1:229977751_T_C	1	229977751	T	C	0.00041735	0.00680249
1:233127458_C_T	1	233127458	C	T	-0.0005117	0.0124923
1:231454490_G_A	1	231454490	G	A	0.00041453	0.00605676
1:229552987_T_C	1	229552987	T	C	0.00037298	0.0095675
1:232522484_G_A	1	232522484	G	A	0.00115489	0.0657811
1:230491233_T_C	1	230491233	T	C	-0.0004015	0.00651164
1:232507616_G_A	1	232507616	G	A	0.00225568	0.307941
1:229161023_C_T	1	229161023	C	T	-0.0026249	0.688141
1:233192433_C_T	1	233192433	C	T	-0.0020865	0.161268
1:229523366_G_A	1	229523366	G	A	-0.0026783	0.605967
1:229257078_G_T	1	229257078	G	T	-0.0003132	0.00904374
1:232761082_G_C	1	232761082	G	C	-0.000412	0.0103222
1:230310280_G_A	1	230310280	G	A	0.00154871	0.118973
1:233010670_C_T	1	233010670	C	T	0.00222623	0.326968
1:232073487_C_T	1	232073487	C	T	0.00081571	0.0311602
1:229688368_T_C	1	229688368	T	C	0.00029927	0.00579984
1:233058182_G_A	1	233058182	G	A	-0.0013194	0.0787436
1:231267141_A_G	1	231267141	A	G	0.00268865	0.411923
1:232501148_A_T	1	232501148	A	T	0.00209963	0.636936
1:229948864_T_C	1	229948864	T	C	0.00035016	0.00576195
1:233294788_G_A	1	233294788	G	A	-0.0003922	0.0125944
1:231715558_G_A	1	231715558	G	A	-0.0003314	0.00809345
1:233321755_G_A	1	233321755	G	A	-0.0006006	0.0212026
1:231333446_C_A	1	231333446	C	A	0.00035968	0.0109481
1:231297752_T_A	1	231297752	T	A	-0.0021132	0.323528
1:232778438_T_C	1	232778438	T	C	-0.0002665	0.0076409
1:233209598_T_C	1	233209598	T	C	-0.0005952	0.0220234
1:232451802_T_G	1	232451802	T	G	-0.0003796	0.0117571
1:232393550_C_T	1	232393550	C	T	0.00227657	0.556836
1:232811740_T_A	1	232811740	T	A	-0.0008027	0.0401577
1:233173744_A_G	1	233173744	A	G	-0.0007363	0.0385968
1:232303501_G_T	1	232303501	G	T	-0.0008209	0.0421724
1:229511448_G_T	1	229511448	G	T	-0.0003717	0.0129627
1:230450968_A_C	1	230450968	A	C	0.00144847	0.866398
1:232757560_C_T	1	232757560	C	T	-0.0007598	0.0378849
1:232708916_T_C	1	232708916	T	C	0.00021094	0.00603845
1:232245997_T_A	1	232245997	T	A	-0.0021737	0.47066
1:229522552_G_A	1	229522552	G	A	0.00063436	0.0264974
1:230993504_G_A	1	230993504	G	A	0.00035318	0.00774334
1:231969138_C_G	1	231969138	C	G	0.00178747	0.240232
1:233028102_T_G	1	233028102	T	G	0.0004347	0.0207514
1:229405958_G_C	1	229405958	G	C	-0.0002906	0.00625098
1:231756145_G_A	1	231756145	G	A	-0.0013175	0.130693
1:232877756_C_T	1	232877756	C	T	-0.0004045	0.0175511
1:107870521_A_G	1	107870521	A	G	-0.0013437	0.0413949
1:107874959_G_A	1	107874959	G	A	0.00171681	0.894879
1:106136342_G_T	1	106136342	G	T	-0.0004238	0.0115952
1:110297552_T_C	1	110297552	T	C	-0.0003574	0.00614764
1:107872099_C_T	1	107872099	C	T	0.00188028	0.861243
1:106366434_G_C	1	106366434	G	C	-0.0010208	0.0472395
1:104568607_C_T	1	104568607	C	T	0.00033548	0.00592334
1:106844925_C_T	1	106844925	C	T	-0.0004045	0.00936818
1:106420907_C_T	1	106420907	C	T	-0.0003278	0.00691357
1:109705022_A_G	1	109705022	A	G	0.00305677	0.675001
1:107844510_G_A	1	107844510	G	A	-0.0010314	0.0543595
1:109394125_G_A	1	109394125	G	A	0.00259765	0.289483
1:109398363_A_G	1	109398363	A	G	0.00185516	0.147859
1:108436088_A_G	1	108436088	A	G	0.00226412	0.260704
1:108276775_C_T	1	108276775	C	T	0.00249694	0.335085
1:106494500_T_G	1	106494500	T	G	-0.0004104	0.0110466
1:106503454_T_A	1	106503454	T	A	-0.0005622	0.0237648
1:107812652_A_G	1	107812652	A	G	-0.0004494	0.0147444
1:108151978_T_C	1	108151978	T	C	-0.000313	0.0103384
1:107928493_A_T	1	107928493	A	T	-0.0004315	0.0146522
1:107678268_G_C	1	107678268	G	C	-0.0008957	0.0495312
1:105267079_A_C	1	105267079	A	C	0.00036779	0.00603525
1:108484421_A_G	1	108484421	A	G	-0.0002945	0.0105757
1:108689300_C_T	1	108689300	C	T	-0.0003787	0.0144077
1:108161211_T_C	1	108161211	T	C	0.0003644	0.00570185
1:107887822_G_T	1	107887822	G	T	0.00046983	0.0184447
1:108246265_G_A	1	108246265	G	A	0.00213274	0.355489
1:109405028_G_C	1	109405028	G	C	0.00155688	0.15686
1:108205163_C_T	1	108205163	C	T	0.00079035	0.036843
1:109580916_A_G	1	109580916	A	G	0.00026609	0.00617609
1:107835956_C_T	1	107835956	C	T	-0.0011345	0.0803172
1:107695445_A_T	1	107695445	A	T	0.00024288	0.00630692
1:108662369_G_C	1	108662369	G	C	-0.000494	0.0157285
1:107711032_T_C	1	107711032	T	C	0.00028931	0.00572478
1:108042546_T_G	1	108042546	T	G	-0.0002826	0.0102998
1:106141055_T_C	1	106141055	T	C	-0.000736	0.0539736
1:109190846_C_G	1	109190846	C	G	-0.0003504	0.00921249
1:109848717_T_C	1	109848717	T	C	-0.0003361	0.0111684
1:110219013_G_A	1	110219013	G	A	-0.0021492	0.467878
1:107007593_A_G	1	107007593	A	G	0.0005347	0.0149471
1:106725614_A_T	1	106725614	A	T	0.00122352	0.835589
1:110326096_G_A	1	110326096	G	A	-0.0017935	0.313553
1:108302922_G_A	1	108302922	G	A	-0.0017556	0.266046
1:110170640_G_T	1	110170640	G	T	0.00068437	0.0252284
1:107969292_G_T	1	107969292	G	T	-0.0002804	0.0116214
1:104461085_G_A	1	104461085	G	A	0.00046817	0.0136897
1:108418299_T_C	1	108418299	T	C	-0.0016344	0.260376
1:109386757_G_A	1	109386757	G	A	-0.0017288	0.666678
1:107186918_T_C	1	107186918	T	C	-0.0002541	0.00843652
1:107874327_T_G	1	107874327	T	G	0.00182695	0.679454
1:107470229_G_A	1	107470229	G	A	0.00045745	0.0168396
1:105993831_G_A	1	105993831	G	A	-0.0004645	0.0163835
1:107863762_C_T	1	107863762	C	T	-0.0002654	0.00777022
1:109796865_G_A	1	109796865	G	A	-0.0005331	0.0224372
1:109654575_T_C	1	109654575	T	C	-0.0002698	0.00692969
1:109586091_G_A	1	109586091	G	A	-0.0001931	0.0060793
1:228792956_G_A	1	228792956	G	A	0.00043401	0.00606774
1:228125436_G_T	1	228125436	G	T	-0.0022458	0.0922605
1:225920222_G_A	1	225920222	G	A	-0.0031829	0.271699
1:228181804_G_A	1	228181804	G	A	0.0005334	0.0089334
1:225907498_C_T	1	225907498	C	T	-0.003217	0.397372
1:227679714_G_T	1	227679714	G	T	-0.0021063	0.191179
1:226631889_T_G	1	226631889	T	G	-0.0008075	0.0234924
1:228922262_C_A	1	228922262	C	A	0.00139158	0.0721181
1:228946242_T_C	1	228946242	T	C	0.00164636	0.116728
1:228289976_A_G	1	228289976	A	G	-0.0012672	0.0819816
1:226292385_C_T	1	226292385	C	T	0.00206067	0.826289
1:227587082_C_G	1	227587082	C	G	-0.0019616	0.265177
1:226274735_G_T	1	226274735	G	T	-0.001149	0.0569335
1:227599079_G_A	1	227599079	G	A	-0.0023418	0.395117
1:228099148_A_T	1	228099148	A	T	-0.0016118	0.125367
1:225882159_A_G	1	225882159	A	G	-0.002411	0.412462
1:228957437_T_A	1	228957437	T	A	0.00034664	0.00639951
1:228972000_C_T	1	228972000	C	T	0.00036632	0.00555473
1:226044979_T_C	1	226044979	T	C	-0.0011084	0.0610157
1:227618550_C_G	1	227618550	C	G	-0.0019667	0.780588
1:228834399_C_A	1	228834399	C	A	0.00033771	0.00937917
1:229112170_C_T	1	229112170	C	T	-0.0023178	0.312572
1:226523454_C_T	1	226523454	C	T	-0.0004128	0.0178645
1:228368454_T_C	1	228368454	T	C	-0.0024711	0.397007
1:225649233_T_C	1	225649233	T	C	-0.000531	0.0223485
1:229113504_T_A	1	229113504	T	A	0.00081432	0.038679
1:228783629_G_A	1	228783629	G	A	-0.0002798	0.00528152
1:227411497_T_C	1	227411497	T	C	0.00039974	0.00994015
1:227591876_G_C	1	227591876	G	C	0.00120785	0.0946599
1:226373442_T_C	1	226373442	T	C	0.00174654	0.173892
1:226002322_C_T	1	226002322	C	T	0.00137624	0.110972
1:228997461_T_G	1	228997461	T	G	-0.0004108	0.00733311
1:226016267_A_G	1	226016267	A	G	-0.0007504	0.0460399
1:228381518_C_T	1	228381518	C	T	0.00163147	0.206446
1:226539395_A_T	1	226539395	A	T	0.00069996	0.0249215
1:226169966_G_A	1	226169966	G	A	0.00137847	0.848955
1:228200453_G_C	1	228200453	G	C	0.00050369	0.0144993
1:226025267_G_A	1	226025267	G	A	0.00201714	0.336065
1:227564847_G_A	1	227564847	G	A	-0.0012555	0.162877
1:227170297_C_T	1	227170297	C	T	0.00054381	0.0173394
1:227498217_C_G	1	227498217	C	G	-0.0005426	0.0210005
1:229091467_T_G	1	229091467	T	G	-0.0002395	0.00549997
1:225651174_G_T	1	225651174	G	T	-0.0011346	0.11746
1:229078834_G_A	1	229078834	G	A	-0.0006255	0.0465787
1:228678130_C_T	1	228678130	C	T	-0.0002328	0.00543754
1:146748962_C_G	1	146748962	C	G	0.00417792	0.284615
1:146527879_A_G	1	146527879	A	G	-0.0038443	0.460718
1:146819634_G_A	1	146819634	G	A	-0.0010547	0.0559803
1:147127731_T_G	1	147127731	T	G	-0.0019833	0.105816
1:146579255_C_A	1	146579255	C	A	-0.0022078	0.421528
1:147170852_C_T	1	147170852	C	T	-0.0022699	0.242082
1:146916855_T_C	1	146916855	T	C	-0.0003735	0.00815397
1:146502615_T_G	1	146502615	T	G	-0.0018573	0.388891
1:145427432_C_T	1	145427432	C	T	0.00047263	0.0117604
1:147165378_T_C	1	147165378	T	C	0.00214434	0.508393
1:147093450_C_T	1	147093450	C	T	0.00042691	0.0125538
1:146545577_A_G	1	146545577	A	G	-0.0006959	0.0365651
1:147382550_T_C	1	147382550	T	C	-0.0018082	0.497875
1:147025153_G_T	1	147025153	G	T	0.00032709	0.00610358
1:147164379_T_G	1	147164379	T	G	0.00154705	0.172105
1:146501783_C_A	1	146501783	C	A	-0.001239	0.128083
1:147789744_G_T	1	147789744	G	T	0.00018204	0.00644951
1:147130275_G_A	1	147130275	G	A	0.00193065	0.448538
1:147048153_C_T	1	147048153	C	T	0.00091578	0.0614903
1:146556146_T_C	1	146556146	T	C	-0.0012847	0.710419
1:147001415_G_A	1	147001415	G	A	-0.0004887	0.0173216
1:147090956_C_T	1	147090956	C	T	-0.0003407	0.0122007
1:54834402_C_T	1	54834402	C	T	0.00073007	0.0128498
1:54774143_G_A	1	54774143	G	A	0.00061862	0.0171982
1:54882806_C_G	1	54882806	C	G	0.00184591	0.122798
1:55943278_C_A	1	55943278	C	A	0.00048173	0.0105602
1:54946847_G_A	1	54946847	G	A	0.002242	0.182561
1:54940234_T_C	1	54940234	T	C	0.00049737	0.0131151
1:54533514_A_G	1	54533514	A	G	0.00058629	0.0119222
1:53727542_G_A	1	53727542	G	A	-0.0003553	0.00900707
1:54819261_G_A	1	54819261	G	A	0.00163806	0.127198
1:54968849_G_T	1	54968849	G	T	0.00220198	0.269167
1:54639630_G_A	1	54639630	G	A	-0.0006488	0.0210375
1:54814185_C_T	1	54814185	C	T	0.00053575	0.0146565
1:54126704_T_C	1	54126704	T	C	-0.0014742	0.865429
1:54968494_T_C	1	54968494	T	C	0.00184367	0.68374
1:54943026_T_G	1	54943026	T	G	0.00192601	0.646783
1:54079653_A_G	1	54079653	A	G	0.00148009	0.115193
1:54814390_C_T	1	54814390	C	T	0.00172913	0.245243
1:54842255_C_G	1	54842255	C	G	-0.0002201	0.00709655
1:3585864_T_G	1	3585864	T	G	0.00239621	0.0797226
1:3587377_C_A	1	3587377	C	A	0.0025119	0.158411
1:3607160_G_A	1	3607160	G	A	0.00126359	0.063493
1:3596187_T_C	1	3596187	T	C	0.00161671	0.112145
1:3595768_C_G	1	3595768	C	G	0.00231839	0.405013
1:1165957_C_A	1	1165957	C	A	0.00047533	0.0100184
1:1220954_G_A	1	1220954	G	A	0.00074026	0.0318048
1:3330884_G_A	1	3330884	G	A	0.00144124	0.139429
1:3343495_T_A	1	3343495	T	A	0.00079846	0.0337152
1:3691264_A_G	1	3691264	A	G	0.0019647	0.528495
1:3321735_G_A	1	3321735	G	A	0.00053259	0.0254249
1:3349513_T_C	1	3349513	T	C	0.00159376	0.242162
1:71188749_G_A	1	71188749	G	A	0.00271122	0.0975353
1:74268059_A_G	1	74268059	A	G	-0.0015141	0.0561137
1:74188401_A_C	1	74188401	A	C	-0.0012784	0.062731
1:72081950_C_G	1	72081950	C	G	-0.0007361	0.024127
1:74305715_A_G	1	74305715	A	G	-0.0009165	0.0442565
1:71195561_G_A	1	71195561	G	A	0.00111534	0.0570578
1:73338085_G_A	1	73338085	G	A	-0.0012827	0.0935336
1:74093854_T_C	1	74093854	T	C	-0.0009389	0.0615954
1:72333670_A_G	1	72333670	A	G	0.00040726	0.00789183
1:71011156_A_T	1	71011156	A	T	-0.0018256	0.287291
1:72114751_T_C	1	72114751	T	C	-0.0011877	0.0850919
1:71556634_C_T	1	71556634	C	T	-0.0003503	0.0087307
1:73330599_T_C	1	73330599	T	C	-0.0002818	0.00847494
1:71147332_T_C	1	71147332	T	C	-0.0013265	0.135338
1:4796223_C_G	1	4796223	C	G	-0.0039298	0.755256
1:4416601_C_A	1	4416601	C	A	-0.0003466	0.00603528
1:7414366_G_A	1	7414366	G	A	-0.0011165	0.0446829
1:4234812_C_T	1	4234812	C	T	-0.0032436	0.364977
1:4423326_C_A	1	4423326	C	A	-0.0008315	0.0371154
1:4839850_G_C	1	4839850	G	C	-0.0025852	0.750016
1:4405496_G_C	1	4405496	G	C	0.00334614	0.469497
1:4830785_A_G	1	4830785	A	G	-0.001398	0.886088
1:7412961_G_A	1	7412961	G	A	-0.0020703	0.169902
1:4737405_T_C	1	4737405	T	C	0.00071868	0.0235274
1:7470908_G_C	1	7470908	G	C	-0.0005377	0.017986
1:4735261_A_G	1	4735261	A	G	-0.0022813	0.2643
1:4231796_T_C	1	4231796	T	C	0.00250334	0.457504
1:4450518_C_G	1	4450518	C	G	0.00057617	0.0166516
1:4736456_G_T	1	4736456	G	T	-0.0029627	0.528996
1:7375592_A_G	1	7375592	A	G	-0.0003969	0.0113346
1:4193960_C_T	1	4193960	C	T	0.00037477	0.0115841
1:5090997_A_G	1	5090997	A	G	-0.0025862	0.408431
1:4233528_T_G	1	4233528	T	G	0.00184097	0.211627
1:4473296_C_A	1	4473296	C	A	-0.0003984	0.0153773
1:4238650_T_G	1	4238650	T	G	0.00174111	0.204305
1:4382979_C_T	1	4382979	C	T	-0.0012365	0.0729668
1:7368829_T_C	1	7368829	T	C	-0.0021935	0.335516
1:5311384_T_C	1	5311384	T	C	0.00231578	0.441183
1:7257494_G_A	1	7257494	G	A	0.00121772	0.0948356
1:7604778_A_T	1	7604778	A	T	0.00158819	0.228362
1:4730216_C_T	1	4730216	C	T	-0.000615	0.0246095
1:4268251_C_T	1	4268251	C	T	-0.0016817	0.289147
1:4010800_C_T	1	4010800	C	T	0.0006503	0.0318728
1:5086371_T_A	1	5086371	T	A	-0.0010799	0.0674504
1:7258842_C_T	1	7258842	C	T	0.00032288	0.00790142
1:4983744_G_A	1	4983744	G	A	-0.0002787	0.00598995
1:4667317_C_T	1	4667317	C	T	0.00069855	0.0269652
1:4114126_G_T	1	4114126	G	T	0.00167423	0.250232
1:4217340_C_T	1	4217340	C	T	0.00054141	0.0133145
1:4811383_A_G	1	4811383	A	G	-0.001285	0.13319
1:7245989_C_T	1	7245989	C	T	0.00039429	0.0108544
1:5137669_T_C	1	5137669	T	C	-0.0003437	0.00938441
1:7534381_G_A	1	7534381	G	A	-0.0015087	0.145416
1:7324843_A_G	1	7324843	A	G	-0.0002101	0.00555675
1:4688915_G_A	1	4688915	G	A	0.00058804	0.0305874
1:4849384_T_C	1	4849384	T	C	-0.0017051	0.624855
1:4687814_A_C	1	4687814	A	C	-0.0013616	0.86752
1:7554435_A_G	1	7554435	A	G	-0.0017991	0.757514
1:7586904_C_T	1	7586904	C	T	0.00189501	0.475903
1:7485370_G_A	1	7485370	G	A	-0.0016835	0.281254
1:4796296_G_C	1	4796296	G	C	-0.00107	0.873039
1:4626660_T_C	1	4626660	T	C	-0.0004607	0.0164686
1:4781922_C_G	1	4781922	C	G	0.00055827	0.0184971
1:4973652_C_T	1	4973652	C	T	-0.0003454	0.00674209
1:4659903_G_A	1	4659903	G	A	0.00109655	0.0848914
1:205303672_T_C	1	205303672	T	C	-0.0008748	0.0178735
1:204372523_T_C	1	204372523	T	C	-0.0005378	0.00755481
1:203313043_T_C	1	203313043	T	C	0.00043275	0.00646746
1:207890718_T_A	1	207890718	T	A	0.00074568	0.0239583
1:204738088_G_T	1	204738088	G	T	0.00054459	0.0146409
1:204520044_A_T	1	204520044	A	T	0.00128631	0.0528629
1:207310636_A_G	1	207310636	A	G	0.00140587	0.0761234
1:206990419_T_C	1	206990419	T	C	0.00051901	0.0122277
1:204958401_G_A	1	204958401	G	A	-0.0007829	0.0282513
1:204455445_C_T	1	204455445	C	T	-0.0006932	0.0336427
1:207623480_G_A	1	207623480	G	A	0.00079118	0.0301645
1:207583436_A_C	1	207583436	A	C	0.00074836	0.0233759
1:207299634_T_C	1	207299634	T	C	0.00229264	0.224306
1:205232814_G_A	1	205232814	G	A	0.00169914	0.854667
1:207575970_T_C	1	207575970	T	C	0.00038824	0.0114771
1:206644763_G_A	1	206644763	G	A	-0.0005814	0.0220791
1:207575967_T_C	1	207575967	T	C	-0.0003505	0.00599331
1:204735201_T_A	1	204735201	T	A	-0.0004124	0.00991704
1:207810600_A_G	1	207810600	A	G	0.00144177	0.112266
1:206270067_G_A	1	206270067	G	A	-0.0003236	0.0102533
1:204156270_T_C	1	204156270	T	C	-0.0004389	0.0155888
1:206793851_G_A	1	206793851	G	A	0.00096473	0.0455682
1:208080978_C_T	1	208080978	C	T	-0.0003361	0.00985024
1:205383437_A_G	1	205383437	A	G	0.00155223	0.849518
1:205211834_G_T	1	205211834	G	T	-0.0003305	0.00541528
1:204997635_G_A	1	204997635	G	A	-0.001944	0.216443
1:204289960_C_T	1	204289960	C	T	0.0004042	0.0100108
1:206907482_C_T	1	206907482	C	T	0.00074424	0.0433742
1:206771341_G_A	1	206771341	G	A	-0.0004488	0.0203037
1:207773168_A_G	1	207773168	A	G	0.00068747	0.0293203
1:204680701_C_T	1	204680701	C	T	-0.0005363	0.0222314
1:204492287_G_A	1	204492287	G	A	-0.001492	0.162123
1:208489653_C_T	1	208489653	C	T	-0.0002861	0.00615154
1:207809835_T_C	1	207809835	T	C	0.00102053	0.0536523
1:205392273_T_C	1	205392273	T	C	0.00065041	0.0282068
1:204159178_A_G	1	204159178	A	G	0.00177977	0.208035
1:207426767_A_G	1	207426767	A	G	0.00033777	0.00672332
1:203202155_A_C	1	203202155	A	C	0.00024386	0.00568629
1:206634526_T_A	1	206634526	T	A	-0.0004889	0.0212221
1:203093765_T_G	1	203093765	T	G	0.00033999	0.00727261
1:206835177_A_G	1	206835177	A	G	0.00209455	0.405268
1:204606974_C_G	1	204606974	C	G	-0.0018999	0.734522
1:205320370_A_G	1	205320370	A	G	0.00178781	0.25226
1:207929994_C_T	1	207929994	C	T	-0.0003636	0.0100186
1:233476263_G_A	1	233476263	G	A	0.00437228	0.441595
1:233464877_G_T	1	233464877	G	T	0.00256829	0.143773
1:233491811_C_T	1	233491811	C	T	-0.0024529	0.232067
1:233484877_C_G	1	233484877	C	G	-0.0007048	0.0245895
1:233454309_C_T	1	233454309	C	T	0.00063658	0.0467858
1:233491615_T_G	1	233491615	T	G	0.00212703	0.483766
1:233491241_A_G	1	233491241	A	G	0.00109193	0.0695044
1:233303205_T_C	1	233303205	T	C	-0.0009843	0.0589479
1:233671397_C_T	1	233671397	C	T	0.00046354	0.0139402
1:233565942_T_C	1	233565942	T	C	-0.0002648	0.00549048
1:233613415_T_C	1	233613415	T	C	0.00175445	0.253906
1:233541561_T_C	1	233541561	T	C	0.00140853	0.137689
1:233709201_C_T	1	233709201	C	T	0.00149368	0.825572
1:233607404_G_A	1	233607404	G	A	-0.0005665	0.0178894
1:233620986_G_T	1	233620986	G	T	-0.0016605	0.754181
1:233637614_A_T	1	233637614	A	T	-0.0002545	0.00692077
1:82269511_C_G	1	82269511	C	G	-0.0006696	0.0141707
1:82185415_G_A	1	82185415	G	A	-0.0008383	0.0312617
1:82837457_T_C	1	82837457	T	C	-0.0011397	0.0561698
1:82382067_T_C	1	82382067	T	C	-0.0024323	0.216754
1:83083142_T_C	1	83083142	T	C	0.00070248	0.0363595
1:82799677_G_A	1	82799677	G	A	-0.0018591	0.173191
1:82237597_T_A	1	82237597	T	A	-0.000385	0.0115167
1:83689677_G_T	1	83689677	G	T	-0.0002989	0.0102455
1:82076385_G_A	1	82076385	G	A	-0.0002923	0.00704513
1:83038589_T_C	1	83038589	T	C	-0.001454	0.123138
1:83460376_C_T	1	83460376	C	T	0.00096353	0.0545987
1:82524655_C_T	1	82524655	C	T	0.00026647	0.005407
1:83064047_C_G	1	83064047	C	G	-0.0015396	0.151664
1:84428634_C_T	1	84428634	C	T	-0.0006917	0.0334013
1:82221386_A_G	1	82221386	A	G	-0.0020522	0.397054
1:83174880_A_G	1	83174880	A	G	0.000424	0.0158301
1:85332120_T_C	1	85332120	T	C	0.00325771	0.696134
1:84735688_G_T	1	84735688	G	T	-0.001524	0.0601004
1:85282236_C_T	1	85282236	C	T	-0.0029068	0.253581
1:85775186_C_T	1	85775186	C	T	-0.001932	0.0954113
1:85570157_A_T	1	85570157	A	T	-0.0004875	0.010614
1:85285373_C_T	1	85285373	C	T	0.00138235	0.0778184
1:86896337_A_C	1	86896337	A	C	-0.0005021	0.0189253
1:86714730_G_A	1	86714730	G	A	-0.0025784	0.256255
1:86752369_A_G	1	86752369	A	G	-0.00125	0.0688606
1:85224932_G_A	1	85224932	G	A	0.00031855	0.00557306
1:85408616_G_T	1	85408616	G	T	-0.0018331	0.201137
1:85231031_T_G	1	85231031	T	G	0.00038363	0.00982733
1:85436210_A_G	1	85436210	A	G	-0.0002006	0.00631288
1:85404798_T_G	1	85404798	T	G	0.00040935	0.0118203
1:85247668_G_A	1	85247668	G	A	-0.0017785	0.447898
1:84956035_G_A	1	84956035	G	A	0.00028611	0.00682554
1:85267639_G_A	1	85267639	G	A	-0.0015731	0.363513
1:85246018_C_T	1	85246018	C	T	-0.0017312	0.629459
1:85253338_T_C	1	85253338	T	C	-0.00063	0.0219176
1:85339078_C_T	1	85339078	C	T	0.00173542	0.451276
1:84680825_A_T	1	84680825	A	T	0.00042549	0.0101239
1:85278456_T_G	1	85278456	T	G	-0.0006636	0.0246002
1:85563927_A_G	1	85563927	A	G	0.00103247	0.0647995
1:85416796_C_T	1	85416796	C	T	-0.0016611	0.252348
1:85778531_T_C	1	85778531	T	C	-0.0006586	0.032469
1:85306817_A_G	1	85306817	A	G	-0.0008012	0.0832189
1:85598690_C_A	1	85598690	C	A	-0.0002596	0.00901662
1:157468989_C_G	1	157468989	C	G	0.00271264	0.149276
1:157874097_G_T	1	157874097	G	T	-0.0010555	0.0324722
1:156146218_C_T	1	156146218	C	T	0.00436814	0.593772
1:156147326_T_C	1	156147326	T	C	0.00358248	0.390361
1:157449254_G_A	1	157449254	G	A	0.00306137	0.752961
1:158044419_C_T	1	158044419	C	T	-0.0034209	0.249169
1:157468663_T_G	1	157468663	T	G	0.00338422	0.520764
1:160407840_C_T	1	160407840	C	T	-0.0035373	0.250086
1:156862126_T_C	1	156862126	T	C	0.00208772	0.847203
1:160193057_G_A	1	160193057	G	A	-0.001144	0.0630396
1:158086161_A_C	1	158086161	A	C	0.00036648	0.00599806
1:154976137_G_T	1	154976137	G	T	0.00186039	0.163284
1:157137120_G_A	1	157137120	G	A	0.00047137	0.00769033
1:155814973_A_G	1	155814973	A	G	-0.0004062	0.00856756
1:157709813_A_G	1	157709813	A	G	0.00113545	0.038781
1:157804260_G_A	1	157804260	G	A	-0.0005359	0.0162079
1:155147781_G_A	1	155147781	G	A	0.00086297	0.0314757
1:160401179_G_A	1	160401179	G	A	-0.0011213	0.0660967
1:158416330_G_A	1	158416330	G	A	-0.0027782	0.352842
1:160209273_C_T	1	160209273	C	T	-0.000772	0.0325703
1:155148779_G_T	1	155148779	G	T	-0.0004751	0.0106394
1:157414680_A_G	1	157414680	A	G	-0.0016963	0.151308
1:156208217_G_A	1	156208217	G	A	-0.0006043	0.0164681
1:157692169_G_C	1	157692169	G	C	0.00054761	0.0150041
1:157452142_C_T	1	157452142	C	T	0.00241508	0.461056
1:156244915_C_T	1	156244915	C	T	0.00032314	0.00600821
1:159174885_T_C	1	159174885	T	C	-0.0024482	0.235511
1:158627823_C_T	1	158627823	C	T	-0.0003827	0.0131977
1:158426851_A_G	1	158426851	A	G	-0.0026238	0.46504
1:160114860_C_T	1	160114860	C	T	-0.0003115	0.00680308
1:155706776_G_A	1	155706776	G	A	-0.0003453	0.006263
1:157603857_C_T	1	157603857	C	T	0.00058439	0.0219099
1:155325021_T_C	1	155325021	T	C	0.0003576	0.00621683
1:157696959_T_C	1	157696959	T	C	0.00055056	0.0134861
1:156665497_G_A	1	156665497	G	A	0.00029327	0.0061555
1:157917892_G_C	1	157917892	G	C	-0.000727	0.0337695
1:156118596_T_C	1	156118596	T	C	-0.0006253	0.0204011
1:155122783_G_A	1	155122783	G	A	-0.001723	0.856596
1:155698425_C_T	1	155698425	C	T	0.00114757	0.0920083
1:156652562_C_A	1	156652562	C	A	0.00040742	0.00939591
1:158032447_T_G	1	158032447	T	G	0.00191801	0.673451
1:159987188_G_A	1	159987188	G	A	-0.0004463	0.0149287
1:158613769_G_A	1	158613769	G	A	0.00076739	0.0330437
1:155966833_G_C	1	155966833	G	C	0.00069362	0.0244462
1:157063570_C_T	1	157063570	C	T	-0.0002728	0.00600623
1:154853977_G_C	1	154853977	G	C	0.00069062	0.0295544
1:156663335_G_C	1	156663335	G	C	-0.0016959	0.746191
1:156129968_A_G	1	156129968	A	G	0.00141052	0.236453
1:157275308_C_T	1	157275308	C	T	0.00034893	0.00728716
1:154787029_G_A	1	154787029	G	A	-0.0011829	0.0836293
1:154833067_C_G	1	154833067	C	G	-0.0018851	0.237932
1:156037357_C_T	1	156037357	C	T	0.00048754	0.0191711
1:158741577_T_G	1	158741577	T	G	-0.0011576	0.074371
1:160142114_C_G	1	160142114	C	G	-0.0019651	0.743371
1:155893788_C_T	1	155893788	C	T	0.00112163	0.0772778
1:158761781_G_C	1	158761781	G	C	0.00035119	0.00579283
1:159907642_C_T	1	159907642	C	T	0.00031641	0.00606969
1:155184975_A_G	1	155184975	A	G	0.00174523	0.595675
1:160407417_A_G	1	160407417	A	G	0.00040211	0.0109094
1:157964937_G_A	1	157964937	G	A	0.00055281	0.0178901
1:159955486_G_A	1	159955486	G	A	0.00200229	0.307857
1:157840112_G_A	1	157840112	G	A	-0.0005467	0.0212551
1:158044738_C_T	1	158044738	C	T	-0.0018428	0.436695
1:156090443_A_G	1	156090443	A	G	-0.0004043	0.0222566
1:155682613_G_C	1	155682613	G	C	-0.0008265	0.925493
1:155186742_G_A	1	155186742	G	A	0.00180789	0.396082
1:155678738_C_T	1	155678738	C	T	-0.0003577	0.0139383
1:158768984_T_C	1	158768984	T	C	-0.0011035	0.0919027
1:155326319_G_A	1	155326319	G	A	0.00117067	0.143276
1:154831143_A_G	1	154831143	A	G	0.00146577	0.275012
1:159752873_C_G	1	159752873	C	G	0.00373091	0.151857
1:159752680_C_T	1	159752680	C	T	0.0005777	0.0165587
1:160005952_G_A	1	160005952	G	A	-0.0003259	0.00520938
1:159794551_A_G	1	159794551	A	G	0.00030167	0.00938002
1:159775367_C_T	1	159775367	C	T	0.00060736	0.0223267
1:159738719_T_G	1	159738719	T	G	0.00195836	0.435269
1:169461406_G_A	1	169461406	G	A	-0.0054605	0.545047
1:170572283_G_A	1	170572283	G	A	0.00038301	0.00517058
1:170408500_C_T	1	170408500	C	T	0.00038619	0.00678345
1:170493059_A_T	1	170493059	A	T	0.00061317	0.015972
1:169630366_C_G	1	169630366	C	G	0.00028793	0.00578795
1:169455118_G_A	1	169455118	G	A	0.0003236	0.00719597
1:169142017_T_C	1	169142017	T	C	0.00083792	0.0391995
1:167474073_T_C	1	167474073	T	C	0.00037798	0.00650946
1:169485626_T_C	1	169485626	T	C	0.00035456	0.00884463
1:169966270_C_A	1	169966270	C	A	0.00034628	0.00738468
1:170903938_G_T	1	170903938	G	T	-0.000776	0.0265917
1:170902660_A_G	1	170902660	A	G	-0.000227	0.00560426
1:170322233_T_C	1	170322233	T	C	0.00064798	0.0228718
1:169460865_C_T	1	169460865	C	T	0.00106774	0.077542
1:169473520_A_G	1	169473520	A	G	-0.0017029	0.523748
1:169194640_T_C	1	169194640	T	C	-0.0017078	0.45542
1:168302810_G_A	1	168302810	G	A	-0.000287	0.00774663
1:185497093_A_T	1	185497093	A	T	0.00172056	0.0588281
1:184099451_G_A	1	184099451	G	A	-0.0007074	0.0259895
1:184631037_C_A	1	184631037	C	A	-0.0026962	0.602114
1:183104947_T_C	1	183104947	T	C	0.00293342	0.528557
1:183982933_G_A	1	183982933	G	A	-0.0005474	0.0181991
1:184052019_C_A	1	184052019	C	A	-0.0004562	0.0136553
1:186153511_C_T	1	186153511	C	T	0.0006459	0.0156822
1:185511423_A_G	1	185511423	A	G	0.00280086	0.310544
1:185475626_T_C	1	185475626	T	C	0.0009245	0.0491515
1:185347488_C_T	1	185347488	C	T	-0.0023959	0.42333
1:185536909_C_A	1	185536909	C	A	0.00100948	0.0497211
1:185911697_A_T	1	185911697	A	T	0.0024259	0.254706
1:183281682_A_G	1	183281682	A	G	0.00033305	0.00569622
1:185341597_T_C	1	185341597	T	C	-0.0021301	0.650816
1:184757396_T_C	1	184757396	T	C	0.00215134	0.437272
1:185912109_A_G	1	185912109	A	G	0.00031053	0.00564778
1:184662063_C_T	1	184662063	C	T	0.00130649	0.126339
1:184084325_C_T	1	184084325	C	T	0.00041152	0.00889279
1:185353705_C_T	1	185353705	C	T	0.00166289	0.219494
1:185375966_G_T	1	185375966	G	T	-0.0017768	0.675144
1:185320545_C_T	1	185320545	C	T	0.00063891	0.0251977
1:183231911_T_G	1	183231911	T	G	0.00112981	0.0602348
1:183593093_G_A	1	183593093	G	A	-0.0007253	0.0245788
1:183892109_C_T	1	183892109	C	T	0.00032874	0.00781575
1:183104944_G_A	1	183104944	G	A	0.00199986	0.409935
1:184500838_A_G	1	184500838	A	G	-0.0002951	0.00703967
1:184337693_G_A	1	184337693	G	A	-0.0004481	0.0156373
1:186142073_A_G	1	186142073	A	G	0.00217702	0.338535
1:183945409_G_A	1	183945409	G	A	-0.0005701	0.026154
1:183983158_A_T	1	183983158	A	T	0.00215512	0.578963
1:186120139_T_G	1	186120139	T	G	0.00160456	0.197412
1:183790128_G_A	1	183790128	G	A	0.00051873	0.0143573
1:184782892_C_A	1	184782892	C	A	-0.0015425	0.716345
1:182573135_G_A	1	182573135	G	A	-0.0005972	0.0223446
1:186417946_T_G	1	186417946	T	G	0.00038305	0.0106507
1:183176430_A_G	1	183176430	A	G	0.00195485	0.513706
1:186390868_C_T	1	186390868	C	T	-0.0003842	0.0116795
1:182655089_A_G	1	182655089	A	G	0.00059581	0.0189008
1:185752967_A_T	1	185752967	A	T	0.0005453	0.0260346
1:184398982_C_G	1	184398982	C	G	-0.0002987	0.00959007
1:184603249_G_T	1	184603249	G	T	0.00032863	0.00722736
1:183533175_A_C	1	183533175	A	C	-0.0005031	0.0217625
1:185499522_C_T	1	185499522	C	T	0.00047244	0.018293
1:208511968_T_C	1	208511968	T	C	-0.0006127	0.0136064
1:208441351_A_C	1	208441351	A	C	-0.0003699	0.00840679
1:208332354_G_A	1	208332354	G	A	-0.0003743	0.0093375
1:208591819_C_T	1	208591819	C	T	-0.0013135	0.106835
1:240091420_T_G	1	240091420	T	G	-0.0037244	0.593052
1:240091212_A_C	1	240091212	A	C	-0.0030675	0.405593
1:237132873_G_A	1	237132873	G	A	-0.0008847	0.957394
1:240564117_C_A	1	240564117	C	A	0.00161632	0.0887415
1:239707549_C_T	1	239707549	C	T	-0.000376	0.00922373
1:239445283_C_T	1	239445283	C	T	0.0009579	0.0343642
1:237953220_G_C	1	237953220	G	C	0.00049456	0.00841972
1:240356904_G_C	1	240356904	G	C	0.00031027	0.0063746
1:240063821_T_G	1	240063821	T	G	0.0021449	0.541428
1:240600779_A_T	1	240600779	A	T	-0.0021146	0.241028
1:239774393_A_G	1	239774393	A	G	-0.0016664	0.120872
1:240466649_T_C	1	240466649	T	C	-0.000367	0.00879244
1:237149989_G_T	1	237149989	G	T	-0.0005637	0.0231882
1:240489109_G_T	1	240489109	G	T	0.00029455	0.00729899
1:237107899_A_G	1	237107899	A	G	-0.0006422	0.0252601
1:239773888_A_G	1	239773888	A	G	0.00173896	0.121876
1:237314249_T_C	1	237314249	T	C	-0.0007063	0.0315109
1:237155851_C_T	1	237155851	C	T	-0.0003439	0.0103006
1:240601874_A_C	1	240601874	A	C	-0.0019497	0.210334
1:240112036_G_A	1	240112036	G	A	-0.0003977	0.0184193
1:239481936_C_T	1	239481936	C	T	0.00077996	0.031281
1:237931569_G_A	1	237931569	G	A	0.00054125	0.0154671
1:237967066_G_A	1	237967066	G	A	0.0003718	0.00657836
1:239542480_A_T	1	239542480	A	T	0.00057395	0.0220239
1:237835771_A_G	1	237835771	A	G	0.00025587	0.00515996
1:236902150_T_A	1	236902150	T	A	0.00032116	0.00691015
1:237743924_G_A	1	237743924	G	A	-0.0021648	0.27259
1:240081747_A_C	1	240081747	A	C	-0.0016187	0.373373
1:240233238_G_A	1	240233238	G	A	-0.0016093	0.296067
1:237395982_A_G	1	237395982	A	G	-0.002163	0.409099
1:239161994_T_C	1	239161994	T	C	0.00090759	0.0537085
1:238931061_G_A	1	238931061	G	A	-0.0018697	0.294215
1:240226209_T_C	1	240226209	T	C	-0.00167	0.235757
1:239093541_C_T	1	239093541	C	T	-0.0003328	0.00909181
1:240087582_A_G	1	240087582	A	G	-0.0014002	0.23909
1:237549037_G_A	1	237549037	G	A	-0.0003691	0.0115927
1:237466987_G_T	1	237466987	G	T	0.00054758	0.0149844
1:237381170_T_G	1	237381170	T	G	-0.0003606	0.0134369
1:239340085_T_C	1	239340085	T	C	-0.0015015	0.197257
1:238060651_T_C	1	238060651	T	C	-0.0004883	0.0195068
1:237888855_T_A	1	237888855	T	A	-0.0019178	0.656025
1:239435377_T_C	1	239435377	T	C	-0.0011217	0.113838
1:239322141_G_A	1	239322141	G	A	-0.0001419	0.00557478
1:238049718_T_G	1	238049718	T	G	-0.0001924	0.00550478
1:237060666_G_A	1	237060666	G	A	-0.0002356	0.00897672
1:238716076_C_A	1	238716076	C	A	-0.0002597	0.00670881
1:236966848_G_A	1	236966848	G	A	-0.0002945	0.00706682
1:62360287_G_A	1	62360287	G	A	0.00422964	0.660201
1:58934155_A_G	1	58934155	A	G	0.00175831	0.93675
1:62650317_C_T	1	62650317	C	T	0.00412426	0.358497
1:62359671_T_A	1	62359671	T	A	0.00221127	0.828793
1:62898984_C_T	1	62898984	C	T	-0.0021055	0.141298
1:62934999_C_T	1	62934999	C	T	-0.001927	0.120629
1:64078863_A_G	1	64078863	A	G	-0.0032517	0.30504
1:63092120_G_C	1	63092120	G	C	-0.0013067	0.908101
1:62960250_T_C	1	62960250	T	C	0.00281011	0.658246
1:61390769_C_T	1	61390769	C	T	-0.0024827	0.74823
1:64342923_C_T	1	64342923	C	T	0.00197421	0.15166
1:62252389_C_T	1	62252389	C	T	-0.0010548	0.0633191
1:63503938_C_T	1	63503938	C	T	-0.0004066	0.00693305
1:64436644_A_T	1	64436644	A	T	-0.0003998	0.0104847
1:62437872_A_G	1	62437872	A	G	0.0021485	0.220045
1:62479304_G_C	1	62479304	G	C	-0.0006204	0.022296
1:62788975_A_C	1	62788975	A	C	-0.0005038	0.0176177
1:61855212_A_T	1	61855212	A	T	-0.0010949	0.0510131
1:61891184_A_C	1	61891184	A	C	-0.0013852	0.0711125
1:61389148_C_G	1	61389148	C	G	-0.0024343	0.447511
1:63124542_T_C	1	63124542	T	C	0.00213167	0.295119
1:62281689_C_G	1	62281689	C	G	-0.0017221	0.136727
1:59423530_C_T	1	59423530	C	T	-0.0006827	0.025378
1:62803277_C_T	1	62803277	C	T	0.0017779	0.198583
1:63388835_G_A	1	63388835	G	A	-0.0008348	0.041827
1:62803060_C_T	1	62803060	C	T	0.0019089	0.371396
1:62347788_G_A	1	62347788	G	A	-0.0010163	0.056067
1:59426862_C_G	1	59426862	C	G	0.00079903	0.0359721
1:59739179_C_T	1	59739179	C	T	0.00099109	0.0499194
1:62656612_T_C	1	62656612	T	C	0.00185451	0.244927
1:58915956_T_C	1	58915956	T	C	0.00165403	0.864988
1:63442686_C_T	1	63442686	C	T	0.00031953	0.00546639
1:63745286_C_T	1	63745286	C	T	-0.000722	0.0261803
1:65598758_G_C	1	65598758	G	C	-0.0003053	0.0073879
1:63130601_T_C	1	63130601	T	C	-0.0007116	0.0392071
1:62693547_G_A	1	62693547	G	A	-0.001001	0.947745
1:64507649_G_A	1	64507649	G	A	-0.0002858	0.00660551
1:61919372_C_T	1	61919372	C	T	0.00045017	0.0123636
1:61396512_G_A	1	61396512	G	A	-0.0005466	0.0236148
1:61377247_C_T	1	61377247	C	T	-0.0018748	0.580617
1:62000765_T_C	1	62000765	T	C	0.00048884	0.0177268
1:62251787_A_C	1	62251787	A	C	-0.0016978	0.210419
1:59170546_A_G	1	59170546	A	G	-0.0006039	0.0251016
1:63381199_C_T	1	63381199	C	T	-0.000317	0.00860349
1:62344976_C_T	1	62344976	C	T	-0.0006159	0.021123
1:62712106_C_T	1	62712106	C	T	0.00042412	0.00812488
1:61959070_T_C	1	61959070	T	C	0.00150224	0.101459
1:62834245_T_G	1	62834245	T	G	0.00040737	0.0161535
1:63451664_A_C	1	63451664	A	C	0.00043398	0.015059
1:62767573_A_G	1	62767573	A	G	-0.0002652	0.006764
1:61391290_C_T	1	61391290	C	T	0.00033833	0.00794003
1:59232784_G_A	1	59232784	G	A	-0.0002331	0.00652499
1:62853117_C_T	1	62853117	C	T	0.00144276	0.148787
1:62651573_C_A	1	62651573	C	A	-0.0012275	0.117077
1:62340726_G_A	1	62340726	G	A	0.00169632	0.601041
1:62804719_A_G	1	62804719	A	G	-0.0012882	0.150044
1:61137686_T_C	1	61137686	T	C	-0.0020821	0.344326
1:63355020_C_T	1	63355020	C	T	0.00087997	0.059442
1:61327153_G_A	1	61327153	G	A	0.00027437	0.00502348
1:62041675_G_A	1	62041675	G	A	0.00038101	0.0105673
1:64762120_C_G	1	64762120	C	G	-0.000263	0.00772052
1:64087813_A_G	1	64087813	A	G	-0.0012884	0.15014
1:62356172_T_C	1	62356172	T	C	-0.0003904	0.0199216
1:62736841_A_G	1	62736841	A	G	-0.0012944	0.120201
1:62191630_T_C	1	62191630	T	C	-0.0002647	0.00606445
1:64098663_C_G	1	64098663	C	G	-0.0002728	0.00699512
1:209405339_G_A	1	209405339	G	A	0.00068716	0.0125866
1:211683994_T_A	1	211683994	T	A	0.0015821	0.060575
1:209343330_A_G	1	209343330	A	G	0.000433	0.00649734
1:212687808_A_T	1	212687808	A	T	0.00268946	0.23197
1:211880542_A_G	1	211880542	A	G	-0.001387	0.0654035
1:208733034_G_A	1	208733034	G	A	-0.0028019	0.315424
1:210871341_C_A	1	210871341	C	A	-0.0019175	0.10405
1:211288231_T_A	1	211288231	T	A	0.00188869	0.130878
1:210783482_A_G	1	210783482	A	G	-0.0004278	0.0110643
1:208913349_G_A	1	208913349	G	A	0.00241331	0.516487
1:212438445_G_C	1	212438445	G	C	0.00189528	0.233053
1:212018937_C_A	1	212018937	C	A	-0.00142	0.0927239
1:212781389_G_T	1	212781389	G	T	0.00108785	0.0510882
1:211676086_G_A	1	211676086	G	A	0.00202973	0.234093
1:209035677_A_G	1	209035677	A	G	-0.0003686	0.0108431
1:210882518_G_A	1	210882518	G	A	-0.0010014	0.0582827
1:212097748_G_A	1	212097748	G	A	0.00231026	0.350002
1:211451213_T_G	1	211451213	T	G	-0.0003983	0.00866919
1:212706245_C_T	1	212706245	C	T	0.00158265	0.145437
1:211791144_G_A	1	211791144	G	A	0.00039622	0.00684608
1:208883147_A_C	1	208883147	A	C	0.00156157	0.81265
1:209101650_G_A	1	209101650	G	A	0.00211814	0.288747
1:212711020_T_G	1	212711020	T	G	-0.0016968	0.199518
1:210712461_A_G	1	210712461	A	G	-0.0003596	0.00860732
1:211659742_G_A	1	211659742	G	A	0.00053605	0.0229135
1:209006321_C_A	1	209006321	C	A	-0.0002178	0.00544474
1:208643792_T_A	1	208643792	T	A	-0.0010089	0.0714671
1:210575058_T_C	1	210575058	T	C	-0.0002256	0.00538373
1:208961755_A_G	1	208961755	A	G	-0.0010384	0.0685755
1:212355971_T_C	1	212355971	T	C	-0.001666	0.565957
1:212659654_C_T	1	212659654	C	T	-0.0016713	0.285856
1:210912835_T_C	1	210912835	T	C	0.00216785	0.347333
1:211941852_C_A	1	211941852	C	A	-0.0009921	0.069328
1:212770422_T_C	1	212770422	T	C	-0.0011694	0.918619
1:208742013_C_T	1	208742013	C	T	-0.0012681	0.107867
1:211718891_C_T	1	211718891	C	T	0.00142866	0.119851
1:212089141_C_A	1	212089141	C	A	0.00102664	0.0847028
1:210933854_G_A	1	210933854	G	A	0.00055521	0.0198207
1:212407562_C_T	1	212407562	C	T	-0.0016325	0.372547
1:212423782_C_A	1	212423782	C	A	-0.0013202	0.196672
1:208787183_T_G	1	208787183	T	G	-0.001688	0.229894
1:212416078_C_T	1	212416078	C	T	-0.0015978	0.581218
1:209837236_T_G	1	209837236	T	G	-0.0002706	0.00535119
1:211900267_G_A	1	211900267	G	A	-0.0017909	0.324176
1:211250226_C_T	1	211250226	C	T	-0.000468	0.0124338
1:212597285_A_C	1	212597285	A	C	-0.0003858	0.00980677
1:95709197_C_T	1	95709197	C	T	-0.000686	0.0198371
1:96578560_G_A	1	96578560	G	A	0.00033614	0.00511459
1:95446946_G_A	1	95446946	G	A	-0.0005687	0.0146981
1:96242713_C_A	1	96242713	C	A	-0.0014629	0.0879964
1:96300569_T_C	1	96300569	T	C	-0.0002465	0.00650804
1:96144179_G_A	1	96144179	G	A	0.00153065	0.89804
1:96024349_T_C	1	96024349	T	C	-0.00066	0.0240602
1:95775349_C_T	1	95775349	C	T	0.00135228	0.0727281
1:95835686_A_G	1	95835686	A	G	-0.0011803	0.075757
1:98257759_C_T	1	98257759	C	T	-0.0004722	0.0119234
1:96388960_C_A	1	96388960	C	A	0.00034353	0.00729393
1:96118269_C_T	1	96118269	C	T	-0.0002986	0.00677556
1:96279882_C_T	1	96279882	C	T	-0.0007279	0.0343023
1:96767935_C_T	1	96767935	C	T	-0.0003621	0.0113358
1:96028226_G_A	1	96028226	G	A	0.00072867	0.0327956
1:95197763_G_A	1	95197763	G	A	0.00047575	0.0147104
1:97447958_G_A	1	97447958	G	A	-0.0004286	0.0159137
1:96264329_G_A	1	96264329	G	A	0.00120599	0.0792937
1:95385954_T_C	1	95385954	T	C	-0.0002405	0.00620384
1:96211328_C_T	1	96211328	C	T	-0.0005985	0.0267593
1:235276281_T_C	1	235276281	T	C	0.00046309	0.00575338
1:236475946_A_G	1	236475946	A	G	-0.0024164	0.598194
1:236504108_G_A	1	236504108	G	A	0.00155595	0.1413
1:236651169_G_A	1	236651169	G	A	-0.0012232	0.0632011
1:235872665_T_C	1	235872665	T	C	0.00243726	0.394862
1:235124794_C_G	1	235124794	C	G	-0.0005794	0.0274274
1:236379623_G_A	1	236379623	G	A	0.00189108	0.259095
1:236111286_C_T	1	236111286	C	T	0.00030457	0.00678002
1:236497614_G_A	1	236497614	G	A	-0.001963	0.412143
1:236026148_C_T	1	236026148	C	T	0.00149644	0.245191
1:236012331_A_C	1	236012331	A	C	0.00174743	0.725203
1:236482811_A_G	1	236482811	A	G	0.00095593	0.0874088
1:234906829_C_T	1	234906829	C	T	-0.0015706	0.146531
1:236517755_G_T	1	236517755	G	T	0.00158776	0.302475
1:235096274_G_A	1	235096274	G	A	0.00045165	0.0166123
1:234854779_C_T	1	234854779	C	T	-0.0022094	0.515531
1:235994307_C_G	1	235994307	C	G	0.00135718	0.813425
1:234960489_C_T	1	234960489	C	T	-0.001411	0.852466
1:236431863_G_A	1	236431863	G	A	0.00090577	0.0999065
1:29647634_T_C	1	29647634	T	C	0.00077125	0.0146385
1:29647493_T_C	1	29647493	T	C	0.0005167	0.00919656
1:26900805_G_A	1	26900805	G	A	-0.0019995	0.147471
1:29600210_C_T	1	29600210	C	T	0.00058214	0.0147394
1:26802802_G_A	1	26802802	G	A	-0.0006074	0.022514
1:26337095_G_T	1	26337095	G	T	0.00084309	0.0314274
1:27403974_A_C	1	27403974	A	C	0.00265225	0.68503
1:26839954_G_A	1	26839954	G	A	-0.0009595	0.0533786
1:27151733_T_C	1	27151733	T	C	-0.0002885	0.00752419
1:26699157_T_C	1	26699157	T	C	-0.002185	0.291478
1:26640769_T_C	1	26640769	T	C	-0.0003291	0.007659
1:26736084_G_C	1	26736084	G	C	0.00036382	0.00807662
1:27795495_G_C	1	27795495	G	C	-0.0010468	0.0867199
1:26699264_C_T	1	26699264	C	T	-0.0003929	0.00550007
1:26496870_A_G	1	26496870	A	G	0.00193314	0.294515
1:26744461_T_G	1	26744461	T	G	-0.0004439	0.0100866
1:26523507_T_C	1	26523507	T	C	-0.0015775	0.245971
1:7114482_G_A	1	7114482	G	A	-0.003596	0.686249
1:7095209_T_C	1	7095209	T	C	-0.003288	0.338411
1:6211257_C_A	1	6211257	C	A	0.00123781	0.0631788
1:5471517_G_A	1	5471517	G	A	-0.0025237	0.282724
1:5375727_G_A	1	5375727	G	A	-0.0012445	0.0673669
1:6138623_C_T	1	6138623	C	T	-0.0005375	0.0197183
1:5988326_G_A	1	5988326	G	A	0.00044413	0.00848957
1:7095388_A_G	1	7095388	A	G	-0.0014494	0.109767
1:5361918_C_A	1	5361918	C	A	0.00051881	0.0127173
1:5637268_T_G	1	5637268	T	G	0.00122299	0.889084
1:7137465_T_C	1	7137465	T	C	-0.001561	0.773784
1:6077741_C_T	1	6077741	C	T	-0.000486	0.0181104
1:7137325_A_G	1	7137325	A	G	-0.0011947	0.851482
1:5921638_G_A	1	5921638	G	A	0.00046796	0.0114133
1:7160954_T_A	1	7160954	T	A	-0.0016275	0.710243
1:7033012_A_G	1	7033012	A	G	0.00117332	0.12883
1:6361594_C_A	1	6361594	C	A	0.00030399	0.00548728
1:7157401_A_G	1	7157401	A	G	-0.0019144	0.355487
1:5475259_G_C	1	5475259	G	C	-0.0014897	0.197387
1:7170279_A_G	1	7170279	A	G	0.00154273	0.407013
1:5411433_G_C	1	5411433	G	C	-0.0018729	0.601239
1:5892178_G_C	1	5892178	G	C	0.00096822	0.0697275
1:5451420_C_T	1	5451420	C	T	0.00160409	0.331489
1:5408480_G_T	1	5408480	G	T	-0.0011513	0.0978127
1:6610820_C_T	1	6610820	C	T	-0.0003339	0.010001
1:5511110_G_A	1	5511110	G	A	-0.00092	0.0797922
1:16466003_T_C	1	16466003	T	C	0.00176436	0.0489487
1:15288810_C_T	1	15288810	C	T	-0.0005161	0.0105181
1:14395384_C_A	1	14395384	C	A	0.00080575	0.015625
1:15683409_T_A	1	15683409	T	A	-0.0005478	0.0102525
1:16459745_G_A	1	16459745	G	A	0.00089798	0.0341176
1:16465404_C_T	1	16465404	C	T	0.00148793	0.0788196
1:17520008_A_G	1	17520008	A	G	0.00284648	0.615054
1:14732363_G_T	1	14732363	G	T	-0.0026366	0.320742
1:16349137_G_A	1	16349137	G	A	0.00064626	0.0211465
1:15089101_G_A	1	15089101	G	A	-0.000524	0.0235964
1:16339313_C_G	1	16339313	C	G	-0.0027604	0.396938
1:16192280_G_A	1	16192280	G	A	0.00098019	0.0518091
1:16368536_C_T	1	16368536	C	T	-0.0010845	0.0654399
1:15759547_T_A	1	15759547	T	A	-0.0022728	0.349456
1:15267349_T_A	1	15267349	T	A	-0.0021918	0.360457
1:15387317_A_G	1	15387317	A	G	-0.0004774	0.0206867
1:14761246_A_G	1	14761246	A	G	0.00064583	0.0223354
1:14565200_A_G	1	14565200	A	G	-0.0002867	0.00706808
1:14190295_A_T	1	14190295	A	T	0.00080119	0.0413563
1:16361299_C_T	1	16361299	C	T	0.00112281	0.165309
1:13941631_G_A	1	13941631	G	A	0.00124974	0.0828297
1:14388772_C_T	1	14388772	C	T	-0.00157	0.139738
1:17616827_G_A	1	17616827	G	A	-0.0003177	0.0133454
1:15687059_A_G	1	15687059	A	G	-0.0020776	0.290882
1:13936822_G_T	1	13936822	G	T	-0.0019909	0.674219
1:14722427_G_A	1	14722427	G	A	0.00081567	0.0431055
1:15373108_G_A	1	15373108	G	A	-0.0005275	0.0258403
1:15255831_G_A	1	15255831	G	A	-0.0003134	0.00932419
1:14777712_C_G	1	14777712	C	G	0.00078451	0.0361335
1:14822386_A_T	1	14822386	A	T	-0.001383	0.864668
1:17514033_C_G	1	17514033	C	G	0.00046463	0.0197892
1:15248272_A_G	1	15248272	A	G	0.00195211	0.654331
1:17497428_A_T	1	17497428	A	T	0.00172391	0.564656
1:17551178_G_A	1	17551178	G	A	0.00050587	0.0154518
1:14039931_T_C	1	14039931	T	C	0.00072736	0.041337
1:15421216_T_C	1	15421216	T	C	-0.0005665	0.0299796
1:17643641_A_T	1	17643641	A	T	0.00051682	0.0230045
1:15254817_C_T	1	15254817	C	T	-0.0003227	0.00789481
1:234278139_G_A	1	234278139	G	A	-0.000353	0.00769463
1:234118863_G_A	1	234118863	G	A	-0.0030344	0.159803
1:237170563_C_T	1	237170563	C	T	-0.000261	0.00582334
1:234319312_A_C	1	234319312	A	C	0.00257972	0.292797
1:234287389_C_G	1	234287389	C	G	-0.0003914	0.0142028
1:234347982_G_C	1	234347982	G	C	-0.0018337	0.580218
1:234341779_G_A	1	234341779	G	A	-0.0018147	0.565085
1:234492869_T_G	1	234492869	T	G	0.00078996	0.0446136
1:234500075_A_G	1	234500075	A	G	-0.0007155	0.0401814
1:191562453_A_C	1	191562453	A	C	-0.0022766	0.153564
1:194489862_A_C	1	194489862	A	C	0.00037795	0.00545234
1:190061438_A_T	1	190061438	A	T	-0.0026359	0.156226
1:191614636_T_C	1	191614636	T	C	-0.0013796	0.0975158
1:191473886_T_C	1	191473886	T	C	0.00303255	0.515537
1:191471494_T_C	1	191471494	T	C	0.00048074	0.00948318
1:190677997_G_C	1	190677997	G	C	-0.0016093	0.133562
1:190075098_G_A	1	190075098	G	A	-0.00187	0.106944
1:189763076_C_A	1	189763076	C	A	-0.0017571	0.112421
1:192519373_G_A	1	192519373	G	A	-0.0003005	0.00540948
1:191438255_C_T	1	191438255	C	T	0.00033738	0.00589191
1:191469907_A_T	1	191469907	A	T	0.00030959	0.00521015
1:192504258_G_A	1	192504258	G	A	0.00099934	0.0324638
1:194005109_C_T	1	194005109	C	T	0.00109933	0.0468481
1:191143583_G_A	1	191143583	G	A	0.0007694	0.0259025
1:194120062_A_G	1	194120062	A	G	0.00191304	0.801951
1:192463938_T_C	1	192463938	T	C	-0.0004266	0.0131514
1:191481432_G_A	1	191481432	G	A	0.00229827	0.485478
1:190761864_T_C	1	190761864	T	C	-0.0012194	0.104441
1:191492108_T_C	1	191492108	T	C	0.00074689	0.024555
1:194250437_A_G	1	194250437	A	G	-0.0014206	0.100869
1:191300599_G_A	1	191300599	G	A	-0.0015068	0.156506
1:191087535_A_G	1	191087535	A	G	-0.000227	0.00549055
1:192489565_T_G	1	192489565	T	G	0.00036801	0.00679269
1:192388015_A_G	1	192388015	A	G	-0.0004291	0.0112634
1:189765121_A_G	1	189765121	A	G	0.00184529	0.783342
1:190666683_A_G	1	190666683	A	G	-0.0018459	0.229554
1:191562388_T_C	1	191562388	T	C	0.00041801	0.010197
1:194273970_C_G	1	194273970	C	G	-0.0003127	0.00500991
1:192112450_A_G	1	192112450	A	G	-0.0007632	0.0378653
1:194150012_C_A	1	194150012	C	A	-0.000833	0.0424613
1:194626446_G_A	1	194626446	G	A	-0.0003531	0.00653283
1:189979770_T_A	1	189979770	T	A	-0.001734	0.262739
1:189252568_G_T	1	189252568	G	T	-0.0003082	0.00952305
1:191591064_T_C	1	191591064	T	C	0.00112312	0.0620575
1:194450000_G_A	1	194450000	G	A	0.00200611	0.491928
1:191018786_G_A	1	191018786	G	A	-0.0002808	0.00750355
1:190533700_G_A	1	190533700	G	A	-0.0013345	0.160916
1:192020358_C_T	1	192020358	C	T	0.00109818	0.0588994
1:191630102_C_A	1	191630102	C	A	-0.0006468	0.0327245
1:191607844_A_C	1	191607844	A	C	0.00078479	0.0308838
1:194174600_A_T	1	194174600	A	T	-0.0009815	0.0635726
1:191533371_C_T	1	191533371	C	T	0.0003347	0.0097554
1:194364661_A_G	1	194364661	A	G	0.00174539	0.7236
1:193302731_G_A	1	193302731	G	A	-0.0006006	0.0278652
1:191061111_C_T	1	191061111	C	T	-0.0003821	0.017396
1:189851181_A_G	1	189851181	A	G	-0.0017529	0.298328
1:189944367_A_T	1	189944367	A	T	-0.0007797	0.0450316
1:194884655_A_G	1	194884655	A	G	-0.0003095	0.00687679
1:190450227_A_T	1	190450227	A	T	0.00160743	0.650798
1:192502647_G_T	1	192502647	G	T	0.00118957	0.0763601
1:190065440_A_T	1	190065440	A	T	-0.000872	0.0550826
1:191464569_G_T	1	191464569	G	T	0.00065875	0.0364682
1:194239782_C_A	1	194239782	C	A	0.00147415	0.728153
1:192410221_A_T	1	192410221	A	T	-0.0006317	0.0269201
1:190693319_A_G	1	190693319	A	G	-0.0014311	0.252443
1:191150023_G_T	1	191150023	G	T	-0.0003052	0.0108352
1:103432282_T_A	1	103432282	T	A	0.00131094	0.0448613
1:103236671_C_T	1	103236671	C	T	0.00059926	0.0141743
1:102933256_A_G	1	102933256	A	G	0.00088629	0.0385004
1:102430330_A_T	1	102430330	A	T	0.00034594	0.00558617
1:105221864_G_T	1	105221864	G	T	0.00035688	0.00598761
1:105903384_A_C	1	105903384	A	C	-0.0002773	0.0058959
1:102699685_A_G	1	102699685	A	G	-0.0010068	0.0399678
1:105260525_G_A	1	105260525	G	A	0.00040959	0.00924501
1:103036149_G_T	1	103036149	G	T	-0.0014245	0.13601
1:106244512_A_G	1	106244512	A	G	0.00033617	0.00740869
1:103586530_T_A	1	103586530	T	A	0.00080739	0.0316053
1:105522004_A_G	1	105522004	A	G	0.00044958	0.011499
1:104690113_A_G	1	104690113	A	G	0.00031042	0.00626342
1:102502237_T_G	1	102502237	T	G	0.00096632	0.0554071
1:102395188_G_C	1	102395188	G	C	-0.0002793	0.00673921
1:102628494_A_T	1	102628494	A	T	0.000476	0.0145628
1:102478155_C_T	1	102478155	C	T	0.00037022	0.00763812
1:102926175_A_C	1	102926175	A	C	-0.0013708	0.180191
1:102411605_A_G	1	102411605	A	G	0.00033449	0.00846674
1:106338702_G_A	1	106338702	G	A	0.00034796	0.00908493
1:103000750_A_C	1	103000750	A	C	-0.002172	0.583917
1:102518105_G_A	1	102518105	G	A	0.00023889	0.00531386
1:103781389_G_A	1	103781389	G	A	0.00168529	0.173933
1:105034663_T_G	1	105034663	T	G	-0.0003249	0.00736224
1:102438004_G_C	1	102438004	G	C	0.00184802	0.310545
1:102540084_A_G	1	102540084	A	G	0.00187565	0.503139
1:116663190_G_T	1	116663190	G	T	0.0020173	0.117916
1:116361716_C_G	1	116361716	C	G	0.00050225	0.00622979
1:115902546_G_A	1	115902546	G	A	0.00064118	0.0167005
1:116683440_C_T	1	116683440	C	T	0.0024543	0.191508
1:117189357_A_G	1	117189357	A	G	-0.0003113	0.00702322
1:116147876_T_A	1	116147876	T	A	0.00053049	0.0115428
1:117162210_T_G	1	117162210	T	G	-0.0010485	0.0463903
1:114532158_C_T	1	114532158	C	T	-0.0008491	0.0279308
1:117114347_C_A	1	117114347	C	A	-0.000544	0.02085
1:116675263_C_T	1	116675263	C	T	0.00142901	0.0801378
1:117170153_G_A	1	117170153	G	A	0.00098276	0.043282
1:116583622_G_A	1	116583622	G	A	-0.0019645	0.197039
1:114900320_C_A	1	114900320	C	A	-0.0029522	0.437948
1:116738184_G_C	1	116738184	G	C	-0.0004604	0.00950664
1:117268935_G_A	1	117268935	G	A	-0.0009554	0.054618
1:118736634_G_C	1	118736634	G	C	-0.0002903	0.00818562
1:116222216_C_G	1	116222216	C	G	-0.0012476	0.0791301
1:119336825_C_A	1	119336825	C	A	-0.0008884	0.0405221
1:116219382_A_G	1	116219382	A	G	-0.0016198	0.125738
1:116387782_C_A	1	116387782	C	A	0.0005036	0.0149907
1:120111662_T_C	1	120111662	T	C	-0.0021888	0.712298
1:114667764_T_G	1	114667764	T	G	0.00246607	0.59428
1:116413684_C_T	1	116413684	C	T	0.00075219	0.0296892
1:119123373_T_A	1	119123373	T	A	-0.0005347	0.0183222
1:118220499_G_A	1	118220499	G	A	-0.0003021	0.00713281
1:114432916_C_T	1	114432916	C	T	0.00034132	0.00703129
1:116694541_C_T	1	116694541	C	T	0.00052862	0.0163149
1:117472999_A_G	1	117472999	A	G	-0.0020287	0.424882
1:117450485_T_A	1	117450485	T	A	0.00034093	0.00840018
1:117599666_A_G	1	117599666	A	G	-0.0006462	0.0208413
1:114524661_C_A	1	114524661	C	A	0.00192993	0.236174
1:120081977_T_A	1	120081977	T	A	-0.0004361	0.0155793
1:116026280_T_C	1	116026280	T	C	0.00199069	0.502798
1:117797313_G_A	1	117797313	G	A	0.00166664	0.181694
1:117165522_G_A	1	117165522	G	A	-0.0010212	0.0771606
1:119868291_C_T	1	119868291	C	T	-0.0005991	0.0287389
1:116072329_C_T	1	116072329	C	T	0.00080867	0.0330644
1:119889292_C_T	1	119889292	C	T	-0.0002422	0.00538223
1:117122887_T_C	1	117122887	T	C	-0.0015565	0.209024
1:116475212_C_T	1	116475212	C	T	0.0011347	0.0929822
1:114526073_G_A	1	114526073	G	A	-0.0005332	0.0167016
1:119835789_T_C	1	119835789	T	C	0.00048921	0.0134743
1:116407240_A_C	1	116407240	A	C	-0.0017106	0.279352
1:119915669_C_A	1	119915669	C	A	0.00165872	0.176003
1:117395328_C_T	1	117395328	C	T	-0.0009623	0.0645759
1:115130656_C_T	1	115130656	C	T	0.0003504	0.0068454
1:117205784_C_G	1	117205784	C	G	0.00195241	0.551187
1:113773665_G_A	1	113773665	G	A	-0.0003107	0.00841643
1:120124350_T_C	1	120124350	T	C	-0.0018865	0.587854
1:116641266_G_A	1	116641266	G	A	-0.0004144	0.0197885
1:116751643_C_T	1	116751643	C	T	-0.0008364	0.0518736
1:119158209_T_C	1	119158209	T	C	-0.0001854	0.00653495
1:94299665_C_T	1	94299665	C	T	0.00086668	0.0229549
1:94429282_C_T	1	94429282	C	T	0.0004304	0.0072198
1:93346928_A_T	1	93346928	A	T	-0.0029207	0.266603
1:93324634_G_T	1	93324634	G	T	0.00286974	0.600337
1:92184814_G_T	1	92184814	G	T	-0.0024438	0.27002
1:93469706_G_A	1	93469706	G	A	-0.0014086	0.114012
1:93198535_C_T	1	93198535	C	T	-0.000476	0.0147886
1:92332066_C_T	1	92332066	C	T	-0.0004137	0.00937934
1:95014052_A_G	1	95014052	A	G	-0.0004399	0.0108533
1:94560695_C_T	1	94560695	C	T	0.00057201	0.0174619
1:94216486_A_C	1	94216486	A	C	0.00085906	0.0381741
1:92799308_A_G	1	92799308	A	G	-0.0004311	0.0144348
1:92042039_G_A	1	92042039	G	A	0.00192834	0.25144
1:92195746_C_T	1	92195746	C	T	0.00200834	0.6268
1:96741622_G_A	1	96741622	G	A	0.00041263	0.0094234
1:94988297_A_G	1	94988297	A	G	0.00055501	0.023088
1:90822472_T_C	1	90822472	T	C	0.00078035	0.0347927
1:92822870_C_T	1	92822870	C	T	0.00132227	0.114349
1:92128510_A_C	1	92128510	A	C	0.00073615	0.0396352
1:92931263_G_A	1	92931263	G	A	0.00160151	0.444395
1:94006292_C_A	1	94006292	C	A	0.00044611	0.0139084
1:94506191_G_T	1	94506191	G	T	0.00086066	0.0437325
1:92184253_C_G	1	92184253	C	G	-0.0018871	0.499421
1:92077511_C_T	1	92077511	C	T	0.00138883	0.154929
1:92171673_G_C	1	92171673	G	C	-0.0003696	0.0151246
1:68417943_C_G	1	68417943	C	G	0.0012638	0.0416685
1:70189029_C_T	1	70189029	C	T	0.00147017	0.0674788
1:66847960_C_T	1	66847960	C	T	0.00147277	0.0533016
1:70162590_C_G	1	70162590	C	G	0.00226339	0.174152
1:68466286_G_A	1	68466286	G	A	-0.0005726	0.0191706
1:67227565_A_G	1	67227565	A	G	-0.0022326	0.157086
1:68023779_G_A	1	68023779	G	A	0.00047815	0.00735919
1:65029829_G_A	1	65029829	G	A	0.00063839	0.0182671
1:70160178_T_C	1	70160178	T	C	0.00265909	0.455013
1:67550869_T_C	1	67550869	T	C	-0.0002708	0.00779426
1:68391786_T_G	1	68391786	T	G	-0.0003954	0.0125297
1:66895043_C_T	1	66895043	C	T	0.00245763	0.256964
1:67328486_C_T	1	67328486	C	T	0.00039868	0.00731995
1:68628228_G_A	1	68628228	G	A	0.00039379	0.00745105
1:68936321_A_G	1	68936321	A	G	-0.000292	0.00580927
1:67226486_G_A	1	67226486	G	A	0.00221161	0.300924
1:70356939_G_A	1	70356939	G	A	0.0003469	0.00694472
1:68466628_C_T	1	68466628	C	T	0.00074587	0.0267515
1:68548953_A_G	1	68548953	A	G	-0.0008458	0.0474828
1:67880624_C_T	1	67880624	C	T	0.00040434	0.00727286
1:67719163_T_A	1	67719163	T	A	-0.0005465	0.0187293
1:69065728_T_C	1	69065728	T	C	-0.0015584	0.104559
1:66872767_T_C	1	66872767	T	C	-0.000251	0.00594082
1:68397965_C_A	1	68397965	C	A	-0.0022539	0.312239
1:67366668_A_G	1	67366668	A	G	-0.0018653	0.715692
1:68959312_G_C	1	68959312	G	C	0.00029098	0.00503065
1:70721070_C_G	1	70721070	C	G	0.00044479	0.0120494
1:68461673_C_T	1	68461673	C	T	-0.0012164	0.8922
1:70776850_C_T	1	70776850	C	T	-0.000454	0.0173582
1:69267189_C_T	1	69267189	C	T	-0.0013261	0.876783
1:70131935_G_T	1	70131935	G	T	0.00176832	0.633083
1:69073619_A_T	1	69073619	A	T	-0.0008429	0.0453082
1:67428140_A_G	1	67428140	A	G	-0.0013795	0.14173
1:70119548_G_A	1	70119548	G	A	-0.0003383	0.00969302
1:67100844_A_G	1	67100844	A	G	-0.0018228	0.267827
1:66031214_A_T	1	66031214	A	T	-0.0003264	0.00657853
1:68613579_C_T	1	68613579	C	T	0.00200043	0.41445
1:68591884_C_T	1	68591884	C	T	-0.0007759	0.0410211
1:67857707_C_T	1	67857707	C	T	-0.0003231	0.00717877
1:161969986_G_A	1	161969986	G	A	0.00136596	0.0527553
1:162820627_G_A	1	162820627	G	A	-0.0010744	0.0497124
1:162288064_C_T	1	162288064	C	T	0.00066211	0.0182171
1:164502281_T_C	1	164502281	T	C	0.00037343	0.00801481
1:162822771_A_C	1	162822771	A	C	0.00155177	0.912349
1:164213292_C_T	1	164213292	C	T	0.00153371	0.0886494
1:162770237_C_T	1	162770237	C	T	0.00127117	0.066525
1:164144117_A_G	1	164144117	A	G	-0.002584	0.41522
1:161961527_A_G	1	161961527	A	G	0.00061162	0.0271888
1:163042364_C_A	1	163042364	C	A	0.0003574	0.00529749
1:162958403_C_A	1	162958403	C	A	-0.0023602	0.374915
1:164507407_A_C	1	164507407	A	C	-0.0003813	0.0155839
1:161093137_A_G	1	161093137	A	G	0.00079031	0.0323661
1:161674486_T_A	1	161674486	T	A	0.00057991	0.0191738
1:163506121_G_T	1	163506121	G	T	0.00208696	0.352896
1:163474376_A_C	1	163474376	A	C	-0.001757	0.168791
1:162336230_A_T	1	162336230	A	T	-0.0024559	0.477926
1:164608102_G_A	1	164608102	G	A	0.00106062	0.0619591
1:163209848_T_C	1	163209848	T	C	0.00149729	0.118596
1:162033890_C_T	1	162033890	C	T	0.00204156	0.245735
1:164650973_T_C	1	164650973	T	C	0.00046403	0.0154872
1:161498742_T_C	1	161498742	T	C	0.00208586	0.519625
1:161633774_G_T	1	161633774	G	T	-0.0010755	0.0856911
1:164247654_A_C	1	164247654	A	C	0.00188405	0.318209
1:162334417_T_G	1	162334417	T	G	-0.0005023	0.0202579
1:164028234_A_C	1	164028234	A	C	0.00090293	0.0514786
1:161963160_C_A	1	161963160	C	A	0.00142282	0.145252
1:163109784_G_A	1	163109784	G	A	0.00053094	0.0177442
1:160747381_T_G	1	160747381	T	G	-0.0018589	0.678678
1:161505636_G_A	1	161505636	G	A	0.00027511	0.0059939
1:162335649_T_C	1	162335649	T	C	-0.0005535	0.0297715
1:160776058_C_T	1	160776058	C	T	-0.000334	0.0101741
1:161517217_G_A	1	161517217	G	A	-0.0010824	0.101731
1:161500896_C_A	1	161500896	C	A	0.00056291	0.0285618
1:162800656_A_G	1	162800656	A	G	-0.0002746	0.00614131
1:163032287_A_G	1	163032287	A	G	-0.0003274	0.00850852
1:162415924_G_A	1	162415924	G	A	-0.0003471	0.00836502
1:163082053_C_G	1	163082053	C	G	-0.0003722	0.0121934
1:48014457_G_A	1	48014457	G	A	0.00082212	0.020409
1:90537432_G_A	1	90537432	G	A	0.00400535	0.418795
1:91687495_G_A	1	91687495	G	A	-0.0025851	0.137685
1:91736139_A_G	1	91736139	A	G	-0.001508	0.0636726
1:90435500_T_C	1	90435500	T	C	0.00044501	0.00727156
1:89520636_G_A	1	89520636	G	A	0.00267103	0.760583
1:89859585_C_T	1	89859585	C	T	-0.0008067	0.0262421
1:89617657_G_T	1	89617657	G	T	-0.0003652	0.00897737
1:88845542_A_T	1	88845542	A	T	-0.0017221	0.851451
1:89935489_G_A	1	89935489	G	A	-0.0009745	0.0511418
1:88860535_G_C	1	88860535	G	C	-0.0006973	0.0285235
1:89171555_C_G	1	89171555	C	G	-0.0005818	0.0212142
1:88416590_T_C	1	88416590	T	C	0.00138998	0.0995335
1:90011038_G_A	1	90011038	G	A	0.00029009	0.00629425
1:88405445_A_C	1	88405445	A	C	0.00030549	0.00605849
1:88704728_T_A	1	88704728	T	A	0.00027341	0.00502873
1:90543985_C_T	1	90543985	C	T	0.00185016	0.497109
1:91254612_A_G	1	91254612	A	G	-0.0009088	0.0388642
1:89118057_G_A	1	89118057	G	A	0.00053129	0.0188354
1:90985654_G_A	1	90985654	G	A	0.00035287	0.00828099
1:88330922_A_G	1	88330922	A	G	0.00085438	0.0364888
1:88418567_G_A	1	88418567	G	A	-0.0004105	0.0106166
1:90963468_T_C	1	90963468	T	C	-0.0002386	0.00656213
1:188140720_T_C	1	188140720	T	C	0.00064026	0.016203
1:187949197_C_T	1	187949197	C	T	0.00042216	0.00761186
1:187474153_G_C	1	187474153	G	C	0.00073807	0.0356898
1:186996331_G_A	1	186996331	G	A	0.00038852	0.00961025
1:188136382_A_G	1	188136382	A	G	0.00059038	0.0178885
1:187328545_A_G	1	187328545	A	G	0.00238606	0.621663
1:187799407_C_T	1	187799407	C	T	0.00050953	0.0197365
1:187904795_C_T	1	187904795	C	T	0.0003831	0.00845856
1:187425153_A_G	1	187425153	A	G	0.00118435	0.0960203
1:110840663_C_G	1	110840663	C	G	0.00033565	0.00531732
1:111800872_T_C	1	111800872	T	C	0.00164419	0.109271
1:110904813_G_A	1	110904813	G	A	-0.0007107	0.0283883
1:111006708_G_A	1	111006708	G	A	0.00052666	0.00834784
1:111552850_G_A	1	111552850	G	A	-0.0008712	0.0331419
1:110489829_G_A	1	110489829	G	A	-0.0004882	0.0189545
1:111822887_A_G	1	111822887	A	G	-0.0021199	0.269969
1:110345396_T_G	1	110345396	T	G	0.00074332	0.0324572
1:112622702_C_T	1	112622702	C	T	0.00060691	0.0189726
1:111808642_T_A	1	111808642	T	A	0.00181893	0.239079
1:111250995_C_T	1	111250995	C	T	-0.0023217	0.329329
1:111261505_C_A	1	111261505	C	A	-0.0023449	0.503326
1:111974621_C_T	1	111974621	C	T	0.00125563	0.077658
1:113969702_A_T	1	113969702	A	T	0.00037214	0.00635521
1:110500971_C_T	1	110500971	C	T	0.0006162	0.0224212
1:111908606_G_T	1	111908606	G	T	-0.0017974	0.771984
1:110585264_G_A	1	110585264	G	A	0.00084205	0.0345383
1:110609288_T_G	1	110609288	T	G	0.00225954	0.58926
1:111801402_G_A	1	111801402	G	A	-0.0017941	0.630978
1:112407000_C_T	1	112407000	C	T	0.00039003	0.00698593
1:113499588_T_C	1	113499588	T	C	0.00057134	0.0192981
1:111832950_C_T	1	111832950	C	T	-0.0020409	0.435111
1:111798750_C_G	1	111798750	C	G	0.00168772	0.37929
1:111015896_G_A	1	111015896	G	A	0.00061642	0.0209794
1:110649713_T_G	1	110649713	T	G	0.00191857	0.480408
1:111862042_T_C	1	111862042	T	C	-0.0006745	0.0422623
1:110381658_C_A	1	110381658	C	A	-0.0004137	0.01483
1:218970110_T_C	1	218970110	T	C	-0.0006401	0.0149631
1:216255647_A_C	1	216255647	A	C	0.00144822	0.0882434
1:219938830_G_T	1	219938830	G	T	0.00229319	0.117172
1:217231189_A_G	1	217231189	A	G	0.00050201	0.00826821
1:219933023_C_A	1	219933023	C	A	-0.0027505	0.811227
1:216096960_G_A	1	216096960	G	A	-0.0028011	0.573875
1:216045162_A_C	1	216045162	A	C	-0.0025983	0.355767
1:215798077_C_T	1	215798077	C	T	-0.0004213	0.00899934
1:216054304_T_G	1	216054304	T	G	-0.0021739	0.621345
1:217132296_C_T	1	217132296	C	T	0.00045239	0.00770457
1:216054172_C_G	1	216054172	C	G	-0.000887	0.0366951
1:216215944_G_A	1	216215944	G	A	-0.0013303	0.0997129
1:221730414_T_A	1	221730414	T	A	-0.001163	0.0594927
1:217356247_G_A	1	217356247	G	A	-0.0026358	0.374392
1:216056499_G_A	1	216056499	G	A	0.00180306	0.227371
1:218146315_A_G	1	218146315	A	G	-0.0004312	0.0098533
1:216249570_G_A	1	216249570	G	A	0.00218126	0.456614
1:215979142_T_C	1	215979142	T	C	0.00031635	0.00604778
1:215850817_C_T	1	215850817	C	T	0.00096825	0.0568597
1:216218719_A_T	1	216218719	A	T	0.00222245	0.579338
1:218047952_T_C	1	218047952	T	C	-0.0003359	0.0082241
1:217741549_T_G	1	217741549	T	G	0.00040951	0.0089579
1:219492729_G_A	1	219492729	G	A	0.00027325	0.00500812
1:221500539_T_C	1	221500539	T	C	-0.0003619	0.00727177
1:216457435_A_C	1	216457435	A	C	0.00025212	0.0057934
1:218377534_C_T	1	218377534	C	T	-0.0007403	0.0332261
1:215743447_A_G	1	215743447	A	G	0.00025563	0.00554178
1:216569737_G_A	1	216569737	G	A	0.00035855	0.00821399
1:216274665_G_A	1	216274665	G	A	-0.0019048	0.284402
1:217058231_A_G	1	217058231	A	G	0.00044307	0.00805622
1:217564733_C_T	1	217564733	C	T	0.00147738	0.165735
1:215658532_C_T	1	215658532	C	T	-0.0007287	0.0386527
1:217124834_G_A	1	217124834	G	A	-0.0002926	0.00873659
1:215930090_G_A	1	215930090	G	A	0.00175003	0.654739
1:217388033_G_A	1	217388033	G	A	-0.0007349	0.030721
1:221657944_C_T	1	221657944	C	T	-0.000255	0.00555391
1:217903264_A_G	1	217903264	A	G	-0.0004384	0.0106153
1:222439561_T_C	1	222439561	T	C	0.00050855	0.018382
1:217288723_A_G	1	217288723	A	G	-0.0019547	0.440373
1:217743320_G_A	1	217743320	G	A	-0.0002317	0.00544218
1:166537981_G_A	1	166537981	G	A	0.00036315	0.00551199
1:166908896_C_T	1	166908896	C	T	0.00025877	0.00502696
1:165730918_G_A	1	165730918	G	A	-0.0020468	0.287444
1:165733483_T_C	1	165733483	T	C	0.00207311	0.563957
1:165621778_T_C	1	165621778	T	C	0.00202672	0.626053
1:165668293_G_T	1	165668293	G	T	0.00202879	0.639239
1:166557051_G_A	1	166557051	G	A	-0.0004781	0.0206462
1:167216897_A_G	1	167216897	A	G	0.00195237	0.221221
1:165660029_G_T	1	165660029	G	T	-0.0018165	0.355814
1:167373382_G_T	1	167373382	G	T	-0.0005105	0.0232699
1:165386158_T_C	1	165386158	T	C	0.00221199	0.526479
1:165368861_A_G	1	165368861	A	G	0.00037267	0.00791405
1:167051006_C_T	1	167051006	C	T	0.00043114	0.0109904
1:165060442_G_A	1	165060442	G	A	-0.0014049	0.134898
1:165677673_C_T	1	165677673	C	T	-0.0007775	0.0519866
1:165969090_T_C	1	165969090	T	C	-0.0004301	0.0168875
1:165678170_C_G	1	165678170	C	G	-0.0010992	0.136239
1:165995403_C_T	1	165995403	C	T	-0.0003194	0.0106254
1:169018388_G_A	1	169018388	G	A	-0.0033849	0.346115
1:169012907_G_A	1	169012907	G	A	-0.0026273	0.235934
1:168716796_C_T	1	168716796	C	T	0.00082616	0.0221364
1:167603062_C_G	1	167603062	C	G	-0.0005599	0.975099
1:168817001_C_T	1	168817001	C	T	0.00235403	0.454429
1:167560363_G_A	1	167560363	G	A	0.00067331	0.0161843
1:167631997_T_C	1	167631997	T	C	0.00044388	0.0104425
1:168527387_C_T	1	168527387	C	T	-0.0003614	0.00717222
1:168802234_C_T	1	168802234	C	T	0.00218629	0.656229
1:167729457_T_C	1	167729457	T	C	0.0008667	0.0416656
1:168411432_G_A	1	168411432	G	A	-0.0002783	0.00775557
1:168726370_A_C	1	168726370	A	C	0.00173053	0.209657
1:168582119_G_A	1	168582119	G	A	-0.0022949	0.505269
1:170660413_A_C	1	170660413	A	C	0.00046321	0.0108073
1:168929474_A_G	1	168929474	A	G	-0.0003334	0.00586826
1:167645850_T_C	1	167645850	T	C	-0.0006113	0.0264375
1:167799129_A_G	1	167799129	A	G	0.00109139	0.0660096
1:169014097_A_G	1	169014097	A	G	-0.000923	0.0707576
1:168738974_A_G	1	168738974	A	G	0.00194984	0.557382
1:168409618_C_T	1	168409618	C	T	-0.0009806	0.0931956
1:171373298_A_G	1	171373298	A	G	-0.0002736	0.00769227
1:213179622_T_C	1	213179622	T	C	-0.0002785	0.00527172
1:79825479_A_G	1	79825479	A	G	-0.0005591	0.0136983
1:81514478_G_A	1	81514478	G	A	-0.0003246	0.00653923
1:76967656_G_A	1	76967656	G	A	0.00050011	0.0127465
1:80440443_T_C	1	80440443	T	C	0.00042852	0.00568662
1:80876709_G_A	1	80876709	G	A	0.00250783	0.16986
1:81737306_T_C	1	81737306	T	C	0.00038102	0.00681092
1:77254137_A_G	1	77254137	A	G	-0.0019414	0.14152
1:78270841_G_A	1	78270841	G	A	-0.0004861	0.0149791
1:77238963_G_A	1	77238963	G	A	-0.0015255	0.100913
1:80702046_G_T	1	80702046	G	T	-0.0006056	0.974969
1:81207292_G_A	1	81207292	G	A	0.00160552	0.0966062
1:81314321_C_T	1	81314321	C	T	0.00097518	0.0530779
1:77330292_G_A	1	77330292	G	A	0.00052418	0.0172945
1:80224412_C_A	1	80224412	C	A	0.00077864	0.952112
1:81624494_G_A	1	81624494	G	A	0.00065317	0.0294108
1:77193659_C_A	1	77193659	C	A	-0.0011339	0.0663733
1:79469887_C_T	1	79469887	C	T	-0.0016516	0.161852
1:81189813_T_C	1	81189813	T	C	0.0018415	0.215051
1:78893518_G_T	1	78893518	G	T	0.00031821	0.00748006
1:80465426_C_T	1	80465426	C	T	0.00032707	0.00507873
1:81523485_T_G	1	81523485	T	G	-0.0008668	0.0541521
1:78232570_G_C	1	78232570	G	C	0.00032728	0.00641314
1:81088180_A_C	1	81088180	A	C	0.00079337	0.0371316
1:76743593_G_C	1	76743593	G	C	0.00042014	0.0108808
1:80891598_C_G	1	80891598	C	G	0.00054609	0.0204128
1:80147568_A_G	1	80147568	A	G	0.00115138	0.915233
1:76564467_T_C	1	76564467	T	C	0.00217472	0.398666
1:81103639_C_T	1	81103639	C	T	0.00055155	0.0215317
1:81632172_T_C	1	81632172	T	C	-0.0007687	0.0317061
1:50718961_C_T	1	50718961	C	T	-0.0014165	0.0648551
1:53137585_G_A	1	53137585	G	A	-0.0006867	0.0242444
1:49633747_C_T	1	49633747	C	T	-0.0003303	0.00892439
1:53846086_A_C	1	53846086	A	C	0.00039929	0.00765582
1:52884430_T_G	1	52884430	T	G	0.00057409	0.0117913
1:50837341_T_C	1	50837341	T	C	0.00026447	0.00529253
1:50792686_G_A	1	50792686	G	A	-0.0013551	0.112237
1:51975211_A_G	1	51975211	A	G	0.00134348	0.0757728
1:49003131_G_A	1	49003131	G	A	0.0008611	0.0331573
1:50643501_A_G	1	50643501	A	G	-0.0005918	0.0229055
1:49429742_G_A	1	49429742	G	A	-0.0007235	0.0410258
1:51632964_G_A	1	51632964	G	A	-0.00205	0.330654
1:51952471_C_T	1	51952471	C	T	-0.0008564	0.0469022
1:49043373_A_G	1	49043373	A	G	0.00080048	0.0397535
1:48410884_A_G	1	48410884	A	G	0.00064264	0.0257406
1:51670581_T_C	1	51670581	T	C	0.00129104	0.0893351
1:51836915_A_T	1	51836915	A	T	0.00182125	0.223593
1:52075015_T_C	1	52075015	T	C	-0.0013337	0.0994561
1:51762087_A_G	1	51762087	A	G	0.00171343	0.202384
1:48192754_G_A	1	48192754	G	A	0.00215346	0.271232
1:53170597_G_A	1	53170597	G	A	-0.0004388	0.0194946
1:53845094_C_G	1	53845094	C	G	-0.0004422	0.00929066
1:50769685_A_G	1	50769685	A	G	0.00171037	0.216359
1:51713728_C_T	1	51713728	C	T	-0.0004413	0.0238338
1:48188038_G_C	1	48188038	G	C	-0.000327	0.00804296
1:52072442_C_T	1	52072442	C	T	0.00117729	0.111922
1:53481733_T_A	1	53481733	T	A	-0.0005238	0.0255038
1:49067379_C_T	1	49067379	C	T	0.00158271	0.17939
1:52819530_A_C	1	52819530	A	C	0.00068008	0.0337431
1:50595983_G_A	1	50595983	G	A	-0.0017518	0.30775
1:50717056_G_A	1	50717056	G	A	0.00116115	0.881814
1:219574781_C_G	1	219574781	C	G	-0.0003558	0.00671495
1:219744291_C_A	1	219744291	C	A	-0.0008914	0.026382
1:220576602_C_G	1	220576602	C	G	-0.0024353	0.80292
1:222932598_C_T	1	222932598	C	T	0.00053608	0.0147704
1:220894560_C_T	1	220894560	C	T	-0.0005629	0.0177174
1:219966216_G_C	1	219966216	G	C	-0.0002338	0.00510139
1:219344777_G_C	1	219344777	G	C	-0.0004036	0.0138152
1:221481232_A_G	1	221481232	A	G	-0.0007361	0.0322553
1:220626267_G_A	1	220626267	G	A	0.00056341	0.0193654
1:220685323_C_T	1	220685323	C	T	0.00093945	0.0671151
1:222076561_C_T	1	222076561	C	T	0.00063853	0.024936
1:219945164_C_T	1	219945164	C	T	-0.0008542	0.0508895
1:219903002_A_G	1	219903002	A	G	0.00129498	0.891499
1:219218378_T_G	1	219218378	T	G	-0.000793	0.0565787
1:219822812_G_A	1	219822812	G	A	-0.0001956	0.00589326
1:219857374_T_C	1	219857374	T	C	-0.0001906	0.00841114
1:249092395_A_C	1	249092395	A	C	0.0010711	0.0403453
1:248280773_T_C	1	248280773	T	C	0.00105065	0.054995
1:248907749_T_C	1	248907749	T	C	0.00047311	0.0125531
1:248104922_G_A	1	248104922	G	A	-0.0002302	0.00500369
1:248050995_G_A	1	248050995	G	A	-0.0003356	0.0101558
1:249174650_A_C	1	249174650	A	C	0.00093331	0.0613427
1:119976389_A_G	1	119976389	A	G	0.00047514	0.00613091
1:120420586_T_G	1	120420586	T	G	-0.0004165	0.00852378
1:120347632_C_T	1	120347632	C	T	-0.0018968	0.840374
1:118577714_A_G	1	118577714	A	G	-0.0005642	0.0153014
1:120379011_C_T	1	120379011	C	T	-0.0002673	0.00554569
1:120335574_G_A	1	120335574	G	A	-0.0023744	0.415892
1:120409225_T_C	1	120409225	T	C	-0.0002395	0.00557688
1:56659247_A_G	1	56659247	A	G	-0.000466	0.0112594
1:56795570_A_G	1	56795570	A	G	-0.0005558	0.0129808
1:56645557_T_G	1	56645557	T	G	-0.0003549	0.00632062
1:56727938_A_G	1	56727938	A	G	-0.0024436	0.315636
1:58845559_T_A	1	58845559	T	A	0.00069114	0.0205482
1:56927949_C_T	1	56927949	C	T	0.00035378	0.00587242
1:57670034_T_C	1	57670034	T	C	-0.0011592	0.925585
1:57380548_G_A	1	57380548	G	A	-0.0004489	0.0132849
1:56498273_T_C	1	56498273	T	C	0.00030967	0.00660805
1:57432150_C_T	1	57432150	C	T	-0.000381	0.0122495
1:56498806_C_T	1	56498806	C	T	0.00112962	0.0749222
1:56346410_C_G	1	56346410	C	G	0.0004964	0.0123594
1:55936899_T_C	1	55936899	T	C	0.00090453	0.0432414
1:55962628_T_C	1	55962628	T	C	0.00044961	0.0118239
1:56128708_T_C	1	56128708	T	C	-0.0015226	0.211576
1:55847507_G_A	1	55847507	G	A	-0.0015251	0.843955
1:56438354_A_T	1	56438354	A	T	-0.0019282	0.358764
1:55525722_G_A	1	55525722	G	A	0.00036718	0.0107234
1:57199452_A_C	1	57199452	A	C	-0.0009169	0.0609552
1:57199205_C_T	1	57199205	C	T	-0.0004769	0.0133551
1:12685566_G_A	1	12685566	G	A	0.00043817	0.00553105
1:12659061_G_A	1	12659061	G	A	0.00127246	0.0826067
1:11222034_A_G	1	11222034	A	G	-0.0003006	0.00686827
1:11326788_C_T	1	11326788	C	T	-0.0021791	0.332307
1:11688387_T_A	1	11688387	T	A	0.00133612	0.798366
1:11054653_T_C	1	11054653	T	C	-0.0005239	0.0301707
1:30110333_T_C	1	30110333	T	C	0.00055018	0.00882037
1:29799026_G_C	1	29799026	G	C	-0.0023331	0.774387
1:29796218_C_T	1	29796218	C	T	-0.0017416	0.852872
1:28608628_G_A	1	28608628	G	A	0.00032889	0.00950637
1:29465335_C_G	1	29465335	C	G	-0.0024408	0.3376
1:30143396_C_T	1	30143396	C	T	-0.0007085	0.0231886
1:29868256_G_A	1	29868256	G	A	-0.0003572	0.00989399
1:29874859_C_T	1	29874859	C	T	-0.0004449	0.0134877
1:28920274_A_G	1	28920274	A	G	0.00038545	0.0114243
1:30148450_G_A	1	30148450	G	A	0.00022502	0.00522574
1:30314299_T_G	1	30314299	T	G	0.00040284	0.0108302
1:30036202_A_G	1	30036202	A	G	0.00047065	0.0147376
1:29765955_A_G	1	29765955	A	G	-0.0019021	0.398556
1:196293143_G_T	1	196293143	G	T	-0.0004224	0.00937579
1:196586490_G_A	1	196586490	G	A	-0.0002992	0.00603826
1:197872019_G_T	1	197872019	G	T	-0.0018322	0.268667
1:197882690_C_T	1	197882690	C	T	-0.002095	0.537584
1:195282854_G_A	1	195282854	G	A	0.00042926	0.00524437
1:197942118_G_A	1	197942118	G	A	0.00230105	0.604309
1:197877103_A_G	1	197877103	A	G	0.00214654	0.471408
1:196837098_G_T	1	196837098	G	T	-0.0002428	0.00633887
1:30732681_C_T	1	30732681	C	T	0.00227368	0.149209
1:31222316_A_G	1	31222316	A	G	-0.0024361	0.304372
1:30980786_G_A	1	30980786	G	A	-0.0032605	0.450157
1:31983982_T_A	1	31983982	T	A	0.00048163	0.0109977
1:30726851_C_T	1	30726851	C	T	-0.0003748	0.0126899
1:31350122_T_G	1	31350122	T	G	-0.000615	0.027591
1:30735051_C_A	1	30735051	C	A	0.00125967	0.103973
1:30427059_A_T	1	30427059	A	T	0.00045722	0.0124877
1:30910906_C_T	1	30910906	C	T	-0.0003525	0.015416
1:31476830_T_C	1	31476830	T	C	-0.0012999	0.879132
1:30754665_A_G	1	30754665	A	G	-0.0008126	0.0523878
1:31518042_G_A	1	31518042	G	A	-0.0002884	0.00669644
1:31687831_C_T	1	31687831	C	T	-0.0022074	0.555445
1:30757509_C_A	1	30757509	C	A	0.00035729	0.00950954
1:30738387_A_G	1	30738387	A	G	0.0016336	0.239699
1:31504061_T_C	1	31504061	T	C	-0.0015718	0.176696
1:31870313_G_C	1	31870313	G	C	0.00137471	0.124119
1:30719262_T_A	1	30719262	T	A	-0.0002772	0.0113298
1:31392610_T_A	1	31392610	T	A	-0.0003581	0.00995125
1:75909305_T_C	1	75909305	T	C	-0.0004347	0.00927629
1:75561689_A_C	1	75561689	A	C	0.00068475	0.0211317
1:76150568_T_C	1	76150568	T	C	0.00032916	0.00512066
1:76882570_C_T	1	76882570	C	T	-0.0006936	0.019249
1:74595458_A_G	1	74595458	A	G	0.00043211	0.0102176
1:76940551_C_T	1	76940551	C	T	-0.0007184	0.0192588
1:74572255_C_A	1	74572255	C	A	-0.0024431	0.479131
1:76233169_C_T	1	76233169	C	T	0.00090763	0.0400865
[truncated: 25,242 more rows]
