# Supplementary material for: Polygenic risk modeling for prediction of epithelial ovarian cancer risk
Source: Eur J Hum Genet. 2022 Jan 14;30(3):349–62. doi: 10.1038/s41431-021-00987-7 (PMC8904525; doi:10.1038/s41431-021-00987-7)
Supplement: Supplementary file 8 — Table S5-Stepwise OCAC CIMBA Weights [file 41431_2021_987_MOESM8_ESM.xlsx]

## Sheet: Table_S5_stepwise_OCAC_CIMBA
Table S5: Effect estimates (weights) of SNPs selected for stepwise model using OCAC-CIMBA summary statistics
SNP	Chromosome	Position	Reference	Effect	Beta	EAF
1:22468215_C_T	1	22468215	C	T	0.0808	0.155486
1:38082122_G_A	1	38082122	G	A	0.0835	0.254292
2:111818658_A_C	2	111818658	A	C	0.0642	0.252134
2:111915946_G_T	2	111915946	G	T	-0.0118	0.186134
2:113973964_T_C	2	113973964	T	C	0.0518424	0.464965
2:113979364_G_A	2	113979364	G	A	0.0322626	0.149592
2:177037831_C_G	2	177037831	C	G	-0.1005	0.680296
3:156402487_C_T	3	156402487	C	T	0.3647	0.0494519
3:190531882_G_A	3	190531882	G	A	-0.0668	0.303218
4:70577859_G_A	4	70577859	G	A	-0.0574	0.351856
5:1279790_C_T	5	1279790	C	T	0.0351135	0.258965
5:1285974_C_A	5	1285974	C	A	0.0589602	0.330049
5:1287194_G_A	5	1287194	G	A	-0.0849278	0.570409
5:1295349_A_G	5	1295349	A	G	-0.0797175	0.306276
5:54476556_G_A	5	54476556	G	A	-0.0666	0.730798
8:82653644_A_G	8	82653644	A	G	0.1294	0.0678244
8:128817883_A_G	8	128817883	A	G	0.0759846	0.456948
8:129069820_G_A	8	129069820	G	A	-0.0692237	0.375132
8:129217984_G_C	8	129217984	G	C	0.048478	0.477535
8:129551633_G_A	8	129551633	G	A	-0.175939	0.130493
9:16914716_G_A	9	16914716	G	A	-0.139195	0.204783
9:16914835_A_C	9	16914835	A	C	-0.101013	0.322426
9:19044489_G_A	9	19044489	G	A	0.0788	0.136561
9:106912892_G_A	9	106912892	G	A	0.0581903	0.547349
9:136155000_C_T	9	136155000	C	T	0.0931	0.196517
10:21821274_G_A	10	21821274	G	A	0.0799	0.331184
10:112011084_A_G	10	112011084	A	G	0.0752	0.148067
12:121415293_G_A	12	121415293	G	A	-0.0593	0.579263
15:91535329_G_T	15	91535329	G	T	-0.080407	0.133133
17:36100767_A_G	17	36100767	A	G	-0.0582	0.602031
17:44790203_A_G	17	44790203	A	G	0.102556	0.201454
17:46472432_C_G	17	46472432	C	G	0.118166	0.272844
18:21425852_T_C	18	21425852	T	C	-0.0283	0.61887
19:17390291_T_C	19	17390291	T	C	0.0796744	0.296534
19:17409380_C_T	19	17409380	C	T	-0.0612838	0.51289
21:36080398_T_C	21	36080398	T	C	-0.0599	0.406715
