# Supplementary material for: Polygenic risk modeling for prediction of epithelial ovarian cancer risk
Source: Eur J Hum Genet. 2022 Jan 14;30(3):349–62. doi: 10.1038/s41431-021-00987-7 (PMC8904525; doi:10.1038/s41431-021-00987-7)
Supplement: Supplementary file 9 — Table S6- Select and Shrink OCAC CIMBA Weights [file 41431_2021_987_MOESM9_ESM.xlsx]

## Sheet: Table_S6_select_shrink_OCAC_CIM
Table S6: Effect estimates (weights) of SNPs selected for select and shrink model using OCAC-CIMBA summary statistics
SNP	Chromosome	Position	Reference	Effect	Beta	EAF
1:38082123_C_T	1	38082123	C	T	0.063774	0.2564
1:38016705_C_T	1	38016705	C	T	0.00288938	0.2236
1:38065390_C_T	1	38065390	C	T	-0.0013204	0.5846
1:38098035_C_G	1	38098035	G	C	-0.000646855	0.7446
1:37968347_T_A	1	37968347	T	A	0.000578515	0.1427
1:37902135_T_C	1	37902135	C	T	-0.00158374	0.5743
1:38115672_A_C	1	38115672	C	A	0.00138589	0.9491
1:38096429_G_A	1	38096429	G	A	0.000711455	0.4454
1:38058597_T_C	1	38058597	C	T	0.00140747	0.922
1:37902115_A_G	1	37902115	G	A	-0.00141468	0.446
1:38116580_G_A	1	38116580	G	A	-0.00142505	0.2583
1:38144268_G_T	1	38144268	G	T	0.00116039	0.3889
1:37972258_T_G	1	37972258	G	T	0.00123525	0.7541
1:37804796_G_T	1	37804796	G	T	0.00169464	0.1891
1:38101071_G_C	1	38101071	G	C	0.000949513	0.6682
1:38032294_C_T	1	38032294	C	T	0.000319026	0.0497
1:37898424_T_G	1	37898424	G	T	-0.000959958	0.3676
1:37855663_C_T	1	37855663	C	T	0.00030126	0.0052
1:37698820_T_C	1	37698820	C	T	-0.0005852	0.9808
1:38070732_T_C	1	38070732	C	T	0.000803901	0.816
1:37900173_A_G	1	37900173	G	A	-0.000584569	0.3789
1:37807938_T_C	1	37807938	C	T	0.00121997	0.3274
1:37785148_T_C	1	37785148	C	T	-0.00160685	0.7066
1:37896309_G_C	1	37896309	G	C	0.0006606	0.6998
1:37908547_C_G	1	37908547	G	C	3.27367e-07	0.9029
1:38139333_C_T	1	38139333	C	T	0.000809412	0.3514
1:37936252_T_C	1	37936252	C	T	-0.000839373	0.8343
1:38271495_G_A	1	38271495	G	A	-0.000955947	0.533
1:34663147_C_T	1	34663147	C	T	0.00033317	0.0068
1:38090257_C_T	1	38090257	C	T	0.000305137	0.0155
1:38431891_A_T	1	38431891	T	A	-0.00121805	0.5983
1:38117614_T_C	1	38117614	C	T	0.000971953	0.3333
1:38115035_C_A	1	38115035	C	A	-0.000322791	0.8711
1:38141875_T_C	1	38141875	C	T	0.000429418	0.982
1:38122178_G_A	1	38122178	G	A	-0.000685208	0.1337
1:34649129_G_A	1	34649129	G	A	0.000754746	0.0292
1:38054140_G_A	1	38054140	G	A	0.000270631	0.0358
1:22468215_C_T	1	22468215	C	T	0.0187687	0.1532
1:22484575_T_C	1	22484575	C	T	-0.0138947	0.7322
1:22472506_G_A	1	22472506	G	A	0.00307513	0.2053
1:22499255_G_T	1	22499255	G	T	-0.00547211	0.5225
1:22480241_T_C	1	22480241	C	T	-0.0027605	0.6816
1:22348409_G_A	1	22348409	G	A	0.00145203	0.1546
1:22485871_T_G	1	22485871	G	T	-0.00160521	0.6102
1:22506437_A_G	1	22506437	G	A	-0.00134292	0.7352
1:22493825_G_C	1	22493825	G	C	-0.00212775	0.4017
1:22695412_T_C	1	22695412	C	T	0.00292915	0.543
1:22397199_C_T	1	22397199	C	T	-0.00146332	0.6632
1:22690364_G_A	1	22690364	G	A	-0.00432929	0.4538
1:22388297_G_A	1	22388297	G	A	-0.00162238	0.1922
1:21266686_G_A	1	21266686	G	A	0.000590399	0.0069
1:22686594_G_A	1	22686594	G	A	-0.00190696	0.2603
1:22492738_T_C	1	22492738	C	T	-0.00105908	0.3717
1:22577620_A_G	1	22577620	G	A	-0.00108476	0.7522
1:21908617_G_A	1	21908617	G	A	0.000625409	0.009
1:20993151_T_G	1	20993151	G	T	0.00284507	0.2008
1:23743581_C_G	1	23743581	G	C	-0.00270941	0.2023
1:20902334_C_G	1	20902334	G	C	-0.00156738	0.9321
1:22612493_C_G	1	22612493	G	C	0.00161011	0.7854
1:21897427_G_A	1	21897427	G	A	-0.000771999	0.0189
1:20577891_C_A	1	20577891	C	A	0.00349426	0.476
1:22608378_G_A	1	22608378	G	A	-0.000916761	0.0867
1:20999804_T_C	1	20999804	C	T	0.00214297	0.7664
1:20618450_G_A	1	20618450	G	A	0.00275244	0.2946
1:22576398_C_G	1	22576398	G	C	-0.0011569	0.6373
1:20965942_G_A	1	20965942	G	A	-0.00273196	0.5994
1:22551813_T_C	1	22551813	C	T	0.00103282	0.4881
1:24200921_T_C	1	24200921	C	T	0.00286685	0.4518
1:23712625_G_A	1	23712625	G	A	-0.00114804	0.0562
1:22424075_C_G	1	22424075	G	C	-0.000401807	0.9786
1:22496841_C_T	1	22496841	C	T	0.000329081	0.0143
1:23354814_C_T	1	23354814	C	T	0.00216481	0.4918
1:23714665_C_T	1	23714665	C	T	0.00164763	0.8543
1:22595303_A_T	1	22595303	T	A	0.00164605	0.6682
1:22600073_T_C	1	22600073	C	T	0.00117155	0.6687
1:23366884_A_G	1	23366884	G	A	0.00174081	0.8325
1:21933467_T_C	1	21933467	C	T	-0.000634279	0.9818
1:22552969_C_G	1	22552969	G	C	0.00131612	0.7186
1:20622272_C_T	1	20622272	C	T	0.00126916	0.0826
1:23706760_G_A	1	23706760	G	A	0.00154707	0.8445
1:21892956_A_T	1	21892956	T	A	-0.000321816	0.9948
1:22592949_A_G	1	22592949	G	A	0.000913507	0.9342
1:22531542_G_A	1	22531542	G	A	0.000363539	0.0684
1:20936728_C_T	1	20936728	C	T	0.00087281	0.0556
1:23539010_G_A	1	23539010	G	A	-0.00162094	0.2417
1:20153381_G_A	1	20153381	G	A	0.000997405	0.0456
1:23982843_C_G	1	23982843	G	C	-0.00206243	0.4923
1:22441865_C_T	1	22441865	C	T	-0.000630066	0.55
1:20636232_G_A	1	20636232	G	A	0.00136661	0.1057
1:22641007_C_T	1	22641007	C	T	-0.000936551	0.0534
1:22602254_G_A	1	22602254	G	A	0.00091708	0.1844
1:179853500_T_G	1	179853500	G	T	-0.00435449	0.9919
1:179423491_G_A	1	179423491	G	A	0.00479348	0.3972
1:179458648_A_G	1	179458648	G	A	-0.0032069	0.4554
1:179459460_C_A	1	179459460	C	A	0.00246725	0.6434
1:178910281_G_A	1	178910281	G	A	-0.000703098	0.0122
1:179839483_A_G	1	179839483	G	A	-0.0019272	0.949
1:179582121_C_T	1	179582121	C	T	-0.00218531	0.2647
1:179794602_A_G	1	179794602	G	A	-0.00308015	0.8586
1:179559632_T_C	1	179559632	C	T	-0.00245571	0.5351
1:179802378_C_T	1	179802378	C	T	0.00175176	0.1069
1:180111859_A_C	1	180111859	C	A	-0.000998524	0.9693
1:180503631_C_T	1	180503631	C	T	0.000496946	0.0062
1:178630429_C_T	1	178630429	C	T	0.00183009	0.0802
1:178440020_T_A	1	178440020	T	A	-0.000638996	0.0149
1:179719124_G_A	1	179719124	G	A	-0.00182266	0.7717
1:180869516_A_G	1	180869516	G	A	0.00301526	0.4934
1:179883329_A_G	1	179883329	G	A	0.000441551	0.9914
1:179521932_G_T	1	179521932	G	T	0.00160402	0.3473
1:179290195_C_T	1	179290195	C	T	-0.00179802	0.2465
1:179714032_T_G	1	179714032	G	T	0.00181836	0.4418
1:180010911_A_G	1	180010911	G	A	-0.00129435	0.9394
1:178591755_C_G	1	178591755	G	C	-0.00112365	0.9433
1:178531036_C_T	1	178531036	C	T	0.00152694	0.1333
1:178807793_G_T	1	178807793	G	T	-0.000579019	0.0113
1:179307959_T_A	1	179307959	T	A	0.00132104	0.2701
1:179765035_T_C	1	179765035	C	T	-0.00035263	0.9948
1:179225667_G_A	1	179225667	G	A	0.000324329	0.0054
1:179004170_G_C	1	179004170	G	C	0.000319395	0.0062
1:177999794_G_A	1	177999794	G	A	-0.000456079	0.0119
1:179434331_T_C	1	179434331	C	T	-0.0013499	0.8177
1:179766172_T_G	1	179766172	G	T	-0.00175984	0.774
1:177649180_G_T	1	177649180	G	T	-0.00250373	0.5074
1:179282187_G_T	1	179282187	G	T	-0.000470336	0.0125
1:180169367_C_T	1	180169367	C	T	0.000892478	0.0345
1:178011250_C_A	1	178011250	C	A	-0.0014897	0.1369
1:178617773_A_G	1	178617773	G	A	-0.00213005	0.6223
1:179335138_A_G	1	179335138	G	A	-0.00117156	0.7403
1:180165204_A_T	1	180165204	T	A	-0.001395	0.9077
1:177862131_A_T	1	177862131	T	A	-0.000836756	0.967
1:179795778_C_T	1	179795778	C	T	0.000498564	0.0134
1:179311602_T_G	1	179311602	G	T	-0.00109291	0.2695
1:4839850_G_C	1	4839850	G	C	-0.0115009	0.7527
1:4831320_G_A	1	4831320	G	A	-0.00319162	0.6336
1:4735261_A_G	1	4735261	G	A	0.00227574	0.735
1:4736456_G_T	1	4736456	G	T	-0.00290758	0.5294
1:5835569_G_A	1	5835569	G	A	0.000910307	0.0337
1:4781922_C_G	1	4781922	G	C	-0.0006227	0.9807
1:4263677_C_T	1	4263677	C	T	0.00192188	0.205
1:4450518_C_G	1	4450518	G	C	-0.000601174	0.9832
1:5137669_T_C	1	5137669	C	T	0.000427675	0.9906
1:4234812_C_T	1	4234812	C	T	-0.00197744	0.3649
1:4234792_G_A	1	4234792	G	A	-0.00209686	0.4578
1:5238873_G_A	1	5238873	G	A	0.0025703	0.4654
1:4231796_T_C	1	4231796	C	T	-0.00193503	0.5391
1:5896086_A_C	1	5896086	C	A	-0.00245443	0.4908
1:4850823_T_C	1	4850823	C	T	0.00167238	0.6446
1:5233631_G_A	1	5233631	G	A	0.00109679	0.0545
1:4659903_G_A	1	4659903	G	A	0.00131119	0.0851
1:4932655_C_A	1	4932655	C	A	-0.000806776	0.0345
1:4233728_T_C	1	4233728	C	T	-0.00174476	0.7038
1:5090997_A_G	1	5090997	G	A	0.0021729	0.5911
1:4730216_C_T	1	4730216	C	T	-0.000682254	0.0242
1:3586250_C_T	1	3586250	C	T	0.00638953	0.0802
1:3587377_C_A	1	3587377	C	A	0.00315705	0.1595
1:3584771_T_C	1	3584771	C	T	-0.00234395	0.7632
1:3691264_A_G	1	3691264	G	A	-0.00278403	0.4663
1:3747580_C_T	1	3747580	C	T	-0.00240388	0.4252
1:175016178_T_C	1	175016178	C	T	-0.00637437	0.7356
1:173166247_A_G	1	173166247	G	A	-0.00378352	0.3242
1:175001850_C_G	1	175001850	G	C	0.00238331	0.8569
1:173106038_C_G	1	173106038	G	C	0.00283383	0.6425
1:173126260_T_C	1	173126260	C	T	0.00236666	0.7821
1:175061938_C_A	1	175061938	C	A	0.0034785	0.4687
1:173949332_A_G	1	173949332	G	A	-0.00292544	0.7759
1:173367855_G_A	1	173367855	G	A	0.000730244	0.0109
1:175013936_T_A	1	175013936	T	A	0.00177692	0.122
1:173837306_T_C	1	173837306	C	T	0.00209101	0.7729
1:173878471_A_G	1	173878471	G	A	0.00240283	0.679
1:173129213_T_C	1	173129213	C	T	0.00279231	0.4152
1:174880809_A_T	1	174880809	T	A	0.002119	0.6197
1:173178463_C_T	1	173178463	C	T	0.0020951	0.4609
1:174923346_T_C	1	174923346	C	T	0.00229475	0.356
1:174810196_A_G	1	174810196	G	A	-0.000484412	0.9915
1:173651354_A_T	1	173651354	T	A	-0.00068458	0.9746
1:175029932_T_G	1	175029932	G	T	-0.00225687	0.5598
1:175077460_T_C	1	175077460	C	T	0.000635606	0.9759
1:173116522_C_A	1	173116522	C	A	0.000658321	0.0172
1:173251856_A_G	1	173251856	G	A	0.00181269	0.3327
1:175739003_C_T	1	175739003	C	T	0.00250211	0.5264
1:174725607_A_T	1	174725607	T	A	0.000976138	0.9088
1:173213935_T_A	1	173213935	T	A	0.00148643	0.4209
1:173213234_G_A	1	173213234	G	A	0.000768156	0.03
1:173775403_A_G	1	173775403	G	A	-0.000477132	0.9873
1:175049009_G_T	1	175049009	G	T	0.000930146	0.0928
1:173226723_C_T	1	173226723	C	T	0.00073051	0.0345
1:173203439_A_C	1	173203439	C	A	-0.00077306	0.9525
1:175044065_C_T	1	175044065	C	T	0.000654942	0.0422
1:173105511_A_G	1	173105511	G	A	0.00128244	0.6565
1:175728783_T_C	1	175728783	C	T	0.00169604	0.8033
1:44249344_A_G	1	44249344	G	A	0.00539338	0.6806
1:45472169_C_T	1	45472169	C	T	-0.00904749	0.6719
1:44171211_C_T	1	44171211	C	T	-0.00281367	0.2533
1:44119997_T_A	1	44119997	T	A	-0.00230042	0.4642
1:44131794_C_T	1	44131794	C	T	-0.00188783	0.3339
1:45503552_G_A	1	45503552	G	A	-0.00240567	0.5792
1:44868642_T_C	1	44868642	C	T	0.000693802	0.9805
1:43843538_T_C	1	43843538	C	T	-0.00220206	0.7568
1:45191602_A_G	1	45191602	G	A	-0.00105238	0.9441
1:45502494_G_A	1	45502494	G	A	0.00112124	0.0563
1:44567463_C_T	1	44567463	C	T	-0.0017098	0.1937
1:43767138_G_A	1	43767138	G	A	0.00187943	0.4694
1:45417184_T_C	1	45417184	C	T	-0.0019119	0.5905
1:44245670_A_G	1	44245670	G	A	-0.0015487	0.6569
1:44269187_T_A	1	44269187	T	A	-0.00137258	0.4583
1:44699848_T_G	1	44699848	G	T	-0.00186623	0.8015
1:44493795_A_G	1	44493795	G	A	0.00208494	0.3959
1:44072018_C_T	1	44072018	C	T	0.00152957	0.3443
1:43989773_G_A	1	43989773	G	A	-0.00126864	0.3718
1:44555478_A_G	1	44555478	G	A	-0.00121309	0.9155
1:44521269_G_A	1	44521269	G	A	-0.00126924	0.288
1:44686322_T_C	1	44686322	C	T	-0.00197119	0.7171
1:44502163_C_T	1	44502163	C	T	0.00138629	0.1249
1:45462927_C_T	1	45462927	C	T	0.000864857	0.0575
1:45462641_C_T	1	45462641	C	T	0.000866437	0.0598
1:201449926_C_G	1	201449926	G	C	0.00547106	0.8037
1:200286053_G_A	1	200286053	G	A	0.000902127	0.0051
1:201449046_G_T	1	201449046	G	T	0.00394183	0.6579
1:201462690_A_G	1	201462690	G	A	-0.00332545	0.3423
1:201437832_C_T	1	201437832	C	T	-0.00152873	0.0608
1:200197167_T_C	1	200197167	C	T	-0.000535072	0.9943
1:201455815_A_G	1	201455815	G	A	0.00150066	0.8154
1:201473993_G_A	1	201473993	G	A	0.00155842	0.6375
1:201434740_G_A	1	201434740	G	A	0.00154359	0.6179
1:201486928_T_G	1	201486928	G	T	-0.0017024	0.6416
1:201391030_C_T	1	201391030	C	T	0.000798505	0.031
1:201470936_T_C	1	201470936	C	T	-0.00132529	0.3529
1:201508050_T_C	1	201508050	C	T	-0.00144322	0.6445
1:201513188_C_A	1	201513188	C	A	0.00138495	0.5418
1:18650794_C_T	1	18650794	C	T	0.00545106	0.9248
1:18637568_C_T	1	18637568	C	T	-0.00149277	0.1163
1:18646216_C_G	1	18646216	G	C	0.000986822	0.939
1:204372523_T_C	1	204372523	C	T	0.000684914	0.9926
1:205303672_T_C	1	205303672	C	T	0.000836096	0.9804
1:204511602_C_A	1	204511602	C	A	-0.00307062	0.7157
1:204520044_A_T	1	204520044	T	A	-0.00128702	0.9479
1:204054323_G_A	1	204054323	G	A	0.00207447	0.1859
1:204166043_C_T	1	204166043	C	T	-0.00271529	0.6221
1:204074283_G_A	1	204074283	G	A	-0.00175104	0.146
1:204159178_A_G	1	204159178	G	A	-0.00195568	0.791
1:205384781_C_T	1	205384781	C	T	-0.0017954	0.1385
1:205283533_C_A	1	205283533	C	A	-0.000365345	0.0065
1:205686004_C_G	1	205686004	G	C	-0.000762474	0.9765
1:204015885_G_A	1	204015885	G	A	0.00174435	0.1834
1:204633340_A_C	1	204633340	C	A	0.00202829	0.7656
1:204156270_T_C	1	204156270	C	T	0.000437016	0.9847
1:205501469_A_G	1	205501469	G	A	-0.00229711	0.6584
1:204277919_C_T	1	204277919	C	T	-0.000559159	0.0238
1:204055452_A_G	1	204055452	G	A	-0.00229488	0.4726
1:204344953_G_A	1	204344953	G	A	0.0021435	0.2899
1:204317757_T_G	1	204317757	G	T	-0.00069876	0.9717
1:204157168_C_A	1	204157168	C	A	0.00193997	0.2975
1:205367233_A_T	1	205367233	T	A	0.000756682	0.9612
1:204588140_G_A	1	204588140	G	A	-0.00178218	0.2465
1:2836099_C_T	1	2836099	C	T	-0.00605251	0.188
1:2837444_G_A	1	2837444	G	A	-0.00269358	0.1376
1:2813474_C_A	1	2813474	C	A	-0.00250878	0.1897
1:2859724_C_T	1	2859724	C	T	-0.00182002	0.1677
1:2847488_T_C	1	2847488	C	T	0.00243661	0.5205
1:16466003_T_C	1	16466003	C	T	-0.00389166	0.9502
1:16465404_C_T	1	16465404	C	T	0.00210243	0.0791
1:16460339_G_A	1	16460339	G	A	0.00144665	0.0585
1:16459745_G_A	1	16459745	G	A	0.00108311	0.0349
1:17519207_G_T	1	17519207	G	T	-0.00291146	0.3065
1:16464936_C_T	1	16464936	C	T	0.000742203	0.022
1:16368536_C_T	1	16368536	C	T	-0.00121508	0.0647
1:15759547_T_A	1	15759547	T	A	-0.00239879	0.3529
1:15781220_C_T	1	15781220	C	T	-0.00236866	0.3304
1:16349137_G_A	1	16349137	G	A	0.000692512	0.0215
1:16495998_A_G	1	16495998	G	A	0.00133819	0.0903
1:17526654_C_T	1	17526654	C	T	-0.00185067	0.2536
1:18058784_C_T	1	18058784	C	T	0.0003855	0.0099
1:85282236_C_T	1	85282236	C	T	-0.00547393	0.2515
1:85332649_C_T	1	85332649	C	T	0.00415746	0.6937
1:85339078_C_T	1	85339078	C	T	0.00238984	0.4536
1:85267639_G_A	1	85267639	G	A	-0.00200594	0.3611
1:85247668_G_A	1	85247668	G	A	-0.00207873	0.4448
1:85246018_C_T	1	85246018	C	T	-0.00211119	0.6294
1:85933598_A_C	1	85933598	C	A	-0.00153854	0.9167
1:85629395_C_G	1	85629395	G	C	-0.000735429	0.9772
1:84026866_T_C	1	84026866	C	T	0.00134801	0.9291
1:84680825_A_T	1	84680825	T	A	-0.000441134	0.9901
1:85563927_A_G	1	85563927	G	A	-0.00132955	0.9338
1:85231031_T_G	1	85231031	G	T	-0.0004631	0.9901
1:85851308_C_T	1	85851308	C	T	-0.0012736	0.9041
1:83973532_G_C	1	83973532	G	C	-0.00081642	0.0328
1:82837457_T_C	1	82837457	C	T	0.0010463	0.9438
1:83066026_C_T	1	83066026	C	T	-0.00247311	0.3912
1:85285373_C_T	1	85285373	C	T	0.00121387	0.0798
1:83064047_C_G	1	83064047	G	C	0.00162899	0.8482
1:83038589_T_C	1	83038589	C	T	0.00136268	0.8758
1:85224514_G_A	1	85224514	G	A	0.000379503	0.0084
1:85408616_G_T	1	85408616	G	T	-0.00165776	0.2006
1:242464253_C_T	1	242464253	C	T	0.000626969	0.0084
1:242663256_A_G	1	242663256	G	A	0.00327957	0.1958
1:242919827_T_C	1	242919827	C	T	-0.000471397	0.993
1:242967686_A_G	1	242967686	G	A	0.00259279	0.702
1:156152715_G_A	1	156152715	G	A	0.00557059	0.4136
1:155145392_G_A	1	155145392	G	A	0.00104133	0.0311
1:156146218_C_T	1	156146218	C	T	0.00327502	0.5935
1:154976137_G_T	1	154976137	G	T	0.00208517	0.1612
1:154831143_A_G	1	154831143	G	A	-0.00246227	0.729
1:155796383_C_G	1	155796383	G	C	-0.00167662	0.8923
1:154853977_G_C	1	154853977	G	C	0.000940777	0.0291
1:156129968_A_G	1	156129968	G	A	-0.00202165	0.7631
1:156118596_T_C	1	156118596	C	T	0.0006006	0.9799
1:156862156_T_C	1	156862156	C	T	0.00208072	0.8899
1:155122783_G_A	1	155122783	G	A	-0.00207458	0.8572
1:156208217_G_A	1	156208217	G	A	-0.000626367	0.0162
1:155668700_G_A	1	155668700	G	A	0.00160494	0.1466
1:154787029_G_A	1	154787029	G	A	-0.00143835	0.0846
1:156158777_G_A	1	156158777	G	A	0.00124804	0.1419
1:155702311_G_T	1	155702311	G	T	-0.00046368	0.0087
1:154783756_A_G	1	154783756	G	A	-0.00245961	0.6706
1:155966833_G_C	1	155966833	G	C	0.000823537	0.025
1:154783773_C_T	1	154783773	C	T	0.00184476	0.1997
1:155678738_C_T	1	155678738	C	T	-0.000625447	0.0139
1:156189626_C_T	1	156189626	C	T	0.00190671	0.3161
1:155148779_G_T	1	155148779	G	T	-0.000464658	0.0104
1:155268958_C_T	1	155268958	C	T	0.00191692	0.2576
1:156081472_T_C	1	156081472	C	T	0.00198119	0.666
1:156293278_T_C	1	156293278	C	T	-0.00191302	0.2246
1:155033334_G_A	1	155033334	G	A	0.00158784	0.1353
1:155685477_A_G	1	155685477	G	A	-0.000968573	0.9106
1:155186742_G_A	1	155186742	G	A	0.00190061	0.3938
1:155184975_A_G	1	155184975	G	A	-0.0015957	0.4067
1:155496994_G_A	1	155496994	G	A	-0.000363669	0.0072
1:155190282_T_G	1	155190282	G	T	-0.000943796	0.9092
1:155988391_C_T	1	155988391	C	T	0.000969903	0.0867
1:154833067_C_G	1	154833067	G	C	0.00164403	0.7611
1:155300097_G_A	1	155300097	G	A	0.000686025	0.0206
1:155261156_G_A	1	155261156	G	A	0.000409496	0.0117
1:156618768_T_G	1	156618768	G	T	-0.00219616	0.5583
1:245703819_T_C	1	245703819	C	T	-0.00873946	0.5873
1:246008587_G_T	1	246008587	G	T	0.00376652	0.7724
1:246010636_G_T	1	246010636	G	T	-0.00199025	0.0751
1:245879142_C_A	1	245879142	C	A	0.00151509	0.0751
1:245797392_C_T	1	245797392	C	T	0.000705023	0.0211
1:246005438_T_C	1	246005438	C	T	-0.00222641	0.8147
1:246367971_C_T	1	246367971	C	T	-0.00217363	0.1716
1:245418431_C_G	1	245418431	G	C	0.00220339	0.6934
1:245878314_G_A	1	245878314	G	A	0.00215647	0.1699
1:246005541_A_T	1	246005541	T	A	0.00191213	0.6921
1:245343018_C_G	1	245343018	G	C	-0.00157853	0.8773
1:245428190_G_A	1	245428190	G	A	-0.00198538	0.3614
1:245717658_C_T	1	245717658	C	T	0.00178971	0.4114
1:228125436_G_T	1	228125436	G	T	-0.00300074	0.0918
1:228792956_G_A	1	228792956	G	A	0.000458974	0.0059
1:227587082_C_G	1	227587082	G	C	0.00333815	0.735
1:228181804_G_A	1	228181804	G	A	0.000659623	0.0087
1:225920222_G_A	1	225920222	G	A	-0.00273823	0.274
1:228261291_G_A	1	228261291	G	A	-0.00142168	0.076
1:228099148_A_T	1	228099148	T	A	0.00198524	0.8732
1:228368454_T_C	1	228368454	C	T	0.00265452	0.6035
1:227679714_G_T	1	227679714	G	T	-0.00182559	0.1906
1:227170297_C_T	1	227170297	C	T	0.000759268	0.0182
1:226631889_T_G	1	226631889	G	T	0.000763596	0.9763
1:229111957_G_T	1	229111957	G	T	-0.00281745	0.3108
1:225907774_T_C	1	225907774	C	T	0.00222615	0.6002
1:227354375_G_A	1	227354375	G	A	0.000700514	0.0158
1:226274735_G_T	1	226274735	G	T	-0.00114814	0.0571
1:224977143_T_C	1	224977143	C	T	-0.00222367	0.5923
1:228946242_T_C	1	228946242	C	T	-0.00165419	0.8826
1:225061429_A_G	1	225061429	G	A	0.00219107	0.4578
1:225892025_T_C	1	225892025	C	T	0.00223384	0.5845
1:226292385_C_T	1	226292385	C	T	0.00205982	0.8244
1:226044979_T_C	1	226044979	C	T	0.00132299	0.9393
1:227581308_G_A	1	227581308	G	A	-0.00139675	0.1629
1:227498217_C_G	1	227498217	G	C	0.000669744	0.9785
1:226015828_C_T	1	226015828	C	T	-0.0012912	0.0781
1:228061004_C_T	1	228061004	C	T	-0.00031372	0.0066
1:228997461_T_G	1	228997461	G	T	0.000370528	0.9923
1:227599079_G_A	1	227599079	G	A	-0.00181901	0.3966
1:226169966_G_A	1	226169966	G	A	0.00174263	0.8491
1:228387827_G_T	1	228387827	G	T	0.00191208	0.3531
1:227613594_G_A	1	227613594	G	A	-0.000696021	0.0256
1:224873300_A_G	1	224873300	G	A	0.00127902	0.912
1:227607818_G_A	1	227607818	G	A	-0.00182118	0.5374
1:228834399_C_A	1	228834399	C	A	0.000356394	0.0092
1:228381518_C_T	1	228381518	C	T	0.00150215	0.2071
1:225028836_C_T	1	225028836	C	T	0.00189847	0.588
1:224686746_G_A	1	224686746	G	A	0.000766321	0.0241
1:224948578_G_A	1	224948578	G	A	-0.000912375	0.0636
1:224910355_C_T	1	224910355	C	T	-0.0011415	0.0845
1:226026616_G_A	1	226026616	G	A	0.00160689	0.1041
1:228922262_C_A	1	228922262	C	A	0.00114522	0.0734
1:228410234_G_A	1	228410234	G	A	-0.0015854	0.7472
1:228200553_G_A	1	228200553	G	A	-0.000420443	0.0146
1:225463260_T_C	1	225463260	C	T	-0.00100945	0.9431
1:227599174_C_T	1	227599174	C	T	-0.00141496	0.8149
1:224830971_A_C	1	224830971	C	A	0.000589875	0.9749
1:169461406_G_A	1	169461406	G	A	-0.00806428	0.5431
1:169012907_G_A	1	169012907	G	A	-0.00300083	0.235
1:168716796_C_T	1	168716796	C	T	0.00085222	0.0227
1:169018388_G_A	1	169018388	G	A	-0.00323233	0.3466
1:168817001_C_T	1	168817001	C	T	0.00306076	0.4572
1:167729457_T_C	1	167729457	C	T	-0.00120465	0.9588
1:170408500_C_T	1	170408500	C	T	0.000436422	0.0069
1:167799129_A_G	1	167799129	G	A	-0.00150822	0.934
1:168738974_A_G	1	168738974	G	A	-0.0026743	0.4412
1:168803251_A_C	1	168803251	C	A	-0.00227685	0.3646
1:168696289_G_T	1	168696289	G	T	0.000876266	0.025
1:169014097_A_G	1	169014097	G	A	0.00126435	0.9296
1:169473520_A_G	1	169473520	G	A	0.00216031	0.4754
1:167560363_G_A	1	167560363	G	A	0.000644688	0.0169
1:168726370_A_C	1	168726370	C	A	-0.00182832	0.7887
1:170903938_G_T	1	170903938	G	T	-0.000795402	0.027
1:168720006_C_T	1	168720006	C	T	-0.0018552	0.2812
1:169463518_A_G	1	169463518	G	A	0.00160468	0.182
1:167631997_T_C	1	167631997	C	T	-0.000508659	0.9894
1:169034285_C_T	1	169034285	C	T	-0.00137454	0.0918
1:169016881_C_G	1	169016881	G	C	-0.00142848	0.8431
1:168582119_G_A	1	168582119	G	A	-0.00237925	0.5072
1:168865159_G_A	1	168865159	G	A	-0.000719582	0.0398
1:167602641_G_A	1	167602641	G	A	-0.00183292	0.8173
1:167788412_T_G	1	167788412	G	T	-0.00214582	0.6841
1:168412113_T_C	1	168412113	C	T	0.00111602	0.9378
1:167572665_A_G	1	167572665	G	A	0.002112	0.6727
1:168721131_A_G	1	168721131	G	A	-0.000850521	0.9574
1:168844073_C_T	1	168844073	C	T	-0.0015826	0.2368
1:34422462_C_T	1	34422462	C	T	-0.00385136	0.0796
1:34426519_T_G	1	34426519	G	T	0.00120783	0.9428
1:34412329_C_T	1	34412329	C	T	-0.000574752	0.0217
1:34636192_T_G	1	34636192	G	T	0.000519792	0.9828
1:214411398_A_G	1	214411398	G	A	-0.00415673	0.8566
1:213793728_T_C	1	213793728	C	T	0.00546334	0.3402
1:213132001_A_G	1	213132001	G	A	-0.0017158	0.947
1:217058231_A_G	1	217058231	G	A	-0.00064214	0.9918
1:213111959_C_T	1	213111959	C	T	0.00351787	0.6041
1:213967215_G_T	1	213967215	G	T	-0.00169449	0.0753
1:213120118_G_A	1	213120118	G	A	0.00177357	0.0865
1:217036198_C_T	1	217036198	C	T	0.000489972	0.0071
1:212089141_C_A	1	212089141	C	A	0.00175138	0.086
1:212097748_G_A	1	212097748	G	A	0.00291203	0.3521
1:211683994_T_A	1	211683994	T	A	0.00126941	0.0608
1:213965246_C_T	1	213965246	C	T	-0.00193019	0.1358
1:213134965_C_G	1	213134965	G	C	-0.00239224	0.4337
1:213240570_C_T	1	213240570	C	T	0.000832356	0.0303
1:213135223_T_C	1	213135223	C	T	-0.000761178	0.9714
1:213812489_A_G	1	213812489	G	A	-0.00178179	0.8279
1:213569604_C_T	1	213569604	C	T	-0.000919561	0.0403
1:213959095_C_T	1	213959095	C	T	-0.00182841	0.19
1:214154985_G_A	1	214154985	G	A	-0.000753982	0.0247
1:212018937_C_A	1	212018937	C	A	-0.00127308	0.0939
1:211697852_G_A	1	211697852	G	A	0.000589973	0.0255
1:213946695_T_C	1	213946695	C	T	0.000776867	0.9697
1:214185443_G_A	1	214185443	G	A	-0.000375606	0.0096
1:211655031_C_T	1	211655031	C	T	0.00178387	0.2108
1:230580518_G_C	1	230580518	G	C	0.000746036	0.0075
1:157468989_C_G	1	157468989	G	C	-0.00406912	0.8482
1:157449254_G_A	1	157449254	G	A	0.00381718	0.7534
1:158420702_T_C	1	158420702	C	T	0.00391382	0.6494
1:157804260_G_A	1	157804260	G	A	-0.0006371	0.016
1:158627823_C_T	1	158627823	C	T	-0.000575428	0.0132
1:158044419_C_T	1	158044419	C	T	-0.00237969	0.248
1:157414680_A_G	1	157414680	G	A	0.00178059	0.8483
1:157452142_C_T	1	157452142	C	T	0.00266733	0.463
1:157262482_T_C	1	157262482	C	T	0.00099675	0.9694
1:158426851_A_G	1	158426851	G	A	0.00290468	0.5352
1:157977359_C_T	1	157977359	C	T	0.00087844	0.0324
1:159090879_A_C	1	159090879	C	A	0.00094987	0.9607
1:157393993_G_A	1	157393993	G	A	-0.00149724	0.1658
1:158044738_C_T	1	158044738	C	T	-0.00215876	0.4351
1:158394312_A_G	1	158394312	G	A	0.0010573	0.9252
1:158067047_A_C	1	158067047	C	A	0.00207576	0.4829
1:158773573_G_A	1	158773573	G	A	-0.00150607	0.0967
1:157863716_C_T	1	157863716	C	T	0.000545964	0.0163
1:157386812_T_C	1	157386812	C	T	0.000865409	0.9477
1:158057633_C_G	1	158057633	G	C	-0.00160862	0.8024
1:158037320_G_A	1	158037320	G	A	-0.00197602	0.4057
1:157964937_G_A	1	157964937	G	A	0.000589341	0.018
1:158086161_A_C	1	158086161	C	A	-0.000253479	0.9941
1:159013044_T_C	1	159013044	C	T	0.00100128	0.9489
1:158400391_C_T	1	158400391	C	T	0.00170695	0.3354
1:157230108_T_C	1	157230108	C	T	0.00224796	0.3862
1:240091420_T_G	1	240091420	G	T	0.00658434	0.4059
1:239774393_A_G	1	239774393	G	A	0.00187934	0.8795
1:239481936_C_T	1	239481936	C	T	0.000865746	0.0319
1:239773888_A_G	1	239773888	G	A	-0.00167679	0.8791
1:238931388_C_T	1	238931388	C	T	-0.00231812	0.3024
1:240226209_T_C	1	240226209	C	T	0.00208211	0.7644
1:162820627_G_A	1	162820627	G	A	-0.00226386	0.0498
1:162822771_A_C	1	162822771	C	A	-0.00199333	0.0873
1:162336230_A_T	1	162336230	T	A	0.00396947	0.5217
1:162771534_G_T	1	162771534	G	T	-0.000824572	0.0249
1:162958403_C_A	1	162958403	C	A	-0.00248253	0.3748
1:161510516_C_G	1	161510516	G	C	-0.0014475	0.9219
1:161500975_A_G	1	161500975	G	A	0.00201128	0.796
1:163474376_A_C	1	163474376	C	A	0.00179986	0.8304
1:161674486_T_A	1	161674486	T	A	0.000614541	0.0191
1:161955899_T_C	1	161955899	C	T	-0.00189494	0.7962
1:161380701_G_C	1	161380701	G	C	0.0010596	0.0649
1:162942543_T_A	1	162942543	T	A	-0.00185204	0.2817
1:161352932_G_A	1	161352932	G	A	-0.000956715	0.0475
1:159752873_C_G	1	159752873	G	C	-0.004663	0.8461
1:9436377_G_A	1	9436377	G	A	0.0008082	0.0148
1:9470661_G_T	1	9470661	G	T	0.00113571	0.0404
1:9441905_C_G	1	9441905	G	C	0.00238514	0.6043
1:9509290_T_C	1	9509290	C	T	-0.00126188	0.9242
1:62658780_G_C	1	62658780	G	C	0.00452467	0.3569
1:62360287_G_A	1	62360287	G	A	0.00393304	0.6644
1:62661505_G_A	1	62661505	G	A	0.00312052	0.4543
1:62464383_C_T	1	62464383	C	T	0.00268338	0.2144
1:64078863_A_G	1	64078863	G	A	0.00371307	0.695
1:62353035_T_C	1	62353035	C	T	0.00228476	0.8515
1:62656612_T_C	1	62656612	C	T	-0.00205971	0.7559
1:62391060_T_G	1	62391060	G	T	-0.00200731	0.7811
1:62356397_G_A	1	62356397	G	A	0.00258065	0.5707
1:64010457_C_T	1	64010457	C	T	-0.00211527	0.1934
1:62265470_G_A	1	62265470	G	A	-0.00209747	0.2016
1:64336067_G_A	1	64336067	G	A	0.0021431	0.1742
1:62479304_G_C	1	62479304	G	C	-0.000653557	0.022
1:62677845_C_A	1	62677845	C	A	-0.00168393	0.2638
1:61959070_T_C	1	61959070	C	T	-0.00150476	0.8979
1:63745286_C_T	1	63745286	C	T	-0.000711702	0.0261
1:64374449_G_A	1	64374449	G	A	0.000316367	0.0059
1:62441225_G_A	1	62441225	G	A	-0.00165874	0.6048
1:63602922_G_A	1	63602922	G	A	-0.000611779	0.0206
1:62424254_G_A	1	62424254	G	A	0.000429627	0.0153
1:62898984_C_T	1	62898984	C	T	-0.00140766	0.1412
1:62646758_T_C	1	62646758	C	T	-0.00160175	0.3558
1:103236671_C_T	1	103236671	C	T	0.000855856	0.0139
1:103586530_T_A	1	103586530	T	A	0.00116838	0.0319
1:103738821_G_A	1	103738821	G	A	-0.0010669	0.0463
1:103750676_T_C	1	103750676	C	T	-0.00115397	0.069
1:104780640_A_G	1	104780640	G	A	-0.000909442	0.9549
1:104812126_T_C	1	104812126	C	T	-0.00079041	0.9695
1:40283051_T_G	1	40283051	G	T	-0.00229282	0.1514
1:40290011_A_G	1	40290011	G	A	-0.00248205	0.2469
1:40416437_C_T	1	40416437	C	T	-0.00262292	0.2817
1:40438329_C_T	1	40438329	C	T	-0.00330598	0.4499
1:39481688_G_A	1	39481688	G	A	0.00242582	0.1147
1:40437602_C_A	1	40437602	C	A	0.00260584	0.2551
1:39477635_T_G	1	39477635	G	T	0.00234653	0.1683
1:40282637_A_G	1	40282637	G	A	-0.00277499	0.6581
1:40278232_A_T	1	40278232	T	A	-0.00246533	0.7087
1:40290964_T_C	1	40290964	C	T	0.00149068	0.8787
1:40413098_T_C	1	40413098	C	T	-0.00244812	0.4435
1:43158510_C_T	1	43158510	C	T	0.00201617	0.118
1:43169007_A_G	1	43169007	G	A	-0.00305548	0.57
1:40289812_A_C	1	40289812	C	A	-0.00239222	0.4744
1:43209566_C_A	1	43209566	C	A	0.0024994	0.5757
1:43236164_C_T	1	43236164	C	T	0.00144855	0.0946
1:39470364_A_G	1	39470364	G	A	0.00250349	0.7087
1:39465145_C_T	1	39465145	C	T	-0.00232548	0.6915
1:41193274_C_T	1	41193274	C	T	0.000560637	0.0116
1:42834412_T_C	1	42834412	C	T	0.00171943	0.893
1:39442538_C_G	1	39442538	G	C	0.00168502	0.8588
1:41036170_A_C	1	41036170	C	A	-0.00106346	0.9584
1:41322370_G_A	1	41322370	G	A	-0.00167379	0.1001
1:43212111_C_T	1	43212111	C	T	0.0022129	0.6543
1:40303627_C_T	1	40303627	C	T	-0.00110247	0.1032
1:39434565_C_T	1	39434565	C	T	-0.00231567	0.3625
1:41005691_G_T	1	41005691	G	T	0.00241409	0.2195
1:39535259_C_T	1	39535259	C	T	0.00147604	0.1346
1:42114000_C_T	1	42114000	C	T	-0.0014657	0.0791
1:41074431_G_A	1	41074431	G	A	0.000571381	0.013
1:40440622_T_C	1	40440622	C	T	-0.00096549	0.9475
1:42325767_C_T	1	42325767	C	T	-0.000504414	0.0119
1:42882296_C_A	1	42882296	C	A	0.00124657	0.1173
1:43442925_A_G	1	43442925	G	A	-0.00204784	0.4083
1:43443376_G_C	1	43443376	G	C	-0.00167399	0.1746
1:39532268_C_T	1	39532268	C	T	-0.0014556	0.1973
1:41172510_T_C	1	41172510	C	T	0.000908452	0.9553
1:43455796_C_T	1	43455796	C	T	-0.00101511	0.0676
1:43437530_C_T	1	43437530	C	T	-0.00202492	0.493
1:40397655_G_T	1	40397655	G	T	-0.00118676	0.2498
1:58934155_A_G	1	58934155	G	A	-0.00182215	0.0612
1:58915956_T_C	1	58915956	C	T	-0.00278794	0.1327
1:58939387_T_A	1	58939387	T	A	-0.00131725	0.0526
1:59058094_T_C	1	59058094	C	T	0.00137698	0.9216
1:58218261_T_C	1	58218261	C	T	-0.00104265	0.9611
1:58388241_A_G	1	58388241	G	A	0.000644039	0.978
1:57629224_G_A	1	57629224	G	A	0.00148139	0.0814
1:58922216_G_A	1	58922216	G	A	0.00182662	0.7897
1:58845559_T_A	1	58845559	T	A	0.000663508	0.0206
1:58859656_T_C	1	58859656	C	T	0.000416152	0.9897
1:9127159_C_A	1	9127159	C	A	-0.00418729	0.5867
1:9159536_T_C	1	9159536	C	T	0.00254685	0.6989
1:9160012_A_G	1	9160012	G	A	0.00148046	0.9262
1:9139157_C_T	1	9139157	C	T	-0.00170485	0.2208
1:9143332_T_C	1	9143332	C	T	0.00196756	0.352
1:9092259_T_C	1	9092259	C	T	0.00186131	0.3391
1:9161668_T_C	1	9161668	C	T	0.00184895	0.4648
1:9132520_G_A	1	9132520	G	A	-0.00170692	0.3154
1:249092395_A_C	1	249092395	C	A	-0.0020286	0.9576
1:247330869_A_G	1	247330869	G	A	-0.00142805	0.961
1:246819155_G_A	1	246819155	G	A	0.00262183	0.1314
1:247772275_G_C	1	247772275	G	C	-0.00277283	0.2207
1:247323244_G_T	1	247323244	G	T	0.00113978	0.0563
1:246755124_T_C	1	246755124	C	T	-0.00170245	0.1023
1:248271720_C_A	1	248271720	C	A	0.00125558	0.0577
1:247547071_C_T	1	247547071	C	T	0.00122035	0.0636
1:248268582_G_A	1	248268582	G	A	0.000705512	0.0208
1:247613447_G_A	1	247613447	G	A	0.000621344	0.0133
1:249081298_A_C	1	249081298	C	A	-0.00104212	0.9472
1:247593978_G_A	1	247593978	G	A	0.00109562	0.0609
1:247597629_C_T	1	247597629	C	T	0.00138127	0.1201
1:246320331_G_A	1	246320331	G	A	-0.000281496	0.0067
1:247331674_T_C	1	247331674	C	T	-0.000275058	0.9946
1:247254534_G_A	1	247254534	G	A	-0.00188208	0.1832
1:247278445_G_A	1	247278445	G	A	0.00118312	0.0651
1:247568158_T_C	1	247568158	C	T	0.0021645	0.3271
1:17289911_C_T	1	17289911	C	T	-0.00450775	0.2975
1:17313454_G_A	1	17313454	G	A	-0.00280478	0.2376
1:17315425_G_A	1	17315425	G	A	0.00267738	0.5467
1:17444769_G_T	1	17444769	G	T	0.00224482	0.5978
1:17298496_A_G	1	17298496	G	A	-0.00160555	0.5234
1:232470122_G_T	1	232470122	G	T	0.00470321	0.6793
1:233491010_G_A	1	233491010	G	A	-0.00366315	0.2336
1:233476263_G_A	1	233476263	G	A	0.00405286	0.4397
1:233122716_C_T	1	233122716	C	T	0.00038544	0.0055
1:233541561_T_C	1	233541561	C	T	-0.00250838	0.8645
1:232757560_C_T	1	232757560	C	T	-0.00127898	0.0375
1:234118863_G_A	1	234118863	G	A	-0.00298939	0.1596
1:232761082_G_C	1	232761082	G	C	-0.00064038	0.0101
1:233458302_C_T	1	233458302	C	T	-0.00255052	0.2319
1:232501148_A_T	1	232501148	T	A	-0.00254839	0.362
1:232675605_C_T	1	232675605	C	T	-0.00275354	0.1564
1:233192433_C_T	1	233192433	C	T	-0.00248786	0.1619
1:234319312_A_C	1	234319312	C	A	-0.00306681	0.7049
1:233127458_C_T	1	233127458	C	T	-0.000592115	0.0122
1:233464877_G_T	1	233464877	G	T	0.00202823	0.144
1:233294788_G_A	1	233294788	G	A	-0.000496498	0.0124
1:232280816_C_T	1	232280816	C	T	-0.00122993	0.0443
1:233491615_T_G	1	233491615	G	T	-0.00208375	0.5186
1:231969138_C_G	1	231969138	G	C	-0.00236024	0.7609
1:232507616_G_A	1	232507616	G	A	0.00212729	0.3084
1:232311778_T_C	1	232311778	C	T	0.00127578	0.9409
1:232540884_C_T	1	232540884	C	T	0.000581748	0.0187
1:231956086_A_T	1	231956086	T	A	0.0025897	0.4176
1:234541124_C_A	1	234541124	C	A	0.0012864	0.065
1:232524172_T_C	1	232524172	C	T	0.00170072	0.7091
1:233210648_T_C	1	233210648	C	T	0.000653931	0.9789
1:232522484_G_A	1	232522484	G	A	0.00100376	0.0659
1:233491241_A_G	1	233491241	G	A	-0.000971004	0.9315
1:234431016_A_G	1	234431016	G	A	-0.000642711	0.9803
1:234330856_G_A	1	234330856	G	A	-0.00213426	0.5783
1:233973584_G_A	1	233973584	G	A	0.0020782	0.7609
1:233195595_T_C	1	233195595	C	T	0.000843843	0.9571
1:233151147_A_T	1	233151147	T	A	0.00128974	0.9022
1:233321755_G_A	1	233321755	G	A	-0.000636264	0.0218
1:233724765_C_T	1	233724765	C	T	-0.000961569	0.0482
1:232393550_C_T	1	232393550	C	T	0.00212385	0.5604
1:232508183_C_A	1	232508183	C	A	0.00151296	0.3052
1:233057105_T_C	1	233057105	C	T	0.000738592	0.9636
1:222012286_C_T	1	222012286	C	T	0.000501552	0.0052
1:221730414_T_A	1	221730414	T	A	-0.00113617	0.06
1:221666553_T_C	1	221666553	C	T	-0.000329371	0.994
1:221846431_A_G	1	221846431	G	A	0.00134748	0.8997
1:181821447_A_G	1	181821447	G	A	-0.00396268	0.6629
1:181826928_C_A	1	181826928	C	A	-0.0026008	0.676
1:181823025_G_A	1	181823025	G	A	0.000771899	0.0203
1:181636598_A_G	1	181636598	G	A	-0.00242177	0.3592
1:181686216_T_C	1	181686216	C	T	-0.00208045	0.2885
1:182624452_C_T	1	182624452	C	T	0.00040601	0.0053
1:181884496_G_A	1	181884496	G	A	0.00216225	0.3481
1:181579231_G_A	1	181579231	G	A	-0.00207999	0.2766
1:182655089_A_G	1	182655089	G	A	-0.000701611	0.9814
1:183681205_C_A	1	183681205	C	A	0.000447586	0.0058
1:181635954_A_G	1	181635954	G	A	-0.0013758	0.1547
1:182655257_G_A	1	182655257	G	A	0.00165427	0.1216
1:182649869_C_T	1	182649869	C	T	0.00118032	0.0598
1:181509935_A_G	1	181509935	G	A	-0.00131789	0.9118
1:182642857_T_C	1	182642857	C	T	0.00230874	0.6258
1:181810812_T_C	1	181810812	C	T	-0.000398131	0.9943
1:181341251_T_C	1	181341251	C	T	-0.000366575	0.9931
1:181170186_G_A	1	181170186	G	A	-0.00186857	0.7868
1:181885119_A_C	1	181885119	C	A	0.00110678	0.8812
1:181209210_A_C	1	181209210	C	A	-0.000615914	0.9732
1:182577490_G_C	1	182577490	G	C	0.00198534	0.3338
1:30110333_T_C	1	30110333	C	T	-0.000636834	0.9909
1:29799026_G_C	1	29799026	G	C	-0.00347431	0.7768
1:29796218_C_T	1	29796218	C	T	-0.0021379	0.8546
1:29600828_G_A	1	29600828	G	A	0.000777166	0.0154
1:29803432_C_T	1	29803432	C	T	-0.00245429	0.5716
1:29862806_G_A	1	29862806	G	A	-0.00178666	0.1675
1:199821973_G_A	1	199821973	G	A	-0.00153967	0.0462
1:200313197_C_T	1	200313197	C	T	0.00153588	0.0439
1:199845279_G_C	1	199845279	G	C	-0.00162239	0.0758
1:199802016_T_C	1	199802016	C	T	0.0029014	0.4829
1:201058692_T_C	1	201058692	C	T	0.00289966	0.3863
1:199879616_G_C	1	199879616	G	C	0.00249209	0.3934
1:201059084_A_G	1	201059084	G	A	0.00166166	0.1192
1:199894753_A_G	1	199894753	G	A	-0.00205144	0.4059
1:199060344_A_C	1	199060344	C	A	-0.00166888	0.871
1:199862074_T_C	1	199862074	C	T	-0.00124983	0.8933
1:198870938_T_G	1	198870938	G	T	0.000623108	0.9799
1:201101802_C_T	1	201101802	C	T	-0.00159074	0.1241
1:199975955_A_T	1	199975955	T	A	0.000537966	0.9837
1:200134764_A_G	1	200134764	G	A	-0.00037823	0.9915
1:201187890_C_T	1	201187890	C	T	-0.000404274	0.0085
1:198987865_G_A	1	198987865	G	A	0.00125486	0.09
1:200208079_C_A	1	200208079	C	A	-0.00123647	0.0912
1:201068298_T_C	1	201068298	C	T	0.00153853	0.1326
1:199771348_T_C	1	199771348	C	T	0.000755912	0.964
1:120347632_C_T	1	120347632	C	T	-0.00329871	0.8427
1:120111662_T_C	1	120111662	C	T	0.00264765	0.2876
1:120170684_C_T	1	120170684	C	T	-0.00104908	0.0425
1:120016732_T_C	1	120016732	C	T	0.00205563	0.2966
1:120124350_T_C	1	120124350	C	T	0.0020993	0.4113
1:120017526_C_A	1	120017526	C	A	-0.00189117	0.6624
1:119336825_C_A	1	119336825	C	A	-0.000961463	0.0399
1:119835789_T_C	1	119835789	C	T	-0.000565535	0.9868
1:120336182_A_C	1	120336182	C	A	0.00240755	0.5798
1:119681910_T_C	1	119681910	C	T	0.000854489	0.9704
1:120124096_T_C	1	120124096	C	T	0.0020014	0.5254
1:120344900_G_A	1	120344900	G	A	-0.00240871	0.5299
1:119776440_C_T	1	119776440	C	T	0.000446207	0.0084
1:120396298_C_T	1	120396298	C	T	0.000750969	0.0293
1:119915669_C_A	1	119915669	C	A	0.00167326	0.1761
1:120145530_G_A	1	120145530	G	A	0.000993782	0.051
1:120406847_C_A	1	120406847	C	A	0.00127331	0.0682
1:118577714_A_G	1	118577714	G	A	0.000534626	0.9842
1:117683543_C_T	1	117683543	C	T	0.0024408	0.6259
1:118966067_G_A	1	118966067	G	A	-0.00180888	0.8265
1:119976389_A_G	1	119976389	G	A	-0.000357123	0.9938
1:120008136_G_T	1	120008136	G	T	-0.00167216	0.6293
1:119240405_G_C	1	119240405	G	C	-0.000964386	0.0556
1:193877539_C_T	1	193877539	C	T	0.000768096	0.011
1:194250437_A_G	1	194250437	G	A	0.00161924	0.8978
1:192720079_A_G	1	192720079	G	A	-0.00313991	0.5043
1:192504258_G_A	1	192504258	G	A	0.0010019	0.0325
1:194119907_C_G	1	194119907	G	C	0.00165422	0.8267
1:192489565_T_G	1	192489565	G	T	-0.000348657	0.9931
1:195108615_C_T	1	195108615	C	T	0.000727821	0.0229
1:194357484_T_G	1	194357484	G	T	0.00146885	0.8486
1:192634128_T_C	1	192634128	C	T	-0.00216424	0.5745
1:194239782_C_A	1	194239782	C	A	0.00162382	0.731
1:194332257_G_C	1	194332257	G	C	0.00161012	0.7156
1:191469907_A_T	1	191469907	T	A	-0.000380751	0.9948
1:194174600_A_T	1	194174600	T	A	0.000873722	0.9366
1:195868725_A_G	1	195868725	G	A	0.000697462	0.9665
1:194364661_A_G	1	194364661	G	A	-0.00158142	0.2751
1:194506982_G_A	1	194506982	G	A	0.00188632	0.613
1:191562388_T_C	1	191562388	C	T	-0.000478921	0.9898
1:195923004_A_G	1	195923004	G	A	0.000519906	0.9847
1:192033349_C_A	1	192033349	C	A	0.00112904	0.0591
1:53846086_A_C	1	53846086	C	A	-0.00070536	0.9923
1:53849881_C_T	1	53849881	C	T	0.000560345	0.0143
1:53937254_G_T	1	53937254	G	T	0.000498963	0.0125
1:34966930_T_C	1	34966930	C	T	0.000672755	0.9869
1:32438515_T_C	1	32438515	C	T	0.00116904	0.9569
1:100086858_A_G	1	100086858	G	A	0.00492381	0.7309
1:98867549_A_G	1	98867549	G	A	-0.000566974	0.9878
1:100828914_A_G	1	100828914	G	A	-0.00293045	0.602
1:100949860_G_A	1	100949860	G	A	-0.00171897	0.1306
1:100908913_C_T	1	100908913	C	T	-0.00135959	0.0859
1:99532227_T_C	1	99532227	C	T	-0.000404746	0.9944
1:100580608_T_G	1	100580608	G	T	-0.000665162	0.9775
1:98799823_A_G	1	98799823	G	A	-0.00156672	0.8985
1:100975665_C_T	1	100975665	C	T	0.000756029	0.0254
1:99105094_A_C	1	99105094	C	A	0.0018235	0.7915
1:8403011_G_A	1	8403011	G	A	-0.00351787	0.1947
1:8808820_T_A	1	8808820	T	A	-0.00344634	0.2357
1:7114482_G_A	1	7114482	G	A	-0.00337615	0.6832
1:7157401_A_G	1	7157401	G	A	0.00323488	0.6422
1:7137637_A_G	1	7137637	G	A	0.00240643	0.2609
1:7137325_A_G	1	7137325	G	A	0.00141146	0.1476
1:7111328_T_G	1	7111328	G	T	0.0021884	0.4857
1:8677188_G_T	1	8677188	G	T	0.00209896	0.1825
1:7160954_T_A	1	7160954	T	A	-0.00194962	0.7123
1:8194962_T_C	1	8194962	C	T	-0.00060623	0.9847
1:8830640_C_T	1	8830640	C	T	0.00189051	0.2415
1:7095388_A_G	1	7095388	G	A	0.00128541	0.8908
1:6361594_C_A	1	6361594	C	A	0.000301075	0.0058
1:7033012_A_G	1	7033012	G	A	-0.00114253	0.8697
1:7095209_T_C	1	7095209	C	T	0.00169537	0.6652
1:7915521_G_A	1	7915521	G	A	-0.00123234	0.0694
1:48014457_G_A	1	48014457	G	A	0.00107974	0.0205
1:49003131_G_A	1	49003131	G	A	0.000908465	0.0335
1:48551084_C_T	1	48551084	C	T	-0.00245609	0.3781
1:49012671_A_G	1	49012671	G	A	-0.000605696	0.9795
1:48222216_C_T	1	48222216	C	T	-0.000321521	0.0071
1:48255411_C_T	1	48255411	C	T	-0.000373003	0.0077
1:107870521_A_G	1	107870521	G	A	0.00144788	0.959
1:107846098_C_T	1	107846098	C	T	-0.00149261	0.0808
1:107554563_A_C	1	107554563	C	A	0.00157267	0.8266
1:190680532_T_G	1	190680532	G	T	0.00193555	0.8676
1:190719763_G_T	1	190719763	G	T	-0.0014165	0.1058
1:191300599_G_A	1	191300599	G	A	-0.00210235	0.1561
1:191470624_G_A	1	191470624	G	A	-0.00200288	0.1474
1:190442971_G_A	1	190442971	G	A	0.00196051	0.7991
1:191087535_A_G	1	191087535	G	A	0.000280116	0.9946
1:189763076_C_A	1	189763076	C	A	-0.0017817	0.1127
1:190057680_C_T	1	190057680	C	T	-0.00227367	0.1747
1:190438327_A_G	1	190438327	G	A	-0.00199603	0.3466
1:190666683_A_G	1	190666683	G	A	0.00176614	0.7713
1:190761864_T_C	1	190761864	C	T	0.00113414	0.8963
1:191143583_G_A	1	191143583	G	A	0.000770506	0.0262
1:191614636_T_C	1	191614636	C	T	0.00124595	0.903
1:189979770_T_A	1	189979770	T	A	-0.00167487	0.2628
1:190081685_C_A	1	190081685	C	A	-0.00152779	0.1081
1:189765121_A_G	1	189765121	G	A	-0.00174701	0.2124
1:189763989_G_A	1	189763989	G	A	-0.000886021	0.0475
1:189880489_T_A	1	189880489	T	A	-0.00200532	0.3065
1:191473886_T_C	1	191473886	C	T	-0.00241929	0.4834
1:189944367_A_T	1	189944367	T	A	0.000965037	0.9555
1:190460509_T_A	1	190460509	T	A	0.00171056	0.4783
1:190693353_C_T	1	190693353	C	T	-0.00156353	0.2519
1:190157032_T_G	1	190157032	G	T	0.00128475	0.7672
1:190923380_C_T	1	190923380	C	T	0.00188192	0.194
1:191134645_C_T	1	191134645	C	T	-0.00116984	0.1534
1:189826262_A_C	1	189826262	C	A	0.00150696	0.7982
1:190061191_T_G	1	190061191	G	T	0.00163877	0.3884
1:190679019_C_G	1	190679019	G	C	-0.00138651	0.8563
1:202497477_A_G	1	202497477	G	A	-0.000624458	0.9911
1:202237216_G_A	1	202237216	G	A	0.000428765	0.007
1:202116804_G_A	1	202116804	G	A	0.000799553	0.0239
1:201999670_C_T	1	201999670	C	T	-0.00315433	0.3735
1:201981218_C_G	1	201981218	G	C	-0.00279203	0.7819
1:202093798_G_A	1	202093798	G	A	-0.00163483	0.0853
1:202057634_G_A	1	202057634	G	A	-0.000800262	0.0275
1:202047592_C_T	1	202047592	C	T	0.000598533	0.0149
1:202081222_G_A	1	202081222	G	A	0.000905928	0.0373
1:202029453_G_A	1	202029453	G	A	-0.000583384	0.0232
1:93346928_A_T	1	93346928	T	A	0.00319248	0.7331
1:93399694_T_C	1	93399694	C	T	0.00258227	0.6369
1:91687495_G_A	1	91687495	G	A	-0.00217082	0.1373
1:91554996_T_C	1	91554996	C	T	-0.00333869	0.6365
1:91736139_A_G	1	91736139	G	A	0.00145156	0.936
1:93412517_A_C	1	93412517	C	A	-0.0022158	0.412
1:93472300_A_G	1	93472300	G	A	0.00135723	0.9032
1:94560695_C_T	1	94560695	C	T	0.000652737	0.0171
1:92939959_T_C	1	92939959	C	T	0.00174975	0.8446
1:92822870_C_T	1	92822870	C	T	0.00145277	0.1163
1:92931263_G_A	1	92931263	G	A	0.00180824	0.4488
1:95343445_G_T	1	95343445	G	T	0.00127642	0.0772
1:92184253_C_G	1	92184253	G	C	0.00218369	0.5007
1:93512434_A_G	1	93512434	G	A	-0.00063977	0.9769
1:95083434_G_A	1	95083434	G	A	-0.00103317	0.0515
1:92128510_A_C	1	92128510	C	A	-0.000911926	0.9598
1:93304584_G_A	1	93304584	G	A	-0.000386497	0.0095
1:92137227_G_A	1	92137227	G	A	-0.00104949	0.0781
1:93410291_G_A	1	93410291	G	A	0.000641658	0.0245
1:95087418_T_G	1	95087418	G	T	0.000792079	0.9513
1:69267189_C_T	1	69267189	C	T	-0.00314782	0.8787
1:70189029_C_T	1	70189029	C	T	0.00181662	0.0668
1:70162590_C_G	1	70162590	G	C	-0.00226267	0.8271
1:68799568_C_T	1	68799568	C	T	-0.000928183	0.0312
1:69073619_A_T	1	69073619	T	A	0.00115736	0.9545
1:69065728_T_C	1	69065728	C	T	0.00177026	0.8954
1:70160178_T_C	1	70160178	C	T	-0.00252053	0.5461
1:70188449_T_C	1	70188449	C	T	0.00151826	0.9096
1:69261897_G_A	1	69261897	G	A	0.00131809	0.0726
1:68628228_G_A	1	68628228	G	A	0.000419838	0.0073
1:70131935_G_T	1	70131935	G	T	0.00197184	0.6327
1:216215944_G_A	1	216215944	G	A	-0.00220666	0.0989
1:216277327_C_T	1	216277327	C	T	-0.00246393	0.3258
1:216091382_T_C	1	216091382	C	T	0.00233708	0.4261
1:216056499_G_A	1	216056499	G	A	0.00187114	0.2294
1:216045162_A_C	1	216045162	C	A	0.00217313	0.6431
1:216054172_C_G	1	216054172	G	C	0.000879875	0.963
1:185534994_A_C	1	185534994	C	A	-0.00151199	0.9491
1:185497093_A_T	1	185497093	T	A	-0.00160018	0.941
1:185616935_T_C	1	185616935	C	T	-0.001065	0.9528
1:186144341_C_T	1	186144341	C	T	0.000614877	0.0138
1:185511423_A_G	1	185511423	G	A	-0.00265184	0.6879
1:185499522_C_T	1	185499522	C	T	0.000618695	0.018
1:185580260_T_C	1	185580260	C	T	-0.00133044	0.9235
1:185752967_A_T	1	185752967	T	A	-0.000715538	0.9734
1:185911697_A_T	1	185911697	T	A	-0.00218416	0.7414
1:186895086_T_C	1	186895086	C	T	-0.000357208	0.9936
1:185475626_T_C	1	185475626	C	T	-0.000931371	0.9511
1:187425153_A_G	1	187425153	G	A	-0.00131936	0.9043
1:24647248_C_T	1	24647248	C	T	-0.000709939	0.0124
1:24515823_C_T	1	24515823	C	T	-0.00202685	0.3792
1:242079974_G_A	1	242079974	G	A	-0.00417338	0.2796
1:242102631_G_A	1	242102631	G	A	-0.00260449	0.4263
1:242076181_G_A	1	242076181	G	A	-0.00224094	0.4486
1:242148832_G_A	1	242148832	G	A	0.00201616	0.3343
1:54882806_C_G	1	54882806	G	C	-0.00284616	0.8757
1:54968849_G_T	1	54968849	G	T	0.00352529	0.2699
1:54819261_G_A	1	54819261	G	A	0.00195357	0.1282
1:54950771_G_A	1	54950771	G	A	0.0017874	0.1499
1:54764433_C_A	1	54764433	C	A	-0.0017453	0.1463
1:54931396_G_T	1	54931396	G	T	0.00142776	0.1312
1:54814390_C_T	1	54814390	C	T	0.00182502	0.2466
1:54533514_A_G	1	54533514	G	A	-0.000445835	0.9881
1:54968494_T_C	1	54968494	C	T	-0.00172973	0.3139
1:54962448_C_T	1	54962448	C	T	0.00153668	0.1974
1:241659938_A_C	1	241659938	C	A	0.00332009	0.2987
1:241586834_C_T	1	241586834	C	T	0.00258291	0.1454
1:241678668_C_T	1	241678668	C	T	-0.00327285	0.6964
1:241599828_T_C	1	241599828	C	T	0.00282775	0.3518
1:241727990_A_G	1	241727990	G	A	-0.00255896	0.681
1:241061148_C_G	1	241061148	G	C	0.00205211	0.8473
1:241422993_A_G	1	241422993	G	A	-0.00100381	0.9531
1:153636401_A_G	1	153636401	G	A	-0.00185562	0.9366
1:153094132_C_G	1	153094132	G	C	-0.00124857	0.9459
1:150574256_C_T	1	150574256	C	T	-0.00325076	0.5475
1:153623412_G_C	1	153623412	G	C	0.00191153	0.1672
1:151753622_T_G	1	151753622	G	T	0.00195233	0.8521
1:151766851_T_A	1	151766851	T	A	0.00169572	0.829
1:150570170_T_G	1	150570170	G	T	0.00077741	0.9607
1:150809116_C_T	1	150809116	C	T	0.000922453	0.0404
1:150467682_G_C	1	150467682	G	C	0.000342215	0.0053
1:152159773_C_T	1	152159773	C	T	0.00216664	0.4196
1:99396256_C_T	1	99396256	C	T	0.000512176	0.0099
1:146527879_A_G	1	146527879	G	A	0.00346311	0.5353
1:147143462_G_A	1	147143462	G	A	-0.00195404	0.1029
1:147111802_A_G	1	147111802	G	A	0.00226403	0.8783
1:147130275_G_A	1	147130275	G	A	0.00325755	0.4526
1:146748962_C_G	1	146748962	G	C	-0.0022986	0.7163
1:146535394_A_C	1	146535394	C	A	0.00240337	0.477
1:146787380_T_A	1	146787380	T	A	0.00233149	0.3857
1:147098881_T_C	1	147098881	C	T	-0.0013685	0.1035
1:147022059_G_T	1	147022059	G	T	-0.000870114	0.069
1:194489862_A_C	1	194489862	C	A	-0.000366244	0.9946
1:95709197_C_T	1	95709197	C	T	-0.000701754	0.0206
1:97500815_A_G	1	97500815	G	A	-0.000344458	0.9926
1:95775349_C_T	1	95775349	C	T	0.00145303	0.0732
1:96264329_G_A	1	96264329	G	A	0.00147277	0.0802
1:98257759_C_T	1	98257759	C	T	-0.000483051	0.0118
1:95424558_T_C	1	95424558	C	T	0.00131841	0.9234
1:96242713_C_A	1	96242713	C	A	-0.00132547	0.0897
1:95385954_T_C	1	95385954	C	T	0.000305573	0.994
1:95669094_C_A	1	95669094	C	A	0.00162795	0.1318
1:96759844_C_T	1	96759844	C	T	-0.000368785	0.0058
1:12169977_C_G	1	12169977	G	C	0.00196011	0.9239
1:12659061_G_A	1	12659061	G	A	0.0015696	0.0833
1:12685566_G_A	1	12685566	G	A	0.00043619	0.0062
1:12166855_G_T	1	12166855	G	T	0.00232718	0.2321
1:12255360_A_C	1	12255360	C	A	-0.0018355	0.8242
1:89520636_G_A	1	89520636	G	A	0.00314266	0.7648
1:88331331_A_G	1	88331331	G	A	-0.00125469	0.9633
1:89551004_G_A	1	89551004	G	A	0.00253751	0.7808
1:89935489_G_A	1	89935489	G	A	-0.00106274	0.0508
1:88663791_C_T	1	88663791	C	T	-0.00231527	0.7143
1:89696603_G_A	1	89696603	G	A	-0.00155844	0.18
1:89865480_G_A	1	89865480	G	A	0.00144047	0.874
1:88784643_G_A	1	88784643	G	A	-0.002126	0.6701
1:88673443_A_T	1	88673443	T	A	-0.00131846	0.9192
1:88674363_C_T	1	88674363	C	T	0.000516305	0.0152
1:88416590_T_C	1	88416590	C	T	-0.00139506	0.9002
1:90537581_T_C	1	90537581	C	T	-0.00226839	0.5582
1:89859585_C_T	1	89859585	C	T	-0.000648816	0.0259
1:230309403_G_T	1	230309403	G	T	0.00312783	0.244
1:230310280_G_A	1	230310280	G	A	0.0022356	0.1198
1:230321492_A_G	1	230321492	G	A	-0.00223351	0.8316
1:230313437_G_T	1	230313437	G	T	0.00132646	0.0606
1:230324067_T_G	1	230324067	G	T	-0.00202397	0.6534
1:230435815_C_T	1	230435815	C	T	-0.000909402	0.0454
1:230440021_C_G	1	230440021	G	C	0.00138593	0.8958
1:187949197_C_T	1	187949197	C	T	0.000478992	0.0075
1:184633717_G_C	1	184633717	G	C	-0.00334856	0.6038
1:184327323_T_G	1	184327323	G	T	0.00130029	0.944
1:183281682_A_G	1	183281682	G	A	-0.00036856	0.9944
1:184746649_C_A	1	184746649	C	A	0.00208011	0.4375
1:184638266_C_T	1	184638266	C	T	-0.00205675	0.5226
1:184447078_A_G	1	184447078	G	A	0.000673655	0.9776
1:184237190_A_G	1	184237190	G	A	0.000980099	0.9531
1:184737999_A_G	1	184737999	G	A	-0.00173389	0.6985
1:183104947_T_C	1	183104947	C	T	-0.00238068	0.4719
1:184008679_C_G	1	184008679	G	C	0.00212458	0.8197
1:183176430_A_G	1	183176430	G	A	-0.00240333	0.4886
1:184547419_G_C	1	184547419	G	C	-0.00169265	0.1446
1:183265024_C_T	1	183265024	C	T	0.00219682	0.3722
1:184782892_C_A	1	184782892	C	A	-0.00160331	0.7214
1:183593093_G_A	1	183593093	G	A	-0.000769416	0.0243
1:185320545_C_T	1	185320545	C	T	0.000672103	0.0251
1:184662063_C_T	1	184662063	C	T	0.0011795	0.126
1:184505131_A_G	1	184505131	G	A	0.00174768	0.7923
1:183099328_A_T	1	183099328	T	A	-0.000309517	0.9948
1:68023779_G_A	1	68023779	G	A	0.000456686	0.0073
1:66895043_C_T	1	66895043	C	T	0.00343575	0.2571
1:66847960_C_T	1	66847960	C	T	0.00153338	0.0528
1:68466628_C_T	1	68466628	C	T	0.000890527	0.0273
1:68417943_C_G	1	68417943	G	C	-0.00120748	0.9574
1:68613579_C_T	1	68613579	C	T	0.00327151	0.4151
1:67602996_G_A	1	67602996	G	A	0.00101285	0.031
1:68609355_G_C	1	68609355	G	C	0.00229121	0.2681
1:65029829_G_A	1	65029829	G	A	0.000766905	0.0188
1:67669803_G_C	1	67669803	G	C	0.000891102	0.0223
1:68912109_A_C	1	68912109	C	A	-0.000667547	0.983
1:69943086_T_A	1	69943086	T	A	0.000346612	0.006
1:67228073_C_T	1	67228073	C	T	0.00220618	0.2971
1:67595108_T_A	1	67595108	T	A	0.000801366	0.0316
1:67101266_A_G	1	67101266	G	A	0.000302799	0.9943
1:68397965_C_A	1	68397965	C	A	-0.00227516	0.3133
1:66824860_G_C	1	66824860	G	C	-0.00194277	0.6612
1:67719163_T_A	1	67719163	T	A	-0.000610849	0.0186
1:68363898_A_G	1	68363898	G	A	0.000305802	0.9948
1:203313043_T_C	1	203313043	C	T	-0.000422962	0.9936
1:203568990_T_C	1	203568990	C	T	-0.00220897	0.5455
1:65620293_G_A	1	65620293	G	A	0.000474384	0.0057
1:108296956_G_A	1	108296956	G	A	-0.00282042	0.2637
1:108315946_A_G	1	108315946	G	A	0.00236325	0.6315
1:108384862_A_G	1	108384862	G	A	-0.000498166	0.9891
1:108393409_A_C	1	108393409	C	A	0.0020786	0.2708
1:108073385_G_T	1	108073385	G	T	-0.00200138	0.2249
1:108223971_C_T	1	108223971	C	T	0.000764145	0.0257
1:106677395_G_A	1	106677395	G	A	0.00054441	0.0149
1:108050960_A_C	1	108050960	C	A	0.000751584	0.972
1:108276775_C_T	1	108276775	C	T	0.00200843	0.3375
1:108337108_G_A	1	108337108	G	A	-0.00168841	0.4882
1:108330285_T_C	1	108330285	C	T	0.00156503	0.3967
1:212687808_A_T	1	212687808	T	A	-0.00309193	0.7681
1:213005344_G_T	1	213005344	G	T	-0.00301843	0.6662
1:211791144_G_A	1	211791144	G	A	0.000487175	0.0069
1:211236543_C_T	1	211236543	C	T	0.00113474	0.045
1:211288231_T_A	1	211288231	T	A	0.00204923	0.1305
1:211880542_A_G	1	211880542	G	A	0.00146918	0.9346
1:212985332_T_C	1	212985332	C	T	0.002073	0.16
1:210962447_T_C	1	210962447	C	T	0.00241077	0.7932
1:211263253_G_A	1	211263253	G	A	0.00249491	0.3404
1:211250226_C_T	1	211250226	C	T	-0.000569392	0.0128
1:211911264_G_A	1	211911264	G	A	0.000394118	0.0053
1:213010589_A_C	1	213010589	C	A	0.0025373	0.4433
1:212706245_C_T	1	212706245	C	T	0.00169175	0.1462
1:210865996_A_G	1	210865996	G	A	0.00171613	0.8938
1:212666579_G_A	1	212666579	G	A	0.00133987	0.0929
1:212404947_T_C	1	212404947	C	T	0.00224393	0.6285
1:212694535_C_A	1	212694535	C	A	-0.00225213	0.2802
1:211282334_G_T	1	211282334	G	T	-0.00171737	0.1442
1:210575058_T_C	1	210575058	C	T	0.0002981	0.9944
1:212918338_C_T	1	212918338	C	T	-0.00177622	0.1444
1:212781389_G_T	1	212781389	G	T	0.00116605	0.0509
1:211081181_T_C	1	211081181	C	T	0.00168814	0.8648
1:210958191_T_C	1	210958191	C	T	0.00220643	0.6329
1:211256662_G_T	1	211256662	G	T	0.00122176	0.0974
1:211284128_G_C	1	211284128	G	C	0.000953137	0.0582
1:212388607_A_G	1	212388607	G	A	0.00179886	0.3817
1:213065392_C_T	1	213065392	C	T	-0.000847014	0.0435
1:211242360_T_C	1	211242360	C	T	0.0018913	0.5661
1:212785075_A_G	1	212785075	G	A	0.000894367	0.9528
1:212990620_G_A	1	212990620	G	A	0.000856391	0.0412
1:212416078_C_T	1	212416078	C	T	-0.00193655	0.5807
1:237107899_A_G	1	237107899	G	A	0.000864805	0.9752
1:237168293_T_C	1	237168293	C	T	0.00222808	0.3277
1:237953220_G_C	1	237953220	G	C	0.000445574	0.0086
1:237058726_G_A	1	237058726	G	A	0.000385957	0.0074
1:52884430_T_G	1	52884430	G	T	-0.000557608	0.9883
1:52264844_C_T	1	52264844	C	T	-0.0030224	0.7028
1:51555712_C_T	1	51555712	C	T	-0.00277391	0.3181
1:51571893_T_A	1	51571893	T	A	0.00137121	0.0767
1:51762087_A_G	1	51762087	G	A	-0.00217034	0.7972
1:50718961_C_T	1	50718961	C	T	-0.00142531	0.0648
1:51174330_C_T	1	51174330	C	T	-0.00239083	0.3371
1:50643501_A_G	1	50643501	G	A	0.000669735	0.9775
1:52334960_G_A	1	52334960	G	A	0.00228291	0.3412
1:51957970_C_T	1	51957970	C	T	0.00148232	0.1077
1:53845094_C_G	1	53845094	G	C	0.000439376	0.9905
1:51808567_C_T	1	51808567	C	T	0.00181567	0.2231
1:49926004_G_A	1	49926004	G	A	0.000334701	0.0062
1:51631884_C_T	1	51631884	C	T	0.000964534	0.058
1:52086103_G_A	1	52086103	G	A	0.000662196	0.0405
1:110489829_G_A	1	110489829	G	A	-0.000633986	0.019
1:109398363_A_G	1	109398363	G	A	-0.00253267	0.8499
1:109705022_A_G	1	109705022	G	A	-0.00311259	0.3209
1:109394125_G_A	1	109394125	G	A	0.00302894	0.2913
1:110071924_C_T	1	110071924	C	T	0.000924968	0.0274
1:110170640_G_T	1	110170640	G	T	0.000983851	0.0257
1:110649693_T_C	1	110649693	C	T	-0.00264221	0.5183
1:109961724_G_T	1	109961724	G	T	-0.000567729	0.0162
1:109405017_T_C	1	109405017	C	T	-0.000499498	0.9899
1:110609288_T_G	1	110609288	G	T	-0.00258333	0.4104
1:111006708_G_A	1	111006708	G	A	0.000437432	0.0085
1:109488718_G_A	1	109488718	G	A	0.000642437	0.022
1:109758568_C_T	1	109758568	C	T	-0.000533877	0.0172
1:110220086_C_G	1	110220086	G	C	0.00231826	0.5308
1:109715950_G_A	1	109715950	G	A	-0.00106755	0.0718
1:109405028_G_C	1	109405028	G	C	0.00148273	0.1578
1:65598758_G_C	1	65598758	G	C	-0.00042185	0.0074
1:244334507_T_C	1	244334507	C	T	-0.00370303	0.5744
1:61214127_G_T	1	61214127	G	T	-0.00199341	0.1388
1:61189050_A_G	1	61189050	G	A	0.00194056	0.793
1:61137686_T_C	1	61137686	C	T	0.00227773	0.6571
1:61182251_T_C	1	61182251	C	T	0.00198256	0.7197
1:61214928_C_G	1	61214928	G	C	0.00187295	0.7188
1:61150858_T_C	1	61150858	C	T	0.000852822	0.9368
1:61383717_A_G	1	61383717	G	A	0.00190819	0.2401
1:61355397_G_C	1	61355397	G	C	0.000969296	0.0541
1:217231189_A_G	1	217231189	G	A	-0.000563883	0.9914
1:217168208_T_C	1	217168208	C	T	-0.000406913	0.9921
1:71172978_C_G	1	71172978	G	C	-0.0016688	0.9283
1:72081950_C_G	1	72081950	G	C	0.000746209	0.976
1:72157134_C_T	1	72157134	C	T	-0.00062987	0.0174
1:71393121_G_A	1	71393121	G	A	0.00174814	0.1083
1:74268059_A_G	1	74268059	G	A	0.00112878	0.9432
1:72371674_A_C	1	72371674	C	A	-0.000431416	0.9892
1:186834237_T_A	1	186834237	T	A	-0.0032732	0.2022
1:187579141_T_C	1	187579141	C	T	0.000454439	0.9899
1:187361205_G_T	1	187361205	G	T	-0.000939658	0.0472
1:31392610_T_A	1	31392610	T	A	-0.000516505	0.01
1:31687659_G_A	1	31687659	G	A	-0.00377208	0.5608
1:31619308_T_C	1	31619308	C	T	-0.00152375	0.8884
1:31870313_G_C	1	31870313	G	C	0.00148969	0.1239
1:208733034_G_A	1	208733034	G	A	-0.00352223	0.3161
1:208410364_A_T	1	208410364	T	A	0.00331693	0.6693
1:209057061_A_G	1	209057061	G	A	-0.00198652	0.8586
1:208332354_G_A	1	208332354	G	A	-0.000360823	0.0092
1:208033974_A_T	1	208033974	T	A	0.000558872	0.9873
1:208263980_G_A	1	208263980	G	A	-0.00207342	0.4499
1:207583436_A_C	1	207583436	C	A	-0.000736383	0.9767
1:207256833_T_C	1	207256833	C	T	-0.00230222	0.5116
1:209405339_G_A	1	209405339	G	A	0.000521058	0.0128
1:208253883_A_G	1	208253883	G	A	0.0019776	0.4622
1:208373395_A_G	1	208373395	G	A	0.00190889	0.7013
1:209020354_C_T	1	209020354	C	T	0.00035052	0.0067
1:208726002_G_A	1	208726002	G	A	-0.00181049	0.4064
1:167051006_C_T	1	167051006	C	T	0.000707727	0.011
1:167116279_G_T	1	167116279	G	T	-0.00212387	0.0921
1:165386158_T_C	1	165386158	C	T	-0.00300016	0.4742
1:165368861_A_G	1	165368861	G	A	-0.000454613	0.9917
1:167138990_C_T	1	167138990	C	T	-0.00216232	0.1723
1:165660029_G_T	1	165660029	G	T	-0.00255076	0.3545
1:165636446_G_A	1	165636446	G	A	-0.000726644	0.0217
1:165383621_C_A	1	165383621	C	A	0.00248548	0.384
1:165033675_C_T	1	165033675	C	T	0.000440544	0.0068
1:165621778_T_C	1	165621778	C	T	-0.00236078	0.3712
1:164980830_T_C	1	164980830	C	T	0.000859885	0.9681
1:165995403_C_T	1	165995403	C	T	-0.000494091	0.0106
1:165664865_T_C	1	165664865	C	T	0.00064466	0.9746
1:165469215_G_A	1	165469215	G	A	-0.000592799	0.0247
1:165969090_T_C	1	165969090	C	T	0.000616405	0.9833
1:165730918_G_A	1	165730918	G	A	-0.00191807	0.2884
1:167454744_G_A	1	167454744	G	A	0.00090015	0.0362
1:245292591_T_A	1	245292591	T	A	-0.00180763	0.0681
1:56795570_A_G	1	56795570	G	A	0.000625516	0.987
1:56790500_C_A	1	56790500	C	A	-0.000648475	0.0177
1:56453408_A_C	1	56453408	C	A	-0.000503978	0.9869
1:56625395_G_A	1	56625395	G	A	-0.000529642	0.0193
1:79411968_C_A	1	79411968	C	A	0.000865501	0.0256
1:79358827_G_T	1	79358827	G	T	0.000899172	0.0363
1:116361716_C_G	1	116361716	G	C	-0.000442945	0.9939
1:117137580_G_A	1	117137580	G	A	-0.00122974	0.0513
1:116406037_G_C	1	116406037	G	C	0.00152743	0.0808
1:114667764_T_G	1	114667764	G	T	-0.00321815	0.4033
1:116663190_G_T	1	116663190	G	T	0.00175829	0.119
1:116260579_G_A	1	116260579	G	A	0.000401741	0.0055
1:116413684_C_T	1	116413684	C	T	0.00095146	0.0308
1:115273704_G_T	1	115273704	G	T	0.000522652	0.0086
1:116472599_C_T	1	116472599	C	T	0.000473731	0.0115
1:116694541_C_T	1	116694541	C	T	0.000604022	0.0163
1:114826615_C_T	1	114826615	C	T	0.00180284	0.1428
1:116681360_G_T	1	116681360	G	T	0.00185129	0.1923
1:114827007_C_G	1	114827007	G	C	0.00201805	0.2604
1:116781387_C_T	1	116781387	C	T	-0.0011137	0.0536
1:114432916_C_T	1	114432916	C	T	0.000445989	0.0074
1:115062518_C_G	1	115062518	G	C	-0.0021533	0.6333
1:116738184_G_C	1	116738184	G	C	-0.000415426	0.0095
1:114669174_C_T	1	114669174	C	T	0.00181483	0.2416
1:114859560_G_C	1	114859560	G	C	-0.00201505	0.3174
1:115152814_C_T	1	115152814	C	T	0.00200811	0.2834
1:116387782_C_A	1	116387782	C	A	0.000482933	0.015
1:117122887_T_C	1	117122887	C	T	0.00174753	0.7906
1:117200739_T_C	1	117200739	C	T	0.00179008	0.7811
1:114532158_C_T	1	114532158	C	T	-0.000726543	0.0287
1:114073812_A_G	1	114073812	G	A	-0.00108182	0.9329
1:11925996_C_A	1	11925996	C	A	0.000461308	0.0065
1:10999282_G_A	1	10999282	G	A	0.000738297	0.0202
1:204738088_G_T	1	204738088	G	T	0.000677954	0.0148
1:164502281_T_C	1	164502281	C	T	-0.000423823	0.992
1:164213292_C_T	1	164213292	C	T	0.00162763	0.0884
1:164144117_A_G	1	164144117	G	A	0.00214341	0.5851
1:207575967_T_C	1	207575967	C	T	0.00037928	0.9941
1:244938498_T_C	1	244938498	C	T	-0.00201166	0.8653
1:1165957_C_A	1	1165957	C	A	0.000468712	0.0103
1:104690113_A_G	1	104690113	G	A	-0.000395216	0.9936
1:101929932_A_C	1	101929932	C	A	-0.0017473	0.1618
1:101919007_T_A	1	101919007	T	A	-0.00128853	0.0988
1:235276281_T_C	1	235276281	C	T	-0.000352881	0.9941
1:13938778_T_C	1	13938778	C	T	-0.00194442	0.9161
1:13940014_C_T	1	13940014	C	T	-0.00218679	0.6758
1:115902546_G_A	1	115902546	G	A	0.000689559	0.0169
1:224596527_G_C	1	224596527	G	C	0.00150266	0.0486
1:224623685_A_C	1	224623685	C	A	-0.000650529	0.9798
1:224985920_C_T	1	224985920	C	T	0.000560875	0.0159
1:224549934_C_G	1	224549934	G	C	0.00106484	0.9391
1:225591493_C_T	1	225591493	C	T	0.000827317	0.0376
1:224544865_G_A	1	224544865	G	A	0.000463158	0.0145
1:76967656_G_A	1	76967656	G	A	0.000652558	0.0128
1:77254137_A_G	1	77254137	G	A	0.00211423	0.8566
1:77384769_A_G	1	77384769	G	A	-0.00161906	0.8941
1:76940551_C_T	1	76940551	C	T	-0.000597287	0.0198
1:76882570_C_T	1	76882570	C	T	-0.000620697	0.0196
1:77447313_G_C	1	77447313	G	C	-0.00170336	0.168
1:15089101_G_A	1	15089101	G	A	-0.000757783	0.023
1:14746367_G_A	1	14746367	G	A	0.000877008	0.0302
1:15265404_G_A	1	15265404	G	A	-0.00320729	0.3691
1:14777712_C_G	1	14777712	G	C	-0.00098355	0.9641
1:14744234_T_C	1	14744234	C	T	-0.000495557	0.9892
1:14778000_G_A	1	14778000	G	A	0.00117994	0.0604
1:14507803_G_T	1	14507803	G	T	0.00217199	0.3223
1:14577474_G_A	1	14577474	G	A	0.000976459	0.0552
1:217741549_T_G	1	217741549	G	T	-0.000486648	0.9911
1:217479640_T_C	1	217479640	C	T	0.00230983	0.2502
1:218146315_A_G	1	218146315	G	A	0.00045766	0.9904
1:217564733_C_T	1	217564733	C	T	0.00173311	0.1682
1:217948921_G_A	1	217948921	G	A	0.000237347	0.0052
1:219184891_G_A	1	219184891	G	A	-0.000763319	0.0206
1:219095005_G_C	1	219095005	G	C	-0.00254599	0.3505
1:219938830_G_T	1	219938830	G	T	0.00165893	0.1201
1:219933023_C_A	1	219933023	C	A	-0.00200465	0.8099
1:218906482_A_T	1	218906482	T	A	-0.00104783	0.9525
1:220556658_A_G	1	220556658	G	A	-0.00182747	0.8227
1:219017462_C_A	1	219017462	C	A	0.000462179	0.0159
1:96578560_G_A	1	96578560	G	A	0.00034661	0.0052
1:196586490_G_A	1	196586490	G	A	-0.000313151	0.0061
1:196477674_T_G	1	196477674	G	T	-0.00090614	0.9505
1:217124834_G_A	1	217124834	G	A	-0.000417632	0.0088
1:217126354_T_C	1	217126354	C	T	0.00238733	0.538
1:15683409_T_A	1	15683409	T	A	-0.000481145	0.0104
1:231454490_G_A	1	231454490	G	A	0.000391051	0.006
1:231267141_A_G	1	231267141	G	A	-0.00236793	0.5866
1:222932598_C_T	1	222932598	C	T	0.000563125	0.0152
1:63551094_C_T	1	63551094	C	T	0.00188796	0.0942
1:236379623_G_A	1	236379623	G	A	0.0023142	0.2599
1:235993108_G_A	1	235993108	G	A	0.00285434	0.3742
1:236495893_C_T	1	236495893	C	T	-0.00253716	0.4125
1:236504590_C_T	1	236504590	C	T	0.00204413	0.3068
1:234906829_C_T	1	234906829	C	T	-0.00176461	0.1439
1:235528993_C_T	1	235528993	C	T	0.00229762	0.4809
1:237438574_G_A	1	237438574	G	A	0.000296924	0.0052
1:237486945_T_C	1	237486945	C	T	0.00212538	0.6438
1:111261505_C_A	1	111261505	C	A	-0.00285226	0.5051
1:111800872_T_C	1	111800872	C	T	-0.00155254	0.8915
1:112130460_T_C	1	112130460	C	T	-0.000661043	0.9774
1:111278841_G_A	1	111278841	G	A	0.000318019	0.0056
1:111261238_A_G	1	111261238	G	A	0.00198932	0.6052
1:111808642_T_A	1	111808642	T	A	0.00195661	0.2386
1:34064450_T_C	1	34064450	C	T	-0.000883264	0.9741
1:35002429_G_A	1	35002429	G	A	0.000417576	0.0063
1:36073993_G_A	1	36073993	G	A	-0.000336026	0.0072
1:112500980_C_A	1	112500980	C	A	-0.00030883	0.0051
1:113052155_C_G	1	113052155	G	C	0.00226521	0.6918
1:112414609_G_A	1	112414609	G	A	0.000364283	0.0067
1:113042822_T_C	1	113042822	C	T	0.00101039	0.9276
1:19023603_T_C	1	19023603	C	T	-0.000395204	0.9915
1:19044877_C_T	1	19044877	C	T	0.00245638	0.7983
1:18842760_A_G	1	18842760	G	A	-0.00235392	0.6509
1:19080055_C_T	1	19080055	C	T	0.00222677	0.4712
1:56659247_A_G	1	56659247	G	A	0.000520773	0.9889
1:25227677_G_A	1	25227677	G	A	0.00131059	0.0497
1:166582530_C_A	1	166582530	C	A	0.000343412	0.0059
1:98898528_T_G	1	98898528	G	T	0.000359248	0.9943
1:76150568_T_C	1	76150568	C	T	-0.000364689	0.9948
1:74595458_A_G	1	74595458	G	A	-0.000381371	0.9897
1:164724471_T_C	1	164724471	C	T	0.000557014	0.9804
1:164851863_G_A	1	164851863	G	A	-0.000391453	0.0084
1:164124681_C_A	1	164124681	C	A	0.000638852	0.0198
1:242527933_G_A	1	242527933	G	A	0.000657927	0.0161
1:242545344_T_G	1	242545344	G	T	-0.00154345	0.8839
1:26640769_T_C	1	26640769	C	T	0.000318983	0.9925
1:26496870_A_G	1	26496870	G	A	-0.0022719	0.704
1:26695239_G_C	1	26695239	G	C	-0.000288364	0.0053
1:26773230_C_T	1	26773230	C	T	0.000411925	0.0084
1:25381586_G_A	1	25381586	G	A	0.000985921	0.0515
1:26699157_T_C	1	26699157	C	T	0.00211385	0.7085
1:26839954_G_A	1	26839954	G	A	-0.000992498	0.0527
1:25368442_C_A	1	25368442	C	A	0.00226201	0.5524
1:27720178_T_C	1	27720178	C	T	0.00200034	0.7289
1:160114860_C_T	1	160114860	C	T	-0.000341262	0.0068
1:160407840_C_T	1	160407840	C	T	-0.00239302	0.2517
1:160081369_G_A	1	160081369	G	A	-0.000909388	0.0421
1:55525722_G_A	1	55525722	G	A	0.000440243	0.011
1:28237924_A_G	1	28237924	G	A	0.000385673	0.9922
1:10840905_A_G	1	10840905	G	A	-0.00144108	0.9358
1:10525076_G_A	1	10525076	G	A	0.000507109	0.0089
1:81207292_G_A	1	81207292	G	A	0.00150413	0.0976
1:82221386_A_G	1	82221386	G	A	0.00264319	0.6038
1:80906550_A_T	1	80906550	T	A	-0.0010148	0.9606
1:81189813_T_C	1	81189813	C	T	-0.00211635	0.7814
1:81639174_G_A	1	81639174	G	A	0.000447029	0.009
1:82185415_G_A	1	82185415	G	A	-0.000708738	0.0306
1:187713527_A_T	1	187713527	T	A	-0.000485881	0.9909
1:187737854_A_G	1	187737854	G	A	-0.000498535	0.9883
1:187712339_C_T	1	187712339	C	T	0.00223243	0.2386
1:187006940_T_A	1	187006940	T	A	0.000381556	0.0097
1:187736701_A_T	1	187736701	T	A	-0.000386085	0.993
1:223614353_C_A	1	223614353	C	A	-0.000395041	0.0086
1:223402399_C_T	1	223402399	C	T	-0.000395341	0.0099
1:75412589_A_T	1	75412589	T	A	-0.000502835	0.9895
1:75599640_A_T	1	75599640	T	A	-0.00195292	0.8044
1:19206887_C_T	1	19206887	C	T	-0.00036837	0.0064
1:112844834_C_T	1	112844834	C	T	-0.000296237	0.0068
1:33421846_T_C	1	33421846	C	T	0.000311238	0.993
1:33401773_T_C	1	33401773	C	T	0.00189638	0.7728
1:58362364_C_T	1	58362364	C	T	-0.000376	0.0067
1:1214644_G_A	1	1214644	G	A	0.000339578	0.006
1:206990419_T_C	1	206990419	C	T	-0.000573072	0.9875
1:55943278_C_A	1	55943278	C	A	0.000470505	0.0108
1:106820187_C_T	1	106820187	C	T	-0.000238842	0.0064
1:30980786_G_A	1	30980786	G	A	-0.00282396	0.4517
1:210119801_T_G	1	210119801	G	T	0.000286509	0.9943
1:102430330_A_T	1	102430330	T	A	-0.000354302	0.9943
1:102608577_G_A	1	102608577	G	A	0.00217865	0.5718
1:102426168_C_T	1	102426168	C	T	0.00198225	0.3073
1:102699685_A_G	1	102699685	G	A	0.000868844	0.9598
1:27401727_C_G	1	27401727	G	C	-0.000419966	0.9918
1:48242662_C_G	1	48242662	G	C	0.00064187	0.9803
1:105267079_A_C	1	105267079	C	A	-0.000352334	0.9937
1:237835771_A_G	1	237835771	G	A	-0.000316941	0.9948
1:105820072_T_G	1	105820072	G	T	0.000209065	0.9945
1:167414944_C_T	1	167414944	C	T	-0.000510689	0.016
1:167216897_A_G	1	167216897	G	A	-0.0018787	0.7753
2:177037831_C_G	2	177037831	G	C	0.0878153	0.3187
2:177069364_G_T	2	177069364	G	T	0.000321469	0.254
2:177037970_T_C	2	177037970	C	T	0.00308085	0.6892
2:177000363_A_G	2	177000363	G	A	8.62222e-05	0.2399
2:176969206_A_G	2	176969206	G	A	0.00149013	0.6784
2:177262749_T_C	2	177262749	C	T	-0.000696815	0.9918
2:177071181_T_C	2	177071181	C	T	0.000833929	0.6322
2:177079644_C_T	2	177079644	C	T	0.00170815	0.4026
2:177092994_C_A	2	177092994	C	A	0.00116777	0.2814
2:176922517_C_T	2	176922517	C	T	-0.00120675	0.076
2:177122555_C_T	2	177122555	C	T	0.000642825	0.0231
2:176957519_C_A	2	176957519	C	A	-0.000725409	0.0299
2:177006902_A_G	2	177006902	G	A	0.000786567	0.9492
2:177272222_C_T	2	177272222	C	T	0.00265722	0.2356
2:177233379_T_C	2	177233379	C	T	0.000874549	0.9594
2:176983923_G_C	2	176983923	G	C	0.00057743	0.02
2:176968223_G_A	2	176968223	G	A	-0.000857564	0.1995
2:177109731_C_A	2	177109731	C	A	0.000391452	0.2656
2:177295449_G_A	2	177295449	G	A	0.00117683	0.1179
2:177218158_A_G	2	177218158	G	A	-0.00101354	0.8715
2:176957822_G_A	2	176957822	G	A	-0.000737324	0.3151
2:176651374_A_G	2	176651374	G	A	-0.000458045	0.9909
2:176991857_C_A	2	176991857	C	A	-0.000770749	0.0483
2:177079228_G_A	2	177079228	G	A	-0.000591118	0.0309
2:180157924_C_T	2	180157924	C	T	-0.00372071	0.372
2:177257996_A_G	2	177257996	G	A	0.00122211	0.7644
2:175634923_A_C	2	175634923	C	A	-0.00411583	0.6617
2:179005411_T_C	2	179005411	C	T	0.00143741	0.9136
2:177277284_G_A	2	177277284	G	A	0.00112899	0.8013
2:177077922_A_G	2	177077922	G	A	0.00113082	0.8341
2:177011655_T_C	2	177011655	C	T	0.000732158	0.9657
2:177917634_A_G	2	177917634	G	A	-0.00103671	0.9674
2:176908420_A_G	2	176908420	G	A	0.000573753	0.9828
2:180537241_A_G	2	180537241	G	A	0.00264307	0.8197
2:176762624_G_A	2	176762624	G	A	-0.000628165	0.0219
2:176974104_G_T	2	176974104	G	T	-0.000224568	0.6351
2:178579012_C_T	2	178579012	C	T	-0.00252331	0.2067
2:176699698_A_G	2	176699698	G	A	-0.000668991	0.9654
2:177902109_C_T	2	177902109	C	T	0.000430058	0.0071
2:177889303_T_C	2	177889303	C	T	0.00104598	0.9702
2:179686378_T_A	2	179686378	T	A	-0.000341606	0.0051
2:177249846_C_A	2	177249846	C	A	-0.000607107	0.1763
2:177303635_G_A	2	177303635	G	A	0.00243848	0.3314
2:176976873_A_G	2	176976873	G	A	0.00145069	0.7402
2:176958701_A_C	2	176958701	C	A	0.000493546	0.7675
2:177122385_T_C	2	177122385	C	T	-0.00101895	0.585
2:176969703_G_A	2	176969703	G	A	-0.000633295	0.0628
2:178689031_G_T	2	178689031	G	T	-0.000874263	0.034
2:178999926_C_G	2	178999926	G	C	-0.00213551	0.7337
2:180146859_T_C	2	180146859	C	T	0.00130222	0.9186
2:176761025_T_G	2	176761025	G	T	0.0010463	0.5967
2:177118805_A_G	2	177118805	G	A	0.000647835	0.8821
2:177897018_C_A	2	177897018	C	A	-0.00049606	0.0125
2:178997008_A_G	2	178997008	G	A	-0.00210979	0.5116
2:180482074_C_T	2	180482074	C	T	0.00266516	0.5295
2:179109260_A_G	2	179109260	G	A	0.00117501	0.9064
2:176863023_T_C	2	176863023	C	T	0.000329116	0.9942
2:178470851_T_A	2	178470851	T	A	-0.00199228	0.8231
2:176994426_C_T	2	176994426	C	T	-0.000358914	0.0071
2:175625642_A_G	2	175625642	G	A	0.00228754	0.4641
2:176762750_C_T	2	176762750	C	T	-0.000613782	0.1961
2:177791836_G_A	2	177791836	G	A	-0.00074445	0.0271
2:177129392_T_C	2	177129392	C	T	-0.000284896	0.9434
2:178269706_C_T	2	178269706	C	T	0.00036444	0.0061
2:177289165_T_C	2	177289165	C	T	-0.000463579	0.9421
2:178696628_A_G	2	178696628	G	A	0.000831762	0.9571
2:176909929_G_A	2	176909929	G	A	0.000259812	0.039
2:178995401_A_G	2	178995401	G	A	0.00137785	0.8551
2:177790006_T_G	2	177790006	G	T	-0.000644765	0.98
2:177480681_A_C	2	177480681	C	A	-0.00183427	0.3509
2:177062068_C_G	2	177062068	G	C	-0.000243418	0.9892
2:177422340_G_A	2	177422340	G	A	0.00167753	0.3025
2:176907917_A_G	2	176907917	G	A	0.000470858	0.3928
2:177391743_C_A	2	177391743	C	A	0.00163008	0.4259
2:179695237_G_A	2	179695237	G	A	0.0018349	0.2342
2:177085523_G_A	2	177085523	G	A	0.000657006	0.0741
2:176780250_T_C	2	176780250	C	T	-0.000285018	0.7603
2:177452362_A_T	2	177452362	T	A	-0.00216003	0.5841
2:180179614_C_G	2	180179614	G	C	0.000810531	0.9618
2:175895409_G_C	2	175895409	G	C	0.00198145	0.2875
2:180305196_T_C	2	180305196	C	T	-0.0015832	0.8572
2:179014679_A_G	2	179014679	G	A	-0.00104554	0.9353
2:178984894_T_C	2	178984894	C	T	-0.000527447	0.9867
2:180324548_C_T	2	180324548	C	T	0.00131303	0.0941
2:180086230_C_T	2	180086230	C	T	-0.000423914	0.0119
2:177405454_G_A	2	177405454	G	A	0.00163155	0.4517
2:176679376_G_A	2	176679376	G	A	0.000337118	0.011
2:179206814_G_A	2	179206814	G	A	-0.000536656	0.0172
2:179007024_A_C	2	179007024	C	A	0.00156141	0.7236
2:180158041_G_A	2	180158041	G	A	-0.00173897	0.7351
2:179257432_T_C	2	179257432	C	T	-0.000335235	0.9892
2:176988412_C_T	2	176988412	C	T	-0.000448642	0.0215
2:175569445_A_G	2	175569445	G	A	-0.00107222	0.9109
2:177962925_G_C	2	177962925	G	C	-0.00077539	0.0392
2:111818658_A_C	2	111818658	C	A	-0.0146934	0.7489
2:111735129_T_G	2	111735129	G	T	-0.00597341	0.8027
2:111783592_T_C	2	111783592	C	T	-0.0071676	0.8417
2:111712123_T_C	2	111712123	C	T	-0.00310342	0.8816
2:111807027_C_T	2	111807027	C	T	0.00451159	0.24
2:111703332_A_G	2	111703332	G	A	-0.00318083	0.8185
2:113496453_G_A	2	113496453	G	A	0.00337309	0.0092
2:111707405_C_T	2	111707405	C	T	0.00272407	0.2422
2:111931064_T_C	2	111931064	C	T	-0.00365395	0.8202
2:111703486_T_A	2	111703486	T	A	-0.00210565	0.3477
2:111680155_T_C	2	111680155	C	T	0.00220767	0.5944
2:112007572_G_A	2	112007572	G	A	0.00242235	0.1381
2:111688239_T_C	2	111688239	C	T	-0.00100819	0.9556
2:111744066_G_A	2	111744066	G	A	-0.00200576	0.2365
2:111851212_C_T	2	111851212	C	T	0.00105333	0.2066
2:109638248_A_G	2	109638248	G	A	0.00423255	0.4268
2:111836664_A_T	2	111836664	T	A	-0.00122325	0.5741
2:111859287_C_A	2	111859287	C	A	0.00189957	0.1084
2:109757719_C_T	2	109757719	C	T	-0.003814	0.5251
2:111601478_G_A	2	111601478	G	A	0.00144802	0.3556
2:111572975_T_C	2	111572975	C	T	-0.000378724	0.9897
2:111754548_T_C	2	111754548	C	T	-0.00131238	0.4441
2:111787267_G_A	2	111787267	G	A	0.00046737	0.0283
2:108954557_C_T	2	108954557	C	T	-0.000594734	0.0163
2:111897583_G_A	2	111897583	G	A	0.000821192	0.0487
2:111797611_T_C	2	111797611	C	T	-0.000465181	0.9525
2:111823562_A_G	2	111823562	G	A	-0.000367372	0.991
2:111810116_G_A	2	111810116	G	A	0.0013982	0.721
2:109625873_C_G	2	109625873	G	C	-0.0023349	0.5952
2:111598958_C_T	2	111598958	C	T	0.000862341	0.1826
2:110042561_C_T	2	110042561	C	T	0.000311117	0.0053
2:112395016_C_T	2	112395016	C	T	0.000400427	0.0108
2:111808175_C_G	2	111808175	G	C	0.00105438	0.8975
2:111787266_C_T	2	111787266	C	T	0.000750776	0.0609
2:111846649_A_G	2	111846649	G	A	-0.00102054	0.3071
2:114003904_G_A	2	114003904	G	A	-0.0122719	0.2836
2:113985170_C_T	2	113985170	C	T	-0.00535818	0.3674
2:113970116_C_T	2	113970116	C	T	0.00351125	0.678
2:113973964_T_C	2	113973964	C	T	-0.00408353	0.5311
2:113994461_G_A	2	113994461	G	A	-0.00188973	0.1942
2:113715238_C_T	2	113715238	C	T	-0.00182213	0.0514
2:114044712_A_G	2	114044712	G	A	0.00179269	0.6555
2:113390108_A_C	2	113390108	C	A	-0.000500934	0.9917
2:113520129_G_A	2	113520129	G	A	-0.00141019	0.0815
2:113114004_C_T	2	113114004	C	T	-0.00181704	0.1669
2:112933125_T_C	2	112933125	C	T	0.00113151	0.9303
2:112950374_A_G	2	112950374	G	A	0.0021139	0.3965
2:112712498_T_A	2	112712498	T	A	0.00236984	0.5946
2:113031447_G_A	2	113031447	G	A	-0.000671847	0.0332
2:114034916_C_T	2	114034916	C	T	0.00121781	0.4459
2:113603681_G_A	2	113603681	G	A	-0.0008004	0.0398
2:112931956_A_G	2	112931956	G	A	0.000409885	0.993
2:112930519_G_A	2	112930519	G	A	-0.00185466	0.5089
2:113828434_C_T	2	113828434	C	T	-0.00138137	0.0919
2:113678173_T_C	2	113678173	C	T	0.00119026	0.9116
2:113251000_C_T	2	113251000	C	T	-0.00196472	0.3786
2:113366744_C_T	2	113366744	C	T	-0.000707312	0.0321
2:113339789_T_A	2	113339789	T	A	0.00180567	0.7079
2:14434856_G_A	2	14434856	G	A	-0.00132699	0.0118
2:14605996_T_C	2	14605996	C	T	0.00197059	0.9279
2:14727319_G_A	2	14727319	G	A	-0.00069914	0.0281
2:14056491_A_T	2	14056491	T	A	0.00120811	0.9293
2:75391220_G_T	2	75391220	G	T	0.00530351	0.0946
2:75811173_A_G	2	75811173	G	A	0.00499528	0.8205
2:75387707_G_A	2	75387707	G	A	-0.00613984	0.4165
2:75763030_A_G	2	75763030	G	A	-0.00410039	0.6692
2:75572864_T_G	2	75572864	G	T	0.000960904	0.9771
2:76134646_A_G	2	76134646	G	A	0.000435708	0.993
2:75767709_A_G	2	75767709	G	A	0.00231329	0.4805
2:75756958_G_T	2	75756958	G	T	0.00203762	0.1907
2:76095400_T_C	2	76095400	C	T	-0.000448495	0.993
2:76629915_G_T	2	76629915	G	T	0.00246423	0.2057
2:75451823_G_T	2	75451823	G	T	-0.00276587	0.4633
2:75751875_C_T	2	75751875	C	T	-0.00142265	0.0863
2:76484294_T_C	2	76484294	C	T	-0.000621076	0.9857
2:75786148_G_A	2	75786148	G	A	0.000348024	0.0062
2:74928884_T_A	2	74928884	T	A	0.000657843	0.0217
2:76395041_A_G	2	76395041	G	A	0.00274502	0.5386
2:75411662_C_A	2	75411662	C	A	-0.00122933	0.0862
2:75870951_G_A	2	75870951	G	A	-0.000579388	0.0203
2:75844679_T_C	2	75844679	C	T	0.00218932	0.7718
2:75873155_C_T	2	75873155	C	T	-0.000835304	0.0473
2:75414092_A_G	2	75414092	G	A	0.00229114	0.5959
2:75787972_G_C	2	75787972	G	C	-0.00177595	0.4618
2:76942376_G_T	2	76942376	G	T	0.000464753	0.0098
2:75384126_C_T	2	75384126	C	T	-0.00177058	0.5435
2:76021464_T_C	2	76021464	C	T	0.000358938	0.991
2:75515583_A_G	2	75515583	G	A	0.000537985	0.9832
2:75419714_C_T	2	75419714	C	T	-0.00161686	0.1706
2:75772923_G_C	2	75772923	G	C	-0.000939329	0.0609
2:75878063_C_T	2	75878063	C	T	-0.000538268	0.016
2:76507420_A_G	2	76507420	G	A	-0.00114026	0.9282
2:76161481_T_C	2	76161481	C	T	-0.000714831	0.9735
2:75327507_T_G	2	75327507	G	T	-0.000423993	0.989
2:42744783_C_T	2	42744783	C	T	-0.00511916	0.1566
2:43540125_T_G	2	43540125	G	T	-0.00349308	0.7626
2:43625078_T_C	2	43625078	C	T	-0.00287141	0.6323
2:43616810_T_C	2	43616810	C	T	-0.00257761	0.6705
2:42707354_C_T	2	42707354	C	T	-0.00243376	0.1371
2:42370455_T_C	2	42370455	C	T	-0.00271662	0.3967
2:43288157_T_C	2	43288157	C	T	-0.00327383	0.3572
2:43418375_C_G	2	43418375	G	C	-0.00242103	0.8529
2:43576997_G_A	2	43576997	G	A	0.00239282	0.4275
2:42448431_G_T	2	42448431	G	T	-0.0025679	0.6071
2:43885528_T_C	2	43885528	C	T	0.00153091	0.9051
2:44250869_G_A	2	44250869	G	A	0.00312277	0.355
2:42761969_G_A	2	42761969	G	A	-0.00206468	0.3602
2:43848576_A_G	2	43848576	G	A	-0.00175935	0.7853
2:43295627_A_G	2	43295627	G	A	-0.00213107	0.278
2:43295926_C_G	2	43295926	G	C	-0.00175128	0.1845
2:42785251_G_C	2	42785251	G	C	-0.00110469	0.1043
2:42953080_C_T	2	42953080	C	T	-0.00149951	0.1531
2:44619455_G_A	2	44619455	G	A	-0.000618772	0.0162
2:44247779_G_A	2	44247779	G	A	0.00237159	0.4043
2:44246726_C_G	2	44246726	G	C	-0.00227528	0.4783
2:43445181_G_A	2	43445181	G	A	0.000845056	0.0475
2:43448479_A_T	2	43448479	T	A	-0.00167821	0.8447
2:42525308_G_A	2	42525308	G	A	-0.00164365	0.2852
2:43561419_C_T	2	43561419	C	T	0.0014478	0.2699
2:44995127_G_C	2	44995127	G	C	0.000821422	0.0366
2:42446076_A_C	2	42446076	C	A	0.00171011	0.2369
2:42969209_G_A	2	42969209	G	A	-0.00168244	0.2987
2:43880321_T_C	2	43880321	C	T	-0.0017332	0.3801
2:43298179_T_G	2	43298179	G	T	-0.00189998	0.4496
2:43539701_C_T	2	43539701	C	T	0.000552701	0.0293
2:44488648_A_G	2	44488648	G	A	-0.000854295	0.9628
2:43445512_T_A	2	43445512	T	A	0.00108998	0.0872
2:43764398_A_G	2	43764398	G	A	-0.0013969	0.4112
2:78470532_T_C	2	78470532	C	T	-0.00247948	0.9535
2:78517466_T_C	2	78517466	C	T	-0.00134913	0.9812
2:79015775_C_T	2	79015775	C	T	0.00339403	0.1447
2:78481166_C_T	2	78481166	C	T	0.00262474	0.1329
2:78787782_A_G	2	78787782	G	A	-0.00117601	0.9633
2:78601150_G_A	2	78601150	G	A	0.00143069	0.0617
2:78658528_T_C	2	78658528	C	T	0.00270206	0.3117
2:78735074_A_G	2	78735074	G	A	-0.00077434	0.9695
2:78504149_T_C	2	78504149	C	T	0.00225661	0.3394
2:79286338_C_T	2	79286338	C	T	-0.00231615	0.3227
2:79293342_T_G	2	79293342	G	T	0.00224024	0.3771
2:80398391_G_A	2	80398391	G	A	0.000522793	0.0115
2:79357595_G_A	2	79357595	G	A	-0.00224158	0.4616
2:78378767_G_T	2	78378767	G	T	0.000455876	0.0131
2:78172786_A_G	2	78172786	G	A	-0.000770056	0.9561
2:78319203_C_G	2	78319203	G	C	0.0019526	0.6318
2:79255325_G_C	2	79255325	G	C	-0.00190094	0.458
2:78702262_C_T	2	78702262	C	T	-0.00118624	0.0992
2:102237547_G_A	2	102237547	G	A	0.000602844	0.0051
2:102187768_C_T	2	102187768	C	T	0.000694622	0.0052
2:102717743_G_A	2	102717743	G	A	0.00227235	0.046
2:102678245_C_G	2	102678245	G	C	0.000584776	0.9846
2:102878024_C_T	2	102878024	C	T	-0.000698915	0.0182
2:102712337_C_T	2	102712337	C	T	-0.00130306	0.0813
2:102609356_C_T	2	102609356	C	T	0.00104492	0.0465
2:102794603_A_G	2	102794603	G	A	0.00131034	0.9275
2:102267385_C_A	2	102267385	C	A	0.00186748	0.1554
2:102736588_C_T	2	102736588	C	T	-0.00160047	0.1281
2:102500976_C_T	2	102500976	C	T	-0.00067906	0.026
2:102639338_T_C	2	102639338	C	T	-0.000587108	0.9801
2:101999296_C_T	2	101999296	C	T	0.00149533	0.1264
2:103047986_C_T	2	103047986	C	T	0.000770987	0.0419
2:103237642_T_C	2	103237642	C	T	0.0015451	0.8375
2:102569724_C_T	2	102569724	C	T	0.00166349	0.1697
2:201254049_G_C	2	201254049	G	C	0.00398061	0.8133
2:201083986_A_T	2	201083986	T	A	0.00162728	0.9259
2:201149021_T_G	2	201149021	G	T	-0.00221149	0.1359
2:201522106_G_A	2	201522106	G	A	0.00338875	0.2737
2:201345102_C_T	2	201345102	C	T	-0.000903022	0.025
2:201312663_A_G	2	201312663	G	A	-0.00216378	0.1876
2:201069174_C_T	2	201069174	C	T	0.000917774	0.0245
2:201353154_C_T	2	201353154	C	T	-0.00109186	0.041
2:201065010_T_C	2	201065010	C	T	-0.00129925	0.9447
2:201908640_G_A	2	201908640	G	A	-0.000604644	0.0172
2:202718486_C_T	2	202718486	C	T	-0.000666592	0.0152
2:202105376_C_T	2	202105376	C	T	-0.00120833	0.0496
2:201319021_G_A	2	201319021	G	A	0.00230046	0.4664
2:201560740_T_G	2	201560740	G	T	0.00223676	0.2367
2:201075611_A_G	2	201075611	G	A	0.00214333	0.2712
2:200537489_T_C	2	200537489	C	T	0.000440649	0.9925
2:201559027_A_G	2	201559027	G	A	0.00103428	0.9602
2:201134345_G_A	2	201134345	G	A	-0.00143024	0.1631
2:197848993_A_G	2	197848993	G	A	0.000491341	0.9878
2:201659576_C_G	2	201659576	G	C	-0.00110401	0.9491
2:200530580_C_T	2	200530580	C	T	0.00187002	0.7895
2:198369370_T_C	2	198369370	C	T	0.00242534	0.3563
2:201569648_A_T	2	201569648	T	A	-0.00142859	0.8754
2:200946393_T_C	2	200946393	C	T	-0.00143879	0.8883
2:201353116_T_C	2	201353116	C	T	0.00115472	0.927
2:200443861_G_A	2	200443861	G	A	-0.0014555	0.1402
2:201300232_C_T	2	201300232	C	T	0.00111358	0.0606
2:198912902_G_C	2	198912902	G	C	-0.00205023	0.6624
2:201022827_C_T	2	201022827	C	T	-0.000921267	0.1034
2:201587341_A_G	2	201587341	G	A	0.000903709	0.9522
2:201480464_G_A	2	201480464	G	A	0.000317442	0.0054
2:201273491_G_A	2	201273491	G	A	-0.000849992	0.0789
2:201035255_C_T	2	201035255	C	T	-0.000549613	0.0215
2:200598138_C_G	2	200598138	G	C	0.000552932	0.9873
2:201371768_G_T	2	201371768	G	T	-0.00151152	0.7846
2:201572564_A_T	2	201572564	T	A	-0.00136567	0.8294
2:202745054_C_G	2	202745054	G	C	0.00209214	0.7059
2:202545374_G_C	2	202545374	G	C	-0.00179197	0.1676
2:201521472_G_A	2	201521472	G	A	0.00177267	0.2386
2:201464565_C_T	2	201464565	C	T	-0.00160984	0.4027
2:202679787_G_C	2	202679787	G	C	0.000632844	0.0231
2:202215567_A_T	2	202215567	T	A	0.000600206	0.9811
2:201311772_G_C	2	201311772	G	C	0.001458	0.4116
2:201215874_A_G	2	201215874	G	A	-0.000639105	0.9737
2:199166480_T_C	2	199166480	C	T	0.00106578	0.9396
2:201314326_T_C	2	201314326	C	T	-0.00143728	0.5244
2:202115266_C_A	2	202115266	C	A	-0.000575593	0.0255
2:197859867_G_C	2	197859867	G	C	-0.00162207	0.8351
2:200576280_T_C	2	200576280	C	T	-0.00134717	0.2269
2:12969771_C_T	2	12969771	C	T	0.00248942	0.0454
2:12820260_G_A	2	12820260	G	A	0.00331805	0.2098
2:12806389_C_T	2	12806389	C	T	0.00435624	0.3178
2:13688593_C_T	2	13688593	C	T	0.00617126	0.2754
2:12901316_G_C	2	12901316	G	C	-0.00354879	0.3525
2:12476138_C_T	2	12476138	C	T	0.00111772	0.0251
2:12899335_G_A	2	12899335	G	A	0.00244931	0.2159
2:12922923_C_T	2	12922923	C	T	-0.00211745	0.2438
2:12414000_G_A	2	12414000	G	A	0.00208396	0.0887
2:12800300_G_A	2	12800300	G	A	0.00212958	0.3656
2:12503443_A_G	2	12503443	G	A	-0.00152664	0.9405
2:12862905_T_C	2	12862905	C	T	0.00188366	0.7242
2:13688525_T_C	2	13688525	C	T	0.00259592	0.4839
2:12897473_C_T	2	12897473	C	T	0.00133871	0.1186
2:12825440_T_C	2	12825440	C	T	-0.00157086	0.6371
2:16438469_G_C	2	16438469	G	C	0.000539673	0.0137
2:13050694_G_A	2	13050694	G	A	0.00189986	0.3213
2:12951390_C_T	2	12951390	C	T	-0.00180828	0.8269
2:12774657_T_C	2	12774657	C	T	-0.00102962	0.9225
2:13247998_A_G	2	13247998	G	A	0.00138886	0.9233
2:14181937_C_T	2	14181937	C	T	0.000428935	0.0085
2:12404708_A_G	2	12404708	G	A	-0.00194715	0.7717
2:12227797_A_G	2	12227797	G	A	0.00156485	0.8914
2:12413298_T_C	2	12413298	C	T	0.00233487	0.5796
2:16417425_G_A	2	16417425	G	A	0.00137248	0.0726
2:13141939_A_T	2	13141939	T	A	-0.00190148	0.8336
2:12821349_T_G	2	12821349	G	T	-0.00140502	0.5549
2:13219961_C_T	2	13219961	C	T	-0.00188876	0.1782
2:12049421_C_T	2	12049421	C	T	-0.00202352	0.2339
2:12646111_C_T	2	12646111	C	T	-0.00232675	0.3926
2:48817475_C_G	2	48817475	G	C	0.000868101	0.9869
2:48586713_G_A	2	48586713	G	A	-0.002021	0.1115
2:48243282_C_T	2	48243282	C	T	-0.00190077	0.1241
2:48683323_T_C	2	48683323	C	T	0.00216169	0.8392
2:47278666_G_C	2	47278666	G	C	-0.000739123	0.0157
2:48524651_G_A	2	48524651	G	A	-0.000395596	0.0079
2:47492864_C_T	2	47492864	C	T	-0.000821392	0.0167
2:48655899_A_T	2	48655899	T	A	0.00219856	0.7458
2:48070873_G_T	2	48070873	G	T	-0.00152231	0.1359
2:47267240_A_T	2	47267240	T	A	0.00376606	0.6031
2:48053925_C_G	2	48053925	G	C	0.00181475	0.823
2:48810561_G_A	2	48810561	G	A	-0.00125383	0.0966
2:48244291_G_T	2	48244291	G	T	0.000565237	0.0087
2:48044772_C_T	2	48044772	C	T	-0.0025521	0.5822
2:48641829_T_G	2	48641829	G	T	0.00260117	0.538
2:47269491_C_T	2	47269491	C	T	-0.00266355	0.2822
2:48103505_A_C	2	48103505	C	A	0.00226915	0.6306
2:47033078_T_C	2	47033078	C	T	-0.00207012	0.891
2:47499445_G_T	2	47499445	G	T	-0.000607303	0.0139
2:48088634_T_A	2	48088634	T	A	-0.0010484	0.1299
2:48476659_T_C	2	48476659	C	T	-0.002008	0.5112
2:48293584_T_C	2	48293584	C	T	-0.00190218	0.7243
2:46956157_G_T	2	46956157	G	T	-0.000469627	0.0119
2:47491428_G_A	2	47491428	G	A	-0.00238133	0.2268
2:47821931_T_C	2	47821931	C	T	-0.00112462	0.9351
2:47877514_T_A	2	47877514	T	A	-0.000927212	0.0495
2:48562312_A_G	2	48562312	G	A	0.000719483	0.947
2:49062412_A_C	2	49062412	C	A	-0.00136525	0.9268
2:48586761_C_T	2	48586761	C	T	-0.00140559	0.3335
2:48031280_T_G	2	48031280	G	T	0.00141595	0.7842
2:46546257_C_G	2	46546257	G	C	0.000548405	0.985
2:47852288_G_C	2	47852288	G	C	0.00171187	0.222
2:47040272_G_A	2	47040272	G	A	0.000305537	0.0052
2:47479394_G_A	2	47479394	G	A	-0.000940804	0.0561
2:48958747_C_T	2	48958747	C	T	-0.000795223	0.0342
2:47813855_C_T	2	47813855	C	T	-0.00112258	0.0826
2:47023291_T_C	2	47023291	C	T	-0.0009707	0.95
2:47931931_A_T	2	47931931	T	A	0.000308877	0.9949
2:47810984_G_T	2	47810984	G	T	0.00180538	0.4651
2:48054499_G_A	2	48054499	G	A	-0.000390454	0.0102
2:100758869_A_G	2	100758869	G	A	0.00228473	0.9492
2:97600078_G_A	2	97600078	G	A	0.00245671	0.0909
2:97680369_G_A	2	97680369	G	A	0.00183877	0.0573
2:100846248_A_G	2	100846248	G	A	0.00161091	0.9368
2:97812713_G_A	2	97812713	G	A	-0.00313459	0.7641
2:101226929_C_G	2	101226929	G	C	-0.000663081	0.9885
2:101118604_T_C	2	101118604	C	T	0.00161287	0.9253
2:98332806_C_A	2	98332806	C	A	0.00150274	0.071
2:100633044_C_T	2	100633044	C	T	0.00206066	0.1505
2:101456989_G_A	2	101456989	G	A	-0.0025007	0.157
2:101229502_G_A	2	101229502	G	A	0.000446725	0.0073
2:100598849_G_C	2	100598849	G	C	0.00177988	0.1409
2:101677623_C_T	2	101677623	C	T	0.000448244	0.0089
2:101218061_C_A	2	101218061	C	A	0.000477969	0.0098
2:100332174_C_A	2	100332174	C	A	0.00257631	0.4646
2:101552634_G_A	2	101552634	G	A	0.000556168	0.0118
2:100856125_C_G	2	100856125	G	C	0.0012001	0.9145
2:101759013_C_A	2	101759013	C	A	0.000413868	0.0051
2:99393272_T_C	2	99393272	C	T	-0.00121089	0.9389
2:98168868_T_G	2	98168868	G	T	0.00198867	0.3478
2:101288681_C_T	2	101288681	C	T	0.00051585	0.011
2:101179958_C_T	2	101179958	C	T	-0.000584193	0.0209
2:98559170_G_A	2	98559170	G	A	0.00032921	0.0052
2:97614936_C_T	2	97614936	C	T	-0.0017425	0.6673
2:101319672_G_T	2	101319672	G	T	0.000399875	0.0106
2:100333377_T_C	2	100333377	C	T	-0.00190828	0.4823
2:36388327_C_T	2	36388327	C	T	0.000431303	0.0052
2:36029319_C_G	2	36029319	G	C	-0.00145925	0.9536
2:36448626_A_G	2	36448626	G	A	-0.000396578	0.9943
2:36326904_C_T	2	36326904	C	T	-0.00133759	0.0823
2:35629149_A_T	2	35629149	T	A	0.00232125	0.701
2:36289581_C_T	2	36289581	C	T	-0.000636496	0.0184
2:36042976_A_T	2	36042976	T	A	-0.00196526	0.7173
2:191069238_T_C	2	191069238	C	T	0.00112027	0.9724
2:190907896_T_C	2	190907896	C	T	0.000692898	0.9805
2:190940968_G_A	2	190940968	G	A	-0.000699297	0.0277
2:191107630_G_C	2	191107630	G	C	0.000612007	0.0152
2:191232289_T_C	2	191232289	C	T	-0.000337544	0.9912
2:191229537_C_G	2	191229537	G	C	-0.000445885	0.9915
2:190792255_A_G	2	190792255	G	A	0.000979528	0.9478
2:71895419_C_A	2	71895419	C	A	-0.000745102	0.008
2:72035021_A_G	2	72035021	G	A	0.000669676	0.9893
2:69249428_T_C	2	69249428	C	T	0.000838131	0.9827
2:72030884_C_G	2	72030884	G	C	0.00289295	0.3666
2:71873810_A_T	2	71873810	T	A	0.000486435	0.9873
2:72030760_G_A	2	72030760	G	A	-0.00233768	0.4447
2:73493303_T_C	2	73493303	C	T	0.00230185	0.7937
2:71141110_T_C	2	71141110	C	T	0.000830818	0.969
2:72034455_G_C	2	72034455	G	C	-0.00179269	0.2382
2:72030314_G_A	2	72030314	G	A	-0.00191653	0.5133
2:71967396_A_G	2	71967396	G	A	-0.00038823	0.9921
2:70693895_T_G	2	70693895	G	T	0.000565921	0.9852
2:72035671_T_C	2	72035671	C	T	-0.00140535	0.1306
2:70732195_T_C	2	70732195	C	T	-0.00143704	0.8878
2:211197344_C_G	2	211197344	G	C	-0.000799849	0.9879
2:211587304_G_A	2	211587304	G	A	-0.00245657	0.1576
2:211022139_C_T	2	211022139	C	T	0.000774999	0.0179
2:211725950_T_C	2	211725950	C	T	0.00221687	0.7691
2:211546113_T_C	2	211546113	C	T	0.00216888	0.7058
2:211542221_G_A	2	211542221	G	A	0.000923926	0.0418
2:211657851_G_A	2	211657851	G	A	-0.00189054	0.2666
2:211669006_T_C	2	211669006	C	T	-0.00182137	0.7269
2:211613580_T_C	2	211613580	C	T	-0.00154158	0.876
2:211662022_C_G	2	211662022	G	C	0.00192152	0.5178
2:211668476_T_C	2	211668476	C	T	-0.000710616	0.9665
2:211703345_G_A	2	211703345	G	A	0.000600742	0.0166
2:211687158_T_G	2	211687158	G	T	-0.00198878	0.5524
2:19689308_G_A	2	19689308	G	A	0.00764299	0.5217
2:20267917_A_G	2	20267917	G	A	0.00118526	0.9763
2:20077857_T_A	2	20077857	T	A	-0.00106792	0.0377
2:20312703_C_T	2	20312703	C	T	-0.000503886	0.0078
2:20233345_G_A	2	20233345	G	A	-0.00280873	0.2251
2:20121611_C_A	2	20121611	C	A	0.00109331	0.0371
2:18967527_T_C	2	18967527	C	T	0.000477976	0.9921
2:19490098_C_G	2	19490098	G	C	0.000855896	0.9667
2:19692912_T_C	2	19692912	C	T	0.00234944	0.3639
2:20677401_C_T	2	20677401	C	T	0.000603995	0.0116
2:19642704_G_T	2	19642704	G	T	-0.000847053	0.0313
2:19663338_C_T	2	19663338	C	T	0.00146983	0.102
2:20270119_C_T	2	20270119	C	T	0.000476815	0.0094
2:19674224_A_G	2	19674224	G	A	0.00172003	0.7691
2:19893691_C_T	2	19893691	C	T	0.00082688	0.0326
2:20676238_T_C	2	20676238	C	T	0.000589553	0.9856
2:19926886_T_G	2	19926886	G	T	-0.00199015	0.2939
2:20508975_G_T	2	20508975	G	T	-0.000586698	0.0152
2:19782536_T_C	2	19782536	C	T	0.000720161	0.9682
2:19692292_T_C	2	19692292	C	T	-0.0014449	0.8486
2:19779207_T_C	2	19779207	C	T	0.00155062	0.7775
2:19946337_C_T	2	19946337	C	T	0.000797867	0.0335
2:20627787_G_A	2	20627787	G	A	0.00118678	0.0721
2:19549981_G_A	2	19549981	G	A	0.0018695	0.1949
2:11702661_A_C	2	11702661	C	A	-0.0047413	0.4393
2:11681043_G_T	2	11681043	G	T	0.00341999	0.6977
2:11735061_C_A	2	11735061	C	A	-0.00234622	0.33
2:11701843_G_A	2	11701843	G	A	-0.00152852	0.2313
2:11278262_G_A	2	11278262	G	A	0.00116015	0.0382
2:11674295_A_C	2	11674295	C	A	-0.00183742	0.4337
2:9808549_A_G	2	9808549	G	A	-0.00265681	0.3561
2:11692236_C_T	2	11692236	C	T	0.00161426	0.5877
2:9843081_G_A	2	9843081	G	A	-0.00168986	0.1338
2:9803760_G_A	2	9803760	G	A	0.000604731	0.0157
2:11692664_C_A	2	11692664	C	A	0.00156212	0.6917
2:9810648_A_G	2	9810648	G	A	-0.00191712	0.5709
2:11674034_A_G	2	11674034	G	A	-0.00121474	0.8712
2:9802591_C_T	2	9802591	C	T	-0.00162181	0.2108
2:11243711_G_A	2	11243711	G	A	-0.000655188	0.026
2:11718858_T_C	2	11718858	C	T	-0.00136705	0.4551
2:9274937_C_G	2	9274937	G	C	0.000290709	0.9937
2:37883698_G_A	2	37883698	G	A	0.00114147	0.0235
2:37862456_G_A	2	37862456	G	A	0.00146146	0.0462
2:37444617_A_T	2	37444617	T	A	0.0032031	0.3554
2:37415496_G_C	2	37415496	G	C	-0.00279246	0.6431
2:37864069_G_T	2	37864069	G	T	0.00223104	0.0851
2:37295867_G_A	2	37295867	G	A	0.000868345	0.0267
2:37916900_G_C	2	37916900	G	C	0.00100659	0.0281
2:37485215_A_T	2	37485215	T	A	0.00240933	0.4736
2:37440614_C_G	2	37440614	G	C	0.00172889	0.272
2:37489623_C_A	2	37489623	C	A	-0.001935	0.4433
2:36827327_C_T	2	36827327	C	T	0.000673086	0.0185
2:36760192_T_G	2	36760192	G	T	-0.000772146	0.9822
2:37861190_G_A	2	37861190	G	A	0.00188926	0.2068
2:37572350_G_C	2	37572350	G	C	-0.00169631	0.522
2:27384710_C_T	2	27384710	C	T	-0.00639511	0.2648
2:24244458_G_C	2	24244458	G	C	-0.000780611	0.011
2:28304630_A_G	2	28304630	G	A	-0.00277476	0.8944
2:28444712_G_A	2	28444712	G	A	0.000765383	0.0162
2:26798927_C_G	2	26798927	G	C	0.00090322	0.9741
2:28664084_A_C	2	28664084	C	A	-0.00258415	0.8627
2:28675125_T_G	2	28675125	G	T	-0.00282919	0.817
2:28366922_C_T	2	28366922	C	T	0.00113364	0.0434
2:28777450_C_T	2	28777450	C	T	-0.00333657	0.2492
2:27374263_C_T	2	27374263	C	T	-0.002164	0.2665
2:28758375_G_A	2	28758375	G	A	-0.00095224	0.0294
2:28421473_T_C	2	28421473	C	T	-0.00216776	0.7957
2:27566454_A_G	2	27566454	G	A	0.000665431	0.9783
2:28308462_A_G	2	28308462	G	A	-0.000759093	0.9737
2:28038799_C_T	2	28038799	C	T	-0.00176441	0.1831
2:28877683_A_G	2	28877683	G	A	-0.00193813	0.8495
2:24297355_C_T	2	24297355	C	T	-0.000368504	0.0078
2:28816094_T_C	2	28816094	C	T	0.00210053	0.7692
2:28647650_G_A	2	28647650	G	A	0.00237837	0.2927
2:28430791_G_T	2	28430791	G	T	-0.00135074	0.8856
2:28675317_C_T	2	28675317	C	T	-0.00187556	0.7522
2:28767735_C_T	2	28767735	C	T	0.000864883	0.0346
2:29198149_G_A	2	29198149	G	A	0.000457122	0.0111
2:28303713_C_T	2	28303713	C	T	0.00214358	0.5282
2:29220886_G_T	2	29220886	G	T	0.00049487	0.011
2:29201797_G_A	2	29201797	G	A	0.00184271	0.1415
2:28423378_A_G	2	28423378	G	A	-0.000516905	0.9881
2:23908726_G_A	2	23908726	G	A	-0.000621769	0.0208
2:27994597_G_T	2	27994597	G	T	0.000770575	0.0379
2:26626489_C_G	2	26626489	G	C	-0.000411836	0.9908
2:28298447_G_A	2	28298447	G	A	0.000568662	0.0181
2:28693581_G_A	2	28693581	G	A	0.000392478	0.0108
2:49666482_C_T	2	49666482	C	T	0.000982136	0.0166
2:49641262_T_G	2	49641262	G	T	-0.00400808	0.7948
2:50453274_T_A	2	50453274	T	A	0.00349051	0.1871
2:49749410_T_A	2	49749410	T	A	0.00332184	0.263
2:50571831_A_G	2	50571831	G	A	0.00120021	0.9632
2:50331279_T_C	2	50331279	C	T	-0.00211279	0.8711
2:50439798_G_A	2	50439798	G	A	0.0017742	0.0839
2:50398486_T_G	2	50398486	G	T	0.00159621	0.9412
2:49630067_G_T	2	49630067	G	T	-0.00224756	0.1894
2:49640674_A_T	2	49640674	T	A	0.00275156	0.3165
2:52277846_A_G	2	52277846	G	A	-0.00107881	0.9677
2:52338550_G_A	2	52338550	G	A	0.000627293	0.012
2:49708381_C_G	2	49708381	G	C	-0.000500195	0.9905
2:50472022_A_C	2	50472022	C	A	0.000982575	0.9648
2:51737908_C_T	2	51737908	C	T	0.000389222	0.0056
2:49813169_A_T	2	49813169	T	A	-0.000867863	0.9695
2:51617964_C_T	2	51617964	C	T	0.000548479	0.0105
2:49156953_G_A	2	49156953	G	A	-0.00146844	0.0605
2:50301933_A_G	2	50301933	G	A	-0.000411379	0.9927
2:50328197_G_A	2	50328197	G	A	0.000970224	0.0279
2:51907747_C_T	2	51907747	C	T	0.000578565	0.0099
2:49554983_A_C	2	49554983	C	A	-0.00267079	0.5501
2:51431312_A_T	2	51431312	T	A	-0.000456574	0.9899
2:50360398_G_A	2	50360398	G	A	-0.00136264	0.1129
2:51166807_A_G	2	51166807	G	A	-0.000551107	0.9872
2:50557847_A_G	2	50557847	G	A	-0.000785304	0.9657
2:49565575_C_T	2	49565575	C	T	0.00167876	0.1568
2:51691628_A_G	2	51691628	G	A	-0.000715049	0.981
2:50498605_A_G	2	50498605	G	A	0.0020892	0.3982
2:50304010_G_C	2	50304010	G	C	0.00207899	0.5595
2:49616270_A_C	2	49616270	C	A	0.0017389	0.6771
2:50627626_T_C	2	50627626	C	T	0.00100974	0.9462
2:51141342_A_C	2	51141342	C	A	-0.00145462	0.8864
2:49559363_G_A	2	49559363	G	A	0.00114322	0.0848
2:52298148_G_T	2	52298148	G	T	0.00054404	0.0129
2:49663914_G_C	2	49663914	G	C	0.00117554	0.0992
2:52248796_T_G	2	52248796	G	T	-0.000457362	0.991
2:50552451_A_T	2	50552451	T	A	-0.00132934	0.8554
2:51602426_T_C	2	51602426	C	T	-0.000563024	0.985
2:51740649_A_T	2	51740649	T	A	-0.000517974	0.9868
2:50243886_A_C	2	50243886	C	A	-0.0011755	0.8662
2:51591368_C_T	2	51591368	C	T	0.00110769	0.0688
2:49120796_A_G	2	49120796	G	A	-0.00146712	0.9063
2:51037475_T_G	2	51037475	G	T	0.00171496	0.7985
2:205769157_G_A	2	205769157	G	A	0.00120295	0.0181
2:205121513_G_A	2	205121513	G	A	0.00350277	0.7633
2:205803843_G_C	2	205803843	G	C	-0.00459321	0.4696
2:205115659_G_A	2	205115659	G	A	0.00335939	0.6608
2:205434906_T_C	2	205434906	C	T	-0.00250261	0.1738
2:204579600_T_C	2	204579600	C	T	0.00244662	0.0949
2:205535918_C_G	2	205535918	G	C	-0.00228348	0.1792
2:205520621_G_T	2	205520621	G	T	-0.00140419	0.0931
2:205498509_T_C	2	205498509	C	T	-0.00242044	0.2405
2:205963751_A_G	2	205963751	G	A	-0.000710714	0.9775
2:205914433_G_A	2	205914433	G	A	-0.00154594	0.1476
2:205812418_C_T	2	205812418	C	T	-0.0019167	0.3454
2:206651315_C_T	2	206651315	C	T	-0.00115381	0.0747
2:207087186_A_C	2	207087186	C	A	0.000340325	0.9935
2:149361628_C_A	2	149361628	C	A	0.00101279	0.0198
2:149371609_A_G	2	149371609	G	A	-0.0026676	0.8603
2:149285405_C_T	2	149285405	C	T	0.00116264	0.046
2:149299226_G_T	2	149299226	G	T	0.00245276	0.2128
2:149372140_C_T	2	149372140	C	T	-0.00232504	0.6884
2:149935828_C_T	2	149935828	C	T	0.00210261	0.8387
2:148345613_T_C	2	148345613	C	T	-0.00269065	0.6832
2:149326328_C_T	2	149326328	C	T	0.00175893	0.2201
2:148379820_T_G	2	148379820	G	T	0.00234596	0.6104
2:147531217_C_T	2	147531217	C	T	-0.00222463	0.4111
2:149832528_G_A	2	149832528	G	A	0.00207779	0.2504
2:149329028_C_T	2	149329028	C	T	0.000428581	0.0123
2:149938538_C_T	2	149938538	C	T	0.00204693	0.4109
2:220830224_G_A	2	220830224	G	A	0.00057547	0.0073
2:220147847_G_A	2	220147847	G	A	0.00100894	0.0189
2:220126793_T_G	2	220126793	G	T	-0.000666556	0.9871
2:220128746_C_T	2	220128746	C	T	0.000467558	0.0063
2:219234800_T_C	2	219234800	C	T	0.000994963	0.9721
2:219721190_C_T	2	219721190	C	T	-0.00240202	0.1879
2:221115260_G_A	2	221115260	G	A	0.000851579	0.0238
2:221389980_G_A	2	221389980	G	A	0.00115923	0.0524
2:219703298_A_C	2	219703298	C	A	0.00174629	0.8649
2:219691566_A_G	2	219691566	G	A	-0.00183835	0.1791
2:221419766_C_T	2	221419766	C	T	0.00167113	0.0901
2:219233584_T_A	2	219233584	T	A	-0.000594764	0.0199
2:219727313_T_C	2	219727313	C	T	0.00180027	0.799
2:218870845_G_A	2	218870845	G	A	0.000360829	0.0072
2:219227865_G_A	2	219227865	G	A	-0.00140965	0.1069
2:219212004_G_T	2	219212004	G	T	-0.00230397	0.3818
2:220863024_C_T	2	220863024	C	T	0.00229358	0.6406
2:220771575_C_T	2	220771575	C	T	-0.00208314	0.2848
2:219784256_C_T	2	219784256	C	T	-0.000697874	0.0329
2:121089570_T_A	2	121089570	T	A	0.00760317	0.3772
2:120674336_A_T	2	120674336	T	A	-0.000678699	0.9846
2:121141060_C_T	2	121141060	C	T	-0.00239187	0.2149
2:120277996_G_A	2	120277996	G	A	0.00115637	0.0376
2:119739269_C_T	2	119739269	C	T	-0.00233605	0.428
2:120849106_C_T	2	120849106	C	T	0.00128031	0.0432
2:121131163_T_C	2	121131163	C	T	0.00261564	0.638
2:119703067_C_T	2	119703067	C	T	-0.00220526	0.4766
2:119742611_G_T	2	119742611	G	T	0.00163673	0.1611
2:119661221_T_C	2	119661221	C	T	0.00202134	0.6062
2:119662031_G_A	2	119662031	G	A	0.00143877	0.1293
2:119764462_G_C	2	119764462	G	C	-0.00192082	0.6437
2:120798871_T_G	2	120798871	G	T	-0.000410648	0.9917
2:121150858_C_T	2	121150858	C	T	-0.00177783	0.2828
2:121068343_C_T	2	121068343	C	T	0.00187953	0.5825
2:120457035_G_A	2	120457035	G	A	0.00222074	0.5474
2:119565388_G_A	2	119565388	G	A	-0.000274843	0.0057
2:119294759_A_G	2	119294759	G	A	-0.000571701	0.9807
2:126053105_C_T	2	126053105	C	T	0.000842017	0.0139
2:125459031_A_G	2	125459031	G	A	0.00321832	0.748
2:125461938_G_T	2	125461938	G	T	-0.00206499	0.1395
2:126473940_A_T	2	126473940	T	A	-0.0011874	0.9747
2:125446588_G_T	2	125446588	G	T	-0.00239042	0.3672
2:127425021_A_C	2	127425021	C	A	0.00315933	0.6029
2:127407701_G_A	2	127407701	G	A	0.00195888	0.146
2:125944713_A_G	2	125944713	G	A	-0.00139544	0.9181
2:125440268_T_G	2	125440268	G	T	0.00234956	0.4312
2:126183221_T_C	2	126183221	C	T	-0.000696364	0.9819
2:125380371_A_C	2	125380371	C	A	0.00226239	0.4685
2:126564859_C_G	2	126564859	G	C	0.00236688	0.6965
2:125383437_A_C	2	125383437	C	A	0.000556399	0.9851
2:125851200_T_A	2	125851200	T	A	0.000591435	0.0214
2:127421391_C_G	2	127421391	G	C	-0.00231707	0.5692
2:126952259_T_C	2	126952259	C	T	0.000450654	0.9904
2:125515074_C_G	2	125515074	G	C	0.00150602	0.8399
2:126606581_T_C	2	126606581	C	T	-0.000583288	0.9831
2:125560497_C_T	2	125560497	C	T	-0.00145767	0.1603
2:124764839_C_G	2	124764839	G	C	-0.00127443	0.9229
2:125080751_C_A	2	125080751	C	A	-0.000336614	0.0059
2:126679639_A_C	2	126679639	C	A	0.0019715	0.6818
2:123839272_C_T	2	123839272	C	T	0.00138035	0.0994
2:127424539_C_T	2	127424539	C	T	-0.00136103	0.1001
2:126603250_G_C	2	126603250	G	C	0.00169066	0.1908
2:126571838_A_C	2	126571838	C	A	-0.000515387	0.9866
2:125806843_T_C	2	125806843	C	T	-0.00188941	0.4754
2:171187065_A_G	2	171187065	G	A	0.0060997	0.4233
2:170278949_A_T	2	170278949	T	A	0.00301585	0.7289
2:170281861_A_G	2	170281861	G	A	0.00245074	0.7822
2:170305256_T_C	2	170305256	C	T	0.00147211	0.9421
2:171231253_A_C	2	171231253	C	A	-0.00134233	0.9396
2:170348631_G_A	2	170348631	G	A	0.00223609	0.1965
2:171189877_G_T	2	171189877	G	T	0.00265708	0.325
2:171078637_G_A	2	171078637	G	A	0.00262569	0.2422
2:170336659_T_C	2	170336659	C	T	0.00162451	0.902
2:169180631_G_A	2	169180631	G	A	0.0014664	0.0572
2:170759166_C_G	2	170759166	G	C	-0.00219518	0.6099
2:170580614_C_T	2	170580614	C	T	0.0020969	0.3851
2:171259085_A_T	2	171259085	T	A	-0.00141878	0.924
2:171049632_G_A	2	171049632	G	A	0.00174955	0.1444
2:171183104_A_G	2	171183104	G	A	0.00185568	0.4921
2:170976865_A_T	2	170976865	T	A	-0.00155591	0.864
2:170657914_T_G	2	170657914	G	T	-0.00154343	0.8411
2:170576381_A_C	2	170576381	C	A	-0.00159533	0.7838
2:171236060_G_C	2	171236060	G	C	0.00135521	0.0868
2:170604158_C_G	2	170604158	G	C	-0.00115166	0.9053
2:170939368_G_A	2	170939368	G	A	0.00171668	0.284
2:170345891_T_G	2	170345891	G	T	0.000916642	0.9534
2:171024304_A_G	2	171024304	G	A	-0.0014399	0.8345
2:170857653_G_T	2	170857653	G	T	0.00147377	0.3112
2:39956836_T_C	2	39956836	C	T	-0.00532449	0.5268
2:39750011_A_T	2	39750011	T	A	-0.000792695	0.9865
2:41044366_T_C	2	41044366	C	T	-0.00227931	0.8977
2:39979125_A_G	2	39979125	G	A	-0.00283701	0.409
2:39868986_A_G	2	39868986	G	A	-0.00253096	0.6021
2:38839202_G_A	2	38839202	G	A	0.000481482	0.0086
2:38415053_T_C	2	38415053	C	T	-0.000617681	0.9862
2:38940186_G_A	2	38940186	G	A	0.00201141	0.8685
2:41053490_G_C	2	41053490	G	C	0.000769854	0.0296
2:41952147_T_C	2	41952147	C	T	-0.00223122	0.7641
2:40390899_A_T	2	40390899	T	A	-0.00211749	0.2199
2:39056332_G_A	2	39056332	G	A	-0.00152623	0.1116
2:38670282_C_T	2	38670282	C	T	0.000425925	0.0079
[truncated: 16,009 more rows]
