# Supplementary material for: Polygenic risk modeling for prediction of epithelial ovarian cancer risk
Source: Eur J Hum Genet. 2022 Jan 14;30(3):349–62. doi: 10.1038/s41431-021-00987-7 (PMC8904525; doi:10.1038/s41431-021-00987-7)
Supplement: Supplementary file 10 — Table S7- Hazard Ratios BRCA Carriers [file 41431_2021_987_MOESM10_ESM.xlsx]

## Sheet: Table_S7_HR_CIMBA
Table S7: PRS Validation in CIMBA
	Hazard Ratios
	BRCA1 carriers		BRCA2 carriers
Adjustment	HR	p value	HR	p value
Model 1 (None)	1.358	6.03e-34	1.49	1.76e-15
Model 2 (Model 1 + Birth Cohort)	1.356	1.89e-33	1.502	9.97e-16
Model 3 (Model 2 + PC1)	1.371	4.84e-33	1.506	7.8e-16
Model 4 (Model 3 + PC2)	1.371	7.13e-33	1.505	1.01e-15
Model 5 (Model 4 + PC3)	1.373	6.1e-33	1.506	9.69e-16
Model 6 (Model 5 + PC4 )	1.37	2.47e-32	1.508	8.97e-16
Model 7 (Model 6 + PC5)	1.373	1.35e-32	1.509	1e-15
Model 8 (Model 7 + PC6)	1.373	1.13e-32	1.511	1.02e-15
