# Supplementary material for: Polygenic risk modeling for prediction of epithelial ovarian cancer risk
Source: Eur J Hum Genet. 2022 Jan 14;30(3):349–62. doi: 10.1038/s41431-021-00987-7 (PMC8904525; doi:10.1038/s41431-021-00987-7)
Supplement: Supplementary file 11 — Table S8-Absolute Risks BRCA Carriers 10th and 90th Percentile [file 41431_2021_987_MOESM11_ESM.xlsx]

## Sheet: Table_S8_absolute_risk_BRCA_car
Table S8: Absolute risks for BRCA1 and BRCA2 carriers at the 10th and 90th PRS percentiles
	Absolute risks (%)
	BRCA1 carriers		BRCA2 carriers
PRS	10th percentile	90th percentile	10th percentile	90th percentile
Lasso	33.6111	54.5166	10.3264	26.1177
Elastic net	32.2371	56.0484	10.2423	26.2338
Stepwise (22 SNP)	35.632	52.312	11.372	24.7187
OCAC S4	31.3666	57.0339	10.1252	26.3962
