# Supplementary material for: Polygenic risk modeling for prediction of epithelial ovarian cancer risk
Source: Eur J Hum Genet. 2022 Jan 14;30(3):349–62. doi: 10.1038/s41431-021-00987-7 (PMC8904525; doi:10.1038/s41431-021-00987-7)
Supplement: Supplementary file 12 — Table S9-Adjusted and Unadjusted Models in BRCA Carriers [file 41431_2021_987_MOESM12_ESM.xlsx]

## Sheet: Adjusted_Unadjusted_CIMBA_Estim
Table S9:Adjusted and Unadjusted PLR Models in BRCA carriers
						Adjusted models*							Unadjusted models
		Sample size		Mean raw PRS		HR per SD				C statistic			HR per SD				C statistic
	PRS	Unaffected	Affected	Unaffected	Affected		95% CI		P		95% CI			95% CI		P		95% CI
BRCA1 carriers	Lasso (OCAC)	16682	2068	-0.128905	-0.0821595	1.29007	1.22503	1.35855	4.89928e-22	0.639767	0.570677	0.708857	1.2729	1.21325	1.3355	6.6876e-23	0.573296	0.504206	0.642386
	Elastic net (OCAC)			-0.16917	-0.117875	1.3381	1.26963	1.41026	1.64594e-27	0.646701	0.577611	0.715791	1.32179	1.25767	1.38917	3.96468e-28	0.582772	0.513682	0.651862
	Stepwise (OCAC)			0.134727	0.190479	1.22413	1.16679	1.28428	1.42563e-16	0.63382	0.56473	0.702909	1.20916	1.15771	1.2629	1.11739e-17	0.563152	0.494062	0.632242
	Select and Shrink (OCAC)			-0.652799	-0.561155	1.37003	1.30045	1.44334	2.46814e-32	0.650264	0.581174	0.719354	1.35755	1.29221	1.42619	6.02974e-34	0.591786	0.522696	0.660876
	Select and Shrink (OCAC-CIMBA)			-0.517692	-0.321966	2.32618	2.17699	2.4856	1.55462e-137	0.727416	0.658327	0.796506	2.28842	2.14551	2.44086	1.07718e-139	0.696637	0.627547	0.765727
BRCA2 carriers	Lasso (OCAC)	11620	717	-0.173174	-0.0854858	1.48853	1.34498	1.64741	1.49741e-14	0.670582	0.520565	0.820599	1.47576	1.33491	1.63147	2.86741e-14	0.626688	0.476671	0.776705
	Elastic net (OCAC)			-0.206867	-0.120962	1.49657	1.35225	1.65629	6.57685e-15	0.663695	0.513678	0.813712	1.47376	1.33468	1.62733	1.74299e-14	0.61738	0.467363	0.767397
	Stepwise (OCAC)			0.0591973	0.158542	1.39526	1.25941	1.54575	1.85095e-10	0.657723	0.507706	0.80774	1.39052	1.25826	1.53668	1.01347e-10	0.604706	0.454689	0.754723
	Select and Shrink (OCAC)			-0.714078	-0.581951	1.50789	1.36424	1.66668	8.96707e-16	0.667907	0.51789	0.817924	1.49042	1.35089	1.64437	1.76049e-15	0.623579	0.473562	0.773596
	Select and Shrink (OCAC-CIMBA)			-0.509164	-0.278824	2.82173	2.45727	3.24025	6.33567e-49	0.755389	0.605372	0.905406	2.73822	2.40023	3.12381	9.10385e-51	0.732437	0.58242	0.882454
Weighted Cox regression - weights calculated according to established externally estimated BRCA1/2 carrier incidence rates.
Weights calculated also accounting for the presence of breast cancer.
Models were stratified by country / AJ ancestry.
Cluster robust variances were estimated considering families as clusters.
* Model adjustments for birth cohort and 4 PCs.
