# Supplementary material for: Polygenic risk modeling for prediction of epithelial ovarian cancer risk
Source: Eur J Hum Genet. 2022 Jan 14;30(3):349–62. doi: 10.1038/s41431-021-00987-7 (PMC8904525; doi:10.1038/s41431-021-00987-7)
Supplement: Supplementary file 13 — Table S10- Mean Allele Frequency Ancestries Lasso Model [file 41431_2021_987_MOESM13_ESM.xlsx]

## Sheet: MAF_Ancestries_Lasso
SNPs					European		Asian		African
Table S12: Mean allele frequency in women of different ancestries for each variant included in the lasso model
SNP	Chromosome	Position	Baseline	Effect	European_EAFcontrols	European_EAFcases	Asian_EAFcontrols	Asian_EAFcases	African_EAFcontrols	African_EAFcases
1:2836099_C_T	1	2836099	C	T	0.187563	0.183533	0.112659	0.103279	0.224872	0.223316
1:3585864_T_G	1	3585864	T	G	0.0797226	0.0859255	0.00360188	0.00406376	0.183238	0.179743
1:4234812_C_T	1	4234812	C	T	0.364977	0.352161	0.416902	0.420187	0.0737511	0.0786667
1:4796223_C_G	1	4796223	C	G	0.755256	0.751391	0.0829305	0.0736884	0.346739	0.320228
1:7114482_G_A	1	7114482	G	A	0.686249	0.673302	0.687843	0.672853	0.615724	0.633654
1:7414366_G_A	1	7414366	G	A	0.0446829	0.0412886	0.00783576	0.00502927	0.00433098	0.00405438
1:9127159_C_A	1	9127159	C	A	0.587496	0.570744	0.859508	0.861387	0.595666	0.577477
1:9159536_T_C	1	9159536	T	C	0.301635	0.291669	0.477401	0.484888	0.160898	0.167934
1:15558705_A_G	1	15558705	A	G	0.258796	0.266419	0.184186	0.185725	0.309463	0.31755
1:16466003_T_C	1	16466003	T	C	0.0489487	0.0521209	0.125146	0.130195	0.32666	0.327609
1:17289911_C_T	1	17289911	C	T	0.296708	0.286884	0.57541	0.576366	0.136185	0.126517
1:18650794_C_T	1	18650794	C	T	0.923564	0.929653	0.900062	0.898799	0.983665	0.986413
1:20993151_T_G	1	20993151	T	G	0.797309	0.79623	0.533672	0.549756	0.757764	0.772813
1:22468215_C_T	1	22468215	C	T	0.155486	0.160653	0.528972	0.529967	0.0234233	0.0135448
1:22480159_A_G	1	22480159	A	G	0.409061	0.422424	0.519884	0.507241	0.487926	0.47962
1:22484575_T_C	1	22484575	T	C	0.270077	0.275421	0.634019	0.623859	0.409702	0.379078
1:22490724_C_A	1	22490724	C	A	0.234707	0.238981	0.513629	0.512206	0.156178	0.136065
1:22702434_C_T	1	22702434	C	T	0.377854	0.389888	0.216408	0.211531	0.0738473	0.0804007
1:23354814_C_T	1	23354814	C	T	0.491534	0.499197	0.5403	0.538271	0.0832167	0.0711048
1:23743581_C_G	1	23743581	C	G	0.795702	0.802804	0.679723	0.683363	0.175901	0.164802
1:38082122_G_A	1	38082122	G	A	0.254292	0.274227	0.294205	0.305297	0.0759943	0.0815177
1:40283051_T_G	1	40283051	T	G	0.844193	0.853362	0.989366	0.993659	0.983632	0.987074
1:40409283_T_C	1	40409283	T	C	0.370103	0.361564	0.00788356	0.00667524	0.142312	0.13563
1:44171211_C_T	1	44171211	C	T	0.253171	0.242838	0.0126678	0.00490185	0.0175135	0.0241291
1:44224688_G_A	1	44224688	G	A	0.263104	0.253095	0.0121718	0.00470975	0.0186832	0.0230231
1:44567463_C_T	1	44567463	C	T	0.193877	0.18417	0.186186	0.168959	0.0303274	0.0270354
1:45472169_C_T	1	45472169	C	T	0.667082	0.660968	0.579497	0.587249	0.659365	0.623398
1:58934155_A_G	1	58934155	A	G	0.93675	0.943255	0.72388	0.723326	0.989999	0.986357
1:62360287_G_A	1	62360287	G	A	0.660201	0.671821	0.695384	0.698124	0.440898	0.430912
1:62650317_C_T	1	62650317	C	T	0.358497	0.361026	0.54916	0.566059	0.269812	0.255311
1:62932120_C_T	1	62932120	C	T	0.12068	0.117048	0.165061	0.174988	0.121667	0.119451
1:68417943_C_G	1	68417943	C	G	0.0416685	0.0467038	0.00194099	0.00190625	0.00493893	0.00127309
1:71188749_G_A	1	71188749	G	A	0.0975353	0.102288	0.00136952	0.00119958	0.00619958	0.0116155
1:84735688_G_T	1	84735688	G	T	0.0601004	0.0575407	0.0119321	0.0122466	0.142157	0.129374
1:85332120_T_C	1	85332120	T	C	0.696134	0.708593	0.526411	0.528673	0.9197	0.93339
1:90537432_G_A	1	90537432	G	A	0.418795	0.431784	0.580291	0.576579	0.246428	0.23434
1:91687495_G_A	1	91687495	G	A	0.137685	0.129835	0.00696264	0.00749235	0.168519	0.205615
1:93346928_A_T	1	93346928	A	T	0.266603	0.259651	0.0171954	0.0138446	0.103269	0.122613
1:99396256_C_T	1	99396256	C	T	0.00964541	0.012092	0.00168374	0.00204068	0.0178525	0.0145737
1:103432282_T_A	1	103432282	T	A	0.0448613	0.0488526	0.00337266	0.00308218	0.00545458	0.00590626
1:107870521_A_G	1	107870521	A	G	0.0413949	0.0375237	0.204848	0.201325	0.129372	0.126373
1:116663190_G_T	1	116663190	G	T	0.117916	0.122637	0.145404	0.151705	0.0756409	0.0885784
1:146527879_A_G	1	146527879	A	G	0.460718	0.454375	0.135814	0.131679	0.505609	0.525371
1:146748962_C_G	1	146748962	C	G	0.284615	0.294846	0.123058	0.120892	0.153964	0.133225
1:147127731_T_G	1	147127731	T	G	0.105816	0.100211	0.354277	0.362295	0.153082	0.143788
1:156146218_C_T	1	156146218	C	T	0.593772	0.59936	0.24246	0.243056	0.389771	0.41463
1:157445895_C_T	1	157445895	C	T	0.757821	0.76075	0.560415	0.559471	0.534861	0.517529
1:157468989_C_G	1	157468989	C	G	0.149276	0.15813	0.0355341	0.0347212	0.102325	0.116828
1:157874097_G_T	1	157874097	G	T	0.0324722	0.0304789	0.00236101	0.00190836	0.00558379	0.00325815
1:158044419_C_T	1	158044419	C	T	0.249169	0.240109	0.513735	0.510339	0.132889	0.139065
1:159752873_C_G	1	159752873	C	G	0.151857	0.159297	0.383679	0.390964	0.330459	0.32568
1:160407840_C_T	1	160407840	C	T	0.250086	0.249188	0.204828	0.216423	0.477737	0.490318
1:161969986_G_A	1	161969986	G	A	0.0527553	0.0539734	0.00279043	0.00272772	0.00767983	0.00497017
1:169018388_G_A	1	169018388	G	A	0.346115	0.339762	0.726258	0.727806	0.637265	0.637153
1:169461406_G_A	1	169461406	G	A	0.545047	0.533132	0.152651	0.151183	0.3125	0.279891
1:173166247_A_G	1	173166247	A	G	0.6732	0.685367	0.325183	0.316196	0.891151	0.868368
1:175001850_C_G	1	175001850	C	G	0.13963	0.138216	0.260969	0.252567	0.119606	0.106735
1:175016178_T_C	1	175016178	T	C	0.264469	0.27374	0.316872	0.316105	0.417228	0.448342
1:178368867_T_A	1	178368867	T	A	0.0242707	0.0221413	0.00166543	0.00122894	0.00453695	0.00273642
1:179423491_G_A	1	179423491	G	A	0.396235	0.408459	0.500013	0.490887	0.243649	0.234376
1:179458821_T_C	1	179458821	T	C	0.544614	0.55972	0.788746	0.769345	0.484624	0.484379
1:179794602_A_G	1	179794602	A	G	0.140926	0.148248	0.0561098	0.0547108	0.117823	0.122826
1:179839483_A_G	1	179839483	A	G	0.0500235	0.0560862	0.0980426	0.0972072	0.270905	0.300087
1:181636598_A_G	1	181636598	A	G	0.638479	0.649882	0.780671	0.782802	0.167763	0.184064
1:181821447_A_G	1	181821447	A	G	0.334653	0.346441	0.505794	0.50647	0.131269	0.16916
1:185497093_A_T	1	185497093	A	T	0.0588281	0.0632187	0.23347	0.239874	0.089446	0.0909973
1:186833629_T_C	1	186833629	T	C	0.200445	0.199602	0.0879755	0.0860179	0.0770324	0.100379
1:190061438_A_T	1	190061438	A	T	0.156226	0.150764	0.2406	0.237956	0.234426	0.261849
1:191562453_A_C	1	191562453	A	C	0.153564	0.145415	0.407445	0.426523	0.0298877	0.0364442
1:193840591_G_T	1	193840591	G	T	0.0110589	0.0127801	0.00109405	8.83148e-05	0.00155896	0.000634493
1:200416099_G_A	1	200416099	G	A	0.00414484	0.00530482	0.461269	0.438405	0.00509516	0.00165355
1:201449762_A_G	1	201449762	A	G	0.653437	0.662061	0.13207	0.134425	0.423285	0.427585
1:201449926_C_G	1	201449926	C	G	0.195171	0.187988	0.469259	0.48526	0.137326	0.138545
1:205303672_T_C	1	205303672	T	C	0.0178735	0.017531	0.00625011	0.0086957	0.0233637	0.0188166
1:211683994_T_A	1	211683994	T	A	0.060575	0.0642014	0.00332521	0.00457638	0.00823229	0.0107622
1:212687808_A_T	1	212687808	A	T	0.23197	0.23888	0.335576	0.337844	0.22036	0.222667
1:213793728_T_C	1	213793728	T	C	0.659639	0.651051	0.547518	0.561323	0.76624	0.752258
1:214411398_A_G	1	214411398	A	G	0.142357	0.151433	0.00632863	0.00707305	0.0748757	0.0618577
1:225920222_G_A	1	225920222	G	A	0.271699	0.26874	0.267205	0.262434	0.523898	0.474849
1:228125436_G_T	1	228125436	G	T	0.0922605	0.0867154	0.0747332	0.0805051	0.0283835	0.029015
1:232470122_G_T	1	232470122	G	T	0.67743	0.688867	0.811868	0.822941	0.702701	0.707819
1:232668186_C_T	1	232668186	C	T	0.0225426	0.0188046	0.0015515	0.00125506	0.00195172	0.0012432
1:233057105_T_C	1	233057105	T	C	0.0365215	0.0340058	0.0139814	0.00905499	0.00922658	0.00574187
1:233464877_G_T	1	233464877	G	T	0.143773	0.148785	0.0156583	0.0122664	0.252118	0.255787
1:233476263_G_A	1	233476263	G	A	0.441595	0.444494	0.434278	0.432712	0.20134	0.20796
1:234118863_G_A	1	234118863	G	A	0.159803	0.154635	0.134025	0.12862	0.0262328	0.0345434
1:240091212_A_C	1	240091212	A	C	0.405593	0.398481	0.736238	0.743429	0.884055	0.890534
1:240091420_T_G	1	240091420	T	G	0.593052	0.585715	0.526789	0.518514	0.789981	0.805579
1:241659938_A_C	1	241659938	A	C	0.699697	0.695876	0.565372	0.561537	0.782522	0.815564
1:242079974_G_A	1	242079974	G	A	0.278003	0.272544	0.325352	0.325775	0.064759	0.0725927
1:242464253_C_T	1	242464253	C	T	0.00841511	0.0100448	0.000925755	0.000347931	0.0018679	0.00139672
1:244334507_T_C	1	244334507	T	C	0.423592	0.430297	0.339917	0.324058	0.70872	0.704672
1:245703819_T_C	1	245703819	T	C	0.41166	0.414059	0.502761	0.514824	0.434053	0.441569
2:2283434_C_A	2	2283434	C	A	0.393607	0.383902	0.813574	0.823203	0.580964	0.584573
2:2853660_C_A	2	2853660	C	A	0.0285732	0.0304341	0.00297041	0.00288471	0.0028445	0.00944838
2:3175376_C_T	2	3175376	C	T	0.889755	0.900214	0.487552	0.495576	0.872571	0.850496
2:3178831_T_C	2	3178831	T	C	0.874647	0.886068	0.485848	0.500932	0.797298	0.780089
2:4581932_C_T	2	4581932	C	T	0.1037	0.0953209	0.0047939	0.00513836	0.326829	0.331141
2:7052638_T_A	2	7052638	T	A	0.181785	0.187544	0.0244739	0.0275661	0.0500331	0.0541338
2:7169024_T_C	2	7169024	T	C	0.289186	0.276876	0.172173	0.163699	0.0506145	0.0654117
2:7186450_G_A	2	7186450	G	A	0.288471	0.275906	0.19658	0.192639	0.0344207	0.043231
2:8099403_G_C	2	8099403	G	C	0.207295	0.204803	0.164357	0.158361	0.0636592	0.0785137
2:9803664_C_A	2	9803664	C	A	0.713505	0.726718	0.939951	0.943966	0.96389	0.961363
2:10501146_T_C	2	10501146	T	C	0.736993	0.729481	0.977173	0.982439	0.688845	0.699474
2:11702661_A_C	2	11702661	A	C	0.559255	0.569931	0.532571	0.534434	0.0860654	0.0918452
2:12469647_A_G	2	12469647	A	G	0.0151172	0.0127233	0.000134632	0.000354477	0.00140697	0.00378125
2:12510536_G_A	2	12510536	G	A	0.913345	0.910925	0.940497	0.948082	0.84875	0.845968
2:12899335_G_A	2	12899335	G	A	0.215814	0.223991	0.115609	0.111869	0.14462	0.1351
2:12969771_C_T	2	12969771	C	T	0.0440408	0.0500722	0.0010695	0.000522607	0.0190284	0.0224307
2:13688593_C_T	2	13688593	C	T	0.270188	0.286701	0.727506	0.729607	0.646736	0.646412
2:13918940_A_G	2	13918940	A	G	0.0722966	0.0680291	0.00324014	0.00258999	0.0107351	0.0127661
2:18301867_C_G	2	18301867	C	G	0.0455714	0.0479565	0.000627091	0.000654548	0.0611616	0.0535678
2:19689308_G_A	2	19689308	G	A	0.519675	0.529967	0.16063	0.169798	0.413169	0.432081
2:20267917_A_G	2	20267917	A	G	0.0238989	0.0215068	0.000303793	0.000254329	0.00357102	0.00275135
2:25453968_C_G	2	25453968	C	G	0.186636	0.191645	0.204379	0.21286	0.184458	0.171266
2:25575523_A_G	2	25575523	A	G	0.0352329	0.0313984	0.000235707	9.71408e-05	0.00428907	0.00589403
2:25588933_C_T	2	25588933	C	T	0.0763643	0.0713791	0.0225314	0.0196253	0.102747	0.113706
2:27384710_C_T	2	27384710	C	T	0.265279	0.257698	0.232801	0.241293	0.0411382	0.0376169
2:28304630_A_G	2	28304630	A	G	0.104391	0.109904	0.00265525	0.00189723	0.350056	0.391586
2:29615443_T_G	2	29615443	T	G	0.727548	0.733136	0.977219	0.979254	0.444687	0.431834
2:30912563_A_C	2	30912563	A	C	0.292108	0.297415	0.131251	0.137955	0.322762	0.309805
2:30982472_C_A	2	30982472	C	A	0.0521793	0.0557085	0.119674	0.119622	0.0164118	0.0176685
2:33958575_C_T	2	33958575	C	T	0.209354	0.199149	0.0122208	0.0051144	0.0478459	0.0368246
2:37444617_A_T	2	37444617	A	T	0.640888	0.635247	0.989974	0.989493	0.895302	0.877695
2:37864069_G_T	2	37864069	G	T	0.0848277	0.0889056	0.0897477	0.0949437	0.15489	0.148092
2:38616851_G_A	2	38616851	G	A	0.00987049	0.00773133	0.000301173	0.000229074	0.00283595	4.08428e-06
2:42370455_T_C	2	42370455	T	C	0.603563	0.610401	0.39832	0.395897	0.605699	0.621828
2:42744783_C_T	2	42744783	C	T	0.15546	0.151542	0.00342678	0.00351996	0.0164681	0.0167867
2:47267240_A_T	2	47267240	A	T	0.395218	0.390709	0.68964	0.684047	0.729666	0.747686
2:48628310_C_T	2	48628310	C	T	0.121915	0.113944	0.00452754	0.0044746	0.231963	0.236253
2:48817475_C_G	2	48817475	C	G	0.0132975	0.0110791	0.000147897	0.000183335	0.0014993	0.00136278
2:49554983_A_C	2	49554983	A	C	0.445935	0.458037	0.412938	0.431996	0.616266	0.583134
2:49565575_C_T	2	49565575	C	T	0.153816	0.164206	0.510635	0.512778	0.323328	0.338283
2:49641262_T_G	2	49641262	T	G	0.204067	0.212836	0.0961007	0.101597	0.299804	0.295423
2:49703312_T_C	2	49703312	T	C	0.0171169	0.020538	0.00102942	0.000508132	0.034799	0.0258329
2:50398486_T_G	2	50398486	T	G	0.0580935	0.0562236	0.000561829	0.0012047	0.0548911	0.0446617
2:50439798_G_A	2	50439798	G	A	0.082862	0.0913524	0.0435707	0.0401344	0.21113	0.220706
2:50472022_A_C	2	50472022	A	C	0.0345672	0.0324605	1.76089e-05	6.32325e-05	0.00531608	0.0115816
2:59291178_G_A	2	59291178	G	A	0.694449	0.686832	0.787045	0.777514	0.928643	0.907732
2:60878203_T_A	2	60878203	T	A	0.414337	0.42277	0.780432	0.782326	0.652517	0.641526
2:67503651_A_G	2	67503651	A	G	0.367817	0.367106	0.193667	0.193723	0.597994	0.633441
2:75389604_T_C	2	75389604	T	C	0.0966993	0.100246	0.00633203	0.00387052	0.196971	0.19678
2:75422405_T_C	2	75422405	T	C	0.171351	0.165161	0.33937	0.332338	0.766275	0.75304
2:75762367_T_C	2	75762367	T	C	0.330699	0.341093	0.384175	0.383559	0.751831	0.73727
2:78470532_T_C	2	78470532	T	C	0.047079	0.0494308	0.00241167	0.00147969	0.00433168	0.00535189
2:78658528_T_C	2	78658528	T	C	0.68998	0.678604	0.666642	0.663644	0.33903	0.32204
2:80227687_C_T	2	80227687	C	T	0.147536	0.157104	0.0714193	0.069299	0.229685	0.21461
2:85069581_C_T	2	85069581	C	T	0.0367933	0.0327833	0.00156115	0.00137656	0.00430756	0.00470517
2:88688845_C_T	2	88688845	C	T	0.0143655	0.0165232	0.000628426	0.000180685	0.00334943	0.000747277
2:100758869_A_G	2	100758869	A	G	0.0519152	0.0464126	0.00257505	0.00150449	0.00556605	0.0109076
2:107180865_A_G	2	107180865	A	G	0.502154	0.51133	0.403732	0.413892	0.392674	0.399659
2:109757719_C_T	2	109757719	C	T	0.525247	0.515027	0.0747765	0.0709156	0.197166	0.215823
2:111702774_T_C	2	111702774	T	C	0.182378	0.190187	0.351477	0.34098	0.144686	0.128323
2:111735129_T_G	2	111735129	T	G	0.197586	0.208589	0.374324	0.381117	0.4285	0.410802
2:111787853_C_A	2	111787853	C	A	0.149914	0.159504	0.19875	0.209728	0.0447678	0.028924
2:111818658_A_C	2	111818658	A	C	0.252134	0.264167	0.46946	0.460783	0.202533	0.247083
2:111939092_A_C	2	111939092	A	C	0.189587	0.195104	0.222869	0.225808	0.095816	0.102753
2:112331189_T_C	2	112331189	T	C	0.00674584	0.00858699	0.00434827	0.00494012	0.00153839	0.00108287
2:113493816_T_C	2	113493816	T	C	0.00658712	0.00883322	0.000145822	0.000548923	0.000880688	0.00138316
2:113496453_G_A	2	113496453	G	A	0.00915533	0.0117066	0.000395417	0.000722901	0.000970888	0.00140082
2:113985170_C_T	2	113985170	C	T	0.367986	0.354006	0.333226	0.325301	0.362805	0.403297
2:114003479_A_G	2	114003479	A	G	0.282608	0.272098	0.284132	0.27146	0.332867	0.339912
2:121089570_T_A	2	121089570	T	A	0.375284	0.387399	0.262183	0.264827	0.430243	0.41825
2:121141060_C_T	2	121141060	C	T	0.215979	0.206648	0.0864535	0.0796372	0.0620746	0.0681911
2:126053105_C_T	2	126053105	C	T	0.0136356	0.0161484	0.000824376	0.000690925	0.00167541	0.00060325
2:138059384_C_G	2	138059384	C	G	0.282486	0.284419	0.3819	0.379029	0.301784	0.301819
2:141714746_G_A	2	141714746	G	A	0.0831999	0.0797317	0.0726457	0.0709637	0.00688853	0.010303
2:145756179_T_C	2	145756179	T	C	0.403349	0.414323	0.86811	0.877589	0.399093	0.405121
2:145761254_T_A	2	145761254	T	A	0.329831	0.339282	0.835664	0.850314	0.200545	0.185694
2:149361628_C_A	2	149361628	C	A	0.0199339	0.0227496	0.00488775	0.00401597	0.00429973	0.00314811
2:149371609_A_G	2	149371609	A	G	0.140248	0.14587	0.618788	0.612288	0.0638958	0.0602456
2:152194092_G_A	2	152194092	G	A	0.587642	0.577779	0.527099	0.508533	0.44442	0.450652
2:159628595_C_T	2	159628595	C	T	0.130386	0.136268	0.00102922	0.00160033	0.161231	0.170237
2:165562893_T_C	2	165562893	T	C	0.418156	0.403094	0.126432	0.131612	0.741836	0.790321
2:165586705_T_G	2	165586705	T	G	0.145744	0.138511	0.11073	0.111449	0.317948	0.343206
2:165673889_G_A	2	165673889	G	A	0.0949001	0.0891144	0.133876	0.138202	0.374479	0.390639
2:165679488_G_A	2	165679488	G	A	0.268776	0.252276	0.0791849	0.0810735	0.345206	0.358142
2:169180631_G_A	2	169180631	G	A	0.0575612	0.0594995	0.00335662	0.00342502	0.0564088	0.058154
2:170279811_C_G	2	170279811	C	G	0.699695	0.713173	0.677865	0.684134	0.182659	0.174557
2:170759166_C_G	2	170759166	C	G	0.38909	0.398873	0.559151	0.559793	0.64725	0.649293
2:171206536_G_T	2	171206536	G	T	0.575448	0.569894	0.659509	0.66149	0.223354	0.235526
2:171679655_G_A	2	171679655	G	A	0.298955	0.306594	0.2417	0.248807	0.0418779	0.0424742
2:173243873_G_C	2	173243873	G	C	0.169237	0.163567	0.0827152	0.07778	0.184895	0.200988
2:173249050_G_A	2	173249050	G	A	0.275799	0.267829	0.168884	0.161763	0.823978	0.80211
2:173262339_C_T	2	173262339	C	T	0.785067	0.794929	0.0967274	0.0964324	0.598722	0.589674
2:173706214_G_A	2	173706214	G	A	0.0277385	0.0306314	0.000156587	0.000184033	0.00497443	0.0013587
2:174482366_C_T	2	174482366	C	T	0.217311	0.213516	0.289398	0.301666	0.0794707	0.0656394
2:177037831_C_G	2	177037831	C	G	0.680296	0.658806	0.760253	0.757153	0.913352	0.903533
2:177039578_G_T	2	177039578	G	T	0.679523	0.658009	0.759667	0.756824	0.912874	0.902841
2:177043205_T_C	2	177043205	T	C	0.6802	0.658707	0.76336	0.760509	0.892045	0.880435
2:177048449_A_G	2	177048449	A	G	0.308477	0.292074	0.0238194	0.0229601	0.198163	0.199728
2:177617153_C_A	2	177617153	C	A	0.0225183	0.0206203	0.00439289	0.00411069	0.00414773	0.00291443
2:182686228_A_T	2	182686228	A	T	0.0641196	0.0702125	0.00344032	0.00263037	0.00956185	0.00389099
2:186272255_T_G	2	186272255	T	G	0.234274	0.238556	0.428088	0.452494	0.029361	0.0274593
2:188314091_A_G	2	188314091	A	G	0.0549823	0.0520944	0.00172862	0.00208904	0.00761863	0.00817525
2:191069238_T_C	2	191069238	T	C	0.0280188	0.025287	0.0013835	0.00173281	0.00293895	0.00214675
2:195596411_C_T	2	195596411	C	T	0.884703	0.894354	0.856545	0.855306	0.97027	0.965907
2:201149021_T_G	2	201149021	T	G	0.863099	0.87248	0.998795	0.999574	0.861157	0.866314
2:201245404_G_A	2	201245404	G	A	0.129938	0.120229	0.00170518	0.00123774	0.0147457	0.0201237
2:201353116_T_C	2	201353116	T	C	0.0736438	0.0678607	0.00041425	0.000176969	0.0909091	0.076087
2:201353154_C_T	2	201353154	C	T	0.0416769	0.0375602	0.000207334	1.77869e-07	0.00436719	0.00271602
2:201522106_G_A	2	201522106	G	A	0.274676	0.279574	0.807344	0.815855	0.175075	0.161363
2:202105376_C_T	2	202105376	C	T	0.0504088	0.0461707	0.0025664	0.0022095	0.00429973	0.0069837
2:203592180_A_G	2	203592180	A	G	0.512257	0.52336	0.692616	0.713999	0.360327	0.308074
2:203703612_A_G	2	203703612	A	G	0.110521	0.11469	0.00714009	0.00273674	0.0708068	0.0747513
2:203874888_G_T	2	203874888	G	T	0.0268583	0.0304014	0.000864154	0.000426008	0.000959541	0.00110599
2:205535918_C_G	2	205535918	C	G	0.817877	0.827808	0.887476	0.888453	0.694787	0.704931
2:205769157_G_A	2	205769157	G	A	0.0183217	0.0213233	0.00284043	0.00232994	0.00140838	0.00131103
2:205802814_C_A	2	205802814	C	A	0.472874	0.468732	0.0656198	0.066716	0.679747	0.662561
2:208810060_T_C	2	208810060	T	C	0.0165521	0.0131217	6.53707e-05	7.48991e-05	0.00175483	0.000154912
2:209006071_C_T	2	209006071	C	T	0.291318	0.300839	0.26786	0.271079	0.27325	0.252353
2:211587304_G_A	2	211587304	G	A	0.156252	0.15136	0.00240097	0.00330185	0.0141726	0.0205652
2:214838513_G_T	2	214838513	G	T	0.235285	0.244809	0.364992	0.362106	0.0793874	0.114952
2:226334335_G_T	2	226334335	G	T	0.606259	0.613112	0.322113	0.324108	0.0805474	0.0974521
2:226408916_A_G	2	226408916	A	G	0.197375	0.19327	0.315284	0.329541	0.0811795	0.0685122
2:227553794_C_T	2	227553794	C	T	0.230034	0.232763	0.0869091	0.0859475	0.400299	0.387049
2:231755790_A_G	2	231755790	A	G	0.109914	0.113101	0.100501	0.102101	0.141955	0.138771
2:235893982_T_G	2	235893982	T	G	0.0896633	0.0870901	0.55464	0.569865	0.343542	0.36284
2:240123326_A_G	2	240123326	A	G	0.742435	0.745824	0.634361	0.643026	0.530952	0.551089
2:242619575_C_T	2	242619575	C	T	0.0285546	0.0310904	0.00355615	0.00305077	0.00607245	0.00486286
3:5780374_G_T	3	5780374	G	T	0.113475	0.117861	0.0571204	0.0595762	0.0143264	0.0140299
3:6225539_C_T	3	6225539	C	T	0.558056	0.554432	0.366251	0.36525	0.716134	0.725277
3:9827691_C_T	3	9827691	C	T	0.169154	0.169925	0.0510746	0.0475344	0.257576	0.264641
3:10359250_C_T	3	10359250	C	T	0.488055	0.498712	0.583836	0.56929	0.554621	0.516334
3:11671484_T_C	3	11671484	T	C	0.0320187	0.0379027	0.00260796	0.00205955	0.109671	0.0999293
3:14785308_G_A	3	14785308	G	A	0.537514	0.545681	0.26844	0.264263	0.187082	0.18071
3:14875756_G_C	3	14875756	G	C	0.0179744	0.0160872	0.0060651	0.00581403	0.0498237	0.0519604
3:18672757_C_A	3	18672757	C	A	0.588557	0.604038	0.36575	0.3533	0.776161	0.796043
3:18745500_A_G	3	18745500	A	G	0.590651	0.605642	0.396991	0.387326	0.526276	0.53376
3:18812736_A_G	3	18812736	A	G	0.440289	0.455593	0.283778	0.277216	0.649105	0.655601
3:21299230_C_T	3	21299230	C	T	0.0326398	0.0305755	0.243154	0.247997	0.0301201	0.0433139
3:22236878_A_T	3	22236878	A	T	0.181917	0.17618	0.0344279	0.0307513	0.185611	0.210767
3:23651229_G_A	3	23651229	G	A	0.426675	0.420554	0.190142	0.188107	0.193112	0.172248
3:24150471_A_G	3	24150471	A	G	0.0247127	0.0269137	0.000383936	0.000176616	0.00284091	0
3:24753375_C_T	3	24753375	C	T	0.178318	0.171478	0.194249	0.187399	0.346662	0.325039
3:24834316_G_C	3	24834316	G	C	0.781588	0.786307	0.799222	0.793373	0.905804	0.907906
3:26404054_C_T	3	26404054	C	T	0.265425	0.262073	0.19275	0.183004	0.557709	0.56751
3:27040605_C_G	3	27040605	C	G	0.254672	0.243217	0.218806	0.216681	0.727063	0.778029
3:27237080_G_T	3	27237080	G	T	0.251215	0.263587	0.101698	0.0925468	0.129972	0.115489
3:28792284_G_A	3	28792284	G	A	0.501112	0.494085	0.502132	0.494443	0.688733	0.733881
3:28800568_T_C	3	28800568	T	C	0.303864	0.293335	0.295689	0.296426	0.100567	0.127124
3:30007211_C_G	3	30007211	C	G	0.0384427	0.0413235	0.00755768	0.00713716	0.00347521	0.00224592
3:30427622_A_C	3	30427622	A	C	0.356926	0.363543	0.318828	0.319538	0.190047	0.22823
3:39273364_G_A	3	39273364	G	A	0.305249	0.313598	0.639121	0.641284	0.0809974	0.0720396
3:49543115_T_G	3	49543115	T	G	0.0253169	0.0220661	5.98588e-05	0.000171849	0.00288567	0.00273371
3:53839611_G_C	3	53839611	G	C	0.13665	0.143028	0.245948	0.237808	0.744627	0.707506
3:55048012_C_T	3	55048012	C	T	0.167895	0.158641	0.196407	0.200868	0.0607536	0.0618098
3:55118984_G_A	3	55118984	G	A	0.668243	0.677726	0.944514	0.946654	0.483055	0.456823
3:55261680_A_G	3	55261680	A	G	0.543198	0.550596	0.342337	0.329646	0.375158	0.383384
3:56786220_A_G	3	56786220	A	G	0.257724	0.249134	0.032903	0.0244966	0.0350142	0.0360123
3:56864116_G_T	3	56864116	G	T	0.0363108	0.032295	0.190139	0.193841	0.115134	0.124339
3:59464631_C_T	3	59464631	C	T	0.574168	0.580717	0.513228	0.525704	0.489042	0.465626
3:60575075_T_C	3	60575075	T	C	0.395824	0.401411	0.261498	0.262679	0.369588	0.372473
3:63015519_G_C	3	63015519	G	C	0.0884685	0.0904204	0.00186207	0.0015544	0.00596876	0.00793343
3:65138018_A_G	3	65138018	A	G	0.0263244	0.0236313	0.00267382	0.00203325	0.0039219	0.00235192
3:65408091_G_A	3	65408091	G	A	0.115645	0.121608	0.00193988	0.00293298	0.0527657	0.0662238
3:65778903_G_C	3	65778903	G	C	0.044596	0.0466855	0.00115816	0.000919646	0.0050632	0.00418616
3:66702016_G_A	3	66702016	G	A	0.0204459	0.0230024	0.00197617	0.00152452	0.00240414	0.00333092
3:66913860_G_A	3	66913860	G	A	0.542916	0.535359	0.604289	0.604257	0.154226	0.148744
3:67164944_G_A	3	67164944	G	A	0.304756	0.298556	0.672399	0.674556	0.331536	0.293646
3:71131388_C_T	3	71131388	C	T	0.00611275	0.00739217	0.000396556	0.000344242	0.00250873	0.00202449
3:76667915_A_G	3	76667915	A	G	0.0264968	0.0244796	0.00671945	0.00801627	0.0438979	0.0505815
3:76675989_G_A	3	76675989	G	A	0.0270824	0.0249383	0.0066424	0.00761763	0.0437614	0.0509593
3:76683022_A_T	3	76683022	A	T	0.0429558	0.0408339	0.086037	0.0892481	0.209467	0.221186
3:82432532_T_C	3	82432532	T	C	0.0101062	0.0126203	0.000451968	0.000407296	0.00137784	0.000191609
3:97740733_T_C	3	97740733	T	C	0.102872	0.094879	0.305061	0.299938	0.0316769	0.0300899
3:98466306_A_T	3	98466306	A	T	0.017365	0.0137685	0.0029186	0.00197864	0.00485013	0.00244294
3:99097694_G_A	3	99097694	G	A	0.205639	0.19437	0.125821	0.117799	0.21588	0.221956
3:99151929_A_T	3	99151929	A	T	0.187277	0.177008	0.0210714	0.0192731	0.1314	0.114576
3:99342207_T_C	3	99342207	T	C	0.0133378	0.0152282	0.000651116	0.001375	0.00225001	0.000785321
3:99491751_G_A	3	99491751	G	A	0.0143506	0.0164917	0.0955216	0.0867149	0.00282742	0.00271739
3:107226949_G_C	3	107226949	G	C	0.266068	0.25693	0.034711	0.0292125	0.225117	0.218439
3:107343402_G_A	3	107343402	G	A	0.694922	0.70677	0.915851	0.914635	0.391949	0.358073
3:107433734_G_A	3	107433734	G	A	0.198227	0.207526	0.022152	0.0235901	0.0369091	0.0418139
3:114128175_G_A	3	114128175	G	A	0.103124	0.112731	0.168845	0.171855	0.367693	0.379027
3:119514556_T_C	3	119514556	T	C	0.303857	0.296757	0.375705	0.387794	0.0705887	0.0796989
3:119925550_C_T	3	119925550	C	T	0.0713933	0.0731964	0.00270071	0.00410418	0.00918821	0.00947828
3:125932041_G_A	3	125932041	G	A	0.10284	0.108592	0.202433	0.197886	0.248264	0.210486
3:125959532_G_T	3	125959532	G	T	0.0349557	0.0382005	0.200895	0.199621	0.0786023	0.0595611
3:128118439_C_A	3	128118439	C	A	0.024719	0.0300632	0.000540183	0.00076563	0.269779	0.281582
3:131797092_T_A	3	131797092	T	A	0.197206	0.191742	0.152663	0.147267	0.421107	0.394829
3:131827591_A_G	3	131827591	A	G	0.192818	0.186524	0.154067	0.153288	0.149256	0.146064
3:139704174_T_C	3	139704174	T	C	0.0982391	0.105333	0.136735	0.135678	0.130995	0.127994
3:143009413_A_G	3	143009413	A	G	0.093568	0.0998557	0.0882702	0.0795049	0.630757	0.647209
3:145102498_A_C	3	145102498	A	C	0.633105	0.650513	0.64841	0.638849	0.42026	0.433477
3:146243898_C_A	3	146243898	C	A	0.844274	0.834611	0.992941	0.996301	0.981001	0.979806
3:148936253_G_A	3	148936253	G	A	0.28105	0.289267	0.114492	0.102915	0.0432358	0.043125
3:154920845_T_C	3	154920845	T	C	0.390313	0.382342	0.332415	0.336912	0.147288	0.1572
3:156343653_A_C	3	156343653	A	C	0.049253	0.0665616	0	0	0.0191761	0.0192758
3:156402487_C_T	3	156402487	C	T	0.0494519	0.0672722	0	0	0.00639205	0.00679348
3:156413477_C_T	3	156413477	C	T	0.0494919	0.0673199	0	0	0.00639205	0.00679348
3:156505101_A_G	3	156505101	A	G	0.0487037	0.0662249	0	0	0.00639205	0.00679348
3:157532436_C_G	3	157532436	C	G	0.0251307	0.0294263	0.000323018	0.000385558	0.00177486	0.00361006
3:158493353_A_T	3	158493353	A	T	0.794757	0.787748	0.494428	0.488059	0.946423	0.954323
3:159121686_G_A	3	159121686	G	A	0.0200607	0.0231021	0.0927986	0.096748	0.0287947	0.0249329
3:159220874_C_T	3	159220874	C	T	0.599143	0.607703	0.769223	0.77673	0.813002	0.818169
3:161101367_C_A	3	161101367	C	A	0.13955	0.138813	0.0102417	0.00733594	0.0147716	0.0203648
3:164520919_G_T	3	164520919	G	T	0.0823871	0.0789035	0.0786761	0.0796626	0.140896	0.142358
3:166527655_C_T	3	166527655	C	T	0.389809	0.375764	0.219201	0.224408	0.401695	0.396544
3:167626997_G_A	3	167626997	G	A	0.667411	0.66064	0.173642	0.184044	0.827234	0.834925
3:169793901_G_T	3	169793901	G	T	0.0223431	0.0263981	0.154619	0.163723	0.00568182	0.00679348
3:170623897_G_A	3	170623897	G	A	0.167625	0.176621	0.18663	0.191612	0.0483523	0.0425448
3:170628770_T_C	3	170628770	T	C	0.277124	0.285767	0.420297	0.435255	0.446807	0.443454
3:171159414_C_A	3	171159414	C	A	0.173689	0.179823	0.0860172	0.0775437	0.287543	0.261957
3:171159496_A_G	3	171159496	A	G	0.184528	0.191621	0.0896646	0.081601	0.461396	0.441076
3:171558101_T_C	3	171558101	T	C	0.0716474	0.080472	0.00438683	0.0046406	0.0200626	0.0107896
3:172226240_C_T	3	172226240	C	T	0.437441	0.427644	0.515417	0.521096	0.656043	0.696678
3:173900788_T_G	3	173900788	T	G	0.162702	0.172117	0.0450425	0.0432074	0.415727	0.418047
3:174778617_C_T	3	174778617	C	T	0.00795538	0.00965392	0.000921619	0.000557585	0.00156465	0.00041303
3:176487998_C_G	3	176487998	C	G	0.261023	0.25043	0.0909185	0.0865735	0.539448	0.510374
3:177579970_A_G	3	177579970	A	G	0.767149	0.77501	0.509811	0.496505	0.963313	0.958501
3:183844604_C_T	3	183844604	C	T	0.013816	0.0115402	0.000624179	0.000576838	0.00192684	0.00263996
3:184246044_C_T	3	184246044	C	T	0.0254575	0.0241869	0.00146814	0.00145534	0.00269606	0.00181255
3:186176827_C_T	3	186176827	C	T	0.0123565	0.0105396	0.00113972	0.000815638	0.0853118	0.0904751
3:186352860_G_C	3	186352860	G	C	0.50613	0.5189	0.728904	0.729586	0.33192	0.312469
3:187204685_G_A	3	187204685	G	A	0.663878	0.67312	0.67442	0.673399	0.794178	0.796724
3:190376743_A_T	3	190376743	A	T	0.436127	0.425119	0.924349	0.919139	0.932473	0.925797
3:190531882_G_A	3	190531882	G	A	0.303218	0.289247	0.51977	0.510435	0.690393	0.653632
3:190541920_A_C	3	190541920	A	C	0.372388	0.357004	0.533058	0.521858	0.810971	0.790697
3:196158255_A_G	3	196158255	A	G	0.0974705	0.096529	0.0383743	0.0324223	0.0251345	0.0121403
4:525611_G_A	4	525611	G	A	0.0400315	0.0449684	0.0327475	0.0311502	0.273344	0.291663
4:799758_T_G	4	799758	T	G	0.0161939	0.0188376	0.00102659	9.69657e-05	0.00351847	0.0102622
4:813393_C_T	4	813393	C	T	0.0608912	0.0647986	0.143864	0.146729	0.0137834	0.0180712
4:850551_C_T	4	850551	C	T	0.0377742	0.0352896	0.101774	0.104295	0.0233247	0.0293704
4:11119049_G_A	4	11119049	G	A	0.24633	0.253171	0.44961	0.438944	0.296868	0.342296
4:19234891_C_T	4	19234891	C	T	0.0523059	0.0496389	0.00143406	0.000699492	0.00398722	0.00352448
4:19603880_A_G	4	19603880	A	G	0.0777957	0.0739302	0.00111465	0.000799549	0.00697157	0.00606521
4:20552853_C_A	4	20552853	C	A	0.28434	0.280893	0.794434	0.797801	0.373105	0.372623
4:20849105_C_T	4	20849105	C	T	0.172763	0.169217	0.204732	0.191001	0.200669	0.193804
4:22249941_T_G	4	22249941	T	G	0.00781722	0.00896446	0.000116718	9.74885e-05	0.000750705	9.64677e-05
4:23001214_G_A	4	23001214	G	A	0.0803854	0.0750249	0.0744491	0.0792056	0.316678	0.280804
4:25294239_G_T	4	25294239	G	T	0.0699563	0.0771366	0.146713	0.162724	0.438967	0.400689
4:26845712_A_C	4	26845712	A	C	0.201584	0.193784	0.0336193	0.0313453	0.0261358	0.0252488
4:26849839_C_A	4	26849839	C	A	0.477507	0.496859	0.412196	0.412443	0.307667	0.312639
4:27907131_A_T	4	27907131	A	T	0.0567712	0.0522619	0.00148894	0.000707882	0.00809374	0.00667671
4:28203055_G_T	4	28203055	G	T	0.0140112	0.0170888	0.000895935	0.000358539	0.0212628	0.0180178
4:38329783_A_T	4	38329783	A	T	0.592271	0.609556	0.93885	0.930167	0.589318	0.59247
4:38523821_G_A	4	38523821	G	A	0.383849	0.396524	0.0922169	0.0800137	0.197823	0.186313
4:38792340_T_C	4	38792340	T	C	0.234593	0.246687	0.505176	0.503921	0.666965	0.678126
4:38798648_C_A	4	38798648	C	A	0.271575	0.288036	0.975217	0.97652	0.908945	0.927682
4:38899474_G_A	4	38899474	G	A	0.279172	0.264589	0.0301149	0.0274482	0.267145	0.266904
4:53958040_T_C	4	53958040	T	C	0.0393915	0.0377539	0.00597115	0.00424696	0.0715089	0.0693737
4:56011889_C_T	4	56011889	C	T	0.3335	0.322194	0.223592	0.212999	0.133523	0.131793
4:56027573_G_A	4	56027573	G	A	0.196341	0.189303	0.239132	0.234762	0.0653777	0.0589511
4:59637087_T_A	4	59637087	T	A	0.445971	0.448872	0.669617	0.6812	0.563928	0.550329
4:59964278_C_T	4	59964278	C	T	0.285748	0.284956	0.209497	0.210772	0.0605378	0.0831614
4:60442502_G_C	4	60442502	G	C	0.0761436	0.0788183	0.00421129	0.00293711	0.0107088	0.00820925
4:61504049_G_A	4	61504049	G	A	0.0760078	0.0703785	0.00292428	0.00148642	0.00792331	0.003875
4:62213790_G_A	4	62213790	G	A	0.0655419	0.0615779	0.00594371	0.00240399	0.0107742	0.0153764
4:70588725_G_C	4	70588725	G	C	0.352128	0.341242	0.25917	0.255553	0.0405724	0.049841
4:70605006_C_G	4	70605006	C	G	0.352446	0.341513	0.272275	0.268717	0.0411342	0.0506168
4:75515018_A_G	4	75515018	A	G	0.029981	0.026128	0.00152509	0.000223789	0.00340269	0.0043696
4:76834209_C_T	4	76834209	C	T	0.90973	0.908845	0.801787	0.795229	0.76794	0.748478
4:82337186_A_C	4	82337186	A	C	0.543349	0.550846	0.427706	0.428449	0.677093	0.690527
4:83640696_G_A	4	83640696	G	A	0.0613071	0.0648612	0.00161447	0.00106556	0.0147433	0.00276089
4:96348146_C_T	4	96348146	C	T	0.939297	0.93682	0.916889	0.9193	0.982529	0.972135
4:99551907_C_T	4	99551907	C	T	0.490611	0.486011	0.274756	0.26545	0.633138	0.641426
4:105433088_C_T	4	105433088	C	T	0.543218	0.534107	0.541721	0.539142	0.626265	0.632492
4:107540868_G_A	4	107540868	G	A	0.0359251	0.0312553	0.0024174	0.000713021	0.00187429	0.0015761
4:111734136_T_C	4	111734136	T	C	0.323668	0.329511	0.578368	0.577089	0.0999117	0.100449
4:111776641_T_G	4	111776641	T	G	0.0541733	0.0513733	0.00972299	0.00457996	0.177526	0.173911
4:112522471_G_A	4	112522471	G	A	0.239075	0.22709	0.025645	0.0213638	0.0415361	0.0344151
4:114869651_A_C	4	114869651	A	C	0.110976	0.117849	0.0161958	0.00948991	0.0859122	0.089421
4:119967905_G_A	4	119967905	G	A	0.668138	0.654934	0.836668	0.839196	0.68772	0.696895
4:119971043_C_T	4	119971043	C	T	0.356965	0.343111	0.57254	0.58458	0.240277	0.23948
4:122369141_G_A	4	122369141	G	A	0.0676009	0.0652291	0.22996	0.220212	0.21515	0.230168
4:123133178_C_G	4	123133178	C	G	0.184735	0.184738	0.210658	0.212176	0.0256129	0.0276972
4:138393793_G_A	4	138393793	G	A	0.272129	0.276178	0.366137	0.354857	0.252121	0.242016
4:139879541_T_C	4	139879541	T	C	0.0401991	0.0420517	0.000504159	0.000709652	0.00354049	0.00352989
4:140413146_T_C	4	140413146	T	C	0.686764	0.694054	0.636071	0.649352	0.579749	0.552731
4:140644144_C_T	4	140644144	C	T	0.224816	0.229941	0.258008	0.261616	0.0848695	0.0863261
4:141798660_G_A	4	141798660	G	A	0.285346	0.279046	0.15203	0.163448	0.193668	0.188
4:141983016_G_C	4	141983016	G	C	0.663715	0.672876	0.655541	0.659386	0.371552	0.373901
4:142900331_G_T	4	142900331	G	T	0.131532	0.125629	0.128642	0.129991	0.151365	0.166548
4:145605033_T_C	4	145605033	T	C	0.495284	0.503696	0.193696	0.200623	0.117893	0.12344
4:146177538_G_A	4	146177538	G	A	0.411948	0.400883	0.252966	0.258289	0.162607	0.171029
4:148613085_G_A	4	148613085	G	A	0.358223	0.369503	0.334106	0.328938	0.0973767	0.100383
4:154922053_T_C	4	154922053	T	C	0.375807	0.38642	0.33879	0.333936	0.605984	0.609736
4:155892598_C_A	4	155892598	C	A	0.0366473	0.0384827	0.00153475	0.00094493	0.00928128	0.0121808
4:161308993_A_G	4	161308993	A	G	0.269469	0.27716	0.340281	0.346566	0.265969	0.270367
4:165975506_G_A	4	165975506	G	A	0.335788	0.342039	0.596906	0.605442	0.119709	0.106694
4:169474972_T_C	4	169474972	T	C	0.479782	0.490266	0.825372	0.821072	0.579565	0.564209
4:172238308_T_C	4	172238308	T	C	0.178973	0.190222	0.154369	0.157592	0.104697	0.135715
4:172263354_A_G	4	172263354	A	G	0.807118	0.796746	0.828897	0.826768	0.686486	0.688996
4:174020403_C_T	4	174020403	C	T	0.34444	0.356669	0.325167	0.311264	0.114696	0.113303
4:174265475_A_C	4	174265475	A	C	0.426621	0.422723	0.206052	0.202412	0.151557	0.119126
4:175340414_C_T	4	175340414	C	T	0.156687	0.152029	0.495761	0.499972	0.211256	0.238237
4:175442305_T_C	4	175442305	T	C	0.178644	0.18995	0.24468	0.254373	0.174813	0.166974
4:175451872_G_C	4	175451872	G	C	0.392486	0.405824	0.195579	0.202045	0.489253	0.486672
4:175477213_C_A	4	175477213	C	A	0.440885	0.448631	0.465365	0.454067	0.349344	0.323049
4:175490632_A_G	4	175490632	A	G	0.355914	0.360188	0.185782	0.195499	0.0634429	0.0555036
4:177340545_T_C	4	177340545	T	C	0.0904675	0.0858129	0.366463	0.371967	0.0596507	0.0583588
4:182985693_A_G	4	182985693	A	G	0.0796083	0.0867918	0.00278868	0.00144015	0.232699	0.275747
4:185091050_C_G	4	185091050	C	G	0.046601	0.0417708	0.000473736	0.000622238	0.00317259	0.00659107
4:185771771_C_T	4	185771771	C	T	0.666779	0.655854	0.426312	0.429014	0.441237	0.411073
4:185883116_G_A	4	185883116	G	A	0.0267975	0.0241421	0.00618614	0.00592902	0.00388711	0.00368205
4:186338990_G_A	4	186338990	G	A	0.0372406	0.0398478	0.0905956	0.095909	0.204485	0.229673
4:186949575_G_A	4	186949575	G	A	0.356576	0.346699	0.502418	0.493939	0.274693	0.285759
4:186968914_C_T	4	186968914	C	T	0.399461	0.390884	0.49175	0.483177	0.278615	0.253333
4:188378902_T_C	4	188378902	T	C	0.923913	0.922756	0.97023	0.971112	0.780552	0.763353
5:13206_C_G	5	13206	C	G	0.044535	0.0481047	0.0048503	0.00515511	0.00352773	0.00424866
5:140813_G_T	5	140813	G	T	0.0337313	0.0398563	0.0131394	0.0121872	0.182209	0.179578
5:518489_G_A	5	518489	G	A	0.494492	0.502402	0.490496	0.49237	0.485803	0.501939
5:1280028_G_A	5	1280028	G	A	0.196517	0.214672	0.17854	0.196642	0.123323	0.140734
5:1280830_G_C	5	1280830	G	C	0.361902	0.381789	0.377777	0.410738	0.159021	0.181173
5:1284135_C_T	5	1284135	C	T	0.334604	0.358733	0.386727	0.414755	0.162281	0.196179
5:1284976_C_T	5	1284976	C	T	0.3841	0.367524	0.0933916	0.0947992	0.156156	0.14588
5:1285974_C_A	5	1285974	C	A	0.330049	0.35305	0.390469	0.420306	0.16033	0.1965
5:1287194_G_A	5	1287194	G	A	0.570409	0.547831	0.639085	0.613741	0.740057	0.725543
5:2361638_A_C	5	2361638	A	C	0.0633857	0.0700442	0.000797647	0.000937309	0.0102487	0.0116862
5:2469701_G_A	5	2469701	G	A	0.0236306	0.0256444	0.00203487	0.00178033	0.000969468	0.00394023
5:3062331_T_A	5	3062331	T	A	0.295988	0.290484
5:3625274_C_T	5	3625274	C	T	0.243313	0.237072	0.0994825	0.103802	0.140528	0.154594
5:3675619_A_G	5	3675619	A	G	0.168927	0.173709	0.464279	0.479596	0.168805	0.157392
5:5116599_C_T	5	5116599	C	T	0.136348	0.142511	0.142788	0.150695	0.0635595	0.0772181
5:9930239_G_A	5	9930239	G	A	0.225206	0.219569	0.532918	0.530133	0.364668	0.337071
5:10235046_G_A	5	10235046	G	A	0.506616	0.497088	0.117549	0.12052	0.330488	0.300635
5:23372015_A_G	5	23372015	A	G	0.108789	0.115752	0.0562147	0.0560643	0.295556	0.34614
5:25720014_G_A	5	25720014	G	A	0.131588	0.137492	0.00970002	0.00764651	0.0260185	0.0203656
5:31140671_T_C	5	31140671	T	C	0.0218634	0.0211849	0.169272	0.178626	0.130131	0.135484
5:31626912_C_A	5	31626912	C	A	0.0174875	0.0197863	0.00273348	0.00195396	0.00315501	0.000430777
5:36550113_G_A	5	36550113	G	A	0.289337	0.29151	0.129473	0.139397	0.293303	0.314447
5:36578148_C_T	5	36578148	C	T	0.160271	0.164768	0.063613	0.0670984	0.0320618	0.0335326
5:36597841_C_T	5	36597841	C	T	0.776775	0.780739	0.844138	0.849523	0.796165	0.805707
5:43140121_C_T	5	43140121	C	T	0.0338172	0.0377298	0.000968943	0.000417702	0.00170812	0.00201359
5:51970588_T_A	5	51970588	T	A	0.824322	0.819816	0.569685	0.57864	0.851483	0.834132
5:54476556_G_A	5	54476556	G	A	0.730798	0.722297	0.571655	0.554326	0.576801	0.551099
5:56289935_C_G	5	56289935	C	G	0.301515	0.311795	0.278352	0.270894	0.345643	0.317629
5:56587609_G_A	5	56587609	G	A	0.258262	0.251327	0.758803	0.757153	0.336648	0.370924
5:57965232_T_G	5	57965232	T	G	0.188807	0.179099	0.219378	0.221401	0.102823	0.103921
5:65616596_A_G	5	65616596	A	G	0.534452	0.524939	0.852889	0.85406	0.914017	0.911893
5:66018516_T_C	5	66018516	T	C	0.0313389	0.0281239	0.000395216	0.00119871	0.128484	0.13209
5:73520103_A_G	5	73520103	A	G	0.726368	0.71498	0.626587	0.614741	0.839943	0.855827
5:73524903_A_G	5	73524903	A	G	0.740558	0.728314	0.601284	0.592547	0.866477	0.875
5:78174887_G_C	5	78174887	G	C	0.503872	0.512946	0.619393	0.626146	0.367926	0.354442
5:78224331_G_T	5	78224331	G	T	0.514501	0.522508	0.641663	0.652437	0.485073	0.505129
5:80294230_G_A	5	80294230	G	A	0.0220304	0.0242349	0.00132407	0.00172485	0.00133311	0.00154892
5:87555392_C_T	5	87555392	C	T	0.0458563	0.0476998	0.00112845	0.00164611	0.00569462	0.00411819
5:92595901_T_A	5	92595901	T	A	0.286851	0.277781	0.232138	0.234071	0.409571	0.433946
5:92629776_G_A	5	92629776	G	A	0.384168	0.375585	0.323929	0.337872	0.538269	0.559049
5:94252861_T_C	5	94252861	T	C	0.280109	0.291863
5:94314818_C_T	5	94314818	C	T	0.0349287	0.0309594	0.000789857	0.000296365	0.00415978	0.00117936
5:103028849_A_G	5	103028849	A	G	0.229515	0.220786	0.0400096	0.0368786	0.0704262	0.0787708
5:103102985_C_T	5	103102985	C	T	0.0330233	0.0298196	0.0335208	0.0321169	0.00778193	0.00522284
5:106371045_C_T	5	106371045	C	T	0.430983	0.446772	0.280012	0.285624	0.568891	0.574726
5:106877574_C_T	5	106877574	C	T	0.152957	0.154944	0.00717568	0.0062511	0.266344	0.24462
5:110547883_T_C	5	110547883	T	C	0.135959	0.130671	0.091326	0.0982466	0.0479134	0.055447
5:113348847_T_C	5	113348847	T	C	0.126771	0.117722	0.000897787	0.00126813	0.0240263	0.0195286
5:115694401_C_A	5	115694401	C	A	0.0268357	0.0315793	0.0333823	0.0342859	0.00355965	0.00386955
5:116227579_C_T	5	116227579	C	T	0.218737	0.214947	0.116259	0.120878	0.199163	0.195675
5:116663400_A_G	5	116663400	A	G	0.671963	0.662705	0.447869	0.445004	0.943967	0.941236
5:126068360_G_T	5	126068360	G	T	0.387884	0.382687	0.598927	0.603494	0.6179	0.656028
5:132647506_A_G	5	132647506	A	G	0.299475	0.294588	0.259634	0.253608	0.811981	0.809114
5:141392794_G_T	5	141392794	G	T	0.136218	0.143474	0.421807	0.421644	0.0947619	0.118337
5:143562615_A_T	5	143562615	A	T	0.0203127	0.0233242	0.00054143	0.000462376	0.00160309	0.00418479
5:144048517_C_A	5	144048517	C	A	0.495703	0.484595	0.217076	0.20631	0.38657	0.398377
5:144055269_A_G	5	144055269	A	G	0.467173	0.453448	0.214317	0.205638	0.125596	0.142629
5:144591565_G_T	5	144591565	G	T	0.100087	0.0937455	0.00439359	0.00340132	0.0080831	0.016269
5:147000327_G_A	5	147000327	G	A	0.0723401	0.0688706	0.00176785	0.00102067	0.0063956	0.00953805
5:147086937_A_G	5	147086937	A	G	0.161147	0.153885	0.052426	0.0457578	0.0198218	0.0233982
5:147336286_G_T	5	147336286	G	T	0.136368	0.143824	0.223028	0.215784	0.300282	0.277419
5:148798732_G_A	5	148798732	G	A	0.129876	0.138779	0.130616	0.128144	0.417426	0.413184
5:149163888_G_A	5	149163888	G	A	0.0540709	0.0582498	0.0668515	0.0771464	0.0793842	0.090803
5:162658330_G_A	5	162658330	G	A	0.123099	0.13351	0.413017	0.41137	0.20033	0.179729
5:165969685_T_C	5	165969685	T	C	0.0582565	0.0603736	0.00792665	0.0062888	0.0104855	0.0108909
5:167807992_G_A	5	167807992	G	A	0.56402	0.57147	0.382036	0.379147	0.720212	0.735281
5:168300441_C_T	5	168300441	C	T	0.155264	0.147464	0.0518822	0.0520455	0.0214786	0.0184597
5:169622240_C_G	5	169622240	C	G	0.902338	0.897649	0.921901	0.918608	0.722933	0.735826
5:169952024_G_A	5	169952024	G	A	0.0596875	0.0616873	0.00702353	0.00566649	0.00744324	0.00626648
5:172275263_G_A	5	172275263	G	A	0.0818556	0.0769113	0.0496958	0.0523995	0.251786	0.268448
5:172347903_T_G	5	172347903	T	G	0.405605	0.396676	0.13652	0.137481	0.287918	0.31494
5:174076982_T_C	5	174076982	T	C	0.252066	0.24585	0.109983	0.116567	0.236506	0.256793
5:174920193_C_T	5	174920193	C	T	0.832147	0.82759	0.862236	0.861612	0.97328	0.968471
5:177747796_A_G	5	177747796	A	G	0.34285	0.329238	0.175352	0.170146	0.412566	0.439235
5:177753473_T_C	5	177753473	T	C	0.378339	0.369848	0.236537	0.233022	0.508233	0.523425
6:566673_T_C	6	566673	T	C	0.159461	0.151641	0.610107	0.605342	0.568228	0.536519
6:2517914_A_G	6	2517914	A	G	0.64513	0.65473	0.542066	0.542094	0.296137	0.318935
6:6516534_G_C	6	6516534	G	C	0.0191694	0.0154262	0.0010897	0.00074552	0.00173723	0.00235733
6:6730512_G_A	6	6730512	G	A	0.529862	0.541744	0.79059	0.783912	0.710098	0.672213
6:7916909_T_C	6	7916909	T	C	0.183318	0.1776	0.29133	0.297498	0.214407	0.21254
6:9848614_G_T	6	9848614	G	T	0.324933	0.335807	0.48781	0.51055	0.55603	0.558787
6:12058472_T_A	6	12058472	T	A	0.131894	0.137474	0.0552926	0.0519291	0.16155	0.172477
6:13192799_G_A	6	13192799	G	A	0.154361	0.164289	0.20303	0.207158	0.169791	0.14977
6:13659079_T_G	6	13659079	T	G	0.573237	0.569735	0.502239	0.494868	0.842419	0.81674
6:15016472_T_C	6	15016472	T	C	0.1882	0.196461	0.136011	0.13223	0.13126	0.11876
6:17377301_T_G	6	17377301	T	G	0.0261311	0.0298437	0.00900065	0.00829153	0.00191622	0.00294431
6:18330781_T_C	6	18330781	T	C	0.353876	0.345958	0.297469	0.296679	0.383008	0.382872
6:18331115_C_G	6	18331115	C	G	0.348001	0.340109	0.297091	0.296822	0.382841	0.384883
6:19192422_A_G	6	19192422	A	G	0.0218495	0.0241567	0.000761625	0.000812493	0.00290058	0.00140217
6:19381355_T_C	6	19381355	T	C	0.214899	0.223011	0.31206	0.336064	0.238657	0.225529
6:19408892_G_A	6	19408892	G	A	0.0976924	0.104728	0.312448	0.333619	0.190328	0.210893
6:19423283_A_C	6	19423283	A	C	0.05462	0.0611777	0.188936	0.207801	0.0094106	0.0143642
6:19806810_T_C	6	19806810	T	C	0.109808	0.11395	0.246556	0.25565	0.186713	0.190453
6:19824971_C_A	6	19824971	C	A	0.202867	0.209056	0.536227	0.559834	0.143397	0.150764
6:19917167_C_T	6	19917167	C	T	0.286092	0.297666	0.507199	0.515164	0.457197	0.506309
6:21005346_A_G	6	21005346	A	G	0.529672	0.516844	0.870719	0.865931	0.288122	0.304887
6:21704602_C_T	6	21704602	C	T	0.351359	0.357762	0.208679	0.208574	0.266512	0.266855
6:23616661_G_A	6	23616661	G	A	0.406224	0.426414	0.697634	0.672081	0.590224	0.557472
6:28436060_C_T	6	28436060	C	T	0.278411	0.266874	0.567396	0.563728	0.78125	0.785329
6:28486822_T_C	6	28486822	T	C	0.308604	0.29483	0.502382	0.488439	0.635653	0.657609
6:36468133_A_G	6	36468133	A	G	0.896749	0.910117	0.942957	0.944823	0.995339	0.993709
6:39154866_A_G	6	39154866	A	G	0.262468	0.253943	0.129259	0.126023	0.040115	0.022924
6:39163201_A_G	6	39163201	A	G	0.313365	0.307054	0.151144	0.151353	0.450635	0.44483
6:41680666_T_C	6	41680666	T	C	0.459297	0.469297	0.543665	0.537792	0.761418	0.78755
6:41978412_C_T	6	41978412	C	T	0.102698	0.09895	0.0602767	0.0634507	0.114028	0.0964891
6:43355151_T_C	6	43355151	T	C	0.107354	0.102347	0.00538308	0.00554963	0.0873565	0.0815808
6:45610111_C_A	6	45610111	C	A	0.0557204	0.052507	0.0069362	0.00596865	0.00713353	0.00421365
6:45729657_G_A	6	45729657	G	A	0.0433897	0.0476479	0.00307719	0.00252882	0.00829122	0.00281118
6:45730313_A_C	6	45730313	A	C	0.60105	0.608728	0.499601	0.479064	0.694091	0.660877
6:45807537_A_G	6	45807537	A	G	0.0404461	0.0450768	0.00244695	0.00139565	0.00719111	0.000892694
6:45833666_C_A	6	45833666	C	A	0.164301	0.171153	0.0401184	0.0383928	0.023788	0.0278397
6:52209988_A_G	6	52209988	A	G	0.056945	0.0593695	0.0182342	0.0165854	0.296471	0.299728
6:54290483_T_C	6	54290483	T	C	0.155435	0.160409	0.00904945	0.00993547	0.0230111	0.015875
6:54708317_G_A	6	54708317	G	A	0.0240987	0.0272446	0.00144513	0.000488876	0.145947	0.179054
6:55086402_A_G	6	55086402	A	G	0.0412812	0.0454487	0.00412104	0.00289349	0.125057	0.135893
6:55194896_C_T	6	55194896	C	T	0.489407	0.478385	0.368416	0.368739	0.0836677	0.0681327
6:55284372_A_G	6	55284372	A	G	0.661936	0.669119	0.771833	0.791582	0.813971	0.816694
6:56212175_A_T	6	56212175	A	T	0.356048	0.348213	0.157971	0.166923	0.317302	0.306026
6:62701625_C_T	6	62701625	C	T	0.570454	0.574471	0.474151	0.466527	0.285312	0.280919
6:65243525_A_G	6	65243525	A	G	0.365838	0.375459	0.528818	0.517994	0.56574	0.58106
6:70432391_A_G	6	70432391	A	G	0.42858	0.442015	0.534004	0.53248	0.135479	0.154091
6:72716396_G_A	6	72716396	G	A	0.19918	0.190001	0.157307	0.170357	0.0252337	0.0135122
6:74051222_T_C	6	74051222	T	C	0.381643	0.374057	0.47004	0.473145	0.422078	0.459143
6:74242375_T_C	6	74242375	T	C	0.700157	0.692746	0.545162	0.526086	0.616599	0.602207
6:81345076_A_G	6	81345076	A	G	0.484727	0.497417	0.47755	0.489856	0.318857	0.34801
6:81354782_C_T	6	81354782	C	T	0.674104	0.68693	0.576051	0.587631	0.557401	0.548459
6:85137525_T_C	6	85137525	T	C	0.592768	0.585612	0.888738	0.889557	0.698329	0.719553
6:85201893_A_T	6	85201893	A	T	0.2293	0.235208	0.0922754	0.0966794	0.145055	0.142053
6:85208982_C_T	6	85208982	C	T	0.198746	0.204308	0.0496125	0.0519678	0.0248667	0.0216023
6:90660954_G_C	6	90660954	G	C	0.0266997	0.0256769	0.000776831	0.000494175	0.00518395	0.00720922
6:91511144_C_T	6	91511144	C	T	0.76564	0.766922	0.632504	0.641628	0.618654	0.636261
6:92237217_C_T	6	92237217	C	T	0.500315	0.492783	0.249539	0.248182	0.239432	0.220844
6:92297764_A_C	6	92297764	A	C	0.413259	0.4054	0.0684097	0.069396	0.19584	0.195179
6:97327493_A_T	6	97327493	A	T	0.588399	0.594608	0.675197	0.676391	0.60992	0.651237
6:99694494_A_G	6	99694494	A	G	0.193366	0.186567	0.480634	0.49011	0.132812	0.139946
6:103837158_G_T	6	103837158	G	T	0.0854427	0.0898705	0.00999377	0.00651182	0.00852998	0.00903531
6:105630330_T_G	6	105630330	T	G	0.898576	0.903405	0.862607	0.868034	0.673681	0.681002
6:105735164_T_C	6	105735164	T	C	0.123633	0.11833	0.0990363	0.101632	0.568267	0.574934
6:106160176_C_T	6	106160176	C	T	0.149694	0.156712	0.0812579	0.0789814	0.270275	0.295104
6:106841948_T_C	6	106841948	T	C	0.833341	0.832043	0.857017	0.871297	0.942368	0.936996
6:106889377_C_T	6	106889377	C	T	0.559036	0.554299	0.650787	0.654446	0.537605	0.514055
6:106919146_A_T	6	106919146	A	T	0.380767	0.371687	0.362294	0.355736	0.100397	0.0875357
6:110259941_C_T	6	110259941	C	T	0.373	0.357971	0.186366	0.187565	0.0834061	0.0871545
6:112535131_C_A	6	112535131	C	A	0.126029	0.132986	0.0817924	0.0841982	0.027897	0.0287174
6:117572068_G_T	6	117572068	G	T	0.171047	0.172811	0.029947	0.0267732	0.0780573	0.0940027
6:118005198_T_G	6	118005198	T	G	0.0967596	0.093754	0.0153247	0.0156691	0.0524163	0.0533486
6:119759401_G_C	6	119759401	G	C	0.570685	0.579186	0.967971	0.965516	0.491023	0.49797
6:119780014_C_T	6	119780014	C	T	0.497398	0.487355	0.011778	0.0156095	0.136832	0.132251
6:125446784_G_A	6	125446784	G	A	0.0371139	0.0350557	0.00258902	0.00299511	0.00238145	0.00510868
6:125478428_G_A	6	125478428	G	A	0.105947	0.105454	0.034094	0.0392795	0.294945	0.281701
6:125807278_C_T	6	125807278	C	T	0.49941	0.50138	0.903953	0.897851	0.207708	0.223017
6:128786983_A_G	6	128786983	A	G	0.0556579	0.051433	0.000945679	0.00106116	0.00524296	0.00400137
6:130072843_G_C	6	130072843	G	C	0.934978	0.938686	0.996425	0.996029	0.895677	0.883637
6:130279648_G_A	6	130279648	G	A	0.104565	0.109668	0.0188013	0.023241	0.0323723	0.0478754
6:142641606_T_C	6	142641606	T	C	0.151644	0.147899	0.0055979	0.00272353	0.0164538	0.0096685
6:149873067_G_A	6	149873067	G	A	0.16564	0.173479	0.767111	0.772036	0.462197	0.462947
6:151405391_G_A	6	151405391	G	A	0.147613	0.154665	0.127997	0.131205	0.200023	0.231998
6:152287847_G_T	6	152287847	G	T	0.0315442	0.0294956	0.000357606	8.35419e-05	0.000710227	0.00272554
6:152472284_G_C	6	152472284	G	C	0.042092	0.0392101	0.000454225	0.000496996	0.0462653	0.035337
6:154826458_A_G	6	154826458	A	G	0.154668	0.161523	0.10784	0.106553	0.378749	0.397372
6:157309185_G_T	6	157309185	G	T	0.504754	0.518011	0.675035	0.669509	0.796039	0.814559
6:158424693_T_C	6	158424693	T	C	0.428544	0.437793	0.44451	0.462607	0.760047	0.76724
6:164714654_G_C	6	164714654	G	C	0.331152	0.339962	0.353498	0.344599	0.140237	0.12697
6:164726651_C_T	6	164726651	C	T	0.242329	0.250208	0.336778	0.326732	0.122385	0.11101
6:167061291_T_C	6	167061291	T	C	0.207671	0.215064	0.098806	0.0999844	0.189299	0.187897
7:852281_T_C	7	852281	T	C	0.602489	0.617994	0.827059	0.819663	0.868412	0.867101
7:1053958_C_T	7	1053958	C	T	0.298316	0.285394	0.172535	0.166372	0.461648	0.449728
7:1063501_C_T	7	1063501	C	T	0.406849	0.395733	0.416796	0.387585	0.838975	0.799545
7:1065746_A_G	7	1065746	A	G	0.366986	0.355379	0.178674	0.171107	0.456727	0.42818
7:2729509_C_T	7	2729509	C	T	0.271396	0.261666	0.313305	0.311647	0.054716	0.057987
7:3069036_G_T	7	3069036	G	T	0.257041	0.245394	0.0679554	0.0694563	0.181768	0.20631
7:3340187_C_G	7	3340187	C	G	0.442132	0.436713	0.479686	0.460782	0.390045	0.349895
7:5444183_G_A	7	5444183	G	A	0.104021	0.111108	0.00480934	0.0020485	0.0144156	0.0117472
7:5573616_A_G	7	5573616	A	G	0.143704	0.137079	0.193597	0.204843	0.443063	0.456592
7:8191150_A_C	7	8191150	A	C	0.811451	0.823487	0.960593	0.96227	0.74281	0.761267
7:8196977_T_C	7	8196977	T	C	0.178578	0.188307	0.31337	0.323988	0.115195	0.126686
7:8200118_C_T	7	8200118	C	T	0.750949	0.743889	0.605839	0.595987	0.787108	0.779329
7:10286562_G_C	7	10286562	G	C	0.624918	0.622275
7:11576081_C_G	7	11576081	C	G	0.0500175	0.0486029	0.0108387	0.0104701	0.00756468	0.00504792
7:12122139_C_T	7	12122139	C	T	0.141431	0.14413	0.00131452	0.00144507	0.0212997	0.0108723
7:13865290_C_G	7	13865290	C	G	0.34599	0.336855	0.354443	0.365975	0.277492	0.275234
7:16305255_C_T	7	16305255	C	T	0.126548	0.133369	0.123293	0.13016	0.22435	0.220853
7:22202117_G_A	7	22202117	G	A	0.542195	0.548933	0.609812	0.615555	0.639733	0.622343
7:23501094_C_T	7	23501094	C	T	0.134046	0.126452	0.0395756	0.038239	0.167962	0.157786
7:27925158_C_T	7	27925158	C	T	0.804293	0.793603	0.682508	0.695911	0.88545	0.877645
7:28179446_A_G	7	28179446	A	G	0.104526	0.109865	0.492643	0.51044	0.0617244	0.0692948
7:29181506_A_G	7	29181506	A	G	0.442359	0.448684	0.338851	0.327805	0.388221	0.386718
7:29182273_T_C	7	29182273	T	C	0.380207	0.386882	0.334519	0.324313	0.335922	0.347517
7:33389411_C_T	7	33389411	C	T	0.0457079	0.0408433	0.00208814	0.00158958	0.00641193	0.00491848
7:33517804_A_G	7	33517804	A	G	0.439366	0.437791	0.679658	0.685328	0.845747	0.873553
7:33537428_G_A	7	33537428	G	A	0.0548841	0.0499498	0.00221119	0.000652608	0.0086534	0.00272826
7:33819128_G_C	7	33819128	G	C	0.497462	0.492773	0.198228	0.202675	0.202114	0.209896
7:33982711_A_G	7	33982711	A	G	0.0223581	0.0257815	0.00436481	0.00469518	0.000861517	0.000527203
7:38154245_G_A	7	38154245	G	A	0.692208	0.702595	0.800684	0.8085	0.801597	0.80411
7:49243995_A_G	7	49243995	A	G	0.0663004	0.0595798	0.00259788	0.00216655	0.00851849	0.00953942
7:49264928_T_C	7	49264928	T	C	0.067615	0.0608719	0.0103213	0.00905649	0.0701564	0.0706345
7:50318938_G_T	7	50318938	G	T	0.162147	0.172701	0.22311	0.215793	0.0321525	0.0301334
7:50721628_A_T	7	50721628	A	T	0.0446115	0.0398003	0.0018041	0.000592752	0.00293678	0.00359783
7:53656443_A_G	7	53656443	A	G	0.861925	0.869815	0.923254	0.920851	0.827229	0.845217
7:66951361_C_T	7	66951361	C	T	0.134399	0.141538	0.283648	0.279283	0.168847	0.179583
7:68729025_T_C	7	68729025	T	C	0.11205	0.104754	0.0236167	0.0248349	0.00828113	0.00842269
7:68784483_G_C	7	68784483	G	C	0.0203481	0.0242654	0.213947	0.224418	0.0903173	0.104111
7:68797288_C_T	7	68797288	C	T	0.929099	0.926428	0.709662	0.698366	0.722924	0.703402
7:83603844_C_T	7	83603844	C	T	0.00993296	0.012345	0.000379556	0.000473512	0.00165695	0.00311688
7:90821787_A_G	7	90821787	A	G	0.647583	0.63749	0.132436	0.126797	0.365163	0.379624
7:92232454_C_A	7	92232454	C	A	0.0716969	0.0673905	0.00440823	0.00325957	0.00810446	0.0072147
7:96201991_G_T	7	96201991	G	T	0.06457	0.0680745	0.00221471	0.00261376	0.0104255	0.0158736
7:101369287_G_A	7	101369287	G	A	0.407808	0.410555	0.279353	0.279431	0.134239	0.126819
7:101670418_A_C	7	101670418	A	C	0.0106082	0.0124031	9.53831e-05	0.000176441	4.9711e-05	3.39803e-05
7:104127775_T_C	7	104127775	T	C	0.188133	0.19148	0.198177	0.17738	0.481719	0.489446
7:111749448_A_G	7	111749448	A	G	0.054021	0.0597305	0.0217207	0.0166275	0.00871448	0.0119965
7:117445664_A_G	7	117445664	A	G	0.754574	0.766124	0.971045	0.975256	0.858418	0.837727
7:118445260_G_A	7	118445260	G	A	0.541175	0.535048	0.305529	0.29358	0.103666	0.097504
7:127407526_G_A	7	127407526	G	A	0.00746571	0.00592758	6.22418e-05	3.97484e-05	0.000383535	0.000423894
7:128584084_T_C	7	128584084	T	C	0.493418	0.486041	0.417199	0.422603	0.489424	0.523989
7:128757820_G_A	7	128757820	G	A	0.025905	0.0249216	0.000463445	6.88839e-06	0.00544246	0.0102487
7:130579162_G_A	7	130579162	G	A	0.120435	0.129751	0.187605	0.189658	0.104763	0.130527
7:130796652_T_C	7	130796652	T	C	0.0679302	0.0765039	0.065597	0.0686629	0.189932	0.196496
7:131894629_C_A	7	131894629	C	A	0.132625	0.125861	0.588684	0.571848	0.43135	0.424715
7:132792838_G_A	7	132792838	G	A	0.0181924	0.0198001	0.000678562	0.000748336	0.00474572	0.00246466
7:133860067_A_G	7	133860067	A	G	0.0485001	0.0445366	0.00151233	0.00132903	0.00758308	0.0013859
7:143095256_A_G	7	143095256	A	G	0.360815	0.356849	0.043833	0.0452133	0.0480813	0.0406885
7:145795152_A_G	7	145795152	A	G	0.777366	0.778832	0.746811	0.743704	0.897013	0.905356
7:146189136_T_G	7	146189136	T	G	0.510786	0.507424	0.404178	0.399238	0.374308	0.334678
7:146194928_A_C	7	146194928	A	C	0.327594	0.334376	0.512275	0.514098	0.673304	0.646153
7:146729161_G_A	7	146729161	G	A	0.0424806	0.04568	0.00247527	0.00207211	0.00490695	0.0024443
7:147705380_C_T	7	147705380	C	T	0.276888	0.271497	0.0839584	0.0909069	0.366926	0.352767
7:147748143_G_A	7	147748143	G	A	0.272068	0.268721	0.00990346	0.00642918	0.212577	0.213279
7:147937604_G_A	7	147937604	G	A	0.0771948	0.0801806	0.557715	0.564827	0.0759602	0.0660242
7:151402902_T_C	7	151402902	T	C	0.267432	0.278779	0.140197	0.147587	0.180461	0.178785
7:151576111_A_G	7	151576111	A	G	0.412671	0.419954	0.505493	0.517299	0.326699	0.316102
8:1645536_T_C	8	1645536	T	C	0.248878	0.240496	0.313438	0.313226	0.246338	0.264655
8:1781990_C_T	8	1781990	C	T	0.43118	0.444916	0.174306	0.166043	0.262839	0.231991
8:5067970_A_G	8	5067970	A	G	0.191728	0.203379	0.0426979	0.0388912	0.0228759	0.017289
8:5506702_G_C	8	5506702	G	C	0.3402	0.350036	0.436329	0.437677	0.168234	0.133723
8:5843472_G_A	8	5843472	G	A	0.592176	0.584389	0.709281	0.72108	0.444095	0.44634
8:5927259_G_A	8	5927259	G	A	0.104062	0.110608	0.0200848	0.0175854	0.146094	0.143095
8:11513924_G_T	8	11513924	G	T	0.827647	0.822619	0.431091	0.43951	0.573668	0.557013
8:14503496_T_C	8	14503496	T	C	0.142476	0.136948	0.165072	0.15631	0.259634	0.273648
8:14577786_A_G	8	14577786	A	G	0.0153562	0.0180771	0.00125542	0.00154734	0.00204048	0.00024458
8:14719224_A_G	8	14719224	A	G	0.160993	0.17146	0.235803	0.234225	0.64195	0.616008
8:14861975_G_A	8	14861975	G	A	0.04677	0.0431821	0.00280614	0.00233101	0.00674929	0.00556388
8:17185285_T_A	8	17185285	T	A	0.469343	0.46707	0.520779	0.523144	0.0619891	0.0943691
8:17435699_C_G	8	17435699	C	G	0.308971	0.301889	0.397407	0.391775	0.390821	0.382257
8:18008732_T_A	8	18008732	T	A	0.0203549	0.0231238	0.000855762	0.00097582	0.00182101	0.00397151
8:18245449_A_G	8	18245449	A	G	0.183267	0.188536	0.518054	0.527124	0.422173	0.432009
8:18247609_T_C	8	18247609	T	C	0.143827	0.147822	0.493328	0.501953	0.122576	0.113419
8:20116932_T_C	8	20116932	T	C	0.019697	0.0167695	0.00180699	0.00160285	0.00272948	0.000255464
8:21017111_G_A	8	21017111	G	A	0.290552	0.296801	0.365618	0.361191	0.0684209	0.0753359
8:21348442_A_C	8	21348442	A	C	0.416545	0.42225	0.680811	0.671444	0.669745	0.655001
8:22772384_A_G	8	22772384	A	G	0.204282	0.196893	0.249634	0.255208	0.128176	0.152009
8:23467689_G_A	8	23467689	G	A	0.0359408	0.033294	0.190982	0.184762	0.0958857	0.097841
8:23482678_G_C	8	23482678	G	C	0.117032	0.110265	0.0008285	0.000532675	0.0127841	0.0122283
8:25482357_C_G	8	25482357	C	G	0.173283	0.17514	0.0635613	0.0648982	0.352723	0.328308
8:26568276_G_A	8	26568276	G	A	0.0348641	0.0384825	0.00148795	0.00117466	0.0923117	0.0722187
8:27494675_C_G	8	27494675	C	G	0.333469	0.349926	0.479847	0.487197	0.276213	0.250569
8:29166569_T_C	8	29166569	T	C	0.361736	0.371788	0.663704	0.669959	0.698203	0.677364
8:33203726_T_C	8	33203726	T	C	0.121663	0.118351	0.0160125	0.012722	0.0531833	0.0485722
8:55210659_T_C	8	55210659	T	C	0.35156	0.340692	0.416417	0.431001	0.678958	0.658097
8:55966735_C_T	8	55966735	C	T	0.0115201	0.00916754	0.00130263	0.00122998	0.000377856	0.000122279
8:56536186_C_T	8	56536186	C	T	0.0290005	0.0322932	0.252418	0.249428	0.32724	0.362322
8:56984873_G_A	8	56984873	G	A	0.0125235	0.0100942	5.18326e-07	1.59004e-06	0.00023153	0.00113043
8:57534257_C_G	8	57534257	C	G	0.279858	0.293262	0.206882	0.21666	0.403646	0.417009
8:61808013_G_A	8	61808013	G	A	0.0168376	0.017499	0.247353	0.265767	0.164936	0.171038
8:62018467_T_G	8	62018467	T	G	0.37628	0.382885	0.811613	0.819556	0.458393	0.446774
8:62035032_T_C	8	62035032	T	C	0.27391	0.279875	0.810735	0.82028	0.55752	0.564848
8:66360589_C_T	8	66360589	C	T	0.227844	0.236251	0.758932	0.771685	0.0431124	0.0505607
8:72200657_T_C	8	72200657	T	C	0.270145	0.277902	0.328051	0.330823	0.39642	0.414204
8:72675294_A_G	8	72675294	A	G	0.288254	0.283363	0.523066	0.530647	0.509282	0.524018
8:72676725_C_G	8	72676725	C	G	0.231339	0.227297	0.348521	0.352232	0.3211	0.298019
8:72681713_G_A	8	72681713	G	A	0.486404	0.491042	0.578523	0.578744	0.230958	0.241582
8:72989828_G_A	8	72989828	G	A	0.129093	0.135948	0.331786	0.323234	0.234697	0.260475
8:74409852_A_G	8	74409852	A	G	0.139028	0.144814	0.526331	0.528634	0.408663	0.38929
8:74682635_T_C	8	74682635	T	C	0.0805492	0.0866645	0.156244	0.158476	0.0157075	0.0139918
8:76465909_C_T	8	76465909	C	T	0.441822	0.426885	0.260771	0.255917	0.644886	0.649457
8:76480507_T_A	8	76480507	T	A	0.473749	0.461292	0.355199	0.347998	0.699018	0.705769
8:81438310_G_A	8	81438310	G	A	0.155811	0.169925	0.0319668	0.0306449	0.424065	0.460771
8:82510732_T_C	8	82510732	T	C	0.0340183	0.0394855	0.000393749	0.000171849	0.00186506	0.00578804
8:82653644_A_G	8	82653644	A	G	0.0678244	0.078582	0.00041425	0.000353232	0.0696023	0.09375
8:82678647_T_G	8	82678647	T	G	0.0495334	0.0471818	0.127576	0.124437	0.0139986	0.0157459
8:84969532_G_T	8	84969532	G	T	0.0740517	0.0765494	0.312448	0.344557	0.0135682	0.011418
8:93438176_A_G	8	93438176	A	G	0.796968	0.805632	0.726202	0.743224	0.762405	0.780123
8:96201534_A_G	8	96201534	A	G	0.0660638	0.0693621	0.0142516	0.0129486	0.452343	0.413203
8:103163735_G_A	8	103163735	G	A	0.306456	0.300625	0.361726	0.368753	0.219947	0.227428
8:103733478_G_A	8	103733478	G	A	0.0743349	0.0814315	0.00156017	0.000637586	0.00737998	0.00977581
8:113880232_A_G	8	113880232	A	G	0.422784	0.416735	0.793135	0.782491	0.51554	0.591337
8:114696874_A_G	8	114696874	A	G	0.117696	0.116814	0.0564315	0.0596699	0.0698346	0.0807459
8:121696419_A_C	8	121696419	A	C	0.0175377	0.0197123	0.00128947	0.000380823	0.00172444	0.00141714
8:123924428_G_A	8	123924428	G	A	0.124215	0.118852	0.0228643	0.0155857	0.0111533	0.0175965
8:127985645_C_T	8	127985645	C	T	0.0101028	0.0118789	0.000318355	0.000153488	0.000710227	2.17483e-05
8:128809557_T_A	8	128809557	T	A	0.724355	0.735622	0.658194	0.665381	0.828109	0.826655
8:128817883_A_G	8	128817883	A	G	0.456948	0.477738	0.23708	0.250458	0.123969	0.134992
8:129069820_G_A	8	129069820	G	A	0.375132	0.360818	0.209959	0.200812	0.0980114	0.10462
8:129074450_G_A	8	129074450	G	A	0.373295	0.359293	0.209207	0.199982	0.197107	0.186341
8:129080657_G_C	8	129080657	G	C	0.39163	0.378747	0.290904	0.289364	0.184376	0.165541
8:129095848_G_A	8	129095848	G	A	0.0450729	0.0421618	0.000724938	0.000529848	0.00355114	0.00679348
8:129104321_C_A	8	129104321	C	A	0.534052	0.513842	0.130578	0.133164	0.275459	0.26076
8:129188851_C_A	8	129188851	C	A	0.0803761	0.0915906	0.101	0.108366	0.0149148	0.0108696
8:129220721_T_G	8	129220721	T	G	0.477751	0.496901	0.529768	0.528819	0.821507	0.847009
8:129224182_G_A	8	129224182	G	A	0.265984	0.285939	0.387485	0.392102	0.199435	0.24277
8:129343083_T_G	8	129343083	T	G	0.138037	0.12533	0.0026918	0.00247757	0.109469	0.0896753
8:129442387_C_T	8	129442387	C	T	0.667747	0.680888	0.654619	0.649417	0.524858	0.547554
8:129498584_G_A	8	129498584	G	A	0.314924	0.299608	0.186924	0.186729	0.453836	0.47422
8:129537746_G_C	8	129537746	G	C	0.123481	0.106549	0.00621375	0.00706464	0.056147	0.0638587
8:129541931_G_A	8	129541931	G	A	0.130118	0.11129	0.0235087	0.0196044	0.144886	0.108696
8:129552540_G_A	8	129552540	G	A	0.130126	0.111328	0.0384217	0.0351466	0.211123	0.172826
8:129561866_C_T	8	129561866	C	T	0.130523	0.111809	0.035522	0.03497	0.31108	0.297554
8:129805974_G_A	8	129805974	G	A	0.2655	0.277954	0.806771	0.802442	0.402686	0.399817
8:129901679_C_T	8	129901679	C	T	0.138232	0.134885	0.131221	0.129277	0.012804	0.0169974
8:129982414_T_C	8	129982414	T	C	0.0804187	0.0788224	0.0149334	0.0145733	0.370515	0.311896
8:129982731_A_T	8	129982731	A	T	0.0690287	0.0670348	0.00245238	0.00127287	0.179048	0.152454
8:131978175_A_G	8	131978175	A	G	0.0523274	0.0563135	0.00624036	0.00404531	0.0590634	0.0707193
8:131991988_T_C	8	131991988	T	C	0.0211165	0.0244074	0.00399517	0.0023552	0.0569084	0.0654264
8:134509844_T_C	8	134509844	T	C	0.126049	0.126896	0.268963	0.261795	0.233722	0.216516
8:140688219_A_C	8	140688219	A	C	0.576917	0.584017	0.35144	0.350624	0.52967	0.505106
9:4100236_C_T	9	4100236	C	T	0.393961	0.384906	0.505499	0.505327	0.637633	0.630511
9:4107030_T_C	9	4107030	T	C	0.234005	0.246322	0.253967	0.267701	0.209375	0.208446
9:6661721_T_C	9	6661721	T	C	0.372503	0.368958	0.0114345	0.00814636	0.369558	0.361701
9:8871551_A_G	9	8871551	A	G	0.0371674	0.0413069	0.00711983	0.00723995	0.00288289	0.000551647
9:10327533_T_C	9	10327533	T	C	0.202041	0.208654	0.189636	0.193081	0.326999	0.336193
9:12770755_C_T	9	12770755	C	T	0.0833504	0.089279	0.00142015	0.000706286	0.103111	0.0983061
9:13026043_C_A	9	13026043	C	A	0.52178	0.518579	0.888826	0.901654	0.1494	0.147868
9:16195979_T_C	9	16195979	T	C	0.179692	0.171825	0.128168	0.125153	0.0259834	0.0216134
9:16410956_G_C	9	16410956	G	C	0.276501	0.26191	0.523433	0.500252	0.266441	0.275341
9:16889937_C_A	9	16889937	C	A	0.237402	0.204364	0.103148	0.0913105	0.372891	0.368207
9:16914716_G_A	9	16914716	G	A	0.204783	0.170397	0.00110325	0.000362592	0.0860092	0.0657364
9:16914895_A_G	9	16914895	A	G	0.322408	0.286656	0.264597	0.246654	0.560193	0.533967
9:19013608_A_C	9	19013608	A	C	0.213819	0.226129	0.0747695	0.0764256	0.434218	0.428452
9:19030883_A_C	9	19030883	A	C	0.22955	0.241736	0.0729303	0.0758632	0.452282	0.446906
9:19045886_G_T	9	19045886	G	T	0.136511	0.14364	0.0377577	0.0371287	0.0323083	0.0326577
9:19048957_C_T	9	19048957	C	T	0.380988	0.395581	0.164343	0.181837	0.621097	0.634046
9:19049217_A_C	9	19049217	A	C	0.379886	0.394461	0.164189	0.181843	0.648742	0.676361
9:19067941_C_G	9	19067941	C	G	0.0215447	0.0238603	0.00233405	0.00136103	0.00364986	0.00170654
9:19086979_C_T	9	19086979	C	T	0.183758	0.194887	0.106501	0.0984235	0.201296	0.238571
9:19098967_G_A	9	19098967	G	A	0.290624	0.3048	0.139682	0.134911	0.541764	0.549996
9:20037709_C_T	9	20037709	C	T	0.0647544	0.0713848	0.00334436	0.00315087	0.0108353	0.00417938
9:20255091_C_T	9	20255091	C	T	0.0592946	0.0634012	0.00799739	0.00775273	0.00843111	0.00861428
9:20282859_T_A	9	20282859	T	A	0.271551	0.281626	0.357196	0.358682	0.328283	0.368119
9:20284059_C_T	9	20284059	C	T	0.0721363	0.0747867	0.0482916	0.0471444	0.0270563	0.0241485
9:21987874_T_A	9	21987874	T	A	0.859699	0.863895	0.974411	0.977576	0.848014	0.844635
9:22128352_C_T	9	22128352	C	T	0.027604	0.024155	0.00553326	0.00366673	0.00159446	0.00139268
9:22157908_A_C	9	22157908	A	C	0.333514	0.33984	0.287837	0.281963	0.38024	0.367637
9:22158598_G_A	9	22158598	G	A	0.545373	0.557745	0.923142	0.924364	0.799565	0.83597
9:22599456_G_A	9	22599456	G	A	0.809066	0.805985	0.647236	0.661858	0.625425	0.612189
9:22614985_A_G	9	22614985	A	G	0.310796	0.32052	0.452007	0.449881	0.29476	0.317747
9:28145962_A_G	9	28145962	A	G	0.246867	0.257508	0.104376	0.101596	0.25484	0.261293
9:28148300_T_C	9	28148300	T	C	0.249797	0.260475	0.106861	0.103741	0.22624	0.226197
9:28188246_A_T	9	28188246	A	T	0.147774	0.156303	0.129128	0.129631	0.0969097	0.106491
9:28231360_C_T	9	28231360	C	T	0.479616	0.469964	0.432764	0.428577	0.766521	0.760473
9:31489416_G_A	9	31489416	G	A	0.381056	0.393559	0.50071	0.517961	0.328233	0.286568
9:31539194_T_C	9	31539194	T	C	0.190467	0.186794	0.334082	0.322235	0.366494	0.396188
9:31636186_T_C	9	31636186	T	C	0.165777	0.160569	0.154692	0.16415	0.223418	0.204834
9:33955692_C_T	9	33955692	C	T	0.259651	0.272189	0.178529	0.182355	0.474251	0.494838
9:35533193_G_A	9	35533193	G	A	0.0287442	0.0248135	0.0162036	0.0172271	0.00225923	0.00131389
9:35965934_T_G	9	35965934	T	G	0.011653	0.00969972	0.000633616	0.000208765	0.0975125	0.0798387
9:37006455_A_T	9	37006455	A	T	0.0298962	0.0277935	0.00213986	0.000687599	0.00747446	0.00235735
9:37373233_C_T	9	37373233	C	T	0.00813226	0.00961625	0.000321566	3.37359e-05	0.00123793	0.000581522
9:37403204_T_G	9	37403204	T	G	0.0215764	0.0198944	0.00131289	0.00171938	0.00486169	0.00394566
9:37644012_T_C	9	37644012	T	C	0.227923	0.236424	0.0630597	0.0694535	0.328136	0.33041
9:37652526_G_A	9	37652526	G	A	0.21503	0.222923	0.060174	0.0670863	0.218433	0.240363
9:37669203_G_A	9	37669203	G	A	0.071786	0.0664337	0.00208247	0.00213887	0.0327909	0.0467525
9:71679466_A_C	9	71679466	A	C	0.0465821	0.0517867	0.000456832	0.000163548	0.00923295	0.00547148
9:73166568_G_T	9	73166568	G	T	0.501865	0.50637	0.717594	0.728131	0.40375	0.387637
9:73490866_A_G	9	73490866	A	G	0.684731	0.691437	0.590746	0.586231	0.794251	0.811088
9:74614406_T_C	9	74614406	T	C	0.148113	0.151918	0.012126	0.0103299	0.0153495	0.0272745
9:77756950_C_T	9	77756950	C	T	0.387688	0.381565	0.413039	0.428106	0.264235	0.267545
9:78200496_C_A	9	78200496	C	A	0.0656496	0.0624555	0.00293236	0.00343784	0.0088493	0.0103491
9:80256659_G_A	9	80256659	G	A	0.146015	0.139047	0.498906	0.509312	0.532316	0.573623
9:89031543_T_C	9	89031543	T	C	0.178562	0.186965	0.0481566	0.0494492	0.0497932	0.0431184
9:90473228_C_A	9	90473228	C	A	0.0419802	0.0387441	0.00395493	0.00233632	0.128439	0.119219
9:91921455_C_A	9	91921455	C	A	0.0834367	0.0772127	0.000836389	0.00242442	0.0113466	0.00446061
9:91958708_G_A	9	91958708	G	A	0.110485	0.10327	0.191222	0.194771	0.189962	0.17902
9:91977443_C_G	9	91977443	C	G	0.0908179	0.0844098	0.00083638	0.00246644	0.0111882	0.00416032
9:92116045_C_A	9	92116045	C	A	0.229802	0.237818	0.185195	0.180574	0.180605	0.212321
9:93713187_A_G	9	93713187	A	G	0.246282	0.241244	0.0277057	0.0260816	0.0531106	0.0463832
9:94387469_T_G	9	94387469	T	G	0.348083	0.360158	0.213824	0.219626	0.620402	0.606339
9:95084497_G_A	9	95084497	G	A	0.112323	0.116045	0.110571	0.103204	0.12528	0.123197
9:102179061_A_G	9	102179061	A	G	0.328594	0.337957	0.21755	0.233541	0.222167	0.18597
9:106819679_T_A	9	106819679	T	A	0.321023	0.307998	0.724125	0.718409	0.234266	0.214314
9:106852385_A_C	9	106852385	A	C	0.536654	0.555082	0.167127	0.177519	0.524793	0.573364
9:106860568_C_T	9	106860568	C	T	0.551671	0.57054	0.18372	0.192335	0.758523	0.773098
9:106893334_A_G	9	106893334	A	G	0.552128	0.570927	0.185012	0.194162	0.680846	0.704372
9:106916916_G_A	9	106916916	G	A	0.397488	0.418117	0.129405	0.145476	0.613342	0.636792
9:110208345_C_T	9	110208345	C	T	0.670838	0.683246	0.421185	0.412094	0.215599	0.210414
9:110604825_G_A	9	110604825	G	A	0.0559382	0.0525973	0.00127425	0.00102103	0.00416761	0.00414944
9:110760000_G_A	9	110760000	G	A	0.511327	0.521741	0.601388	0.607029	0.793324	0.78125
9:111556995_A_G	9	111556995	A	G	0.159309	0.150893	0.0105764	0.00717482	0.0132053	0.00816034
9:114680447_G_A	9	114680447	G	A	0.290157	0.2765	0.231413	0.241406	0.452684	0.440758
9:114697368_A_G	9	114697368	A	G	0.0294267	0.0267469	0.000666743	0.00113776	0.018777	0.0131671
9:115400300_C_A	9	115400300	C	A	0.57536	0.582586	0.414803	0.416937	0.61712	0.614212
9:119988407_T_G	9	119988407	T	G	0.396203	0.386932	0.0932618	0.102176	0.268391	0.203756
9:120242126_C_T	9	120242126	C	T	0.0550711	0.0606827	0.00266717	0.00203401	0.00527131	0.00820249
9:120339017_A_G	9	120339017	A	G	0.458291	0.451892	0.366567	0.369625	0.424996	0.39737
9:122868699_G_A	9	122868699	G	A	0.271281	0.281442	0.426077	0.43239	0.659982	0.66219
9:125591426_C_T	9	125591426	C	T	0.0761217	0.0701547	0.473276	0.460979	0.0541537	0.0511548
9:125608986_T_C	9	125608986	T	C	0.0553026	0.050588	0.00234997	0.00276677	0.00666833	0.00181659
9:126701570_A_G	9	126701570	A	G	0.043139	0.0396878	0.00484997	0.004864	0.00723655	0.00681259
9:130321122_C_T	9	130321122	C	T	0.0277833	0.0300827	0.00317761	0.00282748	0.158763	0.165122
9:132313745_A_G	9	132313745	A	G	0.365882	0.358863	0.661433	0.680996	0.466588	0.450982
9:132508735_C_T	9	132508735	C	T	0.0144403	0.0114944	1.2119e-05	1.237e-06	0.00284233	2.71594e-06
9:135077361_C_A	9	135077361	C	A	0.0120638	0.0150618	0.0983684	0.100234	0.509278	0.489669
9:135847158_C_T	9	135847158	C	T	0.12379	0.132874	0.00427151	0.0020154	0.251231	0.260374
9:136155000_C_T	9	136155000	C	T	0.196517	0.208006	0.219961	0.230934	0.0820526	0.110497
9:136897709_C_T	9	136897709	C	T	0.265878	0.260357	0.0144626	0.0176538	0.132749	0.139938
9:139225482_C_T	9	139225482	C	T	0.39815	0.417746	0.189124	0.173809	0.424495	0.424057
10:554631_G_A	10	554631	G	A	0.0453788	0.0420341	0.0651116	0.0656833	0.3237	0.331547
10:2134962_C_T	10	2134962	C	T	0.0110207	0.0133847	0.000456413	0.000182095	0.000103692	0.00138046
10:3511355_C_A	10	3511355	C	A	0.00857057	0.00663317	3.49033e-05	1.50138e-05	0.000605831	0.000660326
10:4949657_G_C	10	4949657	G	C	0.796857	0.798593	0.408717	0.400344	0.692101	0.681071
10:5251800_G_A	10	5251800	G	A	0.238979	0.253635	0.692544	0.67551	0.133919	0.111322
10:7098472_A_G	10	7098472	A	G	0.016742	0.0193241	0.0311048	0.0311412	0.00171737	0.00291037
10:9830756_T_C	10	9830756	T	C	0.13791	0.131186	0.276298	0.271148	0.0605249	0.0540626
10:10830623_G_A	10	10830623	G	A	0.185822	0.192938	0.428705	0.435779	0.242846	0.23164
10:10945862_A_G	10	10945862	A	G	0.603311	0.599433	0.265872	0.256894	0.417805	0.409858
10:21821274_G_A	10	21821274	G	A	0.331184	0.352167	0.0134316	0.016048	0.368558	0.362076
10:22257982_G_A	10	22257982	G	A	0.0261882	0.0231457	0.00445748	0.00409892	0.00159234	0.00155706
10:25084718_A_G	10	25084718	A	G	0.0386601	0.0424596	0.344488	0.356669	0.26153	0.248523
10:26828889_A_G	10	26828889	A	G	0.291925	0.303382	0.310748	0.291754	0.472255	0.475613
10:27222874_A_G	10	27222874	A	G	0.202876	0.199238	0.237544	0.233475	0.309581	0.3388
10:27261618_G_C	10	27261618	G	C	0.092306	0.0990026	0.282477	0.286344	0.0160142	0.0109742
10:31101743_G_A	10	31101743	G	A	0.663676	0.656801	0.87666	0.884238	0.94087	0.918834
10:31199046_G_A	10	31199046	G	A	0.466895	0.454662	0.405657	0.401253	0.327879	0.288007
10:36439780_C_T	10	36439780	C	T	0.0647895	0.067794	0.00951886	0.0106831	0.00811297	0.00808705
10:36447773_G_A	10	36447773	G	A	0.0558111	0.0585726	0.00869891	0.00905594	0.00786806	0.0071509
10:37877332_A_G	10	37877332	A	G	0.733746	0.735975	0.743832	0.755496	0.795702	0.794189
10:37880854_T_A	10	37880854	T	A	0.727586	0.729641	0.743444	0.755158	0.657619	0.650524
10:38386188_G_A	10	38386188	G	A	0.0527076	0.0556945	0.00365631	0.00172556	0.0122387	0.0172595
10:45451178_C_T	10	45451178	C	T	0.396985	0.408734	0.97152	0.969092	0.726562	0.763587
10:55081499_T_C	10	55081499	T	C	0.169275	0.177173	0.0841988	0.0873167	0.0786327	0.0820489
10:62626800_C_T	10	62626800	C	T	0.101894	0.111786	0.151457	0.148704	0.273962	0.266407
10:64230159_C_T	10	64230159	C	T	0.116413	0.110944	0.193662	0.183857	0.367188	0.369565
10:65625589_G_C	10	65625589	G	C	0.213287	0.217505	0.205871	0.219249	0.53174	0.5235
10:65710206_G_T	10	65710206	G	T	0.602601	0.600099	0.615957	0.6003	0.572258	0.582028
10:70803835_A_G	10	70803835	A	G	0.0849981	0.0779728	0.0019328	0.00072413	0.00863708	0.00695923
10:71376514_A_G	10	71376514	A	G	0.181313	0.176617	0.237333	0.236623	0.0252457	0.0336794
10:71380320_A_G	10	71380320	A	G	0.761294	0.767999	0.707291	0.698694	0.668519	0.660027
10:77685472_A_G	10	77685472	A	G	0.921814	0.927392	0.997739	0.998954	0.990204	0.995435
10:78935171_C_A	10	78935171	C	A	0.358884	0.348652	0.113847	0.124888	0.425196	0.411402
10:82038779_G_A	10	82038779	G	A	0.42339	0.430253	0.458375	0.459504	0.716789	0.729764
10:84307038_T_C	10	84307038	T	C	0.150322	0.153092	0.0272128	0.0267316	0.433499	0.447637
10:84328222_T_G	10	84328222	T	G	0.110972	0.111738	0.150952	0.156252	0.0301249	0.0277556
10:85474402_T_C	10	85474402	T	C	0.0275729	0.0240826	0.00129343	0.00156715	0.00533808	0.000690243
10:86018098_G_A	10	86018098	G	A	0.0258876	0.0282641	0.00370414	0.00377378	0.00321306	0.0029674
10:87986939_G_A	10	87986939	G	A	0.0172647	0.0157911	0.00162361	0.00120172	0.000710932	0.00158829
10:90182467_T_G	10	90182467	T	G	0.615096	0.610646	0.495059	0.482969	0.73659	0.741538
10:91501477_C_G	10	91501477	C	G	0.210917	0.199867	0.347317	0.333948	0.0624764	0.0619144
10:94987241_A_G	10	94987241	A	G	0.16303	0.166843	0.071588	0.072133	0.0137841	0.0151657
10:95306677_C_T	10	95306677	C	T	0.787913	0.779278	0.648178	0.653176	0.469395	0.481959
10:99893583_C_T	10	99893583	C	T	0.0159436	0.0183273	0.00318043	0.00201505	0.00225214	0.0017908
10:101875210_T_C	10	101875210	T	C	0.386222	0.398444	0.143033	0.143963	0.370772	0.362287
10:103984060_C_T	10	103984060	C	T	0.840731	0.834619	0.869683	0.873113	0.979409	0.964617
10:105613725_C_G	10	105613725	C	G	0.0513537	0.0572422	0.000207539	0.000410986	0.00635229	0.011928
10:105720733_G_A	10	105720733	G	A	0.283484	0.27313	0.130533	0.14048	0.163993	0.155536
10:109022842_A_C	10	109022842	A	C	0.488276	0.481976	0.0871079	0.0964297	0.0534787	0.0456956
10:112011084_A_G	10	112011084	A	G	0.148067	0.157692	0.0782309	0.0799769	0.0207038	0.0171875
10:112116232_C_T	10	112116232	C	T	0.700582	0.68735	0.728239	0.733117	0.565075	0.566333
10:116364849_G_A	10	116364849	G	A	0.601517	0.611224	0.493951	0.503208	0.197545	0.199903
10:116507546_C_T	10	116507546	C	T	0.0800627	0.0855745	0.00297939	0.00288594	0.00755614	0.0102255
10:125011684_T_G	10	125011684	T	G	0.2151	0.203683	0.0443335	0.0513273	0.0218601	0.0194647
10:126820090_C_T	10	126820090	C	T	0.0637383	0.0707306	0.00111343	0.00127272	0.0157578	0.0156468
10:126900502_C_T	10	126900502	C	T	0.0304332	0.0337856	0.00414757	0.00459424	0.10778	0.0961078
10:127482435_C_T	10	127482435	C	T	0.529068	0.521784	0.316654	0.31497	0.227298	0.249015
10:127660382_A_G	10	127660382	A	G	0.400979	0.405887	0.442205	0.452515	0.327753	0.346322
10:129479305_T_C	10	129479305	T	C	0.12841	0.132876	0.297639	0.301307	0.0518466	0.0774457
10:129799041_C_G	10	129799041	C	G	0.021305	0.0184772	0.000731273	0.000867363	0.00229403	0.00137771
10:130450768_C_G	10	130450768	C	G	0.138214	0.141929	0.135232	0.145691	0.191497	0.189333
10:130801719_T_C	10	130801719	T	C	0.491827	0.503644	0.47947	0.477676	0.774856	0.777075
10:130824761_C_T	10	130824761	C	T	0.292617	0.299657	0.439364	0.433009	0.612588	0.618946
10:132681996_T_G	10	132681996	T	G	0.68198	0.685978	0.447159	0.451413	0.412457	0.394109
11:2122012_G_C	11	2122012	G	C	0.562852	0.571461	0.462158	0.471346	0.266409	0.271421
11:2334740_G_A	11	2334740	G	A	0.783571	0.778649	0.248589	0.238487	0.424221	0.402774
11:2335444_C_G	11	2335444	C	G	0.754215	0.746462	0.263929	0.258276	0.466431	0.460173
11:2782648_C_T	11	2782648	C	T	0.800917	0.801366	0.790366	0.791291	0.906894	0.916056
11:3128916_G_A	11	3128916	G	A	0.138975	0.141859	0.00364841	0.00297899	0.0785007	0.0531662
11:5617987_G_A	11	5617987	G	A	0.445808	0.458071	0.468406	0.465241	0.430892	0.40163
11:11776917_C_T	11	11776917	C	T	0.173563	0.179274	0.259796	0.242607	0.159299	0.177435
11:12855402_G_A	11	12855402	G	A	0.0605119	0.0538171	0.00139298	0.00117843	0.00697872	0.00665625
11:16999569_T_C	11	16999569	T	C	0.369909	0.356327	0.715823	0.724737	0.352412	0.360571
11:17368133_T_A	11	17368133	T	A	0.352101	0.360519	0.494379	0.510901	0.141556	0.143699
11:17892994_C_T	11	17892994	C	T	0.0171546	0.01928	0.00177525	0.00160184	0.00237645	0.00117393
11:21351017_G_T	11	21351017	G	T	0.151882	0.158284	0.0499748	0.0497582	0.116829	0.099202
11:24538233_G_A	11	24538233	G	A	0.051238	0.0580918	0.0563583	0.0533322	0.235694	0.237963
11:29584648_T_C	11	29584648	T	C	0.123223	0.119616	0.0531931	0.0507355	0.0172202	0.0132786
11:32308936_G_T	11	32308936	G	T	0.204493	0.194717	0.679908	0.657614	0.222257	0.222069
11:32309665_T_C	11	32309665	T	C	0.359099	0.352946	0.718915	0.697891	0.601944	0.641136
11:32343283_G_A	11	32343283	G	A	0.210492	0.20075	0.689891	0.671323	0.100512	0.104713
11:32449661_G_A	11	32449661	G	A	0.139835	0.13568	0.712926	0.699279	0.192557	0.216123
11:32450806_C_A	11	32450806	C	A	0.0674552	0.0630424	0.00832425	0.00962169	0.253521	0.232783
11:32460882_C_T	11	32460882	C	T	0.0683721	0.0639544	0.00878935	0.00996733	0.313396	0.308671
11:32509303_A_C	11	32509303	A	C	0.073304	0.0790385	0.0158716	0.0168502	0.00799929	0.00968208
11:33277688_A_G	11	33277688	A	G	0.668264	0.682575	0.615439	0.596333	0.576835	0.558318
11:35380789_C_A	11	35380789	C	A	0.105522	0.107395	0.234983	0.231544	0.340909	0.324728
11:38595867_A_G	11	38595867	A	G	0.0105847	0.0116564	0.167771	0.172283	0.00894676	0.00420245
11:45136509_T_C	11	45136509	T	C	0.838762	0.845071	0.307963	0.308388	0.861009	0.865346
11:45400537_C_T	11	45400537	C	T	0.705626	0.71998	0.647501	0.639129	0.55205	0.551266
11:47262840_G_A	11	47262840	G	A	0.37263	0.3883	0.0282649	0.0323768	0.0863168	0.0856386
11:60210667_A_C	11	60210667	A	C	0.601892	0.616934	0.466725	0.469816	0.547725	0.535286
11:61464436_G_A	11	61464436	G	A	0.0190539	0.0223349	0.000447817	0.000243748	0.00239703	0.00132339
11:61893972_C_T	11	61893972	C	T	0.257492	0.263448	0.0550633	0.0573707	0.117774	0.0944171
11:62196723_T_C	11	62196723	T	C	0.347019	0.355936	0.375052	0.372598	0.439571	0.466734
11:69025553_G_A	11	69025553	G	A	0.252559	0.244376	0.232291	0.232603	0.177557	0.171196
11:78896834_T_G	11	78896834	T	G	0.160952	0.168015	0.346278	0.343512	0.0699297	0.0755744
11:79026374_G_A	11	79026374	G	A	0.160964	0.172443	0.366301	0.358531	0.290483	0.300272
11:79052018_T_C	11	79052018	T	C	0.801899	0.811292	0.712041	0.706738	0.957854	0.954486
11:79174496_C_T	11	79174496	C	T	0.235138	0.222425	0.0606703	0.0476515	0.359153	0.306648
11:79195742_G_A	11	79195742	G	A	0.3525	0.342576	0.213374	0.210144	0.487597	0.49395
11:81866648_T_C	11	81866648	T	C	0.503194	0.500314	0.778584	0.78365	0.580967	0.575305
11:82491603_C_T	11	82491603	C	T	0.078031	0.0791613	0.00908644	0.0106713	0.00667614	0.00710191
11:86629236_G_A	11	86629236	G	A	0.191162	0.180131	0.32995	0.322324	0.200284	0.173913
11:86631357_T_C	11	86631357	T	C	0.184298	0.173496	0.330304	0.321265	0.157376	0.142329
11:86631620_G_T	11	86631620	G	T	0.65132	0.639965	0.511589	0.496966	0.482111	0.464859
11:86632398_C_A	11	86632398	C	A	0.689209	0.677725	0.534684	0.520446	0.434364	0.42108
11:86705557_A_C	11	86705557	A	C	0.235998	0.227116	0.348944	0.346398	0.365043	0.373526
11:91999712_G_T	11	91999712	G	T	0.701585	0.711451	0.723582	0.730664	0.88884	0.872577
11:92040132_T_A	11	92040132	T	A	0.155653	0.148763	0.199764	0.183982	0.104358	0.120051
11:92222571_T_C	11	92222571	T	C	0.399506	0.395983	0.596742	0.609785	0.556068	0.588474
11:95693967_T_A	11	95693967	T	A	0.136756	0.143013	0.0398186	0.0412778	0.0190277	0.0244728
11:96818618_C_T	11	96818618	C	T	0.0693576	0.0730943	0.00745022	0.00583888	0.0109602	0.00746606
11:98822220_G_T	11	98822220	G	T	0.0845296	0.0812116	0.246322	0.246088	0.529947	0.501515
11:102343785_A_T	11	102343785	A	T	0.00573968	0.00741492	0.0001925	0.000128228	8.73601e-05	0.000426631
11:107229564_C_T	11	107229564	C	T	0.0550948	0.0512182	0.00243825	0.00112958	0.00412361	0.00584375
11:108839158_G_T	11	108839158	G	T	0.490269	0.484331	0.413514	0.397559	0.238917	0.251227
11:109624970_A_C	11	109624970	A	C	0.0372245	0.042589	0.000597199	0.000801336	0.00375426	0.0057677
11:113335219_A_T	11	113335219	A	T	0.0436959	0.0468009	0.00044232	4.06135e-06	3.55466e-06	0.000730982
11:116169066_T_A	11	116169066	T	A	0.108369	0.0965656	0.00131394	0.00037514	0.00876705	0.0137446
11:116728277_G_A	11	116728277	G	A	0.181709	0.175331	0.110918	0.100135	0.132386	0.140962
11:119860539_C_G	11	119860539	C	G	0.325722	0.33832	0.690219	0.698548	0.271384	0.294186
11:119870618_C_G	11	119870618	C	G	0.21769	0.226636	0.142925	0.153272	0.115615	0.121823
11:119878901_G_A	11	119878901	G	A	0.25856	0.249997	0.473455	0.46933	0.306252	0.28884
11:120078286_A_G	11	120078286	A	G	0.75731	0.753819	0.00909089	0.00847248	0.513345	0.551408
11:122605910_T_C	11	122605910	T	C	0.029486	0.03153	0.00300163	0.00287178	0.000888524	0.00185461
11:128272240_G_A	11	128272240	G	A	0.456957	0.455785	0.894136	0.895769	0.663028	0.641053
11:131728859_C_T	11	131728859	C	T	0.114261	0.111059	0.00297663	0.003534	0.078285	0.0897505
11:131979147_T_A	11	131979147	T	A	0.199986	0.210018	0.140193	0.146183	0.0503596	0.0698234
11:131980271_C_G	11	131980271	C	G	0.20082	0.210969	0.139276	0.144903	0.0506371	0.069856
11:132151470_C_T	11	132151470	C	T	0.090811	0.0872897	0.00365009	0.00523589	0.12129	0.130373
11:132188738_C_T	11	132188738	C	T	0.041587	0.0436738	0.00048967	0.000203315	0.00271449	0.00452581
11:132280488_G_A	11	132280488	G	A	0.306833	0.307784	0.208429	0.207079	0.24583	0.238344
11:132717613_C_T	11	132717613	C	T	0.538249	0.548347	0.766597	0.762121	0.693156	0.71623
12:2138144_G_A	12	2138144	G	A	0.216139	0.212713	0.711448	0.713476	0.256256	0.268015
12:5107475_A_G	12	5107475	A	G	0.315116	0.306111	0.568309	0.557193	0.569125	0.55524
12:6102902_C_T	12	6102902	C	T	0.0954264	0.0979097	0.019438	0.0204179	0.0134866	0.0168532
12:6291093_G_A	12	6291093	G	A	0.411571	0.41457	0.344297	0.33549	0.22046	0.22232
12:16477314_T_G	12	16477314	T	G	0.69558	0.714275	0.218206	0.236148	0.428565	0.409494
12:17007802_A_G	12	17007802	A	G	0.371554	0.384536	0.419911	0.426901	0.554023	0.572145
12:17019831_A_C	12	17019831	A	C	0.48924	0.499386	0.702816	0.698762	0.838622	0.825878
12:17411900_G_A	12	17411900	G	A	0.0868292	0.0809113	0.00159045	0.00116533	0.00927707	0.0117323
12:20157483_G_A	12	20157483	G	A	0.108431	0.10487	0.522506	0.526722	0.254872	0.219994
12:20760410_G_A	12	20760410	G	A	0.467329	0.457228	0.281737	0.278495	0.31678	0.308096
12:30722222_A_G	12	30722222	A	G	0.157496	0.153254	0.257471	0.256598	0.543126	0.558164
12:31664017_T_A	12	31664017	T	A	0.0404185	0.0368461	0.0429471	0.0454993	0.0254758	0.0319758
12:32064427_A_G	12	32064427	A	G	0.587177	0.584921	0.731407	0.729025	0.62981	0.642951
12:42150626_C_T	12	42150626	C	T	0.0908999	0.0976511	0.0969732	0.0924575	0.0187528	0.0190952
12:43276740_C_G	12	43276740	C	G	0.487866	0.487958	0.468806	0.462842	0.671361	0.697237
12:50359281_A_G	12	50359281	A	G	0.254559	0.259277	0.121329	0.122158	0.14891	0.152644
12:54098132_A_G	12	54098132	A	G	0.282038	0.29104	0.0460631	0.0373307	0.184916	0.176919
12:58234817_C_T	12	58234817	C	T	0.0259145	0.0278854	0.00158136	0.00171448	0.00415126	0.000906253
12:60259267_C_T	12	60259267	C	T	0.16799	0.171621	0.0608037	0.0632952	0.0778975	0.0708241
12:60351005_A_G	12	60351005	A	G	0.716572	0.709819	0.792564	0.796025	0.468656	0.446851
12:60430440_G_T	12	60430440	G	T	0.233951	0.241469	0.158133	0.158795	0.166118	0.177974
12:71383025_A_T	12	71383025	A	T	0.505133	0.499647	0.493479	0.497721	0.709939	0.720298
12:77312270_A_G	12	77312270	A	G	0.849942	0.848574	0.952675	0.952505	0.696179	0.707056
12:77320843_G_T	12	77320843	G	T	0.83134	0.829683	0.953707	0.952705	0.674935	0.677838
12:78256980_T_C	12	78256980	T	C	0.118563	0.115814	0.00817316	0.00609822	0.420827	0.454241
12:82219225_A_T	12	82219225	A	T	0.230295	0.224998	0.141633	0.138299	0.127488	0.117916
12:94061235_C_T	12	94061235	C	T	0.834349	0.839019	0.904147	0.901686	0.977495	0.98489
12:95396127_A_G	12	95396127	A	G	0.289699	0.292248	0.31106	0.31502	0.292068	0.281543
12:95522289_G_A	12	95522289	G	A	0.13539	0.14513	0.23741	0.243081	0.307914	0.315678
12:95544908_A_G	12	95544908	A	G	0.0506661	0.0565068	0.000337833	0.000308204	0.00814704	0.00415624
12:95672834_G_A	12	95672834	G	A	0.0478196	0.0535953	0.000429694	0.00045603	0.0085483	0.00392391
12:95958683_A_G	12	95958683	A	G	0.581159	0.592388	0.623913	0.617725	0.758736	0.748135
12:101637203_T_C	12	101637203	T	C	0.179226	0.171684	0.501243	0.500177	0.725852	0.716033
12:102295938_A_G	12	102295938	A	G	0.112224	0.108369	0.00939385	0.00776863	0.0279893	0.0339389
12:102394483_C_T	12	102394483	C	T	0.150339	0.158164	0.0109459	0.00919818	0.0126779	0.0146577
12:102656927_G_A	12	102656927	G	A	0.200606	0.209701	0.216883	0.222796	0.0178665	0.0250409
12:102867636_A_C	12	102867636	A	C	0.929386	0.923382	0.998706	0.998408	0.992188	0.993204
12:103162734_A_T	12	103162734	A	T	0.564114	0.552702	0.585712	0.573591	0.0773648	0.0751088
12:104394415_T_C	12	104394415	T	C	0.1977	0.193647	0.00421118	0.00517467	0.278646	0.276075
12:106939032_A_T	12	106939032	A	T	0.150916	0.15651	0.00302152	0.00266593	0.0243687	0.0175978
12:108067098_C_T	12	108067098	C	T	0.623985	0.63081	0.90163	0.89569	0.87644	0.877658
12:109292430_C_T	12	109292430	C	T	0.0397425	0.0451124	0.140365	0.146855	0.00293892	0.00591849
12:115087971_T_A	12	115087971	T	A	0.157908	0.152987	0.0113111	0.00807436	0.0157855	0.0147432
12:115253197_G_C	12	115253197	G	C	0.150692	0.148328	0.030709	0.0300338	0.0963457	0.0964976
12:118565292_C_T	12	118565292	C	T	0.238059	0.250668	0.563152	0.572334	0.436679	0.438958
12:118748632_C_A	12	118748632	C	A	0.0110994	0.00978662	0.000377798	2.68475e-05	0.00367897	0.00332334
12:121403724_G_A	12	121403724	G	A	0.576278	0.563241	0.510968	0.515588	0.6623	0.667915
12:121463288_T_C	12	121463288	T	C	0.486599	0.468685	0.145896	0.138817	0.658173	0.627997
12:121487361_T_C	12	121487361	T	C	0.227244	0.214544	0.143518	0.133675	0.0304027	0.026519
12:125994065_A_G	12	125994065	A	G	0.134894	0.144228	0.14711	0.136177	0.187148	0.161639
12:126027108_A_G	12	126027108	A	G	0.108058	0.115011	0.0788649	0.0792771	0.150181	0.157971
12:129885904_G_A	12	129885904	G	A	0.159991	0.155428	0.340063	0.356771	0.204886	0.217733
12:133170308_G_C	12	133170308	G	C	0.504006	0.512964	0.779945	0.792674	0.519624	0.500695
12:133769288_T_C	12	133769288	T	C	0.348604	0.350226	0.0837725	0.0798406	0.417983	0.407368
13:20492458_G_A	13	20492458	G	A	0.751518	0.739679	0.851207	0.855226	0.503268	0.541722
13:20724423_G_A	13	20724423	G	A	0.0370125	0.0323799	0.00119762	0.000495234	0.177097	0.160327
13:21270645_C_T	13	21270645	C	T	0.103525	0.108336	0.0152795	0.0150363	0.0438628	0.0384845
13:22634192_G_A	13	22634192	G	A	0.743687	0.73959	0.639236	0.643734	0.154705	0.161209
13:23461343_T_C	13	23461343	T	C	0.650607	0.645065	0.730245	0.755414	0.810717	0.794866
13:24267406_C_T	13	24267406	C	T	0.863039	0.859471	0.761975	0.761205	0.875674	0.8797
13:24286322_A_T	13	24286322	A	T	0.629185	0.619596	0.322977	0.325022	0.163467	0.165517
13:25117898_C_T	13	25117898	C	T	0.239828	0.230537	0.134003	0.133777	0.196041	0.195546
13:26166857_C_T	13	26166857	C	T	0.0717568	0.0751867	0.000703369	0.000688809	0.0120675	0.00531657
13:27814292_G_A	13	27814292	G	A	0.096636	0.104348	0.00922425	0.00922308	0.107821	0.0787011
13:27867709_G_A	13	27867709	G	A	0.183335	0.194607	0.450146	0.454776	0.219938	0.201081
13:29890256_G_A	13	29890256	G	A	0.057895	0.0546408	0.0274602	0.0205862	0.0118516	0.010053
13:31659340_G_A	13	31659340	G	A	0.0146809	0.0172686	0.000417267	0.000174156	0.00152345	0.00135598
13:32968550_G_A	13	32968550	G	A	0.00823204	0.010858	0.000310688	0.000176616	0.00355114	0
13:35939504_A_G	13	35939504	A	G	0.0334862	0.0348914	0.0019407	0.00218354	0.000981032	0.00293342
13:40043224_C_T	13	40043224	C	T	0.39684	0.393582	0.353449	0.369734	0.360425	0.361932
13:40857430_A_G	13	40857430	A	G	0.406694	0.416955	0.263815	0.253801	0.484442	0.505767
13:45024461_T_G	13	45024461	T	G	0.10634	0.0982976	0.0107649	0.010764	0.158406	0.130557
13:45320655_C_G	13	45320655	C	G	0.764831	0.776308	0.782057	0.770009	0.821826	0.813063
13:45342436_A_G	13	45342436	A	G	0.701793	0.712763	0.682989	0.664633	0.593415	0.583103
13:46365690_C_T	13	46365690	C	T	0.27042	0.262019	0.0339639	0.0305098	0.23588	0.24583
13:53927504_C_T	13	53927504	C	T	0.123608	0.116627	0.00767231	0.00770751	0.0107933	0.0104103
13:58749076_G_A	13	58749076	G	A	0.34421	0.352573	0.0711631	0.0576984	0.0409251	0.0534497
13:58957903_C_A	13	58957903	C	A	0.0669288	0.0708341	0.0466057	0.0476637	0.0557926	0.053803
13:60752528_C_G	13	60752528	C	G	0.71809	0.711725	0.564312	0.563673	0.70388	0.709728
13:62750410_C_T	13	62750410	C	T	0.0450309	0.0518414	0.00814856	0.00571152	0.00667851	0.00269975
13:63793221_T_C	13	63793221	T	C	0.0912541	0.0893216	0.0318219	0.034594	0.0168977	0.0247459
13:68651178_T_C	13	68651178	T	C	0.2981	0.295073	0.0974548	0.0991888	0.132438	0.122013
13:70077012_A_G	13	70077012	A	G	0.108193	0.104976	0.156896	0.155998	0.0581538	0.0511328
13:70730611_A_G	13	70730611	A	G	0.848721	0.843356	0.58166	0.585591	0.708413	0.719412
13:71339627_G_C	13	71339627	G	C	0.611124	0.623644	0.642666	0.648046	0.527445	0.509453
13:71526106_T_A	13	71526106	T	A	0.44237	0.440833	0.311021	0.3	0.28635	0.30027
13:71778645_C_T	13	71778645	C	T	0.0646333	0.0685707	0.118754	0.112459	0.0763984	0.0786494
13:71833628_T_C	13	71833628	T	C	0.0203781	0.0178393	0.114371	0.116404	0.00386009	0.00156664
13:72438081_G_A	13	72438081	G	A	0.344471	0.348753	0.886241	0.886066	0.628783	0.654318
13:73034778_G_A	13	73034778	G	A	0.0343902	0.0374775	0.000106361	0.000555989	0.00213068	0.00679891
13:73818301_G_C	13	73818301	G	C	0.435791	0.441231	0.702932	0.691472	0.399867	0.397389
13:74242008_C_T	13	74242008	C	T	0.649032	0.641345	0.174861	0.176461	0.391453	0.361455
13:76825128_C_T	13	76825128	C	T	0.105567	0.114325	0.0296148	0.0334374	0.114674	0.115983
13:81245194_A_G	13	81245194	A	G	0.035213	0.0395243	0.0712977	0.0710774	0.164434	0.154747
13:81507650_C_T	13	81507650	C	T	0.0137642	0.0166319	0.0642779	0.0645988	0.00568394	0.00566166
13:89365260_A_T	13	89365260	A	T	0.116098	0.119452	0.0915152	0.0911509	0.0186357	0.0123954
13:90650957_A_G	13	90650957	A	G	0.0639541	0.0625886	0.00319958	0.00252438	0.0078331	0.0138343
13:91452272_C_T	13	91452272	C	T	0.175384	0.180587	0.0301253	0.0250279	0.125998	0.102825
13:91496385_A_G	13	91496385	A	G	0.202456	0.202743	0.0706671	0.0646003	0.126355	0.103656
13:93606461_T_G	13	93606461	T	G	0.225737	0.236646	0.026705	0.0294917	0.105825	0.102402
13:95153513_A_T	13	95153513	A	T	0.0226342	0.0204745	0.00225099	0.00213461	0.199135	0.240994
13:95992710_C_T	13	95992710	C	T	0.0171414	0.0200551	0.000742248	0.000182095	0.00216193	0.00139674
13:99005021_A_G	13	99005021	A	G	0.552285	0.54271	0.492946	0.479286	0.511087	0.500774
13:99035982_A_C	13	99035982	A	C	0.131124	0.124142	0.267875	0.287501	0.122557	0.135269
13:99395594_T_C	13	99395594	T	C	0.0894687	0.0937452	0.278996	0.291898	0.0123062	0.021519
13:99908274_C_T	13	99908274	C	T	0.0304522	0.0326828	0.00212224	0.00243484	0.00375647	0.0087473
13:99979734_C_T	13	99979734	C	T	0.0651189	0.0642682	0.00748377	0.00760559	0.122873	0.132527
13:102125408_A_G	13	102125408	A	G	0.629198	0.62021	0.940864	0.948566	0.446457	0.468931
13:102171171_G_A	13	102171171	G	A	0.198354	0.19221	0.448155	0.448216	0.110244	0.106349
13:102221786_C_T	13	102221786	C	T	0.290475	0.284962	0.460224	0.459173	0.0918381	0.0914565
13:102315962_G_C	13	102315962	G	C	0.0964577	0.100616	0.316816	0.303702	0.0884403	0.107999
13:103340536_G_C	13	103340536	G	C	0.0548299	0.0604596	0.00119497	0.00322526	0.00791339	0.0137799
13:104673252_G_A	13	104673252	G	A	0.154025	0.159123	0.00748462	0.0018687	0.0336691	0.0387327
13:105295665_A_C	13	105295665	A	C	0.106592	0.0998977	0.00824552	0.00735755	0.0101172	0.0129
13:114016802_A_T	13	114016802	A	T	0.319649	0.315638	0.622615	0.613418	0.0720769	0.0759353
13:114442496_T_C	13	114442496	T	C	0.103521	0.10611	0.117689	0.127411	0.125638	0.104163
14:23592517_C_T	14	23592517	C	T	0.0621553	0.0579312	0.114575	0.109895	0.0299101	0.0351581
14:24222386_T_C	14	24222386	T	C	0.248963	0.24378	0.018053	0.011617	0.0426818	0.0455095
14:24391713_T_C	14	24391713	T	C	0.94692	0.94397	0.815244	0.827446	0.862216	0.850543
14:28639464_G_T	14	28639464	G	T	0.0321282	0.0343875	0.000626457	0.000813153	0.00364985	0.00141849
14:32673818_A_G	14	32673818	A	G	0.0264723	0.024017	0.00025611	0.000244258	0.00285086	0.00775279
14:33958458_A_G	14	33958458	A	G	0.0240794	0.0210665	0.00722882	0.00620502	0.00190771	0.00380437
14:34282195_T_C	14	34282195	T	C	0.0519408	0.0460655	0.00870956	0.00820182	0.0966364	0.0888625
14:46322009_A_G	14	46322009	A	G	0.127602	0.119687	0.171837	0.162733	0.104705	0.12036
14:48060172_C_T	14	48060172	C	T	0.346655	0.329006	0.0702889	0.0697496	0.124455	0.110818
14:49202750_T_G	14	49202750	T	G	0.501882	0.486765	0.886435	0.893323	0.790703	0.778215
14:50583822_T_C	14	50583822	T	C	0.0243315	0.0272989	0.000357941	0.000392096	0.00307457	0.00508561
14:51413424_T_C	14	51413424	T	C	0.309701	0.29885	0.414248	0.418009	0.175852	0.183407
14:51757767_A_G	14	51757767	A	G	0.563631	0.567426	0.87704	0.868391	0.716278	0.725559
14:52857647_T_G	14	52857647	T	G	0.0756584	0.0719828	0.00116302	0.000544687	0.241297	0.294078
14:53422745_G_A	14	53422745	G	A	0.828066	0.833749	0.956422	0.959151	0.7553	0.736483
14:56225216_T_G	14	56225216	T	G	0.059801	0.0632096	0.150363	0.143341	0.00831396	0.0153981
14:61715588_C_T	14	61715588	C	T	0.140621	0.151266	0.155477	0.157437	0.137632	0.144114
14:63553399_G_A	14	63553399	G	A	0.00980031	0.00848287	0.000325923	0.000759636	0.000242909	0.00121875
14:64258373_A_C	14	64258373	A	C	0.0704171	0.0652856	0.00542467	0.00460165	0.00732954	0.0103764
14:64553353_A_T	14	64553353	A	T	0.473241	0.464101	0.438822	0.433309	0.0754783	0.0546158
14:64856421_C_T	14	64856421	C	T	0.0460033	0.0424527	0.00120932	0.000792154	0.00727344	0.00513997
14:64872752_T_A	14	64872752	T	A	0.0912584	0.0865789	0.0152323	0.0169974	0.151938	0.162385
14:66460742_A_G	14	66460742	A	G	0.520625	0.509287	0.428955	0.42443	0.891679	0.905272
14:69731927_G_C	14	69731927	G	C	0.158796	0.163248	0.10068	0.0958354	0.164185	0.182276
14:72612981_T_G	14	72612981	T	G	0.329459	0.337799	0.364525	0.3691	0.269602	0.281372
14:72624335_G_C	14	72624335	G	C	0.65009	0.657712	0.651688	0.656788	0.46404	0.448804
14:72627846_A_G	14	72627846	A	G	0.334214	0.343616	0.433078	0.434643	0.262917	0.262395
14:74234556_G_A	14	74234556	G	A	0.271503	0.269874	0.00619807	0.00457122	0.278788	0.266788
14:78766530_T_C	14	78766530	T	C	0.0333354	0.0355782	0.00390538	0.00416939	0.00495455	0.0159511
14:83194955_C_T	14	83194955	C	T	0.131419	0.124648	0.165761	0.166767	0.0217381	0.0237598
14:89990030_C_G	14	89990030	C	G	0.33815	0.334672	0.340063	0.338017	0.0844428	0.0911801
14:91583373_A_C	14	91583373	A	C	0.604398	0.616897	0.903511	0.895609	0.33007	0.359818
14:92140980_T_C	14	92140980	T	C	0.394767	0.390561	0.258451	0.246827	0.29141	0.313913
14:93411904_A_G	14	93411904	A	G	0.366428	0.372885	0.776508	0.768605	0.370969	0.399813
14:94583995_T_G	14	94583995	T	G	0.921766	0.916075	0.779523	0.774542	0.981205	0.990292
14:97651911_C_T	14	97651911	C	T	0.127144	0.133919	0.109802	0.112718	0.0265288	0.0246607
14:99600890_A_G	14	99600890	A	G	0.663039	0.67073	0.660773	0.665305	0.483837	0.461645
14:101167632_C_G	14	101167632	C	G	0.327485	0.314949	0.711126	0.690941	0.70753	0.714288
14:103453109_C_T	14	103453109	C	T	0.199375	0.190597	0.143653	0.144007	0.0397983	0.0491155
14:105183749_A_G	14	105183749	A	G	0.833949	0.842257	0.935762	0.942161	0.956783	0.947848
14:105278363_G_A	14	105278363	G	A	0.107487	0.114222	0.00758787	0.00590191	0.226116	0.231418
14:105475491_C_T	14	105475491	C	T	0.137945	0.144961	0.00737289	0.00367366	0.0220851	0.0179055
15:22972576_C_T	15	22972576	C	T	0.174473	0.171658	0.222532	0.213862	0.146411	0.131556
15:23655215_A_T	15	23655215	A	T	0.0644428	0.0608945	0.0877464	0.0834177	0.456724	0.5031
15:26781991_C_T	15	26781991	C	T	0.103839	0.0954941	0.0046456	0.00533187	0.00842618	0.0127053
15:31424054_C_T	15	31424054	C	T	0.128084	0.124092	0.748988	0.757202	0.111966	0.111702
15:33289949_A_G	15	33289949	A	G	0.250189	0.242542	0.207667	0.209875	0.201945	0.214352
15:40388067_C_T	15	40388067	C	T	0.296901	0.29006	0.36154	0.377632	0.307996	0.250307
15:40396001_C_T	15	40396001	C	T	0.450436	0.462503	0.180074	0.172093	0.313098	0.313707
15:40412096_G_A	15	40412096	G	A	0.0263608	0.0247441	0.00161428	0.0017251	0.00408447	0.00375277
15:48081449_G_A	15	48081449	G	A	0.267904	0.276009	0.169395	0.167206	0.0913779	0.110442
15:49376891_G_C	15	49376891	G	C	0.420545	0.411755	0.123046	0.116236	0.0859553	0.0918547
15:50193012_C_G	15	50193012	C	G	0.465036	0.472473	0.536537	0.517188	0.282486	0.266366
15:50244547_T_C	15	50244547	T	C	0.316146	0.30572	0.00269367	0.00265878	0.0442664	0.0438519
15:50245347_G_A	15	50245347	G	A	0.0608195	0.0555781	0.000544747	0.000508655	0.00883666	0.0105068
15:50554000_G_A	15	50554000	G	A	0.196563	0.207549	0.0695541	0.0695338	0.156253	0.178519
15:50554623_G_A	15	50554623	G	A	0.0615545	0.0677029	0.00195951	0.00184317	0.0101712	0.0152568
15:51494532_C_G	15	51494532	C	G	0.0262081	0.0306898	0.0837538	0.0869767	0.0269375	0.0290244
15:51513729_G_A	15	51513729	G	A	0.749521	0.752048	0.722292	0.713547	0.922525	0.945908
15:52551900_G_A	15	52551900	G	A	0.0348832	0.0393484	0.497955	0.48965	0.0171967	0.015693
15:63871292_C_T	15	63871292	C	T	0.528036	0.538371	0.0817582	0.0801983	0.660105	0.642014
15:65207395_C_T	15	65207395	C	T	0.581179	0.574704	0.940353	0.940882	0.334148	0.318949
15:66830844_C_T	15	66830844	C	T	0.166005	0.158959	0.0161501	0.0166223	0.0262306	0.0258334
15:71044521_G_A	15	71044521	G	A	0.0570611	0.0597091	0.00355979	0.00343523	0.00769825	0.0111549
15:72777217_T_G	15	72777217	T	G	0.154085	0.149395	0.0100768	0.00687023	0.0309489	0.0444847
15:80625519_T_C	15	80625519	T	C	0.0436438	0.0474296	0.318466	0.318044	0.131534	0.127246
15:80993155_T_C	15	80993155	T	C	0.458521	0.467365	0.0348159	0.0350227	0.0988701	0.0836058
15:82096524_A_G	15	82096524	A	G	0.753966	0.745212	0.194805	0.201438	0.282053	0.267409
15:82517269_A_T	15	82517269	A	T	0.0740742	0.0810376	0.202711	0.201359	0.558791	0.543394
15:83812450_T_C	15	83812450	T	C	0.0281898	0.0314394	0.000223286	0.000373374	0.00236364	0.00190761
15:89259442_C_T	15	89259442	C	T	0.641322	0.63616	0.260557	0.275836	0.947769	0.952553
15:89274382_T_C	15	89274382	T	C	0.680938	0.672574	0.289507	0.306073	0.768654	0.767997
15:91530675_G_A	15	91530675	G	A	0.173502	0.166578	0.523332	0.49952	0.516229	0.503941
15:91535329_G_T	15	91535329	G	T	0.133133	0.124156	0.500092	0.481031	0.136241	0.13992
15:93035393_T_C	15	93035393	T	C	0.552141	0.56256	0.606462	0.596432	0.919034	0.913043
15:95941948_G_A	15	95941948	G	A	0.136035	0.140759	0.318018	0.325831	0.701203	0.688503
16:1641093_C_T	16	1641093	C	T	0.0464479	0.041805	0.00208165	0.00182786	0.0160433	0.0114756
16:2842370_G_A	16	2842370	G	A	0.020504	0.0175648	0.00164717	0.00170439	0.00321237	0.00254896
16:5844481_C_G	16	5844481	C	G	0.226562	0.236717	0.374971	0.382906	0.1103	0.108112
16:6266886_C_T	16	6266886	C	T	0.70204	0.710306	0.57088	0.569037	0.649859	0.64657
16:7705423_G_C	16	7705423	G	C	0.179329	0.16733	0.404424	0.405864	0.190437	0.193119
16:7725012_A_G	16	7725012	A	G	0.162675	0.152409	0.389689	0.390841	0.0475597	0.0417772
16:7732038_G_A	16	7732038	G	A	0.154021	0.14475	0.331832	0.331312	0.0438629	0.0320862
16:9589087_G_A	16	9589087	G	A	0.267321	0.261763	0.304731	0.297473	0.421684	0.425698
16:9672917_A_G	16	9672917	A	G	0.105648	0.101775	0.0744582	0.0752326	0.259503	0.260225
16:11464799_C_G	16	11464799	C	G	0.0231921	0.0261923	0.00394313	0.00320217	0.00338784	0.00453941
16:12513797_C_A	16	12513797	C	A	0.690445	0.698683	0.695319	0.711056	0.769886	0.771739
16:13887509_A_G	16	13887509	A	G	0.0219813	0.0236351	0.0681145	0.0745968	0.0583402	0.0502488
16:13973155_A_G	16	13973155	A	G	0.844885	0.852281	0.645477	0.639193	0.585353	0.614236
16:19444627_T_C	16	19444627	T	C	0.0472962	0.0527911	0.0208267	0.019514	0.464826	0.50467
16:20085403_G_A	16	20085403	G	A	0.193254	0.18396	0.267028	0.253734	0.561501	0.561357
16:23103784_A_C	16	23103784	A	C	0.0257219	0.0280795	0.00228356	0.00251483	0.005255	0.00558148
16:24531718_T_C	16	24531718	T	C	0.105496	0.112712	0.0106859	0.00495771	0.0179254	0.0113174
16:24613899_T_C	16	24613899	T	C	0.18662	0.196289	0.231656	0.228733	0.140542	0.130282
16:26285668_C_T	16	26285668	C	T	0.176007	0.182435	0.0410448	0.0374055	0.0350601	0.0241876
16:26302428_A_T	16	26302428	A	T	0.17783	0.185643	0.14873	0.152146	0.148212	0.142955
16:26527471_C_T	16	26527471	C	T	0.196709	0.192223	0.292981	0.289004	0.502489	0.508335
16:57182924_C_A	16	57182924	C	A	0.355645	0.363384	0.324358	0.32621	0.206676	0.203804
16:66638245_G_A	16	66638245	G	A	0.265665	0.278365	0.37364	0.381673	0.0354431	0.0401087
16:66772532_A_G	16	66772532	A	G	0.399932	0.414311	0.636386	0.630344	0.567717	0.602393
16:67691668_A_G	16	67691668	A	G	0.463919	0.480885	0.149324	0.155794	0.920639	0.923149
16:67950613_C_T	16	67950613	C	T	0.34207	0.335268	0.837572	0.832653	0.0586641	0.0648804
16:77351004_G_T	16	77351004	G	T	0.115081	0.111554	0.257597	0.252875	0.0143537	0.0149905
16:78495146_G_T	16	78495146	G	T	0.0222326	0.0236213	0.00287559	0.00143876	0.00302274	0.000292098
16:80981029_A_G	16	80981029	A	G	0.130593	0.134866	0.010826	0.00866183	0.183743	0.184775
16:81033366_T_C	16	81033366	T	C	0.161219	0.166025	0.265073	0.270065	0.182028	0.206452
16:81212288_A_C	16	81212288	A	C	0.165816	0.163724	0.0525126	0.0465345	0.311357	0.281026
16:81349106_T_G	16	81349106	T	G	0.908776	0.905364	0.963148	0.965091	0.877694	0.863324
16:81437667_C_G	16	81437667	C	G	0.157083	0.150283	0.193049	0.191523	0.261576	0.237362
16:82368604_T_C	16	82368604	T	C	0.197835	0.193446	0.0555204	0.0521292	0.0279256	0.0220991
16:82946275_G_T	16	82946275	G	T	0.102699	0.111591	0.700983	0.690722	0.202448	0.170063
16:83389821_G_A	16	83389821	G	A	0.281387	0.271187
16:84407428_G_C	16	84407428	G	C	0.19069	0.181974	0.276355	0.282569	0.111416	0.101978
16:84513397_A_T	16	84513397	A	T	0.528258	0.521165	0.156506	0.155482	0.568882	0.590481
16:84536619_A_G	16	84536619	A	G	0.575488	0.564885	0.163242	0.16684	0.195561	0.220849
16:86243955_G_T	16	86243955	G	T	0.18915	0.180222	0.0321818	0.0314009	0.0243818	0.0350433
16:86257997_C_T	16	86257997	C	T	0.0877949	0.0814638	0.00271999	0.00189776	0.0291066	0.0296992
16:88651220_A_G	16	88651220	A	G	0.350812	0.353801	0.457733	0.46255	0.296253	0.318543
16:89030609_T_C	16	89030609	T	C	0.156591	0.153478	0.0287806	0.026567	0.126917	0.123091
16:89081075_A_G	16	89081075	A	G	0.170171	0.165549	0.00225503	0.000743566	0.0233992	0.0187268
17:752428_C_T	17	752428	C	T	0.11697	0.125339	0.0219503	0.0168525	0.023201	0.0211327
17:754600_G_A	17	754600	G	A	0.186552	0.196033	0.0389816	0.0309449	0.304867	0.320404
17:2716155_T_C	17	2716155	T	C	0.607316	0.600424	0.531396	0.529323	0.705498	0.737577
17:2753213_G_A	17	2753213	G	A	0.199247	0.203987	0.294204	0.292848	0.135354	0.126438
17:5334700_G_A	17	5334700	G	A	0.045991	0.0424195	0.129535	0.132419	0.12873	0.0918085
17:6758514_T_C	17	6758514	T	C	0.655016	0.670232	0.775765	0.780682	0.87921	0.868471
17:14653563_G_A	17	14653563	G	A	0.039615	0.0455841	0.0889246	0.091092	0.084475	0.101813
17:14770346_G_A	17	14770346	G	A	0.0707182	0.0744777	0.00149611	0.00112293	0.0124773	0.00885061
17:14809500_A_G	17	14809500	A	G	0.0637182	0.0674359	0.00151777	0.00106342	0.0419382	0.0424718
17:16872341_G_C	17	16872341	G	C	0.0377211	0.0342137	0.0100821	0.00931076	0.0370947	0.033369
17:17125595_A_G	17	17125595	A	G	0.5829	0.593559	0.83812	0.855026	0.515814	0.537064
17:17140683_A_G	17	17140683	A	G	0.750462	0.764235	0.84803	0.86203	0.756452	0.757857
17:19507957_C_T	17	19507957	C	T	0.238439	0.241912	0.334701	0.341875	0.0442815	0.0476028
17:20215352_T_G	17	20215352	T	G	0.386855	0.386711	0.802554	0.798967	0.275546	0.278051
17:25446604_T_C	17	25446604	T	C	0.0890507	0.0933163	0.00540641	0.00767456	0.0119406	0.0112632
17:27358738_G_C	17	27358738	G	C	0.0718351	0.069621	0.0524411	0.0522672	0.00860086	0.017318
17:27384998_A_G	17	27384998	A	G	0.333038	0.346659	0.797259	0.800925	0.78073	0.77826
17:29166302_A_G	17	29166302	A	G	0.264635	0.256489	0.0801434	0.0807095	0.211492	0.22469
17:35119040_A_G	17	35119040	A	G	0.263263	0.271907	0.135574	0.137695	0.148355	0.151972
17:35132006_T_C	17	35132006	T	C	0.256203	0.264367	0.103232	0.0995687	0.256791	0.247092
17:35158389_G_A	17	35158389	G	A	0.322131	0.330963	0.0656516	0.0596725	0.162027	0.174282
17:35631252_C_T	17	35631252	C	T	0.0209842	0.0245254	0.00118838	0.000720421	0.00356534	0.00450543
17:36047417_A_G	17	36047417	A	G	0.776158	0.778424	0.748654	0.759979	0.426136	0.427989
17:36093022_A_G	17	36093022	A	G	0.624281	0.610597	0.714996	0.704345	0.46733	0.5
17:36099970_T_C	17	36099970	T	C	0.142973	0.151434	0.083393	0.0885008	0.0196385	0.020663
17:36100767_A_G	17	36100767	A	G	0.602031	0.586871	0.736744	0.729424	0.459529	0.489125
17:38961885_G_A	17	38961885	G	A	0.0415628	0.0460055	0.00406096	0.00258238	0.00464915	0.00596197
17:39811683_G_A	17	39811683	G	A	0.444275	0.450293	0.636873	0.655942	0.864109	0.857844
17:40620553_C_A	17	40620553	C	A	0.00546166	0.00798793	4.08103e-05	0.000119569	0.000524865	4.08428e-06
17:40711768_A_G	17	40711768	A	G	0.0589915	0.0648761	0.00302908	0.000606545	0.00590484	0.00748642
17:40851785_C_T	17	40851785	C	T	0.040219	0.0437067	0.000849742	0.00075575	0.0115164	0.0117337
17:41046727_G_A	17	41046727	G	A	0.143384	0.153781	0.00719841	0.00381394	0.0110881	0.0143057
17:41659793_G_A	17	41659793	G	A	0.00602932	0.00946062	0.000238033	2.47292e-05	0.000714486	0.00139266
17:41683799_C_G	17	41683799	C	G	0.0124629	0.016688	0.000266066	0.000101555	0.00144106	0.00166031
17:41727216_C_T	17	41727216	C	T	0.04501	0.0511956	0.00223938	0.00190983	0.00406538	0.00235872
17:42612308_A_T	17	42612308	A	T	0.00303341	0.00634038	0.00042356	0.000258598	0.000112221	0.000187524
17:43421115_T_C	17	43421115	T	C	0.0866548	0.0827248	0.131707	0.137913	0.49949	0.505872
17:43456342_A_C	17	43456342	A	C	0.638113	0.623653	0.471591	0.49146	0.68602	0.663901
17:43503284_G_A	17	43503284	G	A	0.175187	0.196747	0.0026245	0.00213388	0.0220192	0.0379796
17:43534353_T_C	17	43534353	T	C	0.17765	0.199738	0.00251452	0.00171848	0.166328	0.160993
17:43586147_C_T	17	43586147	C	T	0.00192167	0.00364064
17:43670696_G_C	17	43670696	G	C	0.185662	0.205388	0.00268529	0.00226106	0.0291932	0.0467962
17:43809096_C_G	17	43809096	C	G	0.400336	0.42509	0.494713	0.484594	0.366576	0.381148
17:43848495_G_T	17	43848495	G	T	0.641049	0.657087	0.861098	0.85801	0.328372	0.386717
17:45333984_G_A	17	45333984	G	A	0.0132782	0.0164978	0.184259	0.186664	0.113433	0.132441
17:46149964_G_A	17	46149964	G	A	0.23324	0.24788	0.27651	0.282054	0.167707	0.179342
17:46468455_T_A	17	46468455	T	A	0.273011	0.296016	0.148461	0.157718	0.495739	0.548913
17:46472432_C_G	17	46472432	C	G	0.272844	0.295837	0.148405	0.157718	0.514205	0.559783
17:46557946_A_G	17	46557946	A	G	0.709173	0.723956	0.846485	0.841465	0.396842	0.382307
17:52447857_G_A	17	52447857	G	A	0.26715	0.264243	0.226452	0.225134	0.256393	0.207893
17:56164162_C_A	17	56164162	C	A	0.07011	0.0736217	0.00375488	0.00407396	0.00896949	0.00982644
17:57889406_T_A	17	57889406	T	A	0.287949	0.297921	0.56847	0.568385	0.751272	0.753444
17:58899160_C_T	17	58899160	C	T	0.150474	0.13943	0.0330326	0.0328784	0.233922	0.262103
17:59322244_A_T	17	59322244	A	T	0.05784	0.0658524	0.000881532	0.000748676	0.0850909	0.0682765
17:64886173_C_G	17	64886173	C	G	0.305548	0.293918	0.263255	0.271421	0.586755	0.590339
17:64971249_G_A	17	64971249	G	A	0.507905	0.518516	0.338228	0.323589	0.421074	0.4337
17:67659320_C_G	17	67659320	C	G	0.0231915	0.0209803	0.000410731	0.000114103	0.00329051	0.00322146
17:69086771_C_G	17	69086771	C	G	0.760626	0.753643	0.759519	0.763583	0.867215	0.857182
17:70499516_T_C	17	70499516	T	C	0.147373	0.138328	0.221525	0.219957	0.654819	0.647784
17:74444059_G_A	17	74444059	G	A	0.195982	0.19601	0.474041	0.473796	0.261723	0.281188
17:78716566_G_C	17	78716566	G	C	0.0269502	0.0303613	0.000516786	0.000386448	0.00278353	0.00706526
17:78854874_G_A	17	78854874	G	A	0.0565371	0.0617371	0.00443117	0.00375973	0.00831465	0.00904209
17:78923953_A_G	17	78923953	A	G	0.424823	0.43945	0.552657	0.562362	0.713814	0.696378
17:78937745_G_A	17	78937745	G	A	0.0298857	0.0245521	0.00219785	0.00184288	0.00368538	0.00331256
17:78980438_C_T	17	78980438	C	T	0.123293	0.113697	0.0176851	0.0154248	0.0363572	0.0447933
17:79243737_T_C	17	79243737	T	C	0.0736402	0.0687276	0.000676373	0.000548045	0.0132861	0.0128928
18:842304_C_T	18	842304	C	T	0.140916	0.14886	0.268779	0.268289	0.0448688	0.0410473
18:1741771_A_G	18	1741771	A	G	0.0338715	0.031649	0.00240164	0.00154473	0.0198915	0.019329
18:3403986_G_C	18	3403986	G	C	0.179122	0.177427	0.294496	0.3002	0.114031	0.103636
18:3457606_C_T	18	3457606	C	T	0.071818	0.0761131	0.00533021	0.00447066	0.0146181	0.0222981
18:3481360_T_C	18	3481360	T	C	0.268821	0.263375	0.575409	0.562477	0.0868815	0.0908739
18:4012132_T_C	18	4012132	T	C	0.189754	0.193948	0.134452	0.135584	0.45247	0.428402
18:8992245_C_A	18	8992245	C	A	0.277	0.265304	0.22467	0.227263	0.0413403	0.0423778
18:9022104_G_A	18	9022104	G	A	0.0868107	0.080325	0.279208	0.270631	0.0632056	0.0745967
18:12232111_A_G	18	12232111	A	G	0.029553	0.033161	0.00592904	0.00486991	0.00344678	0.00339675
18:12509955_G_A	18	12509955	G	A	0.0550719	0.0593305	0.00384583	0.00380541	0.106256	0.116961
18:20039174_G_C	18	20039174	G	C	0.185424	0.176859	0.320179	0.324989	0.196808	0.18965
18:22465562_T_C	18	22465562	T	C	0.213543	0.202132	0.0034813	0.00350406	0.0414588	0.0498956
18:24087838_G_A	18	24087838	G	A	0.144152	0.133662	0.0413059	0.0456569	0.0634645	0.0705486
18:32836931_G_C	18	32836931	G	C	0.0464433	0.0509197	0.00193539	0.000547686	0.0064446	0.00487229
18:36087019_T_C	18	36087019	T	C	0.500931	0.509074	0.128689	0.115673	0.187238	0.198832
18:42526209_G_C	18	42526209	G	C	0.851791	0.851511	0.974282	0.970871	0.977869	0.976804
18:42526328_C_T	18	42526328	C	T	0.590329	0.586119	0.978069	0.986164	0.770044	0.800529
18:42603132_C_A	18	42603132	C	A	0.0927167	0.0957113	0.0224096	0.0241056	0.0103217	0.00952717
18:45159076_G_A	18	45159076	G	A	0.0980191	0.0968235	0.00371158	0.00201943	0.077184	0.0787158
18:46240711_A_C	18	46240711	A	C	0.424282	0.42441	0.216928	0.211172	0.795209	0.790559
18:46319989_A_G	18	46319989	A	G	0.217657	0.209809	0.290865	0.294977	0.350682	0.360537
18:53711306_G_A	18	53711306	G	A	0.0398233	0.0452878	0.000130808	0.000132289	0.00373937	0.00956388
18:57414771_T_C	18	57414771	T	C	0.350602	0.351655	0.429006	0.418436	0.602356	0.59893
18:59208800_A_G	18	59208800	A	G	0.0370873	0.0324386	0.0085197	0.00723949	0.0057302	0.00382616
18:61959443_A_G	18	61959443	A	G	0.0166859	0.0188583	0.000500006	0.000235779	0.00213068	0.0013587
18:62007806_A_G	18	62007806	A	G	0.0469216	0.0445135	0.10991	0.116088	0.292816	0.283706
18:62087832_A_C	18	62087832	A	C	0.181399	0.184617	0.0642037	0.0636972	0.169696	0.164485
18:62252624_C_T	18	62252624	C	T	0.0138193	0.0154316	0.0025314	0.00190122	0.000524865	0.000781258
18:62980301_G_C	18	62980301	G	C	0.604091	0.592283	0.473554	0.472306	0.468817	0.442942
18:65608302_T_C	18	65608302	T	C	0.0357538	0.0325129	0.00192764	0.00133509	0.00266408	0.00238661
18:69045526_T_C	18	69045526	T	C	0.103734	0.106062	0.0600226	0.0675573	0.0512979	0.0491133
18:70961736_C_T	18	70961736	C	T	0.365155	0.371661	0.102306	0.101638	0.142615	0.152254
18:71910893_A_G	18	71910893	A	G	0.267463	0.272667	0.567034	0.556009	0.411642	0.397292
18:74074707_C_T	18	74074707	C	T	0.422711	0.431614	0.609113	0.617173	0.664599	0.680987
19:3790801_C_T	19	3790801	C	T	0.42331	0.438931	0.128115	0.119914	0.0740084	0.0749218
19:8003021_T_C	19	8003021	T	C	0.011231	0.0125873	0.000460449	0.00042159	0.00143466	0.000122279
19:8200214_A_T	19	8200214	A	T	0.397046	0.395534	0.553148	0.557512	0.869828	0.891005
19:10904700_T_C	19	10904700	T	C	0.298675	0.310937	0.568908	0.565866	0.376207	0.437066
19:12761464_G_A	19	12761464	G	A	0.0213653	0.0236681	0.0914455	0.0965565	0.069309	0.0708716
19:16143151_G_T	19	16143151	G	T	0.118249	0.114699	0.00555942	0.00363729	0.165579	0.16292
19:17390291_T_C	19	17390291	T	C	0.296534	0.319106	0.00455675	0.00453991	0.211029	0.247302
19:17409380_C_T	19	17409380	C	T	0.51289	0.486781	0.334491	0.308635	0.397126	0.372376
19:17409671_C_T	19	17409671	C	T	0.296012	0.317788	0.0041396	0.00443818	0.217681	0.246773
19:18378681_C_A	19	18378681	C	A	0.0219341	0.0265257	0.0074591	0.00693237	0.421788	0.45132
19:23958819_C_T	19	23958819	C	T	0.0431024	0.0477384	0.0171469	0.0163336	0.0309192	0.0368737
19:30288043_G_A	19	30288043	G	A	0.219479	0.227385	0.0100766	0.0107319	0.0270206	0.0134144
19:30343667_G_C	19	30343667	G	C	0.260875	0.267994	0.382423	0.396709	0.142192	0.127914
19:31781021_A_G	19	31781021	A	G	0.314782	0.32854	0.402918	0.395978	0.676154	0.69568
19:34222996_G_A	19	34222996	G	A	0.104438	0.112278	0.00631307	0.00584571	0.0216977	0.016497
19:35087895_G_A	19	35087895	G	A	0.161455	0.153533	0.238994	0.241014	0.180356	0.178088
19:35996380_C_T	19	35996380	C	T	0.283568	0.27321	0.586346	0.573464	0.545221	0.578316
19:36917901_G_A	19	36917901	G	A	0.178612	0.17872	0.0959128	0.0999309	0.138467	0.13407
19:48914178_G_C	19	48914178	G	C	0.186844	0.181545	0.341127	0.339264	0.180878	0.197495
19:51951303_T_G	19	51951303	T	G	0.0576772	0.0524083	0.10486	0.107977	0.498771	0.531788
19:52080343_C_T	19	52080343	C	T	0.412418	0.405205	0.734571	0.730947	0.4345	0.46319
19:52216295_G_C	19	52216295	G	C	0.338501	0.346729	0.199442	0.21407	0.458072	0.437386
19:53846311_A_T	19	53846311	A	T	0.100789	0.100254	0.00976811	0.0103451	0.196615	0.187406
19:53951954_A_C	19	53951954	A	C	0.0924422	0.0991691	0.155759	0.167476	0.348195	0.349815
19:54259376_G_C	19	54259376	G	C	0.148675	0.152777	0.666563	0.647146	0.623735	0.610094
19:54909516_G_C	19	54909516	G	C	0.291413	0.291016	0.18684	0.190488	0.555934	0.552495
19:55699822_G_A	19	55699822	G	A	0.22736	0.240242	0.252518	0.259162	0.384277	0.404216
19:55708557_A_G	19	55708557	A	G	0.648216	0.660211	0.446769	0.446132	0.84233	0.847826
19:56730514_C_T	19	56730514	C	T	0.0348123	0.0377645	0.00374759	0.00301814	0.148931	0.138435
19:57912334_G_A	19	57912334	G	A	0.393913	0.40395	0.155551	0.161483	0.693348	0.699289
20:481929_G_A	20	481929	G	A	0.0318969	0.0290973	0.000495771	0.00134866	0.073265	0.0682308
20:1891545_G_A	20	1891545	G	A	0.578516	0.588925	0.736409	0.740907	0.888348	0.895366
20:3710659_T_C	20	3710659	T	C	0.202289	0.206936	0.420057	0.414943	0.662817	0.684515
20:5651579_A_G	20	5651579	A	G	0.00975185	0.0103048	0.000735317	0.000396535	0.00041479	0.00141847
20:9632609_G_A	20	9632609	G	A	0.320745	0.330871	0.567374	0.555907	0.358126	0.356251
20:12237727_C_T	20	12237727	C	T	0.150427	0.151826	0.188928	0.191255	0.0332341	0.0255158
20:14016559_C_T	20	14016559	C	T	0.0388317	0.039503	0.00204756	0.0018365	0.00728337	0.00122964
20:17837523_A_C	20	17837523	A	C	0.237296	0.248125	0.221962	0.226117	0.0512004	0.0617385
20:18830812_T_C	20	18830812	T	C	0.648938	0.664364	0.676335	0.683097	0.74694	0.732633
20:19499298_A_G	20	19499298	A	G	0.500282	0.512633	0.691178	0.685576	0.731759	0.734813
20:19914222_C_A	20	19914222	C	A	0.102631	0.100337	0.231398	0.240874	0.0396213	0.0595841
20:23456538_A_G	20	23456538	A	G	0.138472	0.148156	0.533277	0.535798	0.256292	0.242003
20:35516960_T_C	20	35516960	T	C	0.430771	0.441835	0.443687	0.47853	0.191423	0.177527
20:37366926_T_C	20	37366926	T	C	0.222353	0.221	0.279546	0.294889	0.0469504	0.0549026
20:41869932_G_A	20	41869932	G	A	0.285832	0.280423	0.405041	0.400785	0.0574518	0.0609831
20:42001011_G_A	20	42001011	G	A	0.81011	0.79742	0.920697	0.918764	0.936862	0.942909
20:42372984_C_A	20	42372984	C	A	0.0212605	0.0243297	0.0167467	0.0154763	0.182792	0.172896
20:43551278_A_C	20	43551278	A	C	0.357282	0.355669	0.342553	0.348626	0.581119	0.581587
20:44807853_C_T	20	44807853	C	T	0.119787	0.124895	0.014992	0.0102939	0.0433718	0.0471308
20:47329887_G_A	20	47329887	G	A	0.202273	0.214015	0.0893532	0.091763	0.62354	0.63263
20:49890679_C_G	20	49890679	C	G	0.183215	0.174391	0.453157	0.467564	0.479173	0.478961
20:50380362_G_C	20	50380362	G	C	0.247612	0.240546	0.0487337	0.0523142	0.201873	0.192954
20:51539973_G_C	20	51539973	G	C	0.269246	0.260535	0.648116	0.656771	0.564662	0.536292
20:51677416_C_T	20	51677416	C	T	0.0476722	0.0501008	0.120723	0.125668	0.293796	0.279342
20:52139522_G_C	20	52139522	G	C	0.472299	0.464465	0.592823	0.605199	0.284634	0.293979
20:52276452_T_C	20	52276452	T	C	0.187338	0.198725	0.562251	0.574037	0.570899	0.556546
20:52787584_C_T	20	52787584	C	T	0.0491082	0.0465144	0.00118156	0.000993294	0.0134716	0.00651088
20:53192714_C_T	20	53192714	C	T	0.0698263	0.0761693	0.00041425	0	0.0745739	0.0883152
20:55443070_A_G	20	55443070	A	G	0.574572	0.584052	0.428547	0.423254	0.132381	0.13989
20:56068845_A_G	20	56068845	A	G	0.333915	0.344438	0.21701	0.225258	0.0901192	0.0833635
20:56551421_C_T	20	56551421	C	T	0.0136513	0.0158383	0.000258392	0.000281545	0.00195313	2.71594e-06
20:56621260_T_A	20	56621260	T	A	0.199035	0.193886	0.377216	0.371447	0.327648	0.366233
20:59767830_C_G	20	59767830	C	G	0.536432	0.528485	0.547552	0.554839	0.312026	0.310044
20:59773788_C_A	20	59773788	C	A	0.549996	0.542286	0.424215	0.438803	0.0967488	0.0855997
21:16340289_C_T	21	16340289	C	T	0.407028	0.42161	0.802318	0.801697	0.775391	0.766013
21:23021767_T_C	21	23021767	T	C	0.399837	0.395314	0.556785	0.561298	0.144881	0.120469
21:23056909_C_T	21	23056909	C	T	0.0571909	0.0595944	0.00307675	0.00141649	0.00462434	0.00566031
21:25477275_G_A	21	25477275	G	A	0.496477	0.50546	0.383433	0.382889	0.530196	0.550706
21:28367290_A_G	21	28367290	A	G	0.729901	0.731751	0.579819	0.584993	0.644026	0.668433
21:29594781_T_C	21	29594781	T	C	0.48474	0.489583	0.399582	0.394267	0.0734622	0.0764361
21:29596849_G_T	21	29596849	G	T	0.197027	0.188088	0.00477602	0.00479462	0.316419	0.298587
21:32603096_A_C	21	32603096	A	C	0.495613	0.50805	0.562181	0.545562	0.606397	0.604375
21:35941558_T_C	21	35941558	T	C	0.459885	0.470703	0.621108	0.605175	0.276476	0.275568
21:36080398_T_C	21	36080398	T	C	0.406715	0.392846	0.603221	0.597818	0.214755	0.2071
21:36092730_T_A	21	36092730	T	A	0.407073	0.398867	0.223461	0.229242	0.475613	0.441873
21:36470269_C_T	21	36470269	C	T	0.212002	0.204464	0.411874	0.414836	0.129341	0.128112
21:37808861_C_T	21	37808861	C	T	0.408776	0.404137	0.41639	0.429492	0.783723	0.780602
21:46806256_A_G	21	46806256	A	G	0.563395	0.574597	0.920864	0.922239	0.525257	0.52973
21:46814171_G_A	21	46814171	G	A	0.204448	0.195527	0.196105	0.208841	0.167887	0.160591
21:47498550_C_T	21	47498550	C	T	0.0383457	0.0417792	0.00189996	0.0015865	0.00335037	0.00646473
22:17981045_G_A	22	17981045	G	A	0.534008	0.528009	0.559473	0.579426	0.456818	0.478626
22:18193560_A_G	22	18193560	A	G	0.819813	0.811531	0.931613	0.93588	0.934657	0.913647
22:22046502_C_T	22	22046502	C	T	0.746311	0.743672	0.843361	0.853418	0.396924	0.407699
22:22357325_C_A	22	22357325	C	A	0.14203	0.154176	0.01557	0.0141754	0.120073	0.126877
22:25956887_C_T	22	25956887	C	T	0.0263638	0.0303992	0.00834057	0.00713583	0.392268	0.382914
22:26724561_G_A	22	26724561	G	A	0.347708	0.362236	0.0417802	0.0386914	0.457941	0.465404
22:27632418_A_G	22	27632418	A	G	0.0948062	0.0919194	0.121265	0.128802	0.0179615	0.0162511
22:28110477_G_C	22	28110477	G	C	0.166762	0.173959	0.182415	0.188514	0.0330838	0.0348586
22:28185452_T_G	22	28185452	T	G	0.250627	0.261728	0.116094	0.121512	0.0909091	0.100543
22:28837904_T_C	22	28837904	T	C	0.0423884	0.047366	0.234618	0.236151	0.0289425	0.0219728
22:28934313_T_C	22	28934313	T	C	0.892995	0.903925	0.938265	0.934856	0.884218	0.86562
22:29017547_T_A	22	29017547	T	A	0.044782	0.0499016	0.230875	0.233046	0.0275213	0.0218369
22:33575116_T_C	22	33575116	T	C	0.589514	0.579812	0.376869	0.370202	0.644519	0.632975
22:33595928_C_T	22	33595928	C	T	0.581311	0.572134	0.364547	0.357265	0.576612	0.579182
22:37976976_G_A	22	37976976	G	A	0.50811	0.50568	0.245944	0.2493	0.484467	0.512657
22:39673013_A_G	22	39673013	A	G	0.503611	0.498454	0.911889	0.904462	0.706993	0.715044
22:39678312_A_G	22	39678312	A	G	0.368861	0.360101	0.901845	0.893259	0.668496	0.686516
22:42454353_C_T	22	42454353	C	T	0.0223901	0.0262904	0.000949263	0.000427239	0.00234518	0.00167932
22:43488748_T_G	22	43488748	T	G	0.450796	0.434837	0.242865	0.239054	0.148203	0.126043
22:43494004_A_T	22	43494004	A	T	0.556257	0.535117	0.381469	0.36837	0.0748949	0.0566427
22:43494072_C_T	22	43494072	C	T	0.121627	0.131906	0.612684	0.626252	0.345493	0.359057
22:43500435_A_G	22	43500435	A	G	0.152962	0.163323	0.681788	0.685722	0.722459	0.76808
22:44301272_C_T	22	44301272	C	T	0.422818	0.425044	0.152562	0.149876	0.400794	0.398838
22:45013732_C_T	22	45013732	C	T	0.0420235	0.0377987	0.161307	0.161731	0.112606	0.136892
22:45128232_T_C	22	45128232	T	C	0.210213	0.219018	0.38862	0.392987	0.577454	0.608218
22:45931262_C_T	22	45931262	C	T	0.823072	0.81191	0.793407	0.798414	0.696097	0.688973
22:46487011_G_A	22	46487011	G	A	0.226319	0.217383	0.00766654	0.00724045	0.0833803	0.0661538
22:46507670_T_C	22	46507670	T	C	0.270266	0.260769	0.00502933	0.00668166	0.403254	0.43278
22:47874082_G_A	22	47874082	G	A	0.0204933	0.0217408	0.00303088	0.00238211	0.0030341	0.0024375
22:48729316_G_C	22	48729316	G	C	0.254157	0.263254	0.333829	0.336408	0.323451	0.367236
X:7091446_G_A	23	7091446	G	A	0.077724	0.0743414	0.00247097	0.000725733	0.0706429	0.0749459
X:9924411_G_A	23	9924411	G	A	0.486699	0.493475	0.445606	0.428216	0.827089	0.829214
X:12898916_C_T	23	12898916	C	T	0.0382389	0.0424509	0.00264957	0.00335342	0.00623454	0.00387921
X:33204206_C_T	23	33204206	C	T	0.0525923	0.0577871	0.0127835	0.00983401	0.0157747	0.0127806
X:38177822_C_T	23	38177822	C	T	0.00933941	0.011625	2.89994e-05	9.34325e-05	0.000928275	0.0010299
X:50115368_G_A	23	50115368	G	A	0.223371	0.238768	0.103733	0.0918651	0.57893	0.585073
X:50344695_A_G	23	50344695	A	G	0.712345	0.707472	0.790712	0.783733	0.350341	0.353309
X:70820203_C_T	23	70820203	C	T	0.102432	0.108364	0.483661	0.482726	0.158612	0.182514
X:99483815_A_G	23	99483815	A	G	0.719512	0.717296	0.800642	0.794242	0.462358	0.422554
X:99666760_T_C	23	99666760	T	C	0.277484	0.280692	0.00783664	0.00209391	0.0725476	0.0623804
X:122473853_C_A	23	122473853	C	A	0.0340642	0.0363999	0.000500536	0.000464328	0.0034439	0.00778268
X:127899475_A_G	23	127899475	A	G	0.0857099	0.0828029	0.00702063	0.00726894	0.0112046	0.0141734
X:133035681_T_C	23	133035681	T	C	0.267392	0.259655	0.269094	0.271915	0.316641	0.305829
X:141811816_C_T	23	141811816	C	T	0.0383869	0.0349233	0.0411096	0.0332117	0.409552	0.367886
X:145222704_T_C	23	145222704	T	C	0.41809	0.428713	0.634546	0.631955	0.472408	0.537329
X:145224238_A_G	23	145224238	A	G	0.383352	0.395599	0.443224	0.445377	0.686776	0.683736
X:149660701_G_T	23	149660701	G	T	0.635844	0.634957	0.546114	0.555158	0.929537	0.923826
X:152644528_C_G	23	152644528	C	G	0.351847	0.347521	0.798016	0.800665	0.424378	0.431027
