# Supplementary material for: Polygenic risk modeling for prediction of epithelial ovarian cancer risk
Source: Eur J Hum Genet. 2022 Jan 14;30(3):349–62. doi: 10.1038/s41431-021-00987-7 (PMC8904525; doi:10.1038/s41431-021-00987-7)
Supplement: Supplementary file 14 — Table S11 - Mean Allele Frequency Ancestries Elastic Net Model [file 41431_2021_987_MOESM14_ESM.xlsx]

## Sheet: MAF_Ancestries_Elastic_Net
Table S10: Mean allele frequency in women of different ancestries for each variant included in the elastic net model
SNPs					European		Asian		African
SNP	Chromosome_weights	Position	Effect	Baseline	European_EAFcontrols	European_EAFcases	Asian_EAFcontrols	Asian_EAFcases	African_EAFcontrols	African_EAFcases
1:2774381_G_A	1	2774381	A	G	0.181274	0.187334	0.246897	0.235247	0.0693941	0.0753367
1:2836099_C_T	1	2836099	T	C	0.187563	0.183533	0.112659	0.103279	0.224872	0.223316
1:3585041_T_C	1	3585041	C	T	0.079799	0.0861023	0.00341168	0.00339234	0.168671	0.169383
1:3585864_T_G	1	3585864	G	T	0.0797226	0.0859255	0.00360188	0.00406376	0.183238	0.179743
1:3586232_C_T	1	3586232	T	C	0.0793488	0.0854594	0.0036102	0.00404964	0.187205	0.185156
1:3586250_C_T	1	3586250	T	C	0.0798224	0.086058	0.00331632	0.00322096	0.169745	0.169934
1:3587377_C_A	1	3587377	A	C	0.158411	0.168778	0.182475	0.182194	0.197879	0.200952
1:4234792_G_A	1	4234792	A	G	0.458676	0.443978	0.641984	0.642706	0.272727	0.269022
1:4234812_C_T	1	4234812	T	C	0.364977	0.352161	0.416902	0.420187	0.0737511	0.0786667
1:4238679_C_T	1	4238679	T	C	0.462379	0.451126	0.639367	0.639601	0.306583	0.298904
1:4405496_G_C	1	4405496	C	G	0.469497	0.478956	0.460497	0.464472	0.691066	0.673203
1:4423326_C_A	1	4423326	A	C	0.0371154	0.0337038	0.00192412	0.0015138	0.00415074	0.00108971
1:4735261_A_G	1	4735261	G	A	0.2643	0.257837	0.553407	0.555392	0.403575	0.422418
1:4736456_G_T	1	4736456	T	G	0.528996	0.519639	0.560557	0.561362	0.485938	0.493217
1:4739318_A_C	1	4739318	C	A	0.268092	0.260354	0.55209	0.554727	0.317988	0.328943
1:4796223_C_G	1	4796223	G	C	0.755256	0.751391	0.0829305	0.0736884	0.346739	0.320228
1:4839850_G_C	1	4839850	C	G	0.750016	0.747285	0.45293	0.475598	0.887848	0.906614
1:5090997_A_G	1	5090997	G	A	0.408431	0.402423	0.450913	0.451614	0.227429	0.235755
1:5375727_G_A	1	5375727	A	G	0.0673669	0.0633698	0.00308879	0.00210053	0.00764488	0.00560189
1:5471517_G_A	1	5471517	A	G	0.282724	0.271916	0.183666	0.17906	0.466039	0.471261
1:6211257_C_A	1	6211257	A	C	0.0631788	0.0654108	0.000702083	0.00115811	0.0763128	0.0790945
1:7095209_T_C	1	7095209	C	T	0.338411	0.321547	0.356168	0.348017	0.421624	0.403586
1:7095270_C_G	1	7095270	G	C	0.63294	0.618907	0.670755	0.654011	0.872817	0.862133
1:7110577_A_G	1	7110577	G	A	0.68685	0.67401	0.675076	0.658247	0.873482	0.868591
1:7111889_T_C	1	7111889	C	T	0.68691	0.674149	0.674925	0.657945	0.884281	0.876941
1:7112390_T_C	1	7112390	C	T	0.689333	0.676567	0.674803	0.657588	0.670809	0.677801
1:7113062_T_G	1	7113062	G	T	0.686141	0.673119	0.674332	0.657124	0.487617	0.496276
1:7113412_T_C	1	7113412	C	T	0.686723	0.673733	0.675405	0.658647	0.680161	0.689955
1:7114007_A_G	1	7114007	G	A	0.691651	0.67757	0.804571	0.796993	0.869663	0.859862
1:7114482_G_A	1	7114482	A	G	0.686249	0.673302	0.687843	0.672853	0.615724	0.633654
1:7399869_C_T	1	7399869	T	C	0.184424	0.177361	0.591691	0.590057	0.463698	0.464513
1:7412961_G_A	1	7412961	A	G	0.169902	0.162538	0.545681	0.546358	0.0841644	0.0963472
1:7414366_G_A	1	7414366	A	G	0.0446829	0.0412886	0.00783576	0.00502927	0.00433098	0.00405438
1:7429606_T_G	1	7429606	G	T	0.155956	0.148042	0.557865	0.55444	0.33344	0.356331
1:7779651_G_A	1	7779651	A	G	0.0234574	0.0212416	0.0030189	0.00190293	0.00419895	0.0024375
1:8403011_G_A	1	8403011	A	G	0.196366	0.186227	0.0246094	0.0199906	0.0213036	0.0158153
1:9127159_C_A	1	9127159	A	C	0.587496	0.570744	0.859508	0.861387	0.595666	0.577477
1:9159536_T_C	1	9159536	C	T	0.301635	0.291669	0.477401	0.484888	0.160898	0.167934
1:9173946_G_A	1	9173946	A	G	0.280261	0.270067	0.301464	0.305249	0.271725	0.302894
1:9386241_G_C	1	9386241	C	G	0.0251422	0.0291758	0.0016149	0.0011159	0.00338645	0.00446743
1:11474689_C_T	1	11474689	T	C	0.0392829	0.0343737	0.258286	0.256755	0.11791	0.0996999
1:11476136_C_G	1	11476136	G	C	0.0403738	0.0355557	0.30548	0.308945	0.324395	0.330252
1:11477341_C_A	1	11477341	A	C	0.0404216	0.0355759	0.306675	0.310322	0.333306	0.340876
1:12166169_C_T	1	12166169	T	C	0.0765259	0.0728764	0.0762446	0.0705977	0.0114997	0.00862918
1:12167179_C_T	1	12167179	T	C	0.0766059	0.0729472	0.076491	0.0706487	0.0114993	0.00865516
1:12167267_T_C	1	12167267	C	T	0.0768048	0.0731494	0.0784608	0.0727836	0.0814982	0.0953149
1:12168091_C_T	1	12168091	T	C	0.0768326	0.0731841	0.0783296	0.0728695	0.0826327	0.095022
1:12168523_C_T	1	12168523	T	C	0.0767115	0.0730631	0.0772778	0.0720738	0.011486	0.00825975
1:12168856_T_C	1	12168856	C	T	0.0767889	0.0731446	0.0781552	0.072675	0.061859	0.0758653
1:12169977_C_G	1	12169977	G	C	0.0766078	0.0729426	0.0771363	0.0719475	0.0114612	0.00829359
1:12170288_G_A	1	12170288	A	G	0.0764366	0.0728825	0.0781738	0.0725468	0.0616981	0.076398
1:12170494_C_G	1	12170494	G	C	0.0763833	0.0728141	0.0781747	0.0725311	0.0617367	0.0764073
1:12170735_C_A	1	12170735	A	C	0.0764275	0.0728623	0.0784698	0.0725634	0.061705	0.0764353
1:12171334_G_A	1	12171334	A	G	0.075711	0.0722684	0.0780907	0.0722114	0.0543611	0.0658776
1:12171730_G_T	1	12171730	T	G	0.0755172	0.0720497	0.0744204	0.0688011	0.011344	0.00834107
1:12172624_T_A	1	12172624	A	T	0.0759344	0.0723272	0.0755328	0.0691055	0.0110718	0.00833043
1:14394561_G_T	1	14394561	T	G	0.0155315	0.0167369	0.00197733	0.0018455	0.00310231	0.000494591
1:14395384_C_A	1	14395384	A	C	0.015625	0.0168881	0.00179884	0.00145092	0.00289777	4.34965e-05
1:14732363_G_T	1	14732363	T	G	0.320742	0.316742	0.19718	0.207748	0.0552155	0.0444365
1:15288810_C_T	1	15288810	T	C	0.0105181	0.00906682	0.00158785	0.00134656	0.00146732	0.00258694
1:15558705_A_G	1	15558705	G	A	0.258796	0.266419	0.184186	0.185725	0.309463	0.31755
1:16339313_C_G	1	16339313	G	C	0.396938	0.390934	0.261954	0.26694	0.299111	0.282154
1:16466003_T_C	1	16466003	C	T	0.0489487	0.0521209	0.125146	0.130195	0.32666	0.327609
1:17289911_C_T	1	17289911	T	C	0.296708	0.286884	0.57541	0.576366	0.136185	0.126517
1:17315425_G_A	1	17315425	A	G	0.546291	0.55654	0.305458	0.30653	0.250061	0.253258
1:17520008_A_G	1	17520008	G	A	0.615054	0.625399	0.961527	0.9596	0.689903	0.677398
1:18555944_C_G	1	18555944	G	C	0.0139306	0.0126026	0.00205575	0.00188663	0.00132102	0.000266328
1:18650794_C_T	1	18650794	T	C	0.923564	0.929653	0.900062	0.898799	0.983665	0.986413
1:18836137_G_A	1	18836137	A	G	0.335379	0.353785	0.390252	0.391079	0.684759	0.696775
1:18837320_G_C	1	18837320	C	G	0.335474	0.353844	0.39047	0.391196	0.696102	0.70624
1:20619006_G_A	1	20619006	A	G	0.0826773	0.0860552	0.00162232	0.00226723	0.269872	0.252362
1:20622272_C_T	1	20622272	T	C	0.0822852	0.0857397	0.00435221	0.00438188	0.297079	0.259643
1:20623631_T_C	1	20623631	C	T	0.0826398	0.0860363	0.00192379	0.00219694	0.349925	0.316056
1:20623900_T_C	1	20623900	C	T	0.082646	0.0860464	0.00192648	0.0021927	0.349816	0.318543
1:20631050_G_A	1	20631050	A	G	0.329491	0.332164	0.502522	0.500745	0.455817	0.441644
1:20632167_C_T	1	20632167	T	C	0.329482	0.332141	0.502335	0.500424	0.456578	0.441829
1:20902334_C_G	1	20902334	G	C	0.0678467	0.0709882	0.00681495	0.00676762	0.00533734	0.00893617
1:20936248_G_A	1	20936248	A	G	0.808714	0.807538	0.500533	0.508537	0.762969	0.768356
1:20957431_T_C	1	20957431	C	T	0.80157	0.797972	0.504423	0.512888	0.673874	0.678842
1:20992819_G_C	1	20992819	C	G	0.792914	0.7913	0.531519	0.546795	0.753129	0.764911
1:20993151_T_G	1	20993151	G	T	0.797309	0.79623	0.533672	0.549756	0.757764	0.772813
1:20994790_A_G	1	20994790	G	A	0.794835	0.793099	0.538857	0.554396	0.758096	0.773541
1:20995936_C_A	1	20995936	A	C	0.795419	0.793648	0.545899	0.560227	0.710029	0.71255
1:20995953_T_C	1	20995953	C	T	0.794292	0.792425	0.546446	0.560788	0.742098	0.751415
1:22444975_C_T	1	22444975	T	C	0.214974	0.221116	0.719598	0.731542	0.161866	0.152135
1:22447316_A_G	1	22447316	G	A	0.215602	0.221527	0.721002	0.733133	0.170455	0.160326
1:22465820_T_C	1	22465820	C	T	0.155494	0.160821	0.528956	0.531433	0.104512	0.104624
1:22468215_C_T	1	22468215	T	C	0.155486	0.160653	0.528972	0.529967	0.0234233	0.0135448
1:22480159_A_G	1	22480159	G	A	0.409061	0.422424	0.519884	0.507241	0.487926	0.47962
1:22480241_T_C	1	22480241	C	T	0.318276	0.330347	0.51883	0.50593	0.400301	0.402015
1:22484575_T_C	1	22484575	C	T	0.270077	0.275421	0.634019	0.623859	0.409702	0.379078
1:22490724_C_A	1	22490724	A	C	0.234707	0.238981	0.513629	0.512206	0.156178	0.136065
1:22491843_A_G	1	22491843	G	A	0.251359	0.254927	0.528732	0.528371	0.161152	0.14204
1:22499255_G_T	1	22499255	T	G	0.522984	0.51245	0.19006	0.217762	0.350197	0.374972
1:22638080_G_A	1	22638080	A	G	0.0519627	0.0503689	0.00108976	0.000228915	0.00354333	0.00312773
1:22638195_G_A	1	22638195	A	G	0.0521476	0.0505545	0.00116537	0.000375326	0.0321659	0.0182221
1:22639964_C_T	1	22639964	T	C	0.0524128	0.050826	0.00107298	0.000187752	0.0119034	0.0079185
1:22641007_C_T	1	22641007	T	C	0.0521928	0.0505408	0.000993862	0.000180858	0.00353551	0.00315354
1:22702434_C_T	1	22702434	T	C	0.377854	0.389888	0.216408	0.211531	0.0738473	0.0804007
1:22706969_C_T	1	22706969	T	C	0.377967	0.389974	0.216874	0.212097	0.0748999	0.0806001
1:23342193_C_G	1	23342193	G	C	0.491064	0.498881	0.541308	0.539396	0.316109	0.301499
1:23347125_C_T	1	23347125	T	C	0.491455	0.49907	0.539965	0.538075	0.0765917	0.06149
1:23354814_C_T	1	23354814	T	C	0.491534	0.499197	0.5403	0.538271	0.0832167	0.0711048
1:23360223_T_C	1	23360223	C	T	0.491554	0.499022	0.540115	0.538422	0.0765795	0.0614458
1:23364919_T_C	1	23364919	C	T	0.492238	0.499791	0.543114	0.541537	0.332588	0.311491
1:23367138_A_G	1	23367138	G	A	0.492245	0.499797	0.540962	0.538607	0.332936	0.311823
1:23372771_T_C	1	23372771	C	T	0.491582	0.499033	0.541072	0.539342	0.0832025	0.0710409
1:23406485_C_G	1	23406485	G	C	0.489465	0.499804	0.543039	0.540509	0.329155	0.304984
1:23740920_G_A	1	23740920	A	G	0.79547	0.802537	0.679699	0.683065	0.175888	0.164824
1:23743581_C_G	1	23743581	G	C	0.795702	0.802804	0.679723	0.683363	0.175901	0.164802
1:23749148_G_A	1	23749148	A	G	0.796016	0.80302	0.679769	0.683387	0.176907	0.164802
1:25224321_T_C	1	25224321	C	T	0.2291	0.226837	0.263067	0.264466	0.300496	0.320033
1:26900708_G_A	1	26900708	A	G	0.148175	0.140547	0.0169251	0.0146946	0.0966257	0.0998396
1:26900805_G_A	1	26900805	A	G	0.147471	0.139723	0.016807	0.01469	0.0279687	0.0308246
1:27403974_A_C	1	27403974	C	A	0.68503	0.700361	0.930658	0.927215	0.935335	0.944909
1:29647634_T_C	1	29647634	C	T	0.0146385	0.0178366	0.00140195	0.0010834	0.0546615	0.0548138
1:29799026_G_C	1	29799026	C	G	0.774387	0.775803	0.975663	0.975765	0.465427	0.475456
1:30732681_C_T	1	30732681	T	C	0.149209	0.156744	0.364646	0.360901	0.264614	0.295545
1:30980786_G_A	1	30980786	A	G	0.450157	0.448322	0.0678352	0.0710588	0.197093	0.204609
1:30981013_C_T	1	30981013	T	C	0.449525	0.447628	0.0678164	0.0710597	0.201507	0.212714
1:30982612_C_T	1	30982612	T	C	0.450273	0.448605	0.0675149	0.0708307	0.200389	0.204756
1:33348854_T_C	1	33348854	C	T	0.456319	0.461967	0.542494	0.540846	0.142866	0.123136
1:34422163_T_C	1	34422163	C	T	0.0828973	0.0787876	0.146369	0.14331	0.017952	0.0163425
1:34422462_C_T	1	34422462	T	C	0.0800451	0.076128	0.14448	0.141781	0.0133643	0.00870243
1:38078630_A_T	1	38078630	T	A	0.255687	0.275386	0.295342	0.305899	0.0759943	0.0815217
1:38082122_G_A	1	38082122	A	G	0.254292	0.274227	0.294205	0.305297	0.0759943	0.0815177
1:38082123_C_T	1	38082123	T	C	0.253948	0.273806	0.294229	0.305297	0.0759943	0.0815177
1:38086578_C_T	1	38086578	T	C	0.256511	0.275931	0.294325	0.305546	0.0759943	0.080163
1:38089683_C_T	1	38089683	T	C	0.254992	0.274673	0.279553	0.28943	0.142735	0.161183
1:38090323_C_T	1	38090323	T	C	0.255025	0.274745	0.279425	0.28942	0.141013	0.155989
1:38091488_C_A	1	38091488	A	C	0.254972	0.274634	0.279206	0.289406	0.118643	0.140981
1:38092075_G_A	1	38092075	A	G	0.255318	0.275079	0.279703	0.289396	0.138925	0.150158
1:38093277_G_A	1	38093277	A	G	0.254754	0.27431	0.278753	0.2899	0.0945412	0.116386
1:38094512_C_G	1	38094512	G	C	0.255171	0.274857	0.278014	0.289839	0.117068	0.134957
1:38101552_G_A	1	38101552	A	G	0.065509	0.0572037	0.0143056	0.0151811	0.00355825	0.00453537
1:38115672_A_C	1	38115672	C	A	0.051926	0.045799	0.019199	0.0213548	0.00395244	0.00400137
1:38116580_G_A	1	38116580	A	G	0.260742	0.247201	0.24216	0.248734	0.0865804	0.0734169
1:39465139_A_C	1	39465139	C	A	0.290114	0.288123	0.316792	0.301245	0.202762	0.190966
1:39468024_T_C	1	39468024	C	T	0.296416	0.293065	0.314105	0.297951	0.210227	0.199728
1:39470364_A_G	1	39470364	G	A	0.290132	0.288034	0.3215	0.30375	0.210185	0.199654
1:39474057_A_C	1	39474057	C	A	0.290488	0.28854	0.31399	0.297921	0.202728	0.190955
1:39476813_G_A	1	39476813	A	G	0.290448	0.288503	0.313973	0.297904	0.202688	0.190993
1:39480539_C_T	1	39480539	T	C	0.290237	0.288248	0.313806	0.297737	0.209695	0.199878
1:40278232_A_T	1	40278232	T	A	0.289567	0.300107	0.290212	0.286655	0.195446	0.195705
1:40283051_T_G	1	40283051	G	T	0.844193	0.853362	0.989366	0.993659	0.983632	0.987074
1:40284053_A_G	1	40284053	G	A	0.320998	0.33315	0.306991	0.306918	0.128928	0.122359
1:40286396_A_G	1	40286396	G	A	0.846081	0.855414	0.990901	0.994742	0.983044	0.987193
1:40287819_T_C	1	40287819	C	T	0.84603	0.855297	0.991502	0.995154	0.985327	0.987628
1:40288417_G_A	1	40288417	A	G	0.845602	0.85487	0.990901	0.99517	0.877078	0.876759
1:40288474_T_C	1	40288474	C	T	0.845701	0.854961	0.990939	0.995211	0.877485	0.876941
1:40289812_A_C	1	40289812	C	A	0.522672	0.53432	0.367943	0.368143	0.146727	0.12819
1:40406881_A_G	1	40406881	G	A	0.372924	0.364665	0.00684045	0.00611706	0.100957	0.108141
1:40409283_T_C	1	40409283	C	T	0.370103	0.361564	0.00788356	0.00667524	0.142312	0.13563
1:40416437_C_T	1	40416437	T	C	0.279576	0.271885	0.00541783	0.00519057	0.0276261	0.033318
1:40418589_A_G	1	40418589	G	A	0.567606	0.581721	0.967698	0.97128	0.909	0.879866
1:40419681_A_G	1	40419681	G	A	0.567662	0.581771	0.967689	0.97129	0.909673	0.880017
1:40437738_C_A	1	40437738	A	C	0.44661	0.439429	0.0158024	0.0139887	0.11195	0.114756
1:40438329_C_T	1	40438329	T	C	0.446547	0.439464	0.0153113	0.0137041	0.0827472	0.0883401
1:43442698_G_A	1	43442698	A	G	0.793128	0.799513	0.707986	0.704268	0.727221	0.738941
1:43442925_A_G	1	43442925	G	A	0.589269	0.596186	0.504603	0.497997	0.340873	0.343262
1:44148499_G_C	1	44148499	C	G	0.140604	0.133701	0.00578407	0.00232379	0.00998507	0.0170503
1:44171211_C_T	1	44171211	T	C	0.253171	0.242838	0.0126678	0.00490185	0.0175135	0.0241291
1:44220747_G_A	1	44220747	A	G	0.263128	0.252911	0.0129441	0.00487469	0.0288512	0.0406481
1:44224688_G_A	1	44224688	A	G	0.263104	0.253095	0.0121718	0.00470975	0.0186832	0.0230231
1:44249344_A_G	1	44249344	G	A	0.318483	0.309954	0.0189351	0.00832141	0.0351016	0.0437242
1:44315179_G_A	1	44315179	A	G	0.165131	0.158558	0.00665922	0.00237443	0.0107237	0.0207772
1:44488466_A_C	1	44488466	C	A	0.335639	0.324117	0.21216	0.200104	0.0707115	0.0749177
1:44567463_C_T	1	44567463	T	C	0.193877	0.18417	0.186186	0.168959	0.0303274	0.0270354
1:44567659_G_A	1	44567659	A	G	0.194398	0.184643	0.186146	0.168897	0.0303502	0.0270258
1:44568860_G_C	1	44568860	C	G	0.194411	0.184664	0.185843	0.168413	0.0306073	0.0269253
1:44602422_G_A	1	44602422	A	G	0.200489	0.190674	0.0975372	0.10538	0.0300115	0.02803
1:45465832_C_T	1	45465832	T	C	0.667153	0.660891	0.581607	0.590236	0.444364	0.400812
1:45467662_G_A	1	45467662	A	G	0.667124	0.660907	0.581585	0.590185	0.444576	0.400739
1:45472169_C_T	1	45472169	T	C	0.667082	0.660968	0.579497	0.587249	0.659365	0.623398
1:45473316_C_T	1	45473316	T	C	0.667092	0.660985	0.579621	0.587514	0.659942	0.623394
1:45474157_G_A	1	45474157	A	G	0.666554	0.660358	0.579396	0.587126	0.392305	0.34752
1:45510660_A_G	1	45510660	G	A	0.917935	0.917258	0.861971	0.869867	0.933729	0.909959
1:45511099_T_C	1	45511099	C	T	0.917977	0.917352	0.862079	0.869969	0.962668	0.95711
1:45576594_C_T	1	45576594	T	C	0.808908	0.815904	0.990779	0.991435	0.976455	0.983128
1:48014457_G_A	1	48014457	A	G	0.020409	0.022862	0.217349	0.215084	0.0571384	0.0511409
1:48027221_A_G	1	48027221	G	A	0.0204416	0.0228981	0.197362	0.196777	0.0617612	0.0519703
1:50718961_C_T	1	50718961	T	C	0.0648551	0.0601768	0.171862	0.187376	0.0297469	0.0315993
1:50792686_G_A	1	50792686	A	G	0.112237	0.106837	0.00877177	0.0101997	0.00984023	0.00624567
1:51844741_C_T	1	51844741	T	C	0.075853	0.0775718	0.00271713	0.0016745	0.0521762	0.0666372
1:51848204_T_C	1	51848204	C	T	0.0758532	0.0775711	0.0027163	0.0016745	0.0520803	0.0666468
1:51927806_A_G	1	51927806	G	A	0.0757313	0.0774905	0.00270743	0.00167538	0.0519248	0.066519
1:51944896_T_C	1	51944896	C	T	0.0756769	0.0774604	0.0026457	0.0016768	0.051902	0.0654688
1:51944936_T_A	1	51944936	A	T	0.0756787	0.0774614	0.0026456	0.0016768	0.0519027	0.0654688
1:51975211_A_G	1	51975211	G	A	0.0757728	0.0776326	0.00191234	0.000761396	0.0517489	0.0662283
1:51980503_T_C	1	51980503	C	T	0.0757542	0.0775772	0.00191187	0.000761218	0.051733	0.0662134
1:51982835_G_C	1	51982835	C	G	0.0757277	0.0775569	0.00191184	0.00076104	0.0517259	0.0662106
1:53137585_G_A	1	53137585	A	G	0.0242444	0.0229071	0.000750208	0.000863108	0.00387499	0.00476222
1:54819261_G_A	1	54819261	A	G	0.127198	0.132928	0.0116087	0.0109551	0.0194	0.011731
1:54829824_G_A	1	54829824	A	G	0.0129219	0.0141041	0.00357268	0.00128793	0.219437	0.220175
1:54833950_A_G	1	54833950	G	A	0.0128755	0.0140785	0.00357899	0.00124661	0.220955	0.219819
1:54834402_C_T	1	54834402	T	C	0.0128498	0.0140683	0.0035645	0.00123865	0.213667	0.209181
1:54882806_C_G	1	54882806	G	C	0.122798	0.130708	0.00377966	0.00337342	0.0449584	0.0447081
1:54946847_G_A	1	54946847	A	G	0.182561	0.18964	0.192937	0.187743	0.31321	0.33288
1:54948928_G_C	1	54948928	C	G	0.178685	0.186385	0.192508	0.187511	0.313623	0.331565
1:54950771_G_A	1	54950771	A	G	0.148548	0.155382	0.00460804	0.00307474	0.155829	0.146518
1:54968849_G_T	1	54968849	T	G	0.269167	0.275952	0.0550171	0.0463542	0.262252	0.242479
1:56727938_A_G	1	56727938	G	A	0.315636	0.312259	0.371768	0.373572	0.272502	0.249218
1:58934155_A_G	1	58934155	G	A	0.93675	0.943255	0.72388	0.723326	0.989999	0.986357
1:61388692_A_T	1	61388692	T	A	0.748218	0.746675	0.775524	0.765405	0.822387	0.811757
1:61390769_C_T	1	61390769	T	C	0.74823	0.746707	0.777528	0.766584	0.863095	0.86073
1:62252389_C_T	1	62252389	T	C	0.0633191	0.0615609	0.00386934	0.00318096	0.00735443	0.0114185
1:62339940_C_G	1	62339940	G	C	0.152019	0.145084	0.0064604	0.00443738	0.14652	0.156091
1:62352870_T_C	1	62352870	C	T	0.148641	0.141606	0.00551598	0.00292586	0.162127	0.162145
1:62353035_T_C	1	62353035	C	T	0.14864	0.141577	0.00548913	0.00289654	0.162097	0.161785
1:62357771_A_G	1	62357771	G	A	0.31988	0.310366	0.304675	0.30185	0.503357	0.503288
1:62359671_T_A	1	62359671	A	T	0.828793	0.837204	0.994941	0.997246	0.843846	0.839617
1:62360287_G_A	1	62360287	A	G	0.660201	0.671821	0.695384	0.698124	0.440898	0.430912
1:62360981_C_T	1	62360981	T	C	0.660392	0.671948	0.69554	0.698302	0.441041	0.43086
1:62361000_G_A	1	62361000	A	G	0.66033	0.671888	0.695542	0.698303	0.441048	0.430855
1:62361133_G_C	1	62361133	C	G	0.828136	0.8367	0.994922	0.997087	0.809491	0.807976
1:62361162_C_G	1	62361162	G	C	0.660463	0.671846	0.695554	0.698315	0.441085	0.430838
1:62361392_A_G	1	62361392	G	A	0.660371	0.671761	0.695573	0.698328	0.441129	0.43083
1:62362173_T_C	1	62362173	C	T	0.660376	0.671763	0.695637	0.698379	0.441287	0.430767
1:62363231_T_A	1	62363231	A	T	0.828149	0.83666	0.994963	0.997132	0.843406	0.839277
1:62650317_C_T	1	62650317	T	C	0.358497	0.361026	0.54916	0.566059	0.269812	0.255311
1:62652358_A_G	1	62652358	G	A	0.358596	0.361123	0.548793	0.565795	0.266131	0.251269
1:62657117_A_G	1	62657117	G	A	0.33261	0.333522	0.23882	0.245574	0.257692	0.233092
1:62657530_T_G	1	62657530	G	T	0.362131	0.363744	0.551367	0.568704	0.263494	0.252717
1:62658780_G_C	1	62658780	C	G	0.35793	0.360402	0.551358	0.568857	0.281114	0.268853
1:62898984_C_T	1	62898984	T	C	0.141298	0.137219	0.196624	0.206209	0.218972	0.209563
1:62932120_C_T	1	62932120	T	C	0.12068	0.117048	0.165061	0.174988	0.121667	0.119451
1:62934999_C_T	1	62934999	T	C	0.120629	0.117051	0.165086	0.175048	0.122027	0.119451
1:62960250_T_C	1	62960250	C	T	0.658246	0.66486	0.811085	0.802602	0.390431	0.422965
1:62973313_C_G	1	62973313	G	C	0.119589	0.116221	0.153218	0.161295	0.113286	0.114292
1:64078863_A_G	1	64078863	G	A	0.30504	0.29821	0.230758	0.234123	0.67937	0.664866
1:64342923_C_T	1	64342923	T	C	0.15166	0.158044	0.0405301	0.0392201	0.108637	0.124069
1:66847960_C_T	1	66847960	T	C	0.0533016	0.0572035	0.000616725	0.00064483	0.00381534	0.0109076
1:66852981_C_A	1	66852981	A	C	0.0670864	0.0710765	0.0232826	0.0221437	0.0271281	0.040037
1:66895043_C_T	1	66895043	T	C	0.256964	0.262995	0.111575	0.111468	0.329599	0.359303
1:67227565_A_G	1	67227565	G	A	0.157086	0.153981	0.131807	0.13808	0.358656	0.364584
1:67235320_C_A	1	67235320	A	C	0.155375	0.153045	0.132001	0.13906	0.278325	0.281025
1:67237474_G_C	1	67237474	C	G	0.154453	0.152005	0.132003	0.139064	0.279873	0.282945
1:67237809_A_G	1	67237809	G	A	0.154455	0.152006	0.131984	0.139046	0.278468	0.281924
1:67238395_A_G	1	67238395	G	A	0.154488	0.152033	0.132252	0.13911	0.278959	0.282129
1:67239462_T_C	1	67239462	C	T	0.151312	0.14581	0.131579	0.138671	0.0757756	0.0795136
1:68417943_C_G	1	68417943	G	C	0.0416685	0.0467038	0.00194099	0.00190625	0.00493893	0.00127309
1:70160326_C_T	1	70160326	T	C	0.173617	0.177618	0.300103	0.294047	0.41118	0.406681
1:70160539_C_T	1	70160539	T	C	0.173615	0.177611	0.300114	0.294055	0.411198	0.406693
1:70160606_G_A	1	70160606	A	G	0.173516	0.177543	0.300047	0.294031	0.328121	0.3367
1:70162590_C_G	1	70162590	G	C	0.174152	0.178319	0.300822	0.294535	0.328606	0.337844
1:70177954_C_T	1	70177954	T	C	0.173094	0.176992	0.312389	0.306614	0.319314	0.329786
1:70179533_A_T	1	70179533	T	A	0.17211	0.176048	0.321843	0.316531	0.33063	0.339336
1:70181383_C_T	1	70181383	T	C	0.172986	0.176822	0.311648	0.306065	0.263659	0.269076
1:70189029_C_T	1	70189029	T	C	0.0674788	0.0691098	0.0670845	0.0676813	0.28584	0.276763
1:71188749_G_A	1	71188749	A	G	0.0975353	0.102288	0.00136952	0.00119958	0.00619958	0.0116155
1:74188401_A_C	1	74188401	C	A	0.062731	0.0606202	0.00529291	0.00274445	0.0298953	0.0282024
1:74202076_G_T	1	74202076	T	G	0.0625834	0.0605718	0.00528837	0.00272522	0.032194	0.0328766
1:74206226_A_G	1	74206226	G	A	0.0627028	0.0606697	0.00528854	0.00272026	0.0322093	0.0316685
1:77253007_G_A	1	77253007	A	G	0.106644	0.10559	0.253394	0.259527	0.0507081	0.0571324
1:77254137_A_G	1	77254137	G	A	0.14152	0.139493	0.232444	0.234562	0.150454	0.140607
1:77257375_A_T	1	77257375	T	A	0.110961	0.109933	0.251592	0.250435	0.109099	0.122503
1:80876340_C_A	1	80876340	A	C	0.172089	0.178583	0.335957	0.321794	0.329545	0.297554
1:80876709_G_A	1	80876709	A	G	0.16986	0.176715	0.331265	0.315502	0.308994	0.275231
1:81207292_G_A	1	81207292	A	G	0.0966062	0.102974	0.023386	0.0254555	0.11384	0.102519
1:82185415_G_A	1	82185415	A	G	0.0312617	0.0278287	0.00278897	0.00354123	0.00287926	0.00167122
1:82269511_C_G	1	82269511	G	C	0.0141707	0.0117423	0.0062339	0.0080849	0.00358381	0.000177987
1:82382067_T_C	1	82382067	C	T	0.216754	0.216127	0.0228394	0.0234403	0.085951	0.0679878
1:82837457_T_C	1	82837457	C	T	0.0561698	0.0528019	0.000750789	0.000591841	0.00724291	0.0054375
1:84735687_G_T	1	84735687	T	G	0.0601779	0.0576263	0.0119365	0.0122504	0.142828	0.12995
1:84735688_G_T	1	84735688	T	G	0.0601004	0.0575407	0.0119321	0.0122466	0.142157	0.129374
1:85282236_C_T	1	85282236	T	C	0.253581	0.241933	0.468866	0.458148	0.0411524	0.0368419
1:85308062_C_T	1	85308062	T	C	0.254464	0.242554	0.375903	0.365762	0.0620774	0.0543587
1:85332120_T_C	1	85332120	C	T	0.696134	0.708593	0.526411	0.528673	0.9197	0.93339
1:85332649_C_T	1	85332649	T	C	0.691048	0.703324	0.504563	0.504848	0.918494	0.929706
1:85775186_C_T	1	85775186	T	C	0.0954113	0.0926265	0.247465	0.247351	0.0758522	0.0731434
1:86714730_G_A	1	86714730	A	G	0.256255	0.250776	0.245997	0.241543	0.485996	0.483853
1:89520574_C_A	1	89520574	A	C	0.762253	0.776986	0.570059	0.575888	0.821465	0.811844
1:89520636_G_A	1	89520636	A	G	0.760583	0.775584	0.569945	0.575883	0.820006	0.80837
1:89520643_C_T	1	89520643	T	C	0.76217	0.776906	0.569943	0.575885	0.820008	0.808363
1:90537432_G_A	1	90537432	A	G	0.418795	0.431784	0.580291	0.576579	0.246428	0.23434
1:91684781_T_C	1	91684781	C	T	0.137692	0.129852	0.0068365	0.00735881	0.178401	0.211161
1:91687495_G_A	1	91687495	A	G	0.137685	0.129835	0.00696264	0.00749235	0.168519	0.205615
1:91736139_A_G	1	91736139	G	A	0.0636726	0.0596611	0.00495736	0.00551944	0.215636	0.219125
1:92184814_G_T	1	92184814	T	G	0.27002	0.258427	0.0735616	0.0739218	0.400586	0.399698
1:93297180_G_A	1	93297180	A	G	0.265083	0.257876	0.0183275	0.0150124	0.336	0.341039
1:93311707_C_T	1	93311707	T	C	0.26159	0.254281	0.0156638	0.0119714	0.190707	0.192338
1:93312592_C_T	1	93312592	T	C	0.261863	0.254551	0.0156652	0.0119717	0.214681	0.216428
1:93320869_C_T	1	93320869	T	C	0.262135	0.254788	0.0159205	0.0120574	0.206007	0.209477
1:93321541_G_A	1	93321541	A	G	0.261624	0.254294	0.0159353	0.0120279	0.20607	0.209503
1:93324634_G_T	1	93324634	T	G	0.600337	0.613766	0.937223	0.942794	0.557512	0.528409
1:93334379_C_T	1	93334379	T	C	0.260764	0.253894	0.0164313	0.012124	0.103232	0.122597
1:93344692_G_A	1	93344692	A	G	0.260151	0.253493	0.0164315	0.012124	0.103233	0.122597
1:93346928_A_T	1	93346928	T	A	0.266603	0.259651	0.0171954	0.0138446	0.103269	0.122613
1:93366357_T_C	1	93366357	C	T	0.260924	0.254118	0.0166215	0.0121084	0.103543	0.12181
1:93368500_G_T	1	93368500	T	G	0.617855	0.63158	0.940462	0.945518	0.624529	0.60541
1:93377835_C_T	1	93377835	T	C	0.260285	0.253435	0.0166209	0.0120977	0.103564	0.121797
1:93378033_C_T	1	93378033	T	C	0.361501	0.350436	0.0595218	0.0544402	0.373198	0.392125
1:93381415_C_T	1	93381415	T	C	0.361607	0.350518	0.0595316	0.0544443	0.372776	0.391805
1:93390645_G_A	1	93390645	A	G	0.361276	0.350156	0.0595329	0.0545796	0.389479	0.402142
1:93391286_T_C	1	93391286	C	T	0.361285	0.350143	0.0595317	0.0545795	0.389477	0.402142
1:93391346_A_C	1	93391346	C	A	0.361293	0.350169	0.0595319	0.0545795	0.389477	0.402142
1:93391445_T_C	1	93391445	C	T	0.361293	0.350169	0.0595316	0.0545795	0.389477	0.402142
1:93392760_A_G	1	93392760	G	A	0.361294	0.35017	0.0595316	0.0545793	0.389473	0.402142
1:93393718_G_A	1	93393718	A	G	0.361516	0.350413	0.0595345	0.054588	0.390038	0.404343
1:93394125_C_G	1	93394125	G	C	0.361318	0.350182	0.0595218	0.0545601	0.389468	0.402141
1:93397980_A_G	1	93397980	G	A	0.361226	0.350115	0.0594615	0.0542251	0.355429	0.380726
1:93398336_A_G	1	93398336	G	A	0.36127	0.350167	0.0595312	0.0545788	0.38946	0.402139
1:93399060_A_C	1	93399060	C	A	0.361553	0.350504	0.0595312	0.0545788	0.389107	0.400955
1:93399694_T_C	1	93399694	C	T	0.36407	0.353228	0.0596133	0.0547745	0.389783	0.403493
1:93399705_G_A	1	93399705	A	G	0.361262	0.350167	0.0597965	0.0547669	0.389457	0.402134
1:93401157_G_C	1	93401157	C	G	0.36127	0.35017	0.0595312	0.0545789	0.389458	0.402139
1:93401194_A_G	1	93401194	G	A	0.361266	0.35017	0.0595415	0.0546642	0.389459	0.402142
1:93401837_A_G	1	93401837	G	A	0.361268	0.350173	0.0595079	0.0545789	0.384817	0.396506
1:93402551_C_T	1	93402551	T	C	0.361269	0.350176	0.0595291	0.0545948	0.388547	0.400756
1:93402823_G_T	1	93402823	T	G	0.361267	0.350177	0.0595311	0.0545789	0.389458	0.402139
1:93402849_T_C	1	93402849	C	T	0.361268	0.350178	0.0595311	0.0545789	0.389458	0.402139
1:93403998_G_A	1	93403998	A	G	0.361269	0.350178	0.0595311	0.0545789	0.389458	0.402139
1:93408279_C_T	1	93408279	T	C	0.260018	0.253098	0.0165531	0.0120646	0.0996336	0.120065
1:94299665_C_T	1	94299665	T	C	0.0229549	0.0257531	0.0010887	0.000226972	0.00493468	0.00374053
1:95709197_C_T	1	95709197	T	C	0.0198371	0.0187423	0.00354613	0.00236106	0.00484806	0.00300953
1:96133952_A_G	1	96133952	G	A	0.893738	0.895037	0.71554	0.716352	0.742672	0.733693
1:96133966_C_A	1	96133966	A	C	0.893725	0.895033	0.71553	0.716351	0.7426	0.733494
1:96144179_G_A	1	96144179	A	G	0.89804	0.899241	0.719262	0.718832	0.648307	0.644298
1:96242713_C_A	1	96242713	A	C	0.0879964	0.085401	0.276585	0.271298	0.0170185	0.0177758
1:99272055_G_A	1	99272055	A	G	0.00817451	0.0100302	0.000230752	0.000114103	9.87285e-05	0.000610091
1:99396256_C_T	1	99396256	T	C	0.00964541	0.012092	0.00168374	0.00204068	0.0178525	0.0145737
1:101552751_G_A	1	101552751	A	G	0.0379123	0.0354867	0.00491182	0.0044388	0.00341555	0.00558833
1:103432282_T_A	1	103432282	A	T	0.0448613	0.0488526	0.00337266	0.00308218	0.00545458	0.00590626
1:103659420_C_G	1	103659420	G	C	0.0446598	0.0484721	0.00283342	0.00297305	0.00500783	0.00373506
1:106239203_A_G	1	106239203	G	A	0.0542724	0.0512836	0.00341351	0.0021041	0.00784766	0.00390079
1:106359114_T_C	1	106359114	C	T	0.0472882	0.0435476	0.00304118	0.00147955	0.00876071	0.00255296
1:106366434_G_C	1	106366434	C	G	0.0472395	0.0434913	0.0030303	0.00146736	0.00876566	0.00338858
1:107870521_A_G	1	107870521	G	A	0.0413949	0.0375237	0.204848	0.201325	0.129372	0.126373
1:107872062_A_G	1	107872062	G	A	0.861237	0.868474	0.653651	0.66021	0.483706	0.468642
1:107872080_C_T	1	107872080	T	C	0.0414094	0.0375628	0.20486	0.200943	0.1304	0.126832
1:107872099_C_T	1	107872099	T	C	0.861243	0.86848	0.653504	0.660134	0.483706	0.468653
1:107873389_T_G	1	107873389	G	T	0.861154	0.868323	0.653192	0.660253	0.480947	0.466743
1:107873600_C_T	1	107873600	T	C	0.860894	0.868182	0.65038	0.6581	0.454688	0.440677
1:107873737_C_T	1	107873737	T	C	0.860963	0.868066	0.649292	0.657152	0.480941	0.466735
1:107873798_C_T	1	107873798	T	C	0.860913	0.868047	0.651067	0.658746	0.480954	0.46675
1:107873815_G_A	1	107873815	A	G	0.861666	0.869005	0.651066	0.658745	0.480952	0.466747
1:108276775_C_T	1	108276775	T	C	0.335085	0.353343	0.493209	0.489695	0.448158	0.460166
1:108436088_A_G	1	108436088	G	A	0.260704	0.268889	0.229255	0.221707	0.232074	0.243546
1:109394125_G_A	1	109394125	A	G	0.289483	0.29412	0.237918	0.244305	0.189703	0.179089
1:109398264_T_C	1	109398264	C	T	0.147881	0.155422	0.0399723	0.0408554	0.137063	0.162406
1:109398363_A_G	1	109398363	G	A	0.147859	0.155405	0.0399668	0.0408547	0.137051	0.162383
1:109398707_A_T	1	109398707	T	A	0.147727	0.155195	0.0399364	0.0408502	0.0930677	0.11193
1:109705022_A_G	1	109705022	G	A	0.675001	0.686438	0.563941	0.57613	0.367164	0.347002
1:111552850_G_A	1	111552850	A	G	0.0331419	0.0310973	0.00181104	0.00163429	0.00098865	0.000483686
1:111799685_A_G	1	111799685	G	A	0.109	0.110646	0.0213863	0.0189793	0.0299771	0.0348063
1:111800872_T_C	1	111800872	C	T	0.109271	0.111021	0.0215873	0.0198182	0.0537842	0.0727174
1:111822132_G_C	1	111822132	C	G	0.269923	0.266317	0.325893	0.334279	0.120047	0.119565
1:111822680_A_G	1	111822680	G	A	0.26996	0.26638	0.325936	0.334329	0.119315	0.118904
1:111822887_A_G	1	111822887	G	A	0.269969	0.266345	0.325963	0.334346	0.120038	0.119571
1:111822962_G_C	1	111822962	C	G	0.269939	0.266326	0.325963	0.334337	0.119795	0.119101
1:111823220_G_T	1	111823220	T	G	0.271398	0.26794	0.325964	0.334339	0.120033	0.119576
1:114527975_G_A	1	114527975	A	G	0.027951	0.0262955	0.00219347	0.0026881	0.0419645	0.0395679
1:114529492_A_G	1	114529492	G	A	0.0280606	0.026375	0.00228617	0.00268315	0.0731366	0.0833938
1:114532158_C_T	1	114532158	T	C	0.0279308	0.0262448	0.00222775	0.00266055	0.0404893	0.0388248
1:114900320_C_A	1	114900320	A	C	0.437948	0.437725	0.339827	0.345638	0.578831	0.5784
1:115902546_G_A	1	115902546	A	G	0.0167005	0.0185344	0.00159819	0.00140311	0.0965802	0.0975254
1:116663190_G_T	1	116663190	T	G	0.117916	0.122637	0.145404	0.151705	0.0756409	0.0885784
1:116681360_G_T	1	116681360	T	G	0.191347	0.196504	0.256079	0.256455	0.717431	0.765536
1:116683440_C_T	1	116683440	T	C	0.191508	0.19671	0.290625	0.290174	0.718602	0.765791
1:117137580_G_A	1	117137580	A	G	0.0514491	0.04982	0.113748	0.111837	0.124428	0.139378
1:117147356_G_A	1	117147356	A	G	0.051532	0.049884	0.112399	0.109816	0.132943	0.142539
1:117162210_T_G	1	117162210	G	T	0.0463903	0.0446307	0.00393946	0.00462177	0.00836009	0.00750547
1:120347632_C_T	1	120347632	T	C	0.840374	0.83596	0.893972	0.898184	0.868179	0.876775
1:146527879_A_G	1	146527879	G	A	0.460718	0.454375	0.135814	0.131679	0.505609	0.525371
1:146728149_A_G	1	146728149	G	A	0.284749	0.294996	0.123872	0.12137	0.154851	0.133655
1:146728953_A_C	1	146728953	C	A	0.284678	0.294893	0.123684	0.12138	0.155369	0.135913
1:146739068_T_C	1	146739068	C	T	0.28465	0.294873	0.133048	0.130296	0.154067	0.134498
1:146748962_C_G	1	146748962	G	C	0.284615	0.294846	0.123058	0.120892	0.153964	0.133225
1:146751272_T_C	1	146751272	C	T	0.285027	0.29535	0.124497	0.121667	0.269206	0.258772
1:146762221_C_T	1	146762221	T	C	0.284094	0.294207	0.123756	0.121487	0.146247	0.124911
1:146762502_T_A	1	146762502	A	T	0.284086	0.294245	0.12366	0.121432	0.146188	0.124858
1:146762681_G_A	1	146762681	A	G	0.284112	0.294275	0.123598	0.121418	0.141054	0.124359
1:146762984_A_C	1	146762984	C	A	0.284068	0.294235	0.123676	0.121441	0.146188	0.124858
1:146762985_G_A	1	146762985	A	G	0.284068	0.294235	0.123676	0.121441	0.146188	0.124858
1:146767353_G_A	1	146767353	A	G	0.284637	0.294852	0.123678	0.121435	0.150776	0.128889
1:146768287_A_T	1	146768287	T	A	0.284562	0.294758	0.12365	0.121493	0.146172	0.126087
1:146769414_A_G	1	146769414	G	A	0.284592	0.294762	0.123734	0.121583	0.146155	0.126051
1:146775379_C_T	1	146775379	T	C	0.284569	0.294737	0.123608	0.121585	0.141049	0.126048
1:146776955_G_A	1	146776955	A	G	0.284559	0.294744	0.12365	0.121599	0.146147	0.124854
1:146780177_G_A	1	146780177	A	G	0.284539	0.294704	0.12365	0.121598	0.146145	0.124854
1:146782042_T_C	1	146782042	C	T	0.284557	0.294698	0.12365	0.121598	0.146145	0.124852
1:146783842_A_G	1	146783842	G	A	0.284957	0.295126	0.123537	0.121536	0.146048	0.124741
1:146784645_T_C	1	146784645	C	T	0.284551	0.294689	0.12365	0.121598	0.146144	0.124852
1:146789022_C_A	1	146789022	A	C	0.284667	0.294817	0.123895	0.121819	0.198185	0.185304
1:146790061_C_A	1	146790061	A	C	0.284514	0.294738	0.123774	0.121832	0.198091	0.185298
1:146791729_G_A	1	146791729	A	G	0.285604	0.296044	0.123871	0.122026	0.198063	0.185292
1:146793381_A_G	1	146793381	G	A	0.284517	0.294749	0.12377	0.121855	0.198066	0.185289
1:146810554_C_T	1	146810554	T	C	0.286257	0.296149	0.123987	0.122947	0.142309	0.124865
1:146819634_G_A	1	146819634	A	G	0.0559803	0.0529215	0.000727019	0.000473	0.00742897	0.0113505
1:147109383_A_G	1	147109383	G	A	0.106026	0.100626	0.354055	0.361753	0.109356	0.111954
1:147110880_C_T	1	147110880	T	C	0.122088	0.11554	0.350552	0.357873	0.0712462	0.0764296
1:147111802_A_G	1	147111802	G	A	0.122633	0.115891	0.350471	0.357846	0.0713953	0.0764596
1:147127731_T_G	1	147127731	G	T	0.105816	0.100211	0.354277	0.362295	0.153082	0.143788
1:147143462_G_A	1	147143462	A	G	0.102909	0.0973532	0.338351	0.348356	0.0288694	0.0237718
1:147144639_A_G	1	147144639	G	A	0.101773	0.0964937	0.338702	0.348629	0.0296805	0.0241087
1:147147799_C_T	1	147147799	T	C	0.104228	0.0989145	0.338551	0.348666	0.0294858	0.0238451
1:147149471_T_C	1	147149471	C	T	0.104431	0.0991166	0.338756	0.34893	0.0294958	0.0238886
1:147150164_A_G	1	147150164	G	A	0.104262	0.0989567	0.338806	0.349084	0.0294957	0.0239146
1:147170852_C_T	1	147170852	T	C	0.242082	0.236028	0.476742	0.481091	0.300451	0.279177
1:152663897_G_A	1	152663897	A	G	0.0555142	0.0566608	0.00157906	0.000995458	0.00422606	0.00711825
1:154976137_G_T	1	154976137	T	G	0.163284	0.164781	0.00496416	0.0076102	0.0251321	0.0187649
1:155145392_G_A	1	155145392	A	G	0.0314879	0.0331738	0.00347599	0.00318347	0.00324716	0.000832881
1:155147781_G_A	1	155147781	A	G	0.0314757	0.0331418	0.00348335	0.00307068	0.00324716	0.000838313
1:156146218_C_T	1	156146218	T	C	0.593772	0.59936	0.24246	0.243056	0.389771	0.41463
1:156147326_T_C	1	156147326	C	T	0.390361	0.396946	0.0228413	0.0225622	0.332585	0.36843
1:156147558_C_T	1	156147558	T	C	0.416652	0.423308	0.130731	0.125389	0.668948	0.711213
1:156148165_T_C	1	156148165	C	T	0.414039	0.42031	0.133035	0.127865	0.721006	0.744164
1:156150052_G_A	1	156150052	A	G	0.41428	0.420185	0.134733	0.129865	0.534233	0.581291
1:156150188_C_G	1	156150188	G	C	0.413775	0.419867	0.134857	0.129883	0.681732	0.719304
1:156150358_T_C	1	156150358	C	T	0.413902	0.420058	0.134907	0.1299	0.731567	0.750175
1:156152715_G_A	1	156152715	A	G	0.413103	0.419478	0.135962	0.130925	0.533959	0.580713
1:156153043_A_G	1	156153043	G	A	0.423658	0.430293	0.136239	0.131138	0.732814	0.749109
1:156860781_T_C	1	156860781	C	T	0.846117	0.857008	0.654211	0.669035	0.805932	0.810014
1:156861168_C_T	1	156861168	T	C	0.845224	0.856162	0.653698	0.668654	0.483535	0.469296
1:156861243_A_G	1	156861243	G	A	0.845203	0.856046	0.653651	0.668641	0.483387	0.469268
1:156861269_G_A	1	156861269	A	G	0.846055	0.856974	0.65421	0.669024	0.804545	0.80951
1:156861491_G_A	1	156861491	A	G	0.846011	0.856952	0.654208	0.669019	0.810174	0.81294
1:156861589_A_C	1	156861589	C	A	0.846012	0.856954	0.655875	0.670684	0.810176	0.812929
1:156861808_C_A	1	156861808	A	C	0.846028	0.856919	0.654206	0.669011	0.810173	0.812756
1:156862126_T_C	1	156862126	C	T	0.847203	0.858612	0.657875	0.673108	0.810399	0.81277
1:156862193_T_C	1	156862193	C	T	0.846134	0.857101	0.658235	0.673533	0.810688	0.813261
1:156862468_C_T	1	156862468	T	C	0.84516	0.855967	0.653774	0.668953	0.497398	0.48001
1:156862742_A_G	1	156862742	G	A	0.846052	0.856915	0.654333	0.66934	0.811997	0.815667
1:156862911_A_G	1	156862911	G	A	0.845956	0.856845	0.654326	0.669341	0.806125	0.8065
1:156863190_G_T	1	156863190	T	G	0.846013	0.856906	0.656582	0.671169	0.805742	0.803791
1:157436598_C_T	1	157436598	T	C	0.746853	0.754104	0.565981	0.565612	0.506525	0.488069
1:157436776_C_T	1	157436776	T	C	0.746852	0.754088	0.565961	0.56561	0.506461	0.488058
1:157437526_T_G	1	157437526	G	T	0.746987	0.75414	0.566217	0.566732	0.507518	0.488159
1:157445895_C_T	1	157445895	T	C	0.757821	0.76075	0.560415	0.559471	0.534861	0.517529
1:157449254_G_A	1	157449254	A	G	0.752961	0.760426	0.558721	0.557938	0.493097	0.478528
1:157468663_T_G	1	157468663	G	T	0.520764	0.533912	0.396057	0.402326	0.42237	0.464643
1:157468989_C_G	1	157468989	G	C	0.149276	0.15813	0.0355341	0.0347212	0.102325	0.116828
1:157709813_A_G	1	157709813	G	A	0.038781	0.0436191	0.00885048	0.00698468	0.00652486	0.00405571
1:157874097_G_T	1	157874097	T	G	0.0324722	0.0304789	0.00236101	0.00190836	0.00558379	0.00325815
1:158044419_C_T	1	158044419	T	C	0.249169	0.240109	0.513735	0.510339	0.132889	0.139065
1:158048963_T_C	1	158048963	C	T	0.256691	0.246743	0.524381	0.516132	0.137804	0.140274
1:158416330_G_A	1	158416330	A	G	0.352842	0.346183	0.181927	0.16438	0.169603	0.195068
1:158416366_C_A	1	158416366	A	C	0.352777	0.346116	0.181927	0.16438	0.169601	0.195066
1:158417093_G_A	1	158417093	A	G	0.352794	0.34613	0.18193	0.16438	0.169447	0.194949
1:158420702_T_C	1	158420702	C	T	0.352794	0.346124	0.181956	0.164381	0.168131	0.193932
1:158425865_G_A	1	158425865	A	G	0.352786	0.346118	0.181962	0.164382	0.168043	0.194178
1:158426359_G_C	1	158426359	C	G	0.352788	0.346119	0.181961	0.164381	0.167953	0.193792
1:158428699_C_A	1	158428699	A	C	0.352787	0.346116	0.181963	0.16438	0.167965	0.193793
1:159174885_T_C	1	159174885	C	T	0.235511	0.229524	0.00722178	0.00315405	0.121063	0.133255
1:159752873_C_G	1	159752873	G	C	0.151857	0.159297	0.383679	0.390964	0.330459	0.32568
1:160193057_G_A	1	160193057	A	G	0.0630396	0.0610043	0.00372042	0.00149633	0.0107401	0.00586687
1:160407840_C_T	1	160407840	T	C	0.250086	0.249188	0.204828	0.216423	0.477737	0.490318
1:160411796_C_T	1	160411796	T	C	0.244957	0.244222	0.204837	0.21658	0.284899	0.277278
1:160412117_T_C	1	160412117	C	T	0.244768	0.244096	0.103872	0.105105	0.284202	0.276733
1:160413185_G_T	1	160413185	T	G	0.245562	0.244836	0.20525	0.216823	0.510898	0.516469
1:160413460_C_T	1	160413460	T	C	0.245485	0.244777	0.205209	0.216712	0.477088	0.489888
1:160416701_C_T	1	160416701	T	C	0.245319	0.244633	0.205511	0.216724	0.564322	0.559841
1:160419923_G_A	1	160419923	A	G	0.24381	0.243395	0.103705	0.104746	0.270317	0.268345
1:160420036_C_T	1	160420036	T	C	0.245862	0.245717	0.103832	0.104724	0.269161	0.268341
1:160422860_T_C	1	160422860	C	T	0.244021	0.243611	0.104157	0.104862	0.241842	0.253443
1:161969986_G_A	1	161969986	A	G	0.0527553	0.0539734	0.00279043	0.00272772	0.00767983	0.00497017
1:162820627_G_A	1	162820627	A	G	0.0497124	0.0463155	0.435619	0.419933	0.00933273	0.0101895
1:162822771_A_C	1	162822771	C	A	0.912349	0.916319	0.54155	0.557573	0.790762	0.830064
1:164144117_A_G	1	164144117	G	A	0.41522	0.408959	0.0561136	0.06245	0.257168	0.246779
1:164213292_C_T	1	164213292	T	C	0.0886494	0.0908908	0.00316892	0.00227323	0.0171428	0.0258462
1:168817001_C_T	1	168817001	T	C	0.454429	0.465131	0.0823068	0.0899145	0.438199	0.441261
1:168818869_C_A	1	168818869	A	C	0.454401	0.465104	0.0820004	0.0903862	0.437448	0.4413
1:169012907_G_A	1	169012907	A	G	0.235934	0.228537	0.601307	0.606753	0.405802	0.383379
1:169013883_C_T	1	169013883	T	C	0.236993	0.22981	0.601549	0.606806	0.454129	0.433084
1:169013935_C_T	1	169013935	T	C	0.236987	0.229781	0.600916	0.60644	0.455033	0.432403
1:169014423_T_C	1	169014423	C	T	0.236864	0.229654	0.601608	0.606862	0.448857	0.420417
1:169014435_C_T	1	169014435	T	C	0.237025	0.229839	0.601636	0.606899	0.461638	0.441108
1:169014875_G_T	1	169014875	T	G	0.236079	0.228719	0.601239	0.606358	0.450302	0.423233
1:169018388_G_A	1	169018388	A	G	0.346115	0.339762	0.726258	0.727806	0.637265	0.637153
1:169461406_G_A	1	169461406	A	G	0.545047	0.533132	0.152651	0.151183	0.3125	0.279891
1:173166247_A_G	1	173166247	G	A	0.6732	0.685367	0.325183	0.316196	0.891151	0.868368
1:173949332_A_G	1	173949332	G	A	0.224608	0.228309	0.355784	0.358021	0.0348857	0.0353139
1:174574108_C_G	1	174574108	G	C	0.749503	0.75194	0.641088	0.636368	0.969823	0.96606
1:174782523_C_T	1	174782523	T	C	0.216985	0.220701	0.360214	0.365833	0.0334723	0.0374022
1:174998793_A_G	1	174998793	G	A	0.0997373	0.100449	0.256629	0.248362	0.167672	0.156552
1:175001850_C_G	1	175001850	G	C	0.13963	0.138216	0.260969	0.252567	0.119606	0.106735
1:175013936_T_A	1	175013936	A	T	0.121973	0.129348	0.285675	0.286588	0.145082	0.154855
1:175016178_T_C	1	175016178	C	T	0.264469	0.27374	0.316872	0.316105	0.417228	0.448342
1:177805354_A_T	1	177805354	T	A	0.0332031	0.0369493	0.00494085	0.00459143	0.00707033	0.00358156
1:177862131_A_T	1	177862131	T	A	0.0323804	0.0360154	0.00480198	0.00485845	0.00909593	0.00716171
1:178368867_T_A	1	178368867	A	T	0.0242707	0.0221413	0.00166543	0.00122894	0.00453695	0.00273642
1:178410859_A_G	1	178410859	G	A	0.0242539	0.0221765	0.00166646	0.00122982	0.00453411	0.00273642
1:178626809_C_A	1	178626809	A	C	0.0398455	0.0363989	0.027859	0.027721	0.0633361	0.0736507
1:178628280_G_A	1	178628280	A	G	0.039856	0.0364259	0.0279605	0.0277677	0.0651664	0.0751118
1:178779587_G_A	1	178779587	A	G	0.0133455	0.0121576	0.0936996	0.0944202	0.106651	0.111923
1:178814697_A_G	1	178814697	G	A	0.0133214	0.0121187	0.0936322	0.0945888	0.10664	0.111905
1:178872878_C_T	1	178872878	T	C	0.0133246	0.012107	0.0931364	0.0942985	0.105884	0.110845
1:179423491_G_A	1	179423491	A	G	0.396235	0.408459	0.500013	0.490887	0.243649	0.234376
1:179440019_G_T	1	179440019	T	G	0.541817	0.556582	0.788757	0.769485	0.484571	0.483999
1:179442337_T_C	1	179442337	C	T	0.542295	0.557015	0.788756	0.769406	0.484602	0.484133
1:179443937_G_A	1	179443937	A	G	0.542064	0.55673	0.788751	0.769382	0.484613	0.484178
1:179444549_A_G	1	179444549	G	A	0.542074	0.556739	0.788749	0.769371	0.484615	0.48419
1:179445467_G_A	1	179445467	A	G	0.542081	0.556727	0.78874	0.769357	0.484044	0.484223
1:179446396_T_C	1	179446396	C	T	0.542067	0.556752	0.788747	0.769355	0.484623	0.484226
1:179446755_T_A	1	179446755	A	T	0.542082	0.556765	0.788748	0.769355	0.484622	0.484226
1:179446964_G_A	1	179446964	A	G	0.542075	0.556756	0.788747	0.769354	0.484622	0.484226
1:179447347_C_T	1	179447347	T	C	0.541731	0.556509	0.788748	0.769002	0.360585	0.380433
1:179447956_T_C	1	179447956	C	T	0.542091	0.556778	0.788611	0.769324	0.484618	0.484224
1:179449389_G_C	1	179449389	C	G	0.542093	0.556787	0.788747	0.769353	0.484931	0.484825
1:179450913_T_G	1	179450913	G	T	0.542074	0.556752	0.788639	0.769256	0.484626	0.484273
1:179451316_A_G	1	179451316	G	A	0.541842	0.556595	0.788746	0.769174	0.383062	0.400274
1:179453992_A_C	1	179453992	C	A	0.542121	0.556765	0.78885	0.769552	0.484637	0.484368
1:179455110_T_C	1	179455110	C	T	0.542129	0.556835	0.788747	0.769345	0.484378	0.484295
1:179458648_A_G	1	179458648	G	A	0.542564	0.557283	0.788746	0.769345	0.484624	0.484379
1:179458821_T_C	1	179458821	C	T	0.544614	0.55972	0.788746	0.769345	0.484624	0.484379
1:179459122_A_G	1	179459122	G	A	0.542561	0.557282	0.788747	0.769344	0.484619	0.484379
1:179461158_A_G	1	179461158	G	A	0.542558	0.557269	0.788831	0.769315	0.483935	0.484432
1:179461212_C_T	1	179461212	T	C	0.542552	0.557248	0.788831	0.769315	0.483933	0.484432
1:179555947_G_C	1	179555947	C	G	0.46299	0.476857	0.772507	0.761753	0.407558	0.429088
1:179559632_T_C	1	179559632	C	T	0.463128	0.477193	0.836808	0.825957	0.402344	0.4244
1:179560154_T_G	1	179560154	G	T	0.464004	0.477933	0.776368	0.765548	0.253282	0.272457
1:179794602_A_G	1	179794602	G	A	0.140926	0.148248	0.0561098	0.0547108	0.117823	0.122826
1:179813564_C_A	1	179813564	A	C	0.0504838	0.0565542	0.0998228	0.0983586	0.473497	0.495873
1:179839483_A_G	1	179839483	G	A	0.0500235	0.0560862	0.0980426	0.0972072	0.270905	0.300087
1:179853500_T_G	1	179853500	G	T	0.00792812	0.00992893	0.000451856	0.000707216	0.000909808	0.000142659
1:181636598_A_G	1	181636598	G	A	0.638479	0.649882	0.780671	0.782802	0.167763	0.184064
1:181789355_T_C	1	181789355	C	T	0.0201588	0.0228079	0.091603	0.0952272	0.00589206	0.00226091
1:181798152_C_T	1	181798152	T	C	0.020148	0.0227739	0.0916375	0.0951907	0.00594961	0.00225545
1:181821447_A_G	1	181821447	G	A	0.334653	0.346441	0.505794	0.50647	0.131269	0.16916
1:181821689_T_C	1	181821689	C	T	0.0201466	0.0227336	0.091977	0.0954037	0.00645754	0.00413453
1:181823025_G_A	1	181823025	A	G	0.0201485	0.0227336	0.0916137	0.0952025	0.00648951	0.00408834
1:181858717_G_A	1	181858717	A	G	0.400451	0.409191	0.460673	0.460033	0.212188	0.217897
1:181884496_G_A	1	181884496	A	G	0.346507	0.354355	0.446223	0.44852	0.289687	0.287394
1:181930845_G_A	1	181930845	A	G	0.291182	0.299951	0.358631	0.359089	0.288838	0.299274
1:183104947_T_C	1	183104947	C	T	0.528557	0.53796	0.593578	0.601683	0.51973	0.51284
1:184021975_A_G	1	184021975	G	A	0.0331811	0.0316091	0.00509123	0.00610992	0.00462365	0.000856019
1:184028830_A_C	1	184028830	C	A	0.0334147	0.0317983	0.00508714	0.00610976	0.00462365	0.000857387
1:184099451_G_A	1	184099451	A	G	0.0259895	0.0240106	0.00396147	0.00449846	0.00495563	0.00713318
1:184630291_T_C	1	184630291	C	T	0.60482	0.599792	0.516823	0.512218	0.940503	0.919866
1:184631037_C_A	1	184631037	A	C	0.602114	0.596894	0.48362	0.485156	0.935795	0.916888
1:184633717_G_C	1	184633717	C	G	0.600618	0.595476	0.501185	0.498951	0.941563	0.91936
1:184644321_A_G	1	184644321	G	A	0.376181	0.381794	0.516337	0.519528	0.0584466	0.077831
1:184646229_T_C	1	184646229	C	T	0.376114	0.38166	0.516828	0.519609	0.0584417	0.0802244
1:184648144_G_A	1	184648144	A	G	0.375907	0.381409	0.516989	0.520431	0.0634092	0.0809448
1:184649939_A_G	1	184649939	G	A	0.37587	0.381392	0.518543	0.521146	0.0582486	0.0798004
1:185344287_A_G	1	185344287	G	A	0.421392	0.416183	0.254081	0.269121	0.37608	0.387268
1:185347488_C_T	1	185347488	T	C	0.42333	0.418228	0.25022	0.265296	0.251597	0.224926
1:185350608_A_G	1	185350608	G	A	0.421159	0.415931	0.250707	0.265833	0.366486	0.37918
1:185353586_G_A	1	185353586	A	G	0.421126	0.41581	0.250767	0.265998	0.293622	0.279877
1:185354466_T_A	1	185354466	A	T	0.421168	0.415833	0.25086	0.266099	0.293619	0.279833
1:185497093_A_T	1	185497093	T	A	0.0588281	0.0632187	0.23347	0.239874	0.089446	0.0909973
1:185510569_C_T	1	185510569	T	C	0.311147	0.318775	0.270385	0.271694	0.326743	0.342056
1:185511423_A_G	1	185511423	G	A	0.310544	0.318178	0.270544	0.271932	0.326791	0.342932
1:185911697_A_T	1	185911697	T	A	0.254706	0.26691	0.415076	0.415843	0.854452	0.840782
1:186830092_G_A	1	186830092	A	G	0.201717	0.201084	0.0876768	0.085576	0.0896399	0.116239
1:186833629_T_C	1	186833629	C	T	0.200445	0.199602	0.0879755	0.0860179	0.0770324	0.100379
1:186833856_G_T	1	186833856	T	G	0.200496	0.199679	0.0879261	0.0855643	0.121737	0.152254
1:186834237_T_A	1	186834237	A	T	0.200341	0.1996	0.086753	0.0849385	0.275213	0.291959
1:189763076_C_A	1	189763076	A	C	0.112421	0.108768	0.0780447	0.0719921	0.134611	0.161067
1:190057680_C_T	1	190057680	T	C	0.17288	0.16691	0.247464	0.242075	0.376107	0.381697
1:190061438_A_T	1	190061438	T	A	0.156226	0.150764	0.2406	0.237956	0.234426	0.261849
1:190061710_C_G	1	190061710	G	C	0.156038	0.150517	0.240889	0.23826	0.215858	0.245643
1:190061806_C_A	1	190061806	A	C	0.156396	0.150923	0.240977	0.23822	0.21657	0.246489
1:190061945_A_T	1	190061945	T	A	0.156423	0.150959	0.241528	0.238754	0.21657	0.246502
1:190062048_G_A	1	190062048	A	G	0.156426	0.150961	0.24098	0.238228	0.216569	0.246506
1:190062686_A_G	1	190062686	G	A	0.156631	0.151132	0.241005	0.238361	0.216588	0.246566
1:190063567_C_T	1	190063567	T	C	0.156528	0.15108	0.240858	0.23826	0.222743	0.248999
1:190064165_T_G	1	190064165	G	T	0.158459	0.152844	0.24099	0.238255	0.21733	0.245924
1:190064217_C_G	1	190064217	G	C	0.156411	0.150949	0.24087	0.238267	0.216597	0.246671
1:190064523_A_C	1	190064523	C	A	0.107567	0.103276	0.102346	0.094544	0.0674546	0.0833152
1:190070919_T_C	1	190070919	C	T	0.107556	0.103287	0.102821	0.0949713	0.0701484	0.0874226
1:190075098_G_A	1	190075098	A	G	0.106944	0.102835	0.101519	0.0939048	0.070228	0.0872494
1:190081685_C_A	1	190081685	A	C	0.106874	0.102861	0.104771	0.0973169	0.0668321	0.0787492
1:190677997_G_C	1	190677997	C	G	0.133562	0.123638	0.241905	0.252764	0.0532863	0.0361293
1:190680532_T_G	1	190680532	G	T	0.133724	0.123817	0.241397	0.252442	0.075937	0.063534
1:190681131_T_A	1	190681131	A	T	0.13362	0.123746	0.241357	0.25243	0.0416484	0.0245506
1:190682454_G_T	1	190682454	T	G	0.133545	0.123688	0.241237	0.252419	0.0225006	0.0139552
1:190682509_G_A	1	190682509	A	G	0.133546	0.12369	0.241237	0.252419	0.0225	0.0139565
1:190694048_C_G	1	190694048	G	C	0.121673	0.112278	0.229876	0.243391	0.0216797	0.0131345
1:190697042_G_A	1	190697042	A	G	0.121665	0.112241	0.227965	0.241475	0.0223856	0.0132337
1:190711499_T_A	1	190711499	A	T	0.121903	0.112486	0.229679	0.243595	0.08587	0.080905
1:190712825_A_G	1	190712825	G	A	0.12015	0.110775	0.229599	0.243573	0.0713551	0.0753245
1:190713567_G_T	1	190713567	T	G	0.12011	0.110754	0.229319	0.243236	0.0713479	0.0753204
1:190714789_A_C	1	190714789	C	A	0.120122	0.110763	0.229559	0.24358	0.071303	0.0752704
1:190715362_A_T	1	190715362	T	A	0.120127	0.110763	0.229537	0.243582	0.0699056	0.0744076
1:190719763_G_T	1	190719763	T	G	0.106769	0.0984254	0.00855777	0.0057926	0.00848366	0.00940217
1:191470624_G_A	1	191470624	A	G	0.148574	0.139743	0.441085	0.461226	0.03038	0.0351943
1:191472500_G_A	1	191472500	A	G	0.515972	0.524458	0.281622	0.267466	0.883996	0.883042
1:191473886_T_C	1	191473886	C	T	0.515537	0.524203	0.282314	0.268277	0.886289	0.884428
1:191487437_T_C	1	191487437	C	T	0.174871	0.165099	0.445327	0.466198	0.033777	0.0391345
1:191555290_C_A	1	191555290	A	C	0.153457	0.145305	0.407495	0.426464	0.0298374	0.0363207
1:191562453_A_C	1	191562453	C	A	0.153564	0.145415	0.407445	0.426523	0.0298877	0.0364442
1:191586972_C_T	1	191586972	T	C	0.153677	0.1456	0.409538	0.427844	0.018571	0.0242595
1:191614636_T_C	1	191614636	C	T	0.0975158	0.0916056	0.00535977	0.00176189	0.00900426	0.00693885
1:193840591_G_T	1	193840591	T	G	0.0110589	0.0127801	0.00109405	8.83148e-05	0.00155896	0.000634493
1:193877539_C_T	1	193877539	T	C	0.0110808	0.01282	0.00125061	8.6722e-05	0.0015547	0.000638598
1:194005109_C_T	1	194005109	T	C	0.0468481	0.0501704	0.00124776	0.00134197	0.00381606	0.0023712
1:194120062_A_G	1	194120062	G	A	0.801951	0.807934	0.968806	0.967965	0.514138	0.4679
1:194250437_A_G	1	194250437	G	A	0.100869	0.0976776	0.00755913	0.00605389	0.192595	0.228757
1:195108615_C_T	1	195108615	T	C	0.0216856	0.0261079	0.00159147	0.00225788	0.104678	0.098624
1:199122912_G_A	1	199122912	A	G	0.404455	0.403315	0.132879	0.136633	0.60274	0.575072
1:199820938_C_T	1	199820938	T	C	0.0454707	0.0429178	0.143961	0.141773	0.0964219	0.085019
1:199821973_G_A	1	199821973	A	G	0.0455382	0.0429614	0.143906	0.1419	0.0964233	0.0852472
1:199824586_T_A	1	199824586	A	T	0.045469	0.0429124	0.14401	0.142016	0.0959596	0.0847487
1:199826298_A_G	1	199826298	G	A	0.0454643	0.0429081	0.144163	0.142008	0.095483	0.0840231
1:199834953_T_A	1	199834953	A	T	0.0458723	0.0434045	0.110764	0.110072	0.130846	0.121079
1:199838237_T_C	1	199838237	C	T	0.0458718	0.043397	0.110753	0.110075	0.13085	0.121091
1:199839047_C_G	1	199839047	G	C	0.0458715	0.0433956	0.11075	0.110076	0.130851	0.121094
1:199839216_C_T	1	199839216	T	C	0.0458713	0.043395	0.110749	0.110076	0.130852	0.121094
1:199860276_G_A	1	199860276	A	G	0.0454102	0.0427154	0.0664106	0.0652273	0.0151753	0.0264946
1:199869301_G_A	1	199869301	A	G	0.0460906	0.0435468	0.111114	0.110177	0.199405	0.209978
1:199875828_T_C	1	199875828	C	T	0.0452432	0.0424596	0.0664215	0.0652134	0.015179	0.0264905
1:199876809_T_C	1	199876809	C	T	0.0460339	0.043484	0.110867	0.109946	0.186842	0.192735
1:199879878_G_A	1	199879878	A	G	0.0460478	0.043497	0.11084	0.109887	0.178285	0.186219
1:199887817_A_G	1	199887817	G	A	0.0452007	0.0424407	0.0746441	0.0729548	0.00516337	0.00568208
1:200062389_G_A	1	200062389	A	G	0.238336	0.245403	0.542327	0.533421	0.47934	0.483521
1:200062510_A_G	1	200062510	G	A	0.237239	0.24406	0.544237	0.535862	0.502431	0.512401
1:200313197_C_T	1	200313197	T	C	0.0438141	0.0481358	0.00173391	0.00159132	0.007179	0.00562094
1:200364891_T_C	1	200364891	C	T	0.0442209	0.0484754	0.00201714	0.0022682	0.00737936	0.00620789
1:200412442_A_G	1	200412442	G	A	0.00413169	0.00528003	0.461259	0.438402	0.00508593	0.00166442
1:200412473_G_A	1	200412473	A	G	0.00416326	0.00531667	0.461259	0.438402	0.00508593	0.00166442
1:200416099_G_A	1	200416099	A	G	0.00414484	0.00530482	0.461269	0.438405	0.00509516	0.00165355
1:200417272_A_C	1	200417272	C	A	0.00412692	0.00525992	0.461271	0.438409	0.00509944	0.00164947
1:200417983_G_A	1	200417983	A	G	0.00417484	0.00533666	0.461293	0.438449	0.00510156	0.00164675
1:200423073_C_T	1	200423073	T	C	0.00413957	0.00529833	0.461357	0.437982	0.00504118	0.00158155
1:200423159_T_A	1	200423159	A	T	0.00413956	0.00529833	0.461357	0.437984	0.00504118	0.00158155
1:200425542_C_T	1	200425542	T	C	0.00418056	0.00536093	0.461017	0.438206	0.0372234	0.0272502
1:200872873_G_A	1	200872873	A	G	0.0427363	0.0446682	0.00134788	0.00100495	0.00240197	0.00627173
1:201059084_A_G	1	201059084	G	A	0.879494	0.876148	0.413502	0.402787	0.835619	0.85703
1:201437477_A_T	1	201437477	T	A	0.208695	0.201632	0.640777	0.656357	0.281344	0.27788
1:201438449_G_A	1	201438449	A	G	0.637336	0.645065	0.132546	0.13553	0.411138	0.412186
1:201439942_G_A	1	201439942	A	G	0.637816	0.64572	0.1323	0.135004	0.411585	0.415655
1:201444013_C_T	1	201444013	T	C	0.653209	0.661894	0.131853	0.134545	0.416886	0.422334
1:201446473_G_T	1	201446473	T	G	0.661853	0.66982	0.131421	0.134052	0.415483	0.421196
1:201447061_T_C	1	201447061	C	T	0.195997	0.188728	0.463211	0.476451	0.114423	0.117944
1:201448351_C_A	1	201448351	A	C	0.195792	0.188504	0.453465	0.467428	0.114939	0.118494
1:201449046_G_T	1	201449046	T	G	0.657874	0.667175	0.131642	0.134749	0.416318	0.420383
1:201449762_A_G	1	201449762	G	A	0.653437	0.662061	0.13207	0.134425	0.423285	0.427585
1:201449926_C_G	1	201449926	G	C	0.195171	0.187988	0.469259	0.48526	0.137326	0.138545
1:201456799_G_T	1	201456799	T	G	0.625994	0.6335	0.184739	0.171229	0.168581	0.191301
1:201457214_T_A	1	201457214	A	T	0.63139	0.639321	0.365635	0.353637	0.565855	0.567647
1:201458694_G_T	1	201458694	T	G	0.629122	0.637502	0.182031	0.170958	0.0962479	0.109769
1:202125899_A_G	1	202125899	G	A	0.643149	0.646184	0.775231	0.7669	0.927396	0.930965
1:204520044_A_T	1	204520044	T	A	0.0528629	0.0547724	0.000119204	5.12317e-06	0.00344672	0.00682337
1:205301831_C_T	1	205301831	T	C	0.0178949	0.0175805	0.00626484	0.0086957	0.0452546	0.0507147
1:205303672_T_C	1	205303672	C	T	0.0178735	0.017531	0.00625011	0.0086957	0.0233637	0.0188166
1:207310636_A_G	1	207310636	G	A	0.0761234	0.0782631	0.0528038	0.0552136	0.0113998	0.00426087
1:207890718_T_A	1	207890718	A	T	0.0239583	0.0244063	4.11169e-05	3.78026e-05	0.00311508	0.00136954
1:208511968_T_C	1	208511968	C	T	0.0136064	0.0119282	0.003283	0.00252743	7.17217e-05	0.000703802
1:208733034_G_A	1	208733034	A	G	0.315424	0.307094	0.0152601	0.0109106	0.0650894	0.0635232
1:208913349_G_A	1	208913349	A	G	0.516487	0.523379	0.326517	0.313848	0.183211	0.194742
1:209405339_G_A	1	209405339	A	G	0.0125866	0.0148785	0.0414747	0.0424131	0.0381487	0.0348393
1:210865996_A_G	1	210865996	G	A	0.104365	0.101259	0.002299	0.00151396	0.102903	0.0903343
1:210871341_C_A	1	210871341	A	C	0.10405	0.10092	0.00258856	0.00155882	0.150188	0.139711
1:211288231_T_A	1	211288231	A	T	0.130878	0.135197	0.190534	0.176207	0.0173928	0.0108773
1:211683994_T_A	1	211683994	A	T	0.060575	0.0642014	0.00332521	0.00457638	0.00823229	0.0107622
1:211880542_A_G	1	211880542	G	A	0.0654035	0.0621134	0.000372114	0.000630883	0.00640696	0.00308968
1:212687808_A_T	1	212687808	T	A	0.23197	0.23888	0.335576	0.337844	0.22036	0.222667
1:212985332_T_C	1	212985332	C	T	0.836586	0.836151	0.998284	0.998433	0.713594	0.697836
1:212999701_C_T	1	212999701	T	C	0.83635	0.835901	0.998294	0.99845	0.712808	0.696004
1:213001441_C_G	1	213001441	G	C	0.83633	0.835832	0.998028	0.998332	0.709624	0.693773
1:213793728_T_C	1	213793728	C	T	0.659639	0.651051	0.547518	0.561323	0.76624	0.752258
1:213965246_C_T	1	213965246	T	C	0.133638	0.131558	0.240306	0.245348	0.679335	0.698334
1:213966887_T_C	1	213966887	C	T	0.266368	0.269177	0.507284	0.521746	0.780906	0.776096
1:214411398_A_G	1	214411398	G	A	0.142357	0.151433	0.00632863	0.00707305	0.0748757	0.0618577
1:214569107_T_C	1	214569107	C	T	0.105068	0.111904	0.360253	0.358762	0.0172128	0.0143078
1:214572301_A_G	1	214572301	G	A	0.105327	0.112167	0.35783	0.356158	0.0171175	0.0140034
1:215083445_A_G	1	215083445	G	A	0.141983	0.146321	0.0179609	0.0144547	0.0168963	0.0173397
1:215266136_G_A	1	215266136	A	G	0.0524848	0.0576892	0.000757152	0.000621154	0.0411051	0.0482959
1:215267561_G_A	1	215267561	A	G	0.0524605	0.0576434	0.000751039	0.000612506	0.0426825	0.0510068
1:216045162_A_C	1	216045162	C	A	0.355767	0.346384	0.328921	0.314425	0.323115	0.341077
1:216090175_T_C	1	216090175	C	T	0.574552	0.563324	0.695215	0.689454	0.370881	0.344409
1:216091382_T_C	1	216091382	C	T	0.574339	0.563008	0.694093	0.688099	0.34034	0.317552
1:216096360_C_G	1	216096360	G	C	0.573965	0.562591	0.694117	0.688084	0.310645	0.286277
1:216096511_C_T	1	216096511	T	C	0.57403	0.562681	0.694168	0.688217	0.37135	0.342109
1:216096549_A_C	1	216096549	C	A	0.574032	0.56268	0.69419	0.688257	0.371348	0.34212
1:216096960_G_A	1	216096960	A	G	0.573875	0.562497	0.693663	0.687621	0.340925	0.316029
1:216098968_C_G	1	216098968	G	C	0.574091	0.562787	0.694067	0.688107	0.371474	0.343685
1:216112382_G_T	1	216112382	T	G	0.571059	0.560517	0.693985	0.687552	0.372621	0.342565
1:216215944_G_A	1	216215944	A	G	0.0997129	0.0935767	0.0212996	0.0227259	0.0231457	0.029062
1:216255647_A_C	1	216255647	C	A	0.0882434	0.0931351
1:217356247_G_A	1	217356247	A	G	0.374392	0.374017	0.464337	0.467438	0.605698	0.645653
1:219744291_C_A	1	219744291	A	C	0.026382	0.024085	0.00115545	0.0013773	0.00286577	0.00150409
1:219933023_C_A	1	219933023	A	C	0.811227	0.804773	0.482191	0.475262	0.573469	0.521924
1:219938830_G_T	1	219938830	T	G	0.117172	0.125762	0.334986	0.349439	0.19331	0.20525
1:220573162_G_A	1	220573162	A	G	0.174935	0.18213	0.284006	0.302706	0.0516237	0.067926
1:220575851_T_C	1	220575851	C	T	0.803595	0.800068	0.715761	0.697181	0.900636	0.879671
1:220576602_C_G	1	220576602	G	C	0.80292	0.798972	0.71435	0.696612	0.772179	0.72231
1:225027004_T_C	1	225027004	C	T	0.585656	0.595669	0.404251	0.408752	0.732071	0.688312
1:225028836_C_T	1	225028836	T	C	0.585491	0.595531	0.4042	0.40877	0.753823	0.706089
1:225030123_A_C	1	225030123	C	A	0.585591	0.595639	0.404556	0.408901	0.777659	0.728383
1:225031599_A_G	1	225031599	G	A	0.585352	0.595278	0.404294	0.408702	0.755514	0.710969
1:225044284_G_A	1	225044284	A	G	0.582414	0.593615	0.402448	0.406103	0.767885	0.730316
1:225901754_A_G	1	225901754	G	A	0.39723	0.393375	0.571559	0.569212	0.653618	0.611032
1:225902861_A_G	1	225902861	G	A	0.397266	0.393448	0.571625	0.569259	0.655566	0.616573
1:225904397_A_G	1	225904397	G	A	0.397182	0.39339	0.571559	0.569338	0.652895	0.616352
1:225905083_A_G	1	225905083	G	A	0.397237	0.393441	0.571426	0.569256	0.654854	0.611137
1:225907498_C_T	1	225907498	T	C	0.397372	0.3935	0.57174	0.56964	0.750989	0.721038
1:225907539_C_T	1	225907539	T	C	0.397255	0.393407	0.571387	0.569281	0.654028	0.616347
1:225907774_T_C	1	225907774	C	T	0.397366	0.393518	0.571447	0.569296	0.751113	0.72106
1:225911003_G_C	1	225911003	C	G	0.397193	0.393409	0.571216	0.569598	0.668131	0.635133
1:225920222_G_A	1	225920222	A	G	0.271699	0.26874	0.267205	0.262434	0.523898	0.474849
1:225921655_T_C	1	225921655	C	T	0.27289	0.270201	0.267884	0.262664	0.524823	0.473704
1:225922159_G_A	1	225922159	A	G	0.271529	0.268623	0.267517	0.262407	0.524708	0.474875
1:226292385_C_T	1	226292385	T	C	0.826289	0.83022	0.948012	0.94207	0.754261	0.773098
1:227587082_C_G	1	227587082	G	C	0.265177	0.257971	0.34786	0.351694	0.207278	0.236163
1:227597496_G_A	1	227597496	A	G	0.272058	0.264508	0.329782	0.333639	0.208386	0.236484
1:227599079_G_A	1	227599079	A	G	0.395117	0.391608	0.363248	0.359754	0.248389	0.260023
1:227679714_G_T	1	227679714	T	G	0.191179	0.184498	0.0389999	0.0449725	0.117161	0.144834
1:228115129_G_T	1	228115129	T	G	0.0935052	0.0881021	0.0772577	0.0826563	0.03125	0.0366848
1:228115190_G_A	1	228115190	A	G	0.0929883	0.0877394	0.0774394	0.0827697	0.102717	0.0895788
1:228125436_G_T	1	228125436	T	G	0.0922605	0.0867154	0.0747332	0.0805051	0.0283835	0.029015
1:228181804_G_A	1	228181804	A	G	0.0089334	0.0100905	0.000207229	0.000453022	0.0592018	0.063394
1:228922262_C_A	1	228922262	A	C	0.0721181	0.0772704	0.353276	0.354697	0.300156	0.277322
1:228945692_T_C	1	228945692	C	T	0.1176	0.123123	0.00498661	0.00133956	0.0735242	0.0799216
1:228946242_T_C	1	228946242	C	T	0.116728	0.122116	0.00475484	0.0011954	0.0539488	0.0627255
1:229159015_C_T	1	229159015	T	C	0.687422	0.683954	0.662742	0.669461	0.639052	0.658898
1:229161023_C_T	1	229161023	T	C	0.688141	0.684702	0.667251	0.674455	0.638754	0.659923
1:229523366_G_A	1	229523366	A	G	0.605967	0.600617	0.321154	0.29364	0.786728	0.742996
1:230309403_G_T	1	230309403	T	G	0.242274	0.249976	0.320851	0.3206	0.482685	0.471312
1:230568490_G_A	1	230568490	A	G	0.00965608	0.0112124	0.000401832	0.000234383	0.000195333	0.000182072
1:230580518_G_C	1	230580518	C	G	0.00738766	0.00860366	0.000304894	0.000187215	0.000172585	0.000180724
1:231267141_A_G	1	231267141	G	A	0.411923	0.419102	0.499075	0.493353	0.704495	0.712727
1:232470122_G_T	1	232470122	T	G	0.67743	0.688867	0.811868	0.822941	0.702701	0.707819
1:232507616_G_A	1	232507616	A	G	0.307941	0.313102	0.558665	0.561581	0.557432	0.566046
1:232522484_G_A	1	232522484	A	G	0.0657811	0.0688303	0.00349892	0.0037236	0.00580398	0.00478536
1:232668186_C_T	1	232668186	T	C	0.0225426	0.0188046	0.0015515	0.00125506	0.00195172	0.0012432
1:232675032_G_T	1	232675032	T	G	0.157253	0.153606	0.296772	0.301871	0.27511	0.261534
1:232675605_C_T	1	232675605	T	C	0.156238	0.152323	0.296183	0.302005	0.224674	0.213437
1:232675722_G_A	1	232675722	A	G	0.156356	0.152529	0.296037	0.302203	0.235763	0.209409
1:233057105_T_C	1	233057105	C	T	0.0365215	0.0340058	0.0139814	0.00905499	0.00922658	0.00574187
1:233192433_C_T	1	233192433	T	C	0.161268	0.15658	0.224112	0.234998	0.481501	0.456134
1:233443525_G_T	1	233443525	T	G	0.157609	0.159924	0.0152237	0.0113656	0.135204	0.140744
1:233464877_G_T	1	233464877	T	G	0.143773	0.148785	0.0156583	0.0122664	0.252118	0.255787
1:233476159_G_T	1	233476159	T	G	0.441692	0.444489	0.490047	0.494192	0.20174	0.208186
1:233476263_G_A	1	233476263	A	G	0.441595	0.444494	0.434278	0.432712	0.20134	0.20796
1:233490764_G_T	1	233490764	T	G	0.231968	0.226035	0.291755	0.295474	0.364332	0.364139
1:233490776_C_T	1	233490776	T	C	0.234199	0.228446	0.347632	0.356798	0.365063	0.364564
1:233491010_G_A	1	233491010	A	G	0.23288	0.22663	0.291864	0.295773	0.365592	0.365193
1:233491138_T_C	1	233491138	C	T	0.232895	0.226677	0.291721	0.295528	0.364339	0.364102
1:233491811_C_T	1	233491811	T	C	0.232067	0.226114	0.292567	0.297003	0.363178	0.361823
1:234100806_G_A	1	234100806	A	G	0.156364	0.150945	0.135699	0.127056	0.0207053	0.0325381
1:234117520_A_G	1	234117520	G	A	0.158864	0.153607	0.132717	0.126337	0.0227332	0.0315667
1:234118863_G_A	1	234118863	A	G	0.159803	0.154635	0.134025	0.12862	0.0262328	0.0345434
1:234118917_T_C	1	234118917	C	T	0.15977	0.154639	0.134065	0.128631	0.0284854	0.0371247
1:234119004_A_T	1	234119004	T	A	0.159914	0.154815	0.135471	0.129991	0.0256081	0.0345434
1:234319312_A_C	1	234319312	C	A	0.292797	0.302613	0.0163962	0.0166858	0.032868	0.0351072
1:235871941_C_T	1	235871941	T	C	0.394653	0.398367	0.0694304	0.0683326	0.857742	0.856069
1:235872665_T_C	1	235872665	C	T	0.394862	0.39861	0.0694302	0.0683357	0.857776	0.856079
1:235874402_T_C	1	235874402	C	T	0.39476	0.398444	0.0650357	0.0634032	0.85629	0.853573
1:235875883_G_A	1	235875883	A	G	0.394516	0.398194	0.0650354	0.0634037	0.856294	0.853577
1:235875947_T_C	1	235875947	C	T	0.394545	0.398216	0.0650355	0.0634039	0.856293	0.853575
1:235876933_C_T	1	235876933	T	C	0.394589	0.398281	0.0650352	0.0634037	0.856293	0.853581
1:235883125_G_T	1	235883125	T	G	0.400977	0.40533	0.0650169	0.0631911	0.697755	0.679233
1:236475946_A_G	1	236475946	G	A	0.598194	0.599155	0.514107	0.509584	0.642001	0.652174
1:236651169_G_A	1	236651169	A	G	0.0632011	0.0603851	0.00743569	0.00530973	0.0364731	0.0451283
1:239774393_A_G	1	239774393	G	A	0.120872	0.115793	0.103586	0.108755	0.00951777	0.0176237
1:240063821_T_G	1	240063821	G	T	0.541428	0.554479	0.766214	0.775161	0.130368	0.124907
1:240091212_A_C	1	240091212	C	A	0.405593	0.398481	0.736238	0.743429	0.884055	0.890534
1:240091420_T_G	1	240091420	G	T	0.593052	0.585715	0.526789	0.518514	0.789981	0.805579
1:240564117_C_A	1	240564117	A	C	0.0887415	0.0928322	0.119872	0.124715	0.0264392	0.0247229
1:240600779_A_T	1	240600779	T	A	0.241028	0.237018	0.183322	0.184239	0.0998488	0.0830944
1:241585725_T_C	1	241585725	C	T	0.135466	0.14335	0.444004	0.447296	0.110284	0.0988496
1:241586834_C_T	1	241586834	T	C	0.14354	0.152378	0.466424	0.467434	0.0965073	0.0876731
1:241599828_T_C	1	241599828	C	T	0.6465	0.64352
1:241659938_A_C	1	241659938	C	A	0.699697	0.695876	0.565372	0.561537	0.782522	0.815564
1:241678668_C_T	1	241678668	T	C	0.698833	0.689064	0.430199	0.427764	0.523438	0.584239
1:241679307_G_C	1	241679307	C	G	0.690903	0.680192	0.43088	0.428584	0.403087	0.453566
1:241681320_G_T	1	241681320	T	G	0.677757	0.672616	0.431886	0.42892	0.544678	0.596339
1:242079974_G_A	1	242079974	A	G	0.278003	0.272544	0.325352	0.325775	0.064759	0.0725927
1:242464253_C_T	1	242464253	T	C	0.00841511	0.0100448	0.000925755	0.000347931	0.0018679	0.00139672
1:242516540_A_C	1	242516540	C	A	0.865302	0.862947	0.873845	0.875446	0.626467	0.641193
1:242525612_G_C	1	242525612	C	G	0.864969	0.862538	0.862642	0.864852	0.625742	0.641246
1:242531619_G_A	1	242531619	A	G	0.883596	0.883545	0.872896	0.87426	0.622472	0.638368
1:242533685_G_C	1	242533685	C	G	0.865302	0.862769	0.882388	0.88648	0.625665	0.638319
1:244334507_T_C	1	244334507	C	T	0.423592	0.430297	0.339917	0.324058	0.70872	0.704672
1:245292591_T_A	1	245292591	A	T	0.0671831	0.0661827	0.0448405	0.0471971	0.345982	0.36526
1:245294552_G_C	1	245294552	C	G	0.0683444	0.0675525	0.04973	0.0523242	0.133095	0.156176
1:245297324_G_T	1	245297324	T	G	0.0668593	0.0660708	0.0496934	0.0526901	0.311669	0.334583
1:245703819_T_C	1	245703819	C	T	0.41166	0.414059	0.502761	0.514824	0.434053	0.441569
1:245879142_C_A	1	245879142	A	C	0.074678	0.0783787	0.125589	0.134998	0.0380432	0.0418263
1:246008587_G_T	1	246008587	T	G	0.769587	0.779339	0.532125	0.534263	0.335241	0.325416
1:246367971_C_T	1	246367971	T	C	0.171124	0.16477	0.580537	0.576722	0.482551	0.464574
1:246401072_G_A	1	246401072	A	G	0.170735	0.164051	0.57845	0.576337	0.248543	0.213497
1:246428801_A_T	1	246428801	T	A	0.157309	0.151452	0.575615	0.573545	0.210321	0.182914
1:246755124_T_C	1	246755124	C	T	0.89699	0.89917	0.893398	0.891947	0.816598	0.809913
1:246757449_T_C	1	246757449	C	T	0.88435	0.890232	0.893459	0.891746	0.918478	0.90655
1:246758162_C_T	1	246758162	T	C	0.884338	0.890199	0.893468	0.891743	0.949744	0.929993
1:246819155_G_A	1	246819155	A	G	0.130743	0.137375	0.455395	0.443361	0.0316805	0.0275069
1:247772275_G_C	1	247772275	C	G	0.220149	0.214973	0.0128547	0.009308	0.0375763	0.0249434
1:249089971_G_T	1	249089971	T	G	0.041566	0.0491636	0.176777	0.175949	0.234624	0.251683
1:249092395_A_C	1	249092395	C	A	0.0403453	0.0476615	0.176968	0.176732	0.0801747	0.0730554
1:249095632_G_A	1	249095632	A	G	0.0402467	0.047519	0.17622	0.176005	0.0699986	0.0679025
2:2283434_C_A	2	2283434	A	C	0.393607	0.383902	0.813574	0.823203	0.580964	0.584573
2:2479822_G_C	2	2479822	C	G	0.156368	0.145264	0.0105548	0.0127332	0.0316762	0.0188954
2:2853660_C_A	2	2853660	A	C	0.0285732	0.0304341	0.00297041	0.00288471	0.0028445	0.00944838
2:3174321_T_C	2	3174321	C	T	0.873828	0.885234	0.392533	0.399483	0.512103	0.499305
2:3175376_C_T	2	3175376	T	C	0.889755	0.900214	0.487552	0.495576	0.872571	0.850496
2:3176358_A_G	2	3176358	G	A	0.890274	0.900625	0.487465	0.496648	0.863452	0.847833
2:3178831_T_C	2	3178831	C	T	0.874647	0.886068	0.485848	0.500932	0.797298	0.780089
2:3181062_A_G	2	3181062	G	A	0.89025	0.900583	0.487079	0.495268	0.878669	0.861676
2:3185321_G_A	2	3185321	A	G	0.87366	0.885032	0.388896	0.396539	0.611949	0.610242
2:3185675_A_T	2	3185675	T	A	0.873695	0.885055	0.389594	0.396627	0.610321	0.610037
2:4344164_C_T	2	4344164	T	C	0.0236692	0.0222966	0.000189421	0.000420882	0.00372729	0.00336685
2:4344507_C_T	2	4344507	T	C	0.0231087	0.0217262	8.76193e-05	0.000422644	0.00367334	0.00343214
2:4572281_A_G	2	4572281	G	A	0.11162	0.106657	0.122663	0.131265	0.282396	0.286282
2:4581932_C_T	2	4581932	T	C	0.1037	0.0953209	0.0047939	0.00513836	0.326829	0.331141
2:4583204_G_A	2	4583204	A	G	0.147197	0.136933	0.00713119	0.00575109	0.332083	0.336176
2:5447012_A_T	2	5447012	T	A	0.0627664	0.0583384	0.00127651	0.00109502	0.130377	0.12443
2:5451051_T_G	2	5451051	G	T	0.0629826	0.058476	0.00114747	0.00106182	0.0933344	0.0865498
2:5452779_T_C	2	5452779	C	T	0.0629472	0.0584588	0.00114768	0.00106005	0.095362	0.0888981
2:5456915_C_T	2	5456915	T	C	0.0631539	0.0585488	0.00234529	0.00123579	0.217536	0.202073
2:6293414_A_T	2	6293414	T	A	0.0112821	0.0131838	0.000174093	0.000367715	0.000206701	8.9709e-05
2:6895049_T_C	2	6895049	C	T	0.15627	0.152497	0.410542	0.405698	0.162332	0.188819
2:6896086_T_C	2	6896086	C	T	0.154607	0.150696	0.412849	0.407044	0.161883	0.186327
2:6897479_C_T	2	6897479	T	C	0.153771	0.149843	0.416003	0.410974	0.161009	0.185656
2:7052638_T_A	2	7052638	A	T	0.181785	0.187544	0.0244739	0.0275661	0.0500331	0.0541338
2:7141492_T_A	2	7141492	A	T	0.629596	0.621528	0.159044	0.152383	0.457227	0.470567
2:7142096_G_A	2	7142096	A	G	0.629628	0.621535	0.160022	0.153642	0.457702	0.470549
2:7143227_C_T	2	7143227	T	C	0.629574	0.621474	0.158804	0.151703	0.456637	0.469283
2:7144688_G_C	2	7144688	C	G	0.630141	0.622257	0.159255	0.152828	0.488394	0.50062
2:7145435_G_A	2	7145435	A	G	0.629663	0.621569	0.159125	0.152338	0.457666	0.470718
2:7146535_G_A	2	7146535	A	G	0.629626	0.62148	0.159073	0.152378	0.457786	0.470894
2:7147234_T_C	2	7147234	C	T	0.630501	0.622685	0.159356	0.152915	0.484879	0.500663
2:7149245_T_C	2	7149245	C	T	0.629577	0.621332	0.159572	0.153277	0.49505	0.504173
2:7149509_A_G	2	7149509	G	A	0.629664	0.621478	0.159585	0.153287	0.492718	0.51068
2:7149550_A_G	2	7149550	G	A	0.629608	0.621427	0.159432	0.153033	0.457545	0.466469
2:7150211_A_G	2	7150211	G	A	0.629502	0.621261	0.159439	0.152834	0.459308	0.472378
2:7150330_C_T	2	7150330	T	C	0.63406	0.626483	0.159583	0.152872	0.462181	0.478056
2:7169024_T_C	2	7169024	C	T	0.289186	0.276876	0.172173	0.163699	0.0506145	0.0654117
2:7171173_A_G	2	7171173	G	A	0.288327	0.276055	0.172438	0.164214	0.0506734	0.0656875
2:7171483_C_G	2	7171483	G	C	0.288757	0.276555	0.172331	0.163996	0.0506793	0.0657216
2:7175132_G_A	2	7175132	A	G	0.288701	0.276432	0.172557	0.164518	0.0506885	0.0657281
2:7177053_G_A	2	7177053	A	G	0.288548	0.276393	0.171864	0.164044	0.0346792	0.0390054
2:7186450_G_A	2	7186450	A	G	0.288471	0.275906	0.19658	0.192639	0.0344207	0.043231
2:8099403_G_C	2	8099403	C	G	0.207295	0.204803	0.164357	0.158361	0.0636592	0.0785137
2:9803664_C_A	2	9803664	A	C	0.713505	0.726718	0.939951	0.943966	0.96389	0.961363
2:9824652_A_T	2	9824652	T	A	0.0337517	0.036577	0.00309823	0.00350478	0.00599813	0.00388317
2:10377681_T_C	2	10377681	C	T	0.0251043	0.0260255	0.00136301	0.00110757	0.00119958	0.00310057
2:10501146_T_C	2	10501146	C	T	0.736993	0.729481	0.977173	0.982439	0.688845	0.699474
2:10501681_G_T	2	10501681	T	G	0.739456	0.732756	0.976909	0.981966	0.689929	0.698831
2:10501754_T_C	2	10501754	C	T	0.736209	0.728657	0.977027	0.982216	0.686957	0.698608
2:10501967_T_C	2	10501967	C	T	0.736991	0.729527	0.977192	0.982399	0.690147	0.699262
2:10502982_G_A	2	10502982	A	G	0.271454	0.2822	0.0246712	0.0194291	0.601852	0.588876
2:11702661_A_C	2	11702661	C	A	0.559255	0.569931	0.532571	0.534434	0.0860654	0.0918452
2:12272949_G_A	2	12272949	A	G	0.393757	0.393011	0.819737	0.833928	0.704905	0.692015
2:12273093_C_T	2	12273093	T	C	0.39312	0.392327	0.819525	0.833793	0.422551	0.373596
2:12405887_G_A	2	12405887	A	G	0.547098	0.556705	0.857878	0.863876	0.713815	0.72077
2:12409153_T_C	2	12409153	C	T	0.562307	0.573052	0.857909	0.862888	0.778559	0.789433
2:12413298_T_C	2	12413298	C	T	0.420208	0.412657	0.156419	0.152504	0.078392	0.0798029
2:12469647_A_G	2	12469647	G	A	0.0151172	0.0127233	0.000134632	0.000354477	0.00140697	0.00378125
2:12476138_C_T	2	12476138	T	C	0.0251893	0.0275382	0.000616837	0.00064908	0.000871455	0.00160464
2:12510536_G_A	2	12510536	A	G	0.913345	0.910925	0.940497	0.948082	0.84875	0.845968
2:12648897_G_T	2	12648897	T	G	0.446115	0.453573	0.194043	0.185363	0.133155	0.149377
2:12649583_C_T	2	12649583	T	C	0.450259	0.457739	0.206271	0.19146	0.192398	0.2079
2:12797076_T_C	2	12797076	C	T	0.264037	0.272467	0.706843	0.705913	0.360882	0.35021
2:12797938_C_T	2	12797938	T	C	0.26369	0.272142	0.706032	0.705611	0.199475	0.217954
2:12800300_G_A	2	12800300	A	G	0.362224	0.372991	0.852329	0.852169	0.563739	0.552599
2:12803545_T_A	2	12803545	A	T	0.264848	0.273549	0.7063	0.705897	0.36144	0.349368
2:12820260_G_A	2	12820260	A	G	0.207512	0.216708	0.716655	0.719924	0.162242	0.182512
2:12899335_G_A	2	12899335	A	G	0.215814	0.223991	0.115609	0.111869	0.14462	0.1351
2:12901183_T_A	2	12901183	A	T	0.216755	0.225024	0.116668	0.11265	0.419241	0.433643
2:12969771_C_T	2	12969771	T	C	0.0440408	0.0500722	0.0010695	0.000522607	0.0190284	0.0224307
2:13241732_G_C	2	13241732	C	G	0.17807	0.17718	0.239038	0.247815	0.427682	0.433578
2:13247997_C_T	2	13247997	T	C	0.169715	0.16895	0.244877	0.251317	0.161813	0.15817
2:13688593_C_T	2	13688593	T	C	0.270188	0.286701	0.727506	0.729607	0.646736	0.646412
2:13762111_C_T	2	13762111	T	C	0.067592	0.0636815	0.00338787	0.00258234	0.00985584	0.0121386
2:13911087_T_A	2	13911087	A	T	0.0726029	0.068361	0.00313047	0.00253514	0.0107472	0.0127609
2:13918940_A_G	2	13918940	G	A	0.0722966	0.0680291	0.00324014	0.00258999	0.0107351	0.0127661
2:14434856_G_A	2	14434856	A	G	0.0117635	0.0104722	0.000319605	9.69711e-05	0.00104192	0.00300949
2:16153772_G_A	2	16153772	A	G	0.53531	0.542291	0.835382	0.84514	0.355407	0.338989
2:18007091_T_C	2	18007091	C	T	0.156076	0.163722	0.00311559	0.00320435	0.0394404	0.0472377
2:18008499_C_G	2	18008499	G	C	0.152724	0.160114	0.0030577	0.0032378	0.0382164	0.0471033
2:18301867_C_G	2	18301867	G	C	0.0455714	0.0479565	0.000627091	0.000654548	0.0611616	0.0535678
2:19076821_A_T	2	19076821	T	A	0.070276	0.0649608	0.0011067	0.00106306	0.0078537	0.00840488
2:19490098_C_G	2	19490098	G	C	0.033181	0.0316526	0.00422413	0.00356962	0.00191761	0.00469839
2:19492785_A_G	2	19492785	G	A	0.0330125	0.031544	0.00422454	0.00356978	0.00311788	0.0055231
2:19689308_G_A	2	19689308	A	G	0.519675	0.529967	0.16063	0.169798	0.413169	0.432081
2:19926886_T_G	2	19926886	G	T	0.703267	0.715792	0.615395	0.613759	0.473797	0.479764
2:20121611_C_A	2	20121611	A	C	0.0367227	0.0396238	0.00119213	0.000437305	0.00601849	0.00561144
2:20233345_G_A	2	20233345	A	G	0.225571	0.218443	0.10535	0.101632	0.138383	0.160738
2:20267917_A_G	2	20267917	G	A	0.0238989	0.0215068	0.000303793	0.000254329	0.00357102	0.00275135
2:20985414_T_C	2	20985414	C	T	0.129925	0.123894	0.00997662	0.00833264	0.015962	0.0139027
2:20985455_T_A	2	20985455	A	T	0.129883	0.123818	0.00997701	0.00833282	0.015962	0.0139021
2:21015266_A_G	2	21015266	G	A	0.129638	0.123631	0.00759331	0.0071392	0.0157134	0.0126318
2:22123443_T_A	2	22123443	A	T	0.0558016	0.0608192	0.00137232	0.0010251	0.00660588	0.00550544
2:22123575_A_G	2	22123575	G	A	0.0558004	0.0608258	0.000925451	0.000525086	0.00570724	0.00355029
2:23302096_G_A	2	23302096	A	G	0.453457	0.442761	0.0709441	0.0686409	0.467783	0.45831
2:23302919_T_G	2	23302919	G	T	0.450476	0.440806	0.0640402	0.0632036	0.467725	0.458869
2:23305510_G_A	2	23305510	A	G	0.450593	0.44076	0.0702256	0.0681183	0.464341	0.456445
2:23308876_C_T	2	23308876	T	C	0.450618	0.440812	0.0704065	0.0685989	0.451153	0.443953
2:23311906_T_C	2	23311906	C	T	0.448906	0.439489	0.0639456	0.063792	0.359867	0.36439
2:23313149_C_T	2	23313149	T	C	0.448896	0.439463	0.0634979	0.0633494	0.362873	0.368029
2:23334501_A_G	2	23334501	G	A	0.510366	0.500217	0.272939	0.265956	0.544099	0.512933
2:23334696_C_G	2	23334696	G	C	0.702074	0.69452	0.646735	0.653798	0.627998	0.595601
2:23334779_A_G	2	23334779	G	A	0.515798	0.50504	0.273094	0.266337	0.544034	0.512228
2:23335345_T_C	2	23335345	C	T	0.51032	0.500247	0.272908	0.265979	0.539433	0.509632
2:23808891_G_A	2	23808891	A	G	0.0110484	0.00931221	0.000237472	0.000164782	0.000303999	0.00144428
2:24244458_G_C	2	24244458	C	G	0.0111182	0.00894887	0.00010522	0.000353232	0.00555684	0.00359103
2:25028886_G_A	2	25028886	A	G	0.0192836	0.0219293	0.000776002	0.000566053	0.00458523	0.00507472
2:25056527_G_A	2	25056527	A	G	0.0192363	0.0219072	0.000762646	0.000566055	0.00502203	0.00504891
2:25168477_A_G	2	25168477	G	A	0.0341255	0.0387423	0.00186662	0.00239528	0.39946	0.392732
2:25173730_A_T	2	25173730	T	A	0.0341923	0.0387983	0.00189406	0.00239775	0.403759	0.399171
2:25178490_A_G	2	25178490	G	A	0.0341321	0.0387537	0.00186351	0.0023951	0.393261	0.38981
2:25190127_G_A	2	25190127	A	G	0.0342259	0.0388428	0.0020751	0.00232622	0.405573	0.410711
2:25194586_G_A	2	25194586	A	G	0.0341405	0.0387622	0.00177135	0.00216691	0.400094	0.393102
2:25196035_A_T	2	25196035	T	A	0.0341443	0.0387703	0.00191406	0.00220347	0.39387	0.389887
2:25386064_A_G	2	25386064	G	A	0.100407	0.107949	0.0487621	0.047744	0.402393	0.418818
2:25453213_G_C	2	25453213	C	G	0.187704	0.192831	0.204251	0.212577	0.0952702	0.0917977
2:25453968_C_G	2	25453968	G	C	0.186636	0.191645	0.204379	0.21286	0.184458	0.171266
2:25485029_A_G	2	25485029	G	A	0.514017	0.520925	0.578692	0.594089	0.60434	0.586724
2:25575523_A_G	2	25575523	G	A	0.0352329	0.0313984	0.000235707	9.71408e-05	0.00428907	0.00589403
2:25578588_C_G	2	25578588	G	C	0.0772089	0.072052	0.022259	0.0201076	0.176261	0.176245
2:25578865_G_A	2	25578865	A	G	0.0774352	0.0722905	0.0219228	0.0206834	0.175696	0.176181
2:25579142_G_C	2	25579142	C	G	0.0774896	0.0723369	0.0222577	0.0201363	0.17591	0.176597
2:25579280_G_A	2	25579280	A	G	0.0775122	0.0723403	0.0223422	0.0201375	0.171957	0.172996
2:25588933_C_T	2	25588933	T	C	0.0763643	0.0713791	0.0225314	0.0196253	0.102747	0.113706
2:26175810_G_A	2	26175810	A	G	0.124601	0.121003	0.00229684	0.00301661	0.182636	0.184611
2:26175904_G_A	2	26175904	A	G	0.132663	0.129968	0.00264758	0.00320099	0.254896	0.265861
2:26178717_C_T	2	26178717	T	C	0.132309	0.130041	0.0026392	0.00322254	0.250027	0.260096
2:26179014_C_T	2	26179014	T	C	0.13231	0.130047	0.002635	0.00322466	0.250043	0.260084
2:27384710_C_T	2	27384710	T	C	0.265279	0.257698	0.232801	0.241293	0.0411382	0.0376169
2:28304630_A_G	2	28304630	G	A	0.104391	0.109904	0.00265525	0.00189723	0.350056	0.391586
2:28444712_G_A	2	28444712	A	G	0.015934	0.0186565	1.67792e-05	0.000178384	0.00353228	0.0015258
2:28675125_T_G	2	28675125	G	T	0.182308	0.192411	0.491405	0.482451	0.308145	0.291125
2:28790530_A_G	2	28790530	G	A	0.11091	0.107863	0.635018	0.638064	0.223534	0.208006
2:29115712_G_A	2	29115712	A	G	0.0449085	0.0414502	0.000935903	0.000395977	0.00565624	0.00450274
2:29201797_G_A	2	29201797	A	G	0.141802	0.14738	0.180348	0.192733	0.173649	0.169542
2:29468821_A_C	2	29468821	C	A	0.0077248	0.00522277	0.000117546	2.64917e-06	0.000253551	0.000316563
2:29569767_G_A	2	29569767	A	G	0.111764	0.113804	0.000445328	0.000208056	0.0136761	0.0122881
2:29572680_T_C	2	29572680	C	T	0.881153	0.880149	0.948044	0.948241	0.924187	0.929823
2:29573090_C_T	2	29573090	T	C	0.88155	0.88074	0.999528	0.999777	0.90858	0.915141
2:29574320_G_C	2	29574320	C	G	0.881618	0.880804	0.999526	0.999768	0.908695	0.915148
2:29574604_A_G	2	29574604	G	A	0.881676	0.880905	0.999526	0.99977	0.908729	0.915143
2:29575451_G_T	2	29575451	T	G	0.88167	0.880915	0.999525	0.999778	0.908896	0.915088
2:29575716_G_T	2	29575716	T	G	0.881666	0.880897	0.999525	0.999778	0.9089	0.915091
2:29575998_C_T	2	29575998	T	C	0.881656	0.880841	0.999525	0.999778	0.908904	0.91509
2:29577698_C_T	2	29577698	T	C	0.881648	0.880866	0.999525	0.999779	0.908949	0.915092
2:29581762_C_T	2	29581762	T	C	0.204389	0.201279	0.0180434	0.0159687	0.0490263	0.0512641
2:29582398_T_C	2	29582398	C	T	0.0870571	0.0880218	0.000319289	3.42641e-05	0.010049	0.0107351
2:29615443_T_G	2	29615443	G	T	0.727548	0.733136	0.977219	0.979254	0.444687	0.431834
2:29652980_G_C	2	29652980	C	G	0.105888	0.111909	0.324341	0.325856	0.129556	0.143133
2:30545599_C_A	2	30545599	A	C	0.0882841	0.0916222	0.235412	0.241868	0.309339	0.308151
2:30912563_A_C	2	30912563	C	A	0.292108	0.297415	0.131251	0.137955	0.322762	0.309805
2:30961997_C_A	2	30961997	A	C	0.323566	0.32705	0.0240466	0.0244115	0.250491	0.28188
2:30982409_T_C	2	30982409	C	T	0.0510909	0.0542803	0.031499	0.0339698	0.0105722	0.00814678
2:30982472_C_A	2	30982472	A	C	0.0521793	0.0557085	0.119674	0.119622	0.0164118	0.0176685
2:31318416_A_C	2	31318416	C	A	0.0181454	0.0215491	0.0283595	0.0349804	0.135422	0.133648
2:31318838_G_A	2	31318838	A	G	0.0184143	0.0217893	0.0283614	0.0349797	0.13515	0.133359
2:31322590_G_A	2	31322590	A	G	0.0182507	0.0216993	0.0284203	0.0349986	0.135183	0.133385
2:31322911_G_A	2	31322911	A	G	0.0181595	0.0215776	0.0295277	0.0355164	0.135162	0.133412
2:31323530_G_A	2	31323530	A	G	0.018238	0.0217112	0.028389	0.0350205	0.135126	0.133438
2:31524174_C_T	2	31524174	T	C	0.54133	0.547025	0.831222	0.817759	0.334904	0.309965
2:31524755_C_A	2	31524755	A	C	0.530592	0.539845	0.827746	0.815456	0.239976	0.209883
2:31538823_T_G	2	31538823	G	T	0.600392	0.607689	0.896895	0.904302	0.279121	0.264557
2:31543124_A_G	2	31543124	G	A	0.148941	0.144633	0.0492827	0.0462731	0.359782	0.34635
2:31543788_A_C	2	31543788	C	A	0.148841	0.144506	0.0495493	0.046902	0.359309	0.345346
2:33147858_T_C	2	33147858	C	T	0.211799	0.221296	0.57462	0.575343	0.0996377	0.0970353
2:33322661_A_G	2	33322661	G	A	0.0126713	0.0105106	0	0	0.000732953	0.0013587
2:33801456_C_T	2	33801456	T	C	0.509276	0.501553	0.353373	0.344624	0.126548	0.125867
2:33802902_T_C	2	33802902	C	T	0.512929	0.505913	0.355901	0.346876	0.172678	0.181246
2:33958575_C_T	2	33958575	T	C	0.209354	0.199149	0.0122208	0.0051144	0.0478459	0.0368246
2:33961737_T_C	2	33961737	C	T	0.214331	0.20404	0.0121623	0.00464675	0.118912	0.103008
2:33963432_C_T	2	33963432	T	C	0.214028	0.20384	0.012093	0.00447165	0.111294	0.102813
2:33963954_G_A	2	33963954	A	G	0.214141	0.204013	0.0122026	0.00445554	0.164388	0.144329
2:34641310_G_T	2	34641310	T	G	0.358998	0.352338	0.575925	0.573565	0.618953	0.594632
2:34755032_A_G	2	34755032	G	A	0.784225	0.791886	0.39347	0.383993	0.857707	0.870664
2:34758305_C_A	2	34758305	A	C	0.766523	0.772933	0.581502	0.574324	0.612295	0.619994
2:34948430_C_T	2	34948430	T	C	0.529546	0.531777	0.574761	0.580068	0.174725	0.173971
2:36013950_T_C	2	36013950	C	T	0.0458944	0.0487643	0.000854379	0.00107031	0.0829697	0.0982256
2:36017418_T_C	2	36017418	C	T	0.0457703	0.0486009	0.000847987	0.00107578	0.00572655	0.00413179
2:36021802_A_C	2	36021802	C	A	0.0464873	0.04941	0.00457219	0.00471637	0.180686	0.184133
2:36022590_A_C	2	36022590	C	A	0.0465011	0.0494381	0.00456763	0.00471619	0.180817	0.184155
2:36029021_A_C	2	36029021	C	A	0.0461439	0.0490449	0.00426833	0.00462524	0.00576419	0.00407609
2:36029319_C_G	2	36029319	G	C	0.0465075	0.0494914	0.00453387	0.00471461	0.18091	0.183332
2:36030552_C_T	2	36030552	T	C	0.0460921	0.0489599	0.00426056	0.00462524	0.00576419	0.00407609
2:36033622_C_T	2	36033622	T	C	0.046283	0.0492994	0.00478007	0.00498554	0.181091	0.183583
2:36271196_C_T	2	36271196	T	C	0.0220862	0.0187561	0.000597795	0.000953406	0.00544531	0.00450954
2:36277018_C_T	2	36277018	T	C	0.0219544	0.0186529	0.000562778	0.000941392	0.00277489	0.00168884
2:36541342_C_A	2	36541342	A	C	0.0134595	0.0149422	0.000944602	0.000514481	0.0023679	0.000699738
2:36543828_G_C	2	36543828	C	G	0.0118248	0.013252	0.000265437	6.81859e-05	0.00259516	0.000365512
2:36553721_C_T	2	36553721	T	C	0.0133833	0.0149095	0.00103606	0.000527741	0.00327417	0.002015
2:36568991_C_G	2	36568991	G	C	0.0113358	0.0126104	6.86688e-05	2.13713e-05	0.000784084	0.000110068
2:37122774_G_A	2	37122774	A	G	0.0627493	0.0581372	0.495442	0.492237	0.033258	0.0276618
2:37288592_A_G	2	37288592	G	A	0.904471	0.901091	0.997483	0.998076	0.986956	0.987352
2:37425103_G_A	2	37425103	A	G	0.628932	0.622826	0.98246	0.981906	0.861664	0.837027
2:37428743_C_T	2	37428743	T	C	0.628615	0.622617	0.980649	0.981194	0.861793	0.834817
2:37435306_C_T	2	37435306	T	C	0.631169	0.625283	0.980469	0.980742	0.810993	0.793655
2:37444617_A_T	2	37444617	T	A	0.640888	0.635247	0.989974	0.989493	0.895302	0.877695
2:37477243_C_T	2	37477243	T	C	0.385369	0.377331	0.4263	0.419013	0.180197	0.200246
2:37555568_G_C	2	37555568	C	G	0.623409	0.617902	0.987781	0.987757	0.793475	0.761794
2:37567226_G_A	2	37567226	A	G	0.587929	0.584045	0.61493	0.6154	0.51571	0.50597
2:37864069_G_T	2	37864069	T	G	0.0848277	0.0889056	0.0897477	0.0949437	0.15489	0.148092
2:37871663_C_T	2	37871663	T	C	0.0849907	0.08896	0.0922586	0.0976782	0.0891924	0.0766014
2:37883698_G_A	2	37883698	A	G	0.023708	0.0252094	0.00207893	0.00286133	0.00333879	0.00300275
2:37916900_G_C	2	37916900	C	G	0.0284763	0.0304759	0.000898937	0.000226778	0.00142969	0.00544158
2:38616851_G_A	2	38616851	A	G	0.00987049	0.00773133	0.000301173	0.000229074	0.00283595	4.08428e-06
2:38948730_C_T	2	38948730	T	C	0.866686	0.871451	0.986608	0.985688	0.71486	0.726685
2:39090189_A_C	2	39090189	C	A	0.912829	0.916126	0.978902	0.982688	0.454784	0.45735
2:39092295_C_T	2	39092295	T	C	0.911457	0.914647	0.978818	0.982628	0.372239	0.365231
2:39405132_A_G	2	39405132	G	A	0.0122819	0.0128136	0.000801478	5.98799e-05	0.00033805	0.000411683
2:40390899_A_T	2	40390899	T	A	0.778472	0.78625	0.38882	0.389395	0.651097	0.646604
2:42215902_C_T	2	42215902	T	C	0.203701	0.199802	0.0146076	0.00942123	0.154461	0.174413
2:42218378_C_A	2	42218378	A	C	0.189325	0.184895	0.111206	0.114704	0.24307	0.220987
2:42218610_C_T	2	42218610	T	C	0.189268	0.184832	0.10338	0.105828	0.24282	0.220995
2:42218684_G_A	2	42218684	A	G	0.190516	0.18623	0.103895	0.105871	0.242578	0.222281
2:42370455_T_C	2	42370455	C	T	0.603563	0.610401	0.39832	0.395897	0.605699	0.621828
2:42722909_G_A	2	42722909	A	G	0.199232	0.195654	0.0244228	0.0268409	0.0296364	0.0256019
2:42744783_C_T	2	42744783	T	C	0.15546	0.151542	0.00342678	0.00351996	0.0164681	0.0167867
2:43288157_T_C	2	43288157	C	T	0.642341	0.649175	0.357447	0.359981	0.435344	0.45279
2:43418375_C_G	2	43418375	G	C	0.145649	0.15219	0.289995	0.28337	0.634596	0.662677
2:43540125_T_G	2	43540125	G	T	0.237273	0.244214	0.0471609	0.0441724	0.209761	0.173885
2:43576968_C_T	2	43576968	T	C	0.225558	0.232607	0.0468563	0.0443276	0.189377	0.1603
2:43577615_G_A	2	43577615	A	G	0.225882	0.232908	0.0468827	0.0443274	0.190649	0.167067
2:43627660_C_T	2	43627660	T	C	0.24226	0.249602	0.0536454	0.051042	0.227282	0.215993
2:43628055_C_T	2	43628055	T	C	0.244004	0.251257	0.0536728	0.0510675	0.236583	0.222818
2:43885528_T_C	2	43885528	C	T	0.0949491	0.0890398	0.000207125	0.000353232	0.0298295	0.0217391
2:44232074_G_C	2	44232074	C	G	0.423715	0.429249	0.0481665	0.0442814	0.16606	0.151551
2:44232411_T_C	2	44232411	C	T	0.426783	0.432488	0.0560651	0.0529016	0.195681	0.170573
2:44250869_G_A	2	44250869	A	G	0.357039	0.361309	0.0283341	0.0249966	0.0982273	0.0961032
2:44259278_G_C	2	44259278	C	G	0.20403	0.199302	0.444761	0.455158	0.192329	0.178102
2:44904160_T_A	2	44904160	A	T	0.651238	0.647465	0.249836	0.252287	0.611913	0.610378
2:44904164_T_A	2	44904164	A	T	0.65125	0.647508	0.250496	0.253338	0.611455	0.610123
2:44905392_A_G	2	44905392	G	A	0.657597	0.65367	0.217975	0.221776	0.632422	0.622047
2:45115052_G_A	2	45115052	A	G	0.43932	0.432928	0.296213	0.29384	0.788002	0.775889
2:45126146_T_C	2	45126146	C	T	0.285606	0.279856	0.0715572	0.0710402	0.413024	0.383294
2:45319031_A_G	2	45319031	G	A	0.904854	0.91198	0.9973	0.997499	0.990281	0.983408
2:45362606_T_C	2	45362606	C	T	0.916937	0.922409	0.998119	0.998425	0.994979	0.990163
2:47258130_A_T	2	47258130	T	A	0.0155472	0.0145798	0.0013879	0.000846054	0.0029091	0.00166576
2:47267240_A_T	2	47267240	T	A	0.395218	0.390709	0.68964	0.684047	0.729666	0.747686
2:47269491_C_T	2	47269491	T	C	0.280288	0.276583	0.639712	0.630104	0.597427	0.623029
2:47278666_G_C	2	47278666	C	G	0.015211	0.0142587	0.00149234	0.00107826	0.00281324	0.00158292
2:47492864_C_T	2	47492864	T	C	0.0168467	0.0152762	0.000285942	0.000339811	0.0040199	0.000150807
2:48586713_G_A	2	48586713	A	G	0.112889	0.104795	0.000530033	0.000611622	0.0155589	0.0154402
2:48619833_A_T	2	48619833	T	A	0.122151	0.114366	0.00480024	0.00466462	0.205916	0.21066
2:48623434_T_G	2	48623434	G	T	0.122139	0.114353	0.00488683	0.00473011	0.232273	0.236651
2:48627956_T_C	2	48627956	C	T	0.122054	0.114109	0.00496604	0.00490302	0.231678	0.236272
2:48628310_C_T	2	48628310	T	C	0.121915	0.113944	0.00452754	0.0044746	0.231963	0.236253
2:48652884_C_G	2	48652884	G	C	0.243305	0.236712	0.0110205	0.0106289	0.249633	0.251959
2:48655899_A_T	2	48655899	T	A	0.254144	0.246824	0.0732626	0.0754137	0.256953	0.256983
2:48690202_C_G	2	48690202	G	C	0.26318	0.255409	0.007379	0.00828237	0.205149	0.210786
2:48817475_C_G	2	48817475	G	C	0.0132975	0.0110791	0.000147897	0.000183335	0.0014993	0.00136278
2:49554983_A_C	2	49554983	C	A	0.445935	0.458037	0.412938	0.431996	0.616266	0.583134
2:49565575_C_T	2	49565575	T	C	0.153816	0.164206	0.510635	0.512778	0.323328	0.338283
2:49630067_G_T	2	49630067	T	G	0.190693	0.183662	0.149183	0.151835	0.0270846	0.0225404
2:49639682_T_G	2	49639682	G	T	0.203878	0.212555	0.0955964	0.100797	0.299559	0.293659
2:49641262_T_G	2	49641262	G	T	0.204067	0.212836	0.0961007	0.101597	0.299804	0.295423
2:49641644_G_C	2	49641644	C	G	0.203951	0.212704	0.096017	0.10159	0.288421	0.288487
2:49666482_C_T	2	49666482	T	C	0.0160156	0.0192018	0.00105738	0.00196733	0.0290767	0.0231631
2:49703312_T_C	2	49703312	C	T	0.0171169	0.020538	0.00102942	0.000508132	0.034799	0.0258329
2:49734559_C_T	2	49734559	T	C	0.0183159	0.016166	0.000545162	0.000491536	0.0031307	0.00186685
2:49749410_T_A	2	49749410	A	T	0.261535	0.272999	0.230937	0.236432	0.217169	0.23368
2:50398486_T_G	2	50398486	G	T	0.0580935	0.0562236	0.000561829	0.0012047	0.0548911	0.0446617
2:50439094_G_A	2	50439094	A	G	0.0828551	0.0913187	0.0437715	0.040145	0.210635	0.219252
2:50439540_T_C	2	50439540	C	T	0.0829358	0.0914202	0.0437553	0.0402204	0.211126	0.220679
2:50439798_G_A	2	50439798	A	G	0.082862	0.0913524	0.0435707	0.0401344	0.21113	0.220706
2:50453274_T_A	2	50453274	A	T	0.184887	0.196729	0.393559	0.405306	0.124255	0.0927321
2:50472022_A_C	2	50472022	C	A	0.0345672	0.0324605	1.76089e-05	6.32325e-05	0.00531608	0.0115816
2:50476537_A_G	2	50476537	G	A	0.0715723	0.0698012	0.00120263	0.00174075	0.136442	0.121569
2:50479685_C_T	2	50479685	T	C	0.0715381	0.0697757	0.00120258	0.00174093	0.136439	0.121572
2:50491989_C_T	2	50491989	T	C	0.0714904	0.0697534	0.000954146	0.00168547	0.0799493	0.0775004
2:50571831_A_G	2	50571831	G	A	0.0363319	0.034395	5.29246e-05	6.36287e-06	0.00304853	0.00862365
2:53710156_A_C	2	53710156	C	A	0.00425652	0.00557029	7.8814e-05	0.000184564	0.0396981	0.0419783
2:53711378_G_T	2	53711378	T	G	0.00426087	0.00557203	8.29575e-05	0.000184388	0.0472489	0.0533152
2:53717611_A_G	2	53717611	G	A	0.00465088	0.00604059	0.000292462	0.000357663	0.0448503	0.0336128
2:53718566_G_A	2	53718566	A	G	0.00468364	0.00608264	0.000557278	0.000628062	0.0442883	0.0348859
2:53753266_A_G	2	53753266	G	A	0.0562657	0.052918	0.00100323	0.00300849	0.20511	0.207549
2:53983962_G_T	2	53983962	T	G	0.0134065	0.0110491	7.79939e-05	1.51943e-05	0.00150781	0.000362775
2:54030395_C_G	2	54030395	G	C	0.016455	0.0141924	0.000266488	5.28191e-05	0.00226634	0.000376355
2:57235105_G_T	2	57235105	T	G	0.0356324	0.0372904	0.00144773	0.00175188	0.00588352	0.00266442
2:59291178_G_A	2	59291178	A	G	0.694449	0.686832	0.787045	0.777514	0.928643	0.907732
2:59313101_C_A	2	59313101	A	C	0.357788	0.345934	0.353643	0.348631	0.669423	0.651679
2:59320454_C_G	2	59320454	G	C	0.359958	0.348173	0.352714	0.347878	0.694097	0.674469
2:59337008_C_A	2	59337008	A	C	0.360722	0.348358	0.349213	0.344755	0.671165	0.650815
2:59451274_A_G	2	59451274	G	A	0.387526	0.377754	0.277808	0.27033	0.422798	0.413194
2:59465518_C_A	2	59465518	A	C	0.404211	0.394081	0.278952	0.267131	0.341333	0.353406
2:59586969_G_T	2	59586969	T	G	0.439421	0.436911	0.500544	0.511286	0.22783	0.232129
2:60825411_A_G	2	60825411	G	A	0.627231	0.636472	0.835735	0.83579	0.556349	0.544942
2:60826791_A_G	2	60826791	G	A	0.627655	0.636999	0.83579	0.835807	0.556795	0.545094
2:60826802_A_C	2	60826802	C	A	0.627945	0.637179	0.835572	0.835762	0.523346	0.516143
2:60877171_T_A	2	60877171	A	T	0.412743	0.421367	0.780128	0.781965	0.647578	0.637233
2:60878203_T_A	2	60878203	A	T	0.414337	0.42277	0.780432	0.782326	0.652517	0.641526
2:65804197_C_G	2	65804197	G	C	0.148117	0.155634	0.147718	0.146179	0.0730388	0.0773634
2:65935157_C_T	2	65935157	T	C	0.110323	0.113704	0.221933	0.234145	0.199888	0.201194
2:66765578_A_G	2	66765578	G	A	0.553628	0.547426	0.339467	0.336907	0.207935	0.235093
2:67017450_C_T	2	67017450	T	C	0.138681	0.13289	0.133223	0.124311	0.352302	0.316773
2:67224057_T_C	2	67224057	C	T	0.153425	0.160823	0.373544	0.375741	0.110501	0.122465
2:67464147_A_C	2	67464147	C	A	0.17954	0.173194	0.0729831	0.0814447	0.167569	0.1609
2:67495579_A_G	2	67495579	G	A	0.365707	0.365083	0.198082	0.199771	0.584803	0.612711
2:67496211_G_A	2	67496211	A	G	0.365743	0.365104	0.198802	0.200601	0.584584	0.6146
2:67496436_G_A	2	67496436	A	G	0.369751	0.368593	0.198115	0.200283	0.584517	0.612772
2:67496992_A_G	2	67496992	G	A	0.365604	0.365057	0.19845	0.19989	0.573837	0.616782
2:67503651_A_G	2	67503651	G	A	0.367817	0.367106	0.193667	0.193723	0.597994	0.633441
2:67537861_C_T	2	67537861	T	C	0.0256923	0.0226295	0.00029723	0.000392975	0.00167046	0.0043125
2:67639222_A_G	2	67639222	G	A	0.079918	0.0757984	0.00122027	0.000721826	0.0377131	0.043282
2:67688271_C_A	2	67688271	A	C	0.229462	0.227865	0.055493	0.0695966	0.347828	0.354458
2:67727152_T_C	2	67727152	C	T	0.75183	0.747242	0.543547	0.56391	0.640631	0.647095
2:67727734_T_G	2	67727734	G	T	0.749465	0.744369	0.543881	0.564442	0.610411	0.623002
2:68001206_A_T	2	68001206	T	A	0.855201	0.850223	0.769391	0.765596	0.949943	0.936195
2:68168140_T_A	2	68168140	A	T	0.0580411	0.0553371	0.0036713	0.00308762	0.00804765	0.0126875
2:68326395_G_A	2	68326395	A	G	0.0288909	0.0267756	0.00126579	0.00141137	0.00324859	0.00147013
2:71141110_T_C	2	71141110	C	T	0.0310055	0.0287453	0.0299415	0.0314677	0.00208383	0.0014076
2:71895419_C_A	2	71895419	A	C	0.00778586	0.00703105	0.00110773	0.000488537	0.00405617	0.00314137
2:72735313_A_C	2	72735313	C	A	0.651545	0.648963	0.966302	0.969246	0.613316	0.620844
2:74882161_C_T	2	74882161	T	C	0.0397395	0.0421472	0.000765457	0.000808769	0.00239465	0.00114401
2:74896926_C_G	2	74896926	G	C	0.0401957	0.0426	0.000765777	0.000806834	0.00213043	0.00114675
2:75387707_G_A	2	75387707	A	G	0.414393	0.40962	0.361274	0.35991	0.104822	0.116527
2:75388859_G_T	2	75388859	T	G	0.415786	0.411278	0.362344	0.360973	0.108468	0.118819
2:75389604_T_C	2	75389604	C	T	0.0966993	0.100246	0.00633203	0.00387052	0.196971	0.19678
2:75391220_G_T	2	75391220	T	G	0.0952923	0.0988068	0.00587905	0.00375112	0.0824235	0.0708147
2:75392979_C_T	2	75392979	T	C	0.0817149	0.0861969	0.00543028	0.00292411	0.189912	0.175952
2:75411662_C_A	2	75411662	A	C	0.0861872	0.0814638	0.0279725	0.0282429	0.22211	0.245817
2:75419714_C_T	2	75419714	T	C	0.170526	0.163967	0.336706	0.328792	0.657079	0.636216
2:75419913_C_G	2	75419913	G	C	0.168771	0.1629	0.336636	0.328789	0.656847	0.636175
2:75420687_G_A	2	75420687	A	G	0.168711	0.162784	0.336562	0.328784	0.644068	0.626124
2:75422405_T_C	2	75422405	C	T	0.171351	0.165161	0.33937	0.332338	0.766275	0.75304
2:75422441_A_C	2	75422441	C	A	0.17127	0.16514	0.339369	0.332337	0.766276	0.753031
2:75518372_T_C	2	75518372	C	T	0.221344	0.23259	0.198485	0.207271	0.0231294	0.0304263
2:75539304_G_T	2	75539304	T	G	0.0181795	0.01591	0.0040887	0.00118765	0.0039659	0.00583289
2:75572864_T_G	2	75572864	G	T	0.0229372	0.0206807	0.00475853	0.0022678	0.00544247	0.00850002
2:75738568_T_C	2	75738568	C	T	0.0399395	0.0352858	0.00734036	0.00486725	0.00450355	0.00280163
2:75750667_A_G	2	75750667	G	A	0.191532	0.197666	0.291562	0.293209	0.431599	0.429012
2:75756958_G_T	2	75756958	T	G	0.191314	0.197473	0.286836	0.287599	0.316734	0.348166
2:75758648_A_C	2	75758648	C	A	0.191808	0.197931	0.300497	0.303619	0.570618	0.578508
2:75758730_A_G	2	75758730	G	A	0.19139	0.197529	0.300246	0.303506	0.286667	0.312084
2:75759038_C_T	2	75759038	T	C	0.192172	0.198332	0.300776	0.303842	0.575465	0.579425
2:75760387_A_G	2	75760387	G	A	0.19274	0.198689	0.302392	0.304939	0.381053	0.398533
2:75760602_A_G	2	75760602	G	A	0.330778	0.341181	0.383932	0.38352	0.789232	0.766973
2:75761185_A_G	2	75761185	G	A	0.192117	0.198306	0.30175	0.303771	0.513365	0.517272
2:75762367_T_C	2	75762367	C	T	0.330699	0.341093	0.384175	0.383559	0.751831	0.73727
2:75762527_C_A	2	75762527	A	C	0.192088	0.198271	0.301949	0.30378	0.476486	0.488449
2:75763030_A_G	2	75763030	G	A	0.33073	0.341117	0.384235	0.383679	0.788932	0.766396
2:75764175_C_T	2	75764175	T	C	0.191848	0.197888	0.301136	0.303552	0.291443	0.313893
2:75809729_T_C	2	75809729	C	T	0.180922	0.171356	0.0838895	0.0811954	0.0542393	0.0617065
2:75810778_T_C	2	75810778	C	T	0.180937	0.171266	0.0842017	0.0812866	0.174923	0.168997
2:75811173_A_G	2	75811173	G	A	0.180984	0.171305	0.0841985	0.081286	0.174927	0.168999
2:75812345_C_T	2	75812345	T	C	0.180648	0.170979	0.0839428	0.0811821	0.12947	0.139872
2:75844679_T_C	2	75844679	C	T	0.228959	0.223843	0.122828	0.122024	0.080921	0.0543219
2:75845448_T_C	2	75845448	C	T	0.231496	0.226853	0.124426	0.12387	0.0928101	0.0728234
2:75845809_A_C	2	75845809	C	A	0.231318	0.226571	0.124415	0.123838	0.0817142	0.0546006
2:76132925_T_C	2	76132925	C	T	0.501155	0.494683	0.247702	0.238369	0.275129	0.283592
2:78458529_A_G	2	78458529	G	A	0.131758	0.138428	0.11831	0.114252	0.633358	0.621599
2:78459066_C_T	2	78459066	T	C	0.131967	0.13856	0.115877	0.111548	0.631152	0.619321
2:78470532_T_C	2	78470532	C	T	0.047079	0.0494308	0.00241167	0.00147969	0.00433168	0.00535189
2:78481166_C_T	2	78481166	T	C	0.132126	0.138906	0.0828178	0.0822744	0.606187	0.599337
2:78504149_T_C	2	78504149	C	T	0.661433	0.651767	0.657129	0.652395	0.176313	0.194219
2:78504770_A_G	2	78504770	G	A	0.157382	0.165579	0.11822	0.113628	0.704969	0.687499
2:78506264_A_G	2	78506264	G	A	0.157339	0.165516	0.118221	0.11363	0.705482	0.687973
2:78517466_T_C	2	78517466	C	T	0.019118	0.021278	0.000582551	0.000431123	0.00267898	0.0014674
2:78654537_T_C	2	78654537	C	T	0.693827	0.68356	0.665286	0.663372	0.31811	0.310202
2:78655185_A_T	2	78655185	T	A	0.685547	0.674503	0.619797	0.619058	0.192781	0.186621
2:78655712_G_A	2	78655712	A	G	0.692657	0.682483	0.619763	0.618507	0.192781	0.186596
2:78656534_T_C	2	78656534	C	T	0.68642	0.675116	0.629682	0.627773	0.192782	0.186596
2:78657319_T_C	2	78657319	C	T	0.686383	0.675123	0.629682	0.627772	0.192782	0.186598
2:78657380_A_T	2	78657380	T	A	0.686412	0.675124	0.629682	0.627772	0.192782	0.186598
2:78658528_T_C	2	78658528	C	T	0.68998	0.678604	0.666642	0.663644	0.33903	0.32204
2:78663119_T_C	2	78663119	C	T	0.6856	0.674389	0.633787	0.631103	0.182724	0.17117
2:79015775_C_T	2	79015775	T	C	0.145196	0.14845	0.0548154	0.0577657	0.136361	0.139285
2:80166072_C_A	2	80166072	A	C	0.0168608	0.0181957	0.00109209	0.000438289	0.00147303	0.00420651
2:80227687_C_T	2	80227687	T	C	0.147536	0.157104	0.0714193	0.069299	0.229685	0.21461
2:80228490_T_C	2	80228490	C	T	0.147483	0.156881	0.0375004	0.0334898	0.113057	0.116509
2:81997945_C_A	2	81997945	A	C	0.0212428	0.0190389	0.00981668	0.00768651	0.302122	0.293426
2:82212540_C_T	2	82212540	T	C	0.144151	0.135716	0.00109011	0.00106941	0.0296619	0.0258573
2:82216061_C_T	2	82216061	T	C	0.144187	0.135821	0.00109218	0.00106977	0.0296619	0.025856
2:82216760_T_G	2	82216760	G	T	0.144197	0.135828	0.0010927	0.00106977	0.0296605	0.0258587
2:82217592_T_G	2	82217592	G	T	0.144235	0.135869	0.00109301	0.00106995	0.0296591	0.0258614
2:82225259_C_T	2	82225259	T	C	0.144209	0.135772	0.00109653	0.0010703	0.0296371	0.0258913
2:82228708_G_A	2	82228708	A	G	0.14417	0.135722	0.0011046	0.00107277	0.0296683	0.0260951
2:82236835_A_G	2	82236835	G	A	0.144126	0.135659	0.00126057	0.00122114	0.0296818	0.0266631
2:82240270_G_T	2	82240270	T	G	0.144158	0.135747	0.00126109	0.00122538	0.0296896	0.0266631
2:82242899_T_C	2	82242899	C	T	0.144211	0.135792	0.00124547	0.00121567	0.0297479	0.0268383
2:82243449_T_G	2	82243449	G	T	0.144202	0.135759	0.00138693	0.00121656	0.0298872	0.0269063
2:82247327_A_T	2	82247327	T	A	0.144037	0.135581	0.0011996	0.00117311	0.0300571	0.0273831
2:82247717_A_G	2	82247717	G	A	0.14386	0.135407	0.00131103	0.00117187	0.0303028	0.0278763
2:85069581_C_T	2	85069581	T	C	0.0367933	0.0327833	0.00156115	0.00137656	0.00430756	0.00470517
2:85709069_A_G	2	85709069	G	A	0.163268	0.168233	0.0704996	0.0715542	0.157802	0.138921
2:85713565_G_A	2	85713565	A	G	0.163545	0.168682	0.0708245	0.0719786	0.162478	0.145956
2:88679638_C_T	2	88679638	T	C	0.0143876	0.0165369	0.00064872	0.00019236	0.0175575	0.0219386
2:88682320_C_T	2	88682320	T	C	0.0143765	0.0165267	0.00067979	0.000205062	0.0202814	0.0222231
2:88682900_G_A	2	88682900	A	G	0.0143727	0.0165184	0.000647889	0.000191816	0.0175509	0.0219291
2:88688845_C_T	2	88688845	T	C	0.0143655	0.0165232	0.000628426	0.000180685	0.00334943	0.000747277
2:88689679_G_A	2	88689679	A	G	0.0143954	0.0165149	0.000656283	0.000209487	0.0180691	0.0231019
2:88692420_C_T	2	88692420	T	C	0.0143838	0.0165101	0.000633286	0.000178923	0.0180746	0.0229635
2:88696620_G_A	2	88696620	A	G	0.0143791	0.016506	0.000619823	0.000181216	0.0186917	0.0229622
2:88697430_T_C	2	88697430	C	T	0.0143652	0.0165058	0.000608537	0.000164618	0.00911362	0.0144402
2:96546462_T_C	2	96546462	C	T	0.0263354	0.0262196	0.00132861	0.000866482	0.00480897	0.00242119
2:97600078_G_A	2	97600078	A	G	0.0879929	0.0992959	0.00127211	0.00136561	0.0359005	0.0391358
2:97604455_C_T	2	97604455	T	C	0.0907902	0.101469	0.109593	0.114297	0.508633	0.511089
2:97604518_A_T	2	97604518	T	A	0.0907074	0.101385	0.0794705	0.0815718	0.506698	0.507799
2:97605597_C_G	2	97605597	G	C	0.0903633	0.101096	0.0781372	0.0808695	0.1702	0.167036
2:97607544_G_A	2	97607544	A	G	0.0910959	0.101965	0.0790571	0.0814656	0.422744	0.422797
2:97621647_G_C	2	97621647	C	G	0.0903925	0.100982	0.0799919	0.0821507	0.35765	0.351345
2:97657813_A_G	2	97657813	G	A	0.0883439	0.0993779	0.000701228	0.000781363	0.034597	0.0372989
2:97680369_G_A	2	97680369	A	G	0.0562539	0.0639324	0.000315778	0.000276592	0.0103246	0.00940493
2:97695036_C_A	2	97695036	A	C	0.0879989	0.0988619	0.00043778	0.000480225	0.0342202	0.0359237
2:97812713_G_A	2	97812713	A	G	0.763781	0.75045	0.31926	0.310517	0.244116	0.262758
2:97863525_G_T	2	97863525	T	G	0.769339	0.756199	0.444497	0.442861	0.417525	0.455693
2:97871314_G_A	2	97871314	A	G	0.765025	0.752218	0.314203	0.305258	0.275161	0.301716
2:97871906_G_A	2	97871906	A	G	0.0882955	0.0991366	0.000374081	0.000486055	0.0341137	0.0369225
2:97888047_G_A	2	97888047	A	G	0.0874228	0.0984188	0.000213963	0.000353232	0.034902	0.0372837
2:98024633_G_A	2	98024633	A	G	0.0859651	0.0964937	0.000305724	0.000385739	0.0257784	0.032856
2:100633044_C_T	2	100633044	T	C	0.152189	0.152735	0.00777957	0.00563428	0.63884	0.6188
2:100758869_A_G	2	100758869	G	A	0.0519152	0.0464126	0.00257505	0.00150449	0.00556605	0.0109076
2:101118604_T_C	2	101118604	C	T	0.0744911	0.0713228	0.340571	0.353874	0.0175398	0.0271004
2:101226929_C_G	2	101226929	G	C	0.0103653	0.013533	0.000790309	0.000454097	0.0426521	0.0439212
2:101228864_G_T	2	101228864	T	G	0.0102923	0.01337	0.000785746	0.000457269	0.0428524	0.043893
2:102260731_G_A	2	102260731	A	G	0.142454	0.146106	0.378436	0.353551	0.0214176	0.0306209
2:102267385_C_A	2	102267385	A	C	0.156548	0.161192	0.317856	0.303822	0.0662039	0.0658844
2:102500976_C_T	2	102500976	T	C	0.0262994	0.0231829	0.00241616	0.0013457	0.000788343	0.0025177
2:102717743_G_A	2	102717743	A	G	0.0468161	0.0467698	0.000761407	0.00143855	0.00522301	0.0112989
2:103237642_T_C	2	103237642	C	T	0.164274	0.155481	0.00748276	0.00630893	0.0228679	0.0313601
2:103534130_G_A	2	103534130	A	G	0.202547	0.191845	0.187414	0.186699	0.180152	0.165909
2:104890214_A_C	2	104890214	C	A	0.0332055	0.0369692	0.000224743	0.000477749	0.00466837	0.00623507
2:107179667_A_G	2	107179667	G	A	0.499679	0.508457	0.404894	0.414237	0.392038	0.399444
2:107180865_A_G	2	107180865	G	A	0.502154	0.51133	0.403732	0.413892	0.392674	0.399659
2:107316123_C_A	2	107316123	A	C	0.0628425	0.0589654	0.0324862	0.0298177	0.084614	0.0878832
2:107316201_T_C	2	107316201	C	T	0.0628475	0.0589752	0.0325118	0.029819	0.0874038	0.0906609
2:107317078_G_T	2	107317078	T	G	0.0628372	0.0589473	0.03248	0.0298225	0.0846127	0.0878655
2:107317350_T_C	2	107317350	C	T	0.0628462	0.0589713	0.0325033	0.0298262	0.0873978	0.090644
2:107318009_A_G	2	107318009	G	A	0.0628292	0.0589668	0.0324734	0.0298291	0.0847459	0.0878573
2:107318106_A_G	2	107318106	G	A	0.0628374	0.0589487	0.0324724	0.0298294	0.0846727	0.0878533
2:107319073_C_T	2	107319073	T	C	0.0629066	0.0590202	0.0421413	0.0384678	0.0847437	0.0879252
2:107319273_T_A	2	107319273	A	T	0.0628769	0.058988	0.032464	0.0298368	0.0846627	0.0878288
2:107319349_G_A	2	107319349	A	G	0.062877	0.0589882	0.0324633	0.0298369	0.0846667	0.0878237
2:107320058_G_C	2	107320058	C	G	0.0628779	0.0589871	0.0324579	0.0298423	0.0846655	0.0878138
2:107320319_T_C	2	107320319	C	T	0.062878	0.0589581	0.0324269	0.0298752	0.0846387	0.087735
2:107321156_G_C	2	107321156	C	G	0.0629098	0.058999	0.0323265	0.0299814	0.0845576	0.0874945
2:107321779_A_T	2	107321779	T	A	0.0628797	0.0589804	0.032318	0.0299882	0.0845505	0.0874796
2:107321822_G_A	2	107321822	A	G	0.0628807	0.0590068	0.0323179	0.0299884	0.0845511	0.0874769
2:107784528_C_T	2	107784528	T	C	0.37715	0.378174	0.206321	0.204524	0.820386	0.807944
2:107784665_T_C	2	107784665	C	T	0.377123	0.378182	0.206332	0.204534	0.820378	0.807951
2:108954557_C_T	2	108954557	T	C	0.0162984	0.013973	0.0120469	0.0144551	0.00393256	0.00349593
2:109625873_C_G	2	109625873	G	C	0.402927	0.411855	0.956366	0.953108	0.843934	0.853325
2:109638248_A_G	2	109638248	G	A	0.572586	0.564332	0.838172	0.835609	0.450771	0.452841
2:109757719_C_T	2	109757719	T	C	0.525247	0.515027	0.0747765	0.0709156	0.197166	0.215823
2:109764801_G_A	2	109764801	A	G	0.537662	0.527843	0.0896231	0.0845511	0.158228	0.17144
2:109765475_C_A	2	109765475	A	C	0.538157	0.528459	0.0899069	0.0846477	0.187281	0.205904
2:109766676_G_A	2	109766676	A	G	0.537077	0.527012	0.089235	0.0843774	0.0772156	0.0875175
2:109769235_C_T	2	109769235	T	C	0.537569	0.527987	0.0594074	0.0611903	0.186586	0.205336
2:111601478_G_A	2	111601478	A	G	0.3548	0.364643	0.399916	0.382301	0.324087	0.339552
2:111680155_T_C	2	111680155	C	T	0.404751	0.393983	0.295462	0.300417	0.0956273	0.0806115
2:111694797_G_C	2	111694797	C	G	0.337277	0.329014	0.23046	0.235076	0.0909162	0.0811481
2:111701980_A_G	2	111701980	G	A	0.356039	0.348385	0.234908	0.237818	0.0957109	0.0906209
2:111702545_G_A	2	111702545	A	G	0.355984	0.348385	0.230048	0.234292	0.0913338	0.0850937
2:111702774_T_C	2	111702774	C	T	0.182378	0.190187	0.351477	0.34098	0.144686	0.128323
2:111703332_A_G	2	111703332	G	A	0.181927	0.18965	0.351743	0.341189	0.144811	0.128912
2:111735129_T_G	2	111735129	G	T	0.197586	0.208589	0.374324	0.381117	0.4285	0.410802
2:111736823_A_G	2	111736823	G	A	0.198957	0.209258	0.373492	0.380751	0.424687	0.406374
2:111737275_G_A	2	111737275	A	G	0.198986	0.209313	0.373311	0.38064	0.424717	0.406513
2:111744066_G_A	2	111744066	A	G	0.234259	0.231575	0.00538737	0.00461534	0.0476662	0.0530209
2:111782834_G_A	2	111782834	A	G	0.158965	0.168747	0.199288	0.210491	0.112198	0.0914756
2:111783592_T_C	2	111783592	C	T	0.158912	0.168689	0.199415	0.210498	0.115751	0.0931644
2:111784320_G_A	2	111784320	A	G	0.158942	0.168717	0.19926	0.210107	0.116863	0.0958166
2:111787853_C_A	2	111787853	A	C	0.149914	0.159504	0.19875	0.209728	0.0447678	0.028924
2:111811665_C_T	2	111811665	T	C	0.260024	0.272361	0.502998	0.490003	0.194947	0.230397
2:111818658_A_C	2	111818658	C	A	0.252134	0.264167	0.46946	0.460783	0.202533	0.247083
2:111819175_G_T	2	111819175	T	G	0.231192	0.243255	0.469025	0.459831	0.109641	0.129534
2:111832065_T_A	2	111832065	A	T	0.292964	0.305246	0.460773	0.453086	0.204552	0.218613
2:111931064_T_C	2	111931064	C	T	0.181472	0.186644	0.234675	0.231545	0.0973011	0.10462
2:111931421_T_C	2	111931421	C	T	0.182441	0.187351	0.234776	0.231544	0.0973011	0.10462
2:111939092_A_C	2	111939092	C	A	0.189587	0.195104	0.222869	0.225808	0.095816	0.102753
2:111953254_A_G	2	111953254	G	A	0.189219	0.194503	0.238197	0.236467	0.0867343	0.0835796
2:112331189_T_C	2	112331189	C	T	0.00674584	0.00858699	0.00434827	0.00494012	0.00153839	0.00108287
2:112651195_G_A	2	112651195	A	G	0.0562478	0.0511623	0.118927	0.123558	0.0100512	0.0114022
2:112930519_G_A	2	112930519	A	G	0.509345	0.500171	0.803059	0.802864	0.685948	0.677028
2:112949878_A_G	2	112949878	G	A	0.60311	0.596575	0.796954	0.793301	0.864011	0.864632
2:112950374_A_G	2	112950374	G	A	0.603231	0.596627	0.797002	0.793149	0.870406	0.860714
2:113108705_G_A	2	113108705	A	G	0.00616387	0.00779574	0.000193878	4.59495e-06	0.00117543	3.80439e-05
2:113225155_A_G	2	113225155	G	A	0.500783	0.520133	0.140574	0.143176	0.432888	0.420125
2:113286388_G_C	2	113286388	C	G	0.00693873	0.00855437	0.00039562	3.81502e-05	0.00262412	0.000457895
2:113493816_T_C	2	113493816	C	T	0.00658712	0.00883322	0.000145822	0.000548923	0.000880688	0.00138316
2:113496453_G_A	2	113496453	A	G	0.00915533	0.0117066	0.000395417	0.000722901	0.000970888	0.00140082
2:113715238_C_T	2	113715238	T	C	0.0521715	0.0476276	0.00122339	0.000516602	0.00355114	0.00303669
2:113973964_T_C	2	113973964	C	T	0.464965	0.483435	0.649348	0.659313	0.217281	0.221811
2:113978650_C_T	2	113978650	T	C	0.365207	0.351113	0.33263	0.325614	0.297581	0.313252
2:113978940_C_G	2	113978940	G	C	0.367422	0.353467	0.332637	0.325622	0.298795	0.313256
2:113981022_G_A	2	113981022	A	G	0.365191	0.351093	0.332603	0.325505	0.297489	0.313255
2:113981137_T_C	2	113981137	C	T	0.365487	0.35136	0.33329	0.325522	0.364097	0.409782
2:113982584_T_C	2	113982584	C	T	0.365576	0.351467	0.333279	0.3256	0.364049	0.409689
2:113983367_G_A	2	113983367	A	G	0.0622907	0.0559929	0.0179716	0.0172697	0.0127152	0.00864268
2:113984303_T_C	2	113984303	C	T	0.365607	0.351481	0.33337	0.325605	0.363915	0.409615
2:113985170_C_T	2	113985170	T	C	0.367986	0.354006	0.333226	0.325301	0.362805	0.403297
2:113988492_G_A	2	113988492	A	G	0.365547	0.351407	0.332836	0.324791	0.361874	0.403073
2:113989267_T_C	2	113989267	C	T	0.365509	0.351369	0.332695	0.324631	0.361803	0.40292
2:113989327_T_C	2	113989327	C	T	0.36551	0.351388	0.332663	0.324576	0.361782	0.402915
2:113990261_G_A	2	113990261	A	G	0.365071	0.350928	0.330929	0.323392	0.290598	0.305326
2:113990393_C_A	2	113990393	A	C	0.365234	0.351111	0.330862	0.323284	0.290564	0.305285
2:113994417_G_T	2	113994417	T	G	0.492691	0.508321	0.648674	0.661035	0.273238	0.313943
2:113996888_A_G	2	113996888	G	A	0.286919	0.2754	0.407872	0.391028	0.323034	0.336496
2:113999736_G_T	2	113999736	T	G	0.23719	0.229239	0.170479	0.162796	0.290379	0.297774
2:114002779_A_T	2	114002779	T	A	0.275084	0.26409	0.282847	0.270544	0.331835	0.33996
2:114003479_A_G	2	114003479	G	A	0.282608	0.272098	0.284132	0.27146	0.332867	0.339912
2:114003904_G_A	2	114003904	A	G	0.2827	0.272209	0.280508	0.267252	0.332835	0.339937
2:114005333_T_C	2	114005333	C	T	0.280656	0.270314	0.280429	0.267133	0.332957	0.339937
2:114007521_T_C	2	114007521	C	T	0.241266	0.23386	0.156434	0.149762	0.292646	0.298154
2:115967527_G_A	2	115967527	A	G	0.0310093	0.0326457	0.00172172	0.00145487	0.00334943	0.000427999
2:118043967_T_C	2	118043967	C	T	0.943245	0.945572	0.983344	0.982031	0.760395	0.726351
2:118051890_A_G	2	118051890	G	A	0.942822	0.945016	0.983006	0.981733	0.691388	0.683194
2:118054680_T_C	2	118054680	C	T	0.943373	0.945672	0.98334	0.98199	0.800407	0.776947
2:118060402_T_C	2	118060402	C	T	0.943609	0.945937	0.983232	0.981953	0.843305	0.814608
2:120674336_A_T	2	120674336	T	A	0.015019	0.0182612	0.000577692	3.33801e-05	0.00142543	0.0001019
2:121089570_T_A	2	121089570	A	T	0.375284	0.387399	0.262183	0.264827	0.430243	0.41825
2:121141060_C_T	2	121141060	T	C	0.215979	0.206648	0.0864535	0.0796372	0.0620746	0.0681911
2:125459031_A_G	2	125459031	G	A	0.252596	0.247545	0.0104108	0.00915446	0.330239	0.325802
2:125461938_G_T	2	125461938	T	G	0.140684	0.135586	0.00349728	0.00409427	0.0840256	0.0866924
2:126053105_C_T	2	126053105	T	C	0.0136356	0.0161484	0.000824376	0.000690925	0.00167541	0.00060325
2:126258859_G_A	2	126258859	A	G	0.0155013	0.0181674	8.29559e-05	0.000112683	0.00104618	0.00010192
2:126473940_A_T	2	126473940	T	A	0.025072	0.0281902	0.00133358	0.00024533	0.000713782	0.00381658
2:127421391_C_G	2	127421391	G	C	0.429553	0.436806	0.563344	0.554258	0.729767	0.737653
2:127425021_A_C	2	127425021	C	A	0.396055	0.386375	0.0862037	0.0809185	0.176662	0.160017
2:127426697_C_T	2	127426697	T	C	0.395428	0.385848	0.084114	0.0772742	0.120069	0.107927
2:129124919_G_A	2	129124919	A	G	0.035324	0.0380343	0.000207125	0.000176616	0.00426136	0.0013587
2:129405134_G_A	2	129405134	A	G	0.0268712	0.0246941	0.00127108	0.00124217	0.00338639	0.00140491
2:133262852_T_C	2	133262852	C	T	0.106062	0.108305	0.00676615	0.00561144	0.0148597	0.0181371
2:133833835_C_A	2	133833835	A	C	0.18451	0.176872	0.225227	0.236305	0.0313523	0.0361602
2:134633751_C_A	2	134633751	A	C	0.198803	0.196279	0.120224	0.119829	0.087637	0.0974302
2:134644219_T_G	2	134644219	G	T	0.194153	0.190873
2:134846988_C_T	2	134846988	T	C	0.162281	0.163298	0.131341	0.129687	0.310693	0.294617
2:134850164_C_A	2	134850164	A	C	0.162379	0.163424	0.130443	0.12891	0.309285	0.287569
2:134851277_C_T	2	134851277	T	C	0.162425	0.1635	0.13037	0.128891	0.309208	0.287444
2:134851875_A_T	2	134851875	T	A	0.162331	0.163447	0.130326	0.128755	0.309087	0.28712
2:135281233_G_C	2	135281233	C	G	0.17804	0.180345	0.565287	0.566473	0.250392	0.246748
2:138059384_C_G	2	138059384	G	C	0.282486	0.284419	0.3819	0.379029	0.301784	0.301819
2:138060513_G_A	2	138060513	A	G	0.280558	0.282879	0.367898	0.368717	0.288889	0.286018
2:139060160_A_G	2	139060160	G	A	0.21701	0.227881	0.157706	0.139803	0.0702217	0.0556045
2:139316161_G_T	2	139316161	T	G	0.368028	0.359575	0.0371117	0.032833	0.0435025	0.039181
2:140737439_G_A	2	140737439	A	G	0.849093	0.847131	0.979566	0.983014	0.726268	0.720588
2:140746307_C_T	2	140746307	T	C	0.84694	0.842047	0.979533	0.982996	0.726349	0.720336
2:140747044_G_T	2	140747044	T	G	0.846945	0.842057	0.979465	0.982997	0.726326	0.720325
2:141714746_G_A	2	141714746	A	G	0.0831999	0.0797317	0.0726457	0.0709637	0.00688853	0.010303
2:143756560_G_A	2	143756560	A	G	0.146098	0.148827	0.263687	0.266199	0.335842	0.304276
2:144646075_T_G	2	144646075	G	T	0.0846006	0.080011	0.0457821	0.048765	0.0139945	0.00963047
2:145305198_G_A	2	145305198	A	G	0.115502	0.120744	0.178364	0.18438	0.0236388	0.0172745
2:145756179_T_C	2	145756179	C	T	0.403349	0.414323	0.86811	0.877589	0.399093	0.405121
2:145761254_T_A	2	145761254	A	T	0.329831	0.339282	0.835664	0.850314	0.200545	0.185694
2:145854691_A_G	2	145854691	G	A	0.26484	0.272367	0.0562687	0.0554592	0.142635	0.158743
2:145856254_C_T	2	145856254	T	C	0.264543	0.272113	0.0573013	0.0558963	0.0559467	0.0588927
2:146812896_G_T	2	146812896	T	G	0.102881	0.108174	0.0126832	0.00663531	0.016375	0.0165625
2:147828502_T_C	2	147828502	C	T	0.0388705	0.0363363	0.00264427	0.00177485	0.0035881	0.00352718
2:147830318_T_C	2	147830318	C	T	0.0389938	0.0364841	0.00260651	0.00176141	0.00358666	0.00352444
2:147886582_A_G	2	147886582	G	A	0.0388568	0.0364811	0.00311361	0.00180246	0.0035398	0.00350273
2:148186785_T_C	2	148186785	C	T	0.169512	0.171656	0.00902839	0.00937082	0.0247365	0.018034
2:148217439_A_G	2	148217439	G	A	0.178126	0.180234	0.00984806	0.00996946	0.0227979	0.0164077
2:149349581_C_T	2	149349581	T	C	0.141798	0.147062	0.621269	0.61423	0.0527048	0.0518328
2:149351228_A_G	2	149351228	G	A	0.142197	0.147692	0.62072	0.6139	0.116886	0.101565
2:149352353_C_T	2	149352353	T	C	0.142212	0.147711	0.621167	0.614167	0.125327	0.11382
2:149354456_A_G	2	149354456	G	A	0.141771	0.147043	0.618956	0.61235	0.0552133	0.0596907
2:149361628_C_A	2	149361628	A	C	0.0199339	0.0227496	0.00488775	0.00401597	0.00429973	0.00314811
2:149366385_C_T	2	149366385	T	C	0.139821	0.145291	0.618939	0.612348	0.055244	0.0595487
2:149371609_A_G	2	149371609	G	A	0.140248	0.14587	0.618788	0.612288	0.0638958	0.0602456
2:149935828_C_T	2	149935828	T	C	0.834225	0.847418	0.993572	0.994807	0.740026	0.721433
2:151316272_G_A	2	151316272	A	G	0.0141582	0.0138772	0.000373976	0.00033752	0.00206391	0.000334434
2:151594739_G_A	2	151594739	A	G	0.0133585	0.0161353	0.00012687	0.000274107	0.0015902	0.000619566
2:152194092_G_A	2	152194092	A	G	0.587642	0.577779	0.527099	0.508533	0.44442	0.450652
2:152195934_A_G	2	152195934	G	A	0.590602	0.581062	0.526636	0.508212	0.445294	0.450523
2:155028927_G_T	2	155028927	T	G	0.647264	0.64271	0.64775	0.647951	0.429817	0.46233
2:155219485_T_A	2	155219485	A	T	0.307709	0.304959	0.236229	0.236783	0.391349	0.37913
2:155219508_G_T	2	155219508	T	G	0.680575	0.686145	0.763801	0.763117	0.531022	0.561284
2:155223586_A_T	2	155223586	T	A	0.307602	0.304959	0.198519	0.196316	0.395541	0.377155
2:155250028_G_C	2	155250028	C	G	0.202724	0.209309	0.122517	0.114628	0.0820299	0.0649306
2:155432285_C_T	2	155432285	T	C	0.0376994	0.0414505	0.0115225	0.00662509	0.159539	0.181168
2:156597010_T_G	2	156597010	G	T	0.183691	0.17716	0.428598	0.428708	0.0288608	0.0343166
2:156967584_A_G	2	156967584	G	A	0.0986638	0.103054	0.197876	0.189125	0.0862058	0.078429
2:156969427_G_A	2	156969427	A	G	0.0987246	0.10317	0.203118	0.193813	0.153136	0.163527
2:156971379_G_A	2	156971379	A	G	0.0987065	0.103146	0.195414	0.185919	0.131604	0.145284
2:156981466_A_T	2	156981466	T	A	0.105765	0.110086	0.205032	0.194527	0.155589	0.164009
2:159589917_C_T	2	159589917	T	C	0.192301	0.197832	0.159597	0.161986	0.0894987	0.102326
2:159628595_C_T	2	159628595	T	C	0.130386	0.136268	0.00102922	0.00160033	0.161231	0.170237
2:159628604_C_T	2	159628604	T	C	0.1304	0.13626	0.00103036	0.00159997	0.161232	0.170236
2:159668758_A_C	2	159668758	C	A	0.647201	0.640923	0.758527	0.767314	0.547071	0.523658
2:159669573_A_G	2	159669573	G	A	0.776403	0.769228	0.833161	0.83769	0.791903	0.773098
2:159717629_G_A	2	159717629	A	G	0.132386	0.138101	0.00141365	0.000973866	0.0180838	0.0250041
2:159719031_A_G	2	159719031	G	A	0.122509	0.119554	0.207386	0.212995	0.0256302	0.0299656
2:161913632_T_A	2	161913632	A	T	0.653843	0.661928	0.770587	0.775526	0.369665	0.38267
2:161954213_A_T	2	161954213	T	A	0.656931	0.665714	0.777571	0.780526	0.37784	0.396696
2:161979882_C_T	2	161979882	T	C	0.665137	0.674649	0.77837	0.780428	0.368588	0.387579
2:162433413_G_T	2	162433413	T	G	0.409494	0.403532	0.0121752	0.00854674	0.0706698	0.0728278
2:162458401_G_A	2	162458401	A	G	0.405641	0.399737	0.0117487	0.00822221	0.0727486	0.0739891
2:165562893_T_C	2	165562893	C	T	0.418156	0.403094	0.126432	0.131612	0.741836	0.790321
2:165564484_A_G	2	165564484	G	A	0.140647	0.133521	0.120163	0.124702	0.428011	0.444549
2:165579065_T_G	2	165579065	G	T	0.145652	0.13853	0.110475	0.111417	0.329956	0.351914
2:165580191_A_C	2	165580191	C	A	0.145754	0.138651	0.110498	0.111423	0.317329	0.342423
2:165580364_G_A	2	165580364	A	G	0.145724	0.138599	0.110502	0.111422	0.317322	0.342428
2:165580714_A_C	2	165580714	C	A	0.145717	0.138601	0.110509	0.111426	0.31732	0.342448
2:165581085_C_T	2	165581085	T	C	0.145612	0.138498	0.110513	0.11143	0.317317	0.342465
2:165582147_G_A	2	165582147	A	G	0.145897	0.138732	0.110529	0.111432	0.318161	0.342515
2:165582839_A_G	2	165582839	G	A	0.145836	0.138701	0.110544	0.111434	0.317465	0.342448
2:165583905_G_T	2	165583905	T	G	0.145596	0.138487	0.110567	0.111436	0.317607	0.342414
2:165584143_A_T	2	165584143	T	A	0.145614	0.138487	0.110578	0.111436	0.317642	0.342466
2:165584971_G_A	2	165584971	A	G	0.145699	0.138531	0.110643	0.111438	0.317751	0.342925
2:165585585_C_T	2	165585585	T	C	0.146245	0.1389	0.110695	0.111439	0.317817	0.343764
2:165585687_C_A	2	165585687	A	C	0.145698	0.138531	0.110697	0.111439	0.31783	0.343269
2:165586015_A_C	2	165586015	C	A	0.145933	0.138739	0.110703	0.11144	0.31789	0.343253
2:165586466_T_C	2	165586466	C	T	0.146457	0.139315	0.110709	0.111448	0.317497	0.344771
2:165586652_C_T	2	165586652	T	C	0.145718	0.1385	0.110727	0.111447	0.31795	0.343209
2:165586705_T_G	2	165586705	G	T	0.145744	0.138511	0.11073	0.111449	0.317948	0.343206
2:165673889_G_A	2	165673889	A	G	0.0949001	0.0891144	0.133876	0.138202	0.374479	0.390639
2:165677808_C_T	2	165677808	T	C	0.269661	0.253219	0.0794728	0.0812602	0.34479	0.358568
2:165677902_C_T	2	165677902	T	C	0.268775	0.252281	0.0792032	0.0811463	0.344599	0.358007
2:165679488_G_A	2	165679488	A	G	0.268776	0.252276	0.0791849	0.0810735	0.345206	0.358142
2:165680720_A_C	2	165680720	C	A	0.268801	0.252363	0.0789424	0.0809545	0.400207	0.41041
2:167160029_T_C	2	167160029	C	T	0.709413	0.721309	0.759354	0.761966	0.890646	0.886011
2:167161370_G_A	2	167161370	A	G	0.265262	0.260687	0.324511	0.325485	0.190859	0.189994
2:168494963_G_A	2	168494963	A	G	0.0280631	0.025643	0.0053481	0.00554541	0.00334874	0.00268179
2:169180631_G_A	2	169180631	A	G	0.0575612	0.0594995	0.00335662	0.00342502	0.0564088	0.058154
2:169189289_C_G	2	169189289	G	C	0.578927	0.570808	0.585019	0.592857	0.478409	0.495878
2:169227673_G_A	2	169227673	A	G	0.0293215	0.0242076	0.000941807	0.000601939	0.117408	0.113197
2:169228464_C_G	2	169228464	G	C	0.0292206	0.0240437	0.000876153	0.000592577	0.00336223	0.00547424
2:169230905_G_A	2	169230905	A	G	0.0298667	0.0248167	0.00132574	0.000611479	0.230344	0.210908
2:169236430_G_A	2	169236430	A	G	0.029313	0.0241295	0.000845014	0.00053499	0.00473018	0.0100408
2:170279811_C_G	2	170279811	G	C	0.699695	0.713173	0.677865	0.684134	0.182659	0.174557
2:170281861_A_G	2	170281861	G	A	0.215696	0.211544	0.0504401	0.0541661	0.433681	0.424268
2:170759166_C_G	2	170759166	G	C	0.38909	0.398873	0.559151	0.559793	0.64725	0.649293
2:171187065_A_G	2	171187065	G	A	0.575049	0.570157	0.660588	0.663376	0.252071	0.243162
2:171188539_T_G	2	171188539	G	T	0.575222	0.570536	0.659956	0.662729	0.282951	0.282804
2:171190426_T_C	2	171190426	C	T	0.580929	0.576958	0.661609	0.664385	0.425874	0.433574
2:171196331_T_C	2	171196331	C	T	0.57655	0.571833	0.661183	0.663686	0.221132	0.228067
2:171199132_T_C	2	171199132	C	T	0.577834	0.572594	0.66128	0.663903	0.216708	0.219716
2:171204750_T_C	2	171204750	C	T	0.58666	0.582572	0.661879	0.663253	0.313735	0.328589
2:171205697_T_G	2	171205697	G	T	0.577641	0.572563	0.660233	0.661839	0.294375	0.305681
2:171205767_G_A	2	171205767	A	G	0.577385	0.572232	0.659901	0.661716	0.224441	0.237116
2:171205810_G_A	2	171205810	A	G	0.577437	0.572362	0.659909	0.661726	0.224447	0.237117
2:171206100_G_A	2	171206100	A	G	0.577368	0.572162	0.65935	0.66144	0.224453	0.237143
2:171206200_T_C	2	171206200	C	T	0.57734	0.572114	0.659365	0.66146	0.224462	0.237124
2:171206403_G_A	2	171206403	A	G	0.581115	0.575789	0.694763	0.693988	0.384283	0.390387
2:171206479_T_C	2	171206479	C	T	0.577418	0.572257	0.65943	0.661539	0.223368	0.235528
2:171206536_G_T	2	171206536	T	G	0.575448	0.569894	0.659509	0.66149	0.223354	0.235526
2:171207108_G_A	2	171207108	A	G	0.601208	0.597102	0.660649	0.663041	0.36789	0.376696
2:171519132_C_T	2	171519132	T	C	0.0257941	0.0278302	0.000585913	0.000890718	0.00248651	0.00196603
2:171562947_C_G	2	171562947	G	C	0.0811425	0.086425	0.407137	0.408047	0.126324	0.127135
2:171679515_G_A	2	171679515	A	G	0.299144	0.306793	0.241666	0.248815	0.0385746	0.0385639
2:171679655_G_A	2	171679655	A	G	0.298955	0.306594	0.2417	0.248807	0.0418779	0.0424742
2:171712688_C_G	2	171712688	G	C	0.260014	0.266094	0.343465	0.347474	0.139583	0.133559
2:171716803_G_A	2	171716803	A	G	0.736319	0.729444	0.657937	0.655478	0.816115	0.828332
2:171768908_G_A	2	171768908	A	G	0.662001	0.667657	0.61722	0.625948	0.198754	0.197622
2:171768951_G_C	2	171768951	C	G	0.662192	0.667816	0.617221	0.62595	0.21742	0.227111
2:171788459_C_T	2	171788459	T	C	0.642366	0.649932	0.936446	0.935702	0.350805	0.377086
2:171790103_C_G	2	171790103	G	C	0.64263	0.650135	0.936432	0.935728	0.383995	0.422684
2:171790707_C_T	2	171790707	T	C	0.642375	0.64994	0.936413	0.935718	0.350821	0.377136
2:171792429_C_T	2	171792429	T	C	0.64713	0.654467	0.936205	0.935535	0.199574	0.191576
2:171793587_G_A	2	171793587	A	G	0.643491	0.651052	0.936271	0.935723	0.382593	0.422732
2:171794534_C_T	2	171794534	T	C	0.645106	0.653061	0.93631	0.935535	0.350849	0.37712
2:171794631_A_G	2	171794631	G	A	0.642409	0.649964	0.936223	0.935712	0.350849	0.377132
2:171797234_A_G	2	171797234	G	A	0.645187	0.653136	0.936221	0.935535	0.350849	0.377099
2:171799715_T_C	2	171799715	C	T	0.645237	0.653139	0.936218	0.935712	0.35369	0.383866
2:171800282_G_C	2	171800282	C	G	0.642583	0.650079	0.936319	0.935712	0.35086	0.37714
2:171802934_A_G	2	171802934	G	A	0.642897	0.650332	0.936259	0.935708	0.350914	0.379094
2:171809771_C_T	2	171809771	T	C	0.642399	0.649951	0.936102	0.935711	0.349398	0.369473
2:171810732_G_C	2	171810732	C	G	0.644806	0.652686	0.935998	0.935711	0.194641	0.182073
2:171816232_G_A	2	171816232	A	G	0.64256	0.650206	0.936153	0.935739	0.367309	0.405864
2:171826178_A_G	2	171826178	G	A	0.640275	0.648529	0.936141	0.935603	0.360352	0.394045
2:171826598_G_C	2	171826598	C	G	0.637332	0.645078	0.93607	0.935526	0.342811	0.373552
2:171937966_T_C	2	171937966	C	T	0.356212	0.348018	0.0633576	0.0648532	0.630698	0.612772
2:171940809_T_C	2	171940809	C	T	0.355937	0.347678	0.0632978	0.0650221	0.612216	0.60462
2:171941617_T_C	2	171941617	C	T	0.356218	0.348015	0.0633136	0.0648448	0.629947	0.612694
2:171941787_A_C	2	171941787	C	A	0.356201	0.348016	0.0633164	0.0648446	0.630681	0.612768
2:171943358_C_T	2	171943358	T	C	0.356497	0.348258	0.063336	0.0651955	0.596591	0.592076
2:171944818_A_G	2	171944818	G	A	0.356742	0.348561	0.0633367	0.0650968	0.647727	0.633152
2:171949705_T_C	2	171949705	C	T	0.356339	0.34817	0.0634157	0.0650101	0.59517	0.585598
2:172057673_T_C	2	172057673	C	T	0.671599	0.682353	0.938117	0.942069	0.627165	0.629324
2:172376961_G_A	2	172376961	A	G	0.0947587	0.0976329	0.0186639	0.0203345	0.011483	0.0102609
2:172389853_G_A	2	172389853	A	G	0.0942517	0.0971727	0.0182725	0.0197898	0.0120256	0.0102568
2:173243873_G_C	2	173243873	C	G	0.169237	0.163567	0.0827152	0.07778	0.184895	0.200988
2:173245234_G_T	2	173245234	T	G	0.165057	0.160183	0.0682133	0.0638916	0.185374	0.198288
2:173246998_A_G	2	173246998	G	A	0.273046	0.265356	0.141835	0.135675	0.698105	0.678463
2:173249050_G_A	2	173249050	A	G	0.275799	0.267829	0.168884	0.161763	0.823978	0.80211
2:173257319_T_C	2	173257319	C	T	0.694015	0.703631	0.0501992	0.0471318	0.378942	0.375967
2:173262339_C_T	2	173262339	T	C	0.785067	0.794929	0.0967274	0.0964324	0.598722	0.589674
2:173296850_G_A	2	173296850	A	G	0.33798	0.34631	0.0155344	0.0158954	0.0553977	0.0529891
2:173706214_G_A	2	173706214	A	G	0.0277385	0.0306314	0.000156587	0.000184033	0.00497443	0.0013587
2:173927569_G_A	2	173927569	A	G	0.204996	0.19753	0.363469	0.351267	0.153008	0.147836
2:174005866_C_G	2	174005866	G	C	0.202654	0.196497	0.125666	0.112311	0.0734936	0.0842745
2:174064270_T_G	2	174064270	G	T	0.783723	0.791262	0.866358	0.877623	0.702939	0.683654
2:174078135_C_G	2	174078135	G	C	0.193072	0.187462	0.122843	0.110405	0.0904169	0.0937019
2:174092229_C_T	2	174092229	T	C	0.204246	0.198116	0.0705504	0.0688472	0.04766	0.0649425
2:174482366_C_T	2	174482366	T	C	0.217311	0.213516	0.289398	0.301666	0.0794707	0.0656394
2:174737989_C_T	2	174737989	T	C	0.551102	0.541604	0.0411861	0.0346023	0.238175	0.262287
2:174743513_T_A	2	174743513	A	T	0.184431	0.192985	0.658523	0.664263	0.110797	0.0977801
2:175159986_T_C	2	175159986	C	T	0.198236	0.210412	0.100371	0.10324	0.307915	0.318715
2:175627048_T_C	2	175627048	C	T	0.403841	0.408529	0.722659	0.724656	0.555398	0.529891
2:176969206_A_G	2	176969206	G	A	0.321754	0.312041	0.0567982	0.0648255	0.70019	0.684879
2:177008914_A_G	2	177008914	G	A	0.396963	0.387023	0.368165	0.37266	0.801136	0.793478
2:177011655_T_C	2	177011655	C	T	0.0334335	0.032881	0.0882562	0.0944275	0.466965	0.459042
2:177031099_A_G	2	177031099	G	A	0.682791	0.661473	0.760046	0.756446	0.927557	0.929348
2:177031623_C_T	2	177031623	T	C	0.682714	0.661335	0.759838	0.755917	0.912642	0.903533
2:177032095_C_T	2	177032095	T	C	0.682729	0.66143	0.759942	0.756093	0.912642	0.903533
2:177036754_T_C	2	177036754	C	T	0.679157	0.657609	0.759932	0.756954	0.912642	0.903533
2:177037311_A_G	2	177037311	G	A	0.680303	0.65887	0.760046	0.75733	0.908381	0.899457
2:177037831_C_G	2	177037831	G	C	0.680296	0.658806	0.760253	0.757153	0.913352	0.903533
2:177037970_T_C	2	177037970	C	T	0.309343	0.293102	0.0244408	0.0238432	0.214432	0.217399
2:177039197_G_A	2	177039197	A	G	0.68022	0.658779	0.759838	0.7568	0.913352	0.903533
2:177039578_G_T	2	177039578	T	G	0.679523	0.658009	0.759667	0.756824	0.912874	0.902841
2:177040907_C_T	2	177040907	T	C	0.308754	0.292527	0.0244408	0.0236665	0.190341	0.190217
2:177042633_A_C	2	177042633	C	A	0.680261	0.658784	0.758906	0.75521	0.909801	0.892663
2:177042779_C_T	2	177042779	T	C	0.307835	0.291513	0.0246399	0.0236249	0.165518	0.156235
2:177043205_T_C	2	177043205	C	T	0.6802	0.658707	0.76336	0.760509	0.892045	0.880435
2:177043226_T_G	2	177043226	G	T	0.679125	0.657522	0.763074	0.760079	0.88994	0.874982
2:177043971_G_A	2	177043971	A	G	0.308312	0.291923	0.0237158	0.0229601	0.182528	0.180707
2:177044459_T_G	2	177044459	G	T	0.308432	0.292029	0.0236123	0.0229601	0.198868	0.199728
2:177045482_T_A	2	177045482	A	T	0.686192	0.664664	0.75901	0.75627	0.894176	0.880435
2:177048449_A_G	2	177048449	G	A	0.308477	0.292074	0.0238194	0.0229601	0.198163	0.199728
2:177053298_G_C	2	177053298	C	G	0.284296	0.27011	0.0212412	0.0214647	0.191857	0.197795
2:177058316_G_A	2	177058316	A	G	0.289285	0.27513	0.0222948	0.0225354	0.433738	0.429402
2:177617153_C_A	2	177617153	A	C	0.0225183	0.0206203	0.00439289	0.00411069	0.00414773	0.00291443
2:177642910_C_G	2	177642910	G	C	0.0215192	0.0198781	0.00241615	0.0022571	0.00303413	0.00352042
2:177689807_T_C	2	177689807	C	T	0.0233101	0.0214591	0.00394566	0.00432511	0.00314206	0.00344025
2:177917634_A_G	2	177917634	G	A	0.0328345	0.0347111	0.000352018	0.000642356	0.00561861	0.0101997
2:177933775_C_T	2	177933775	T	C	0.0226962	0.0206666	0.0331786	0.0318896	0.00468751	0.0102051
2:178579012_C_T	2	178579012	T	C	0.20847	0.201037	0.00918548	0.00747047	0.15072	0.149861
2:178776181_A_G	2	178776181	G	A	0.0533177	0.050967	0.00370026	0.000894259	0.00620033	0.00239948
2:179014679_A_G	2	179014679	G	A	0.0649229	0.067826	0.0242692	0.0307785	0.104915	0.106293
2:179014916_G_A	2	179014916	A	G	0.0648186	0.0676095	0.0246886	0.0310302	0.00484322	0.00380843
2:180221343_T_C	2	180221343	C	T	0.0381037	0.0353428	0.0467039	0.0494874	0.00868546	0.0106489
2:180451625_G_T	2	180451625	T	G	0.121814	0.129971	0.0158934	0.0126005	0.143166	0.158744
2:181640043_T_A	2	181640043	A	T	0.200773	0.189366	0.00485583	0.0019712	0.0482396	0.0289178
2:181652723_A_G	2	181652723	G	A	0.0161698	0.014479	0.0007616	0.000115154	0.00115271	0.00411956
2:181659109_A_T	2	181659109	T	A	0.184687	0.1726	0.00413206	0.0017803	0.0342253	0.0295276
2:181665491_A_G	2	181665491	G	A	0.185905	0.173895	0.00411883	0.00177677	0.0512152	0.0485121
2:182686228_A_T	2	182686228	T	A	0.0641196	0.0702125	0.00344032	0.00263037	0.00956185	0.00389099
2:186272255_T_G	2	186272255	G	T	0.234274	0.238556	0.428088	0.452494	0.029361	0.0274593
2:186299896_T_C	2	186299896	C	T	0.233664	0.237998	0.35468	0.386351	0.0295763	0.0258206
2:186478431_A_G	2	186478431	G	A	0.232168	0.237599	0.412468	0.444251	0.255423	0.25438
2:186762354_G_A	2	186762354	A	G	0.232495	0.237276	0.360769	0.377882	0.227752	0.201988
2:186805951_C_T	2	186805951	T	C	0.251137	0.255316	0.375986	0.393281	0.244795	0.230764
2:188314091_A_G	2	188314091	G	A	0.0549823	0.0520944	0.00172862	0.00208904	0.00761863	0.00817525
2:189756225_A_G	2	189756225	G	A	0.16177	0.164211	0.177567	0.179285	0.197087	0.241358
2:189760143_G_A	2	189760143	A	G	0.813969	0.816195	0.822377	0.820469	0.806392	0.764043
2:189761194_G_A	2	189761194	A	G	0.814191	0.816412	0.822263	0.820429	0.806832	0.764284
2:189769705_G_A	2	189769705	A	G	0.814344	0.816617	0.821521	0.819713	0.831492	0.803033
2:190387217_T_C	2	190387217	C	T	0.886004	0.892049	0.993026	0.99202	0.947967	0.949904
2:190388016_A_G	2	190388016	G	A	0.892052	0.89593	0.993028	0.991829	0.9419	0.942227
2:190388421_C_T	2	190388421	T	C	0.886063	0.892004	0.993031	0.991816	0.941331	0.941118
2:191069238_T_C	2	191069238	C	T	0.0280188	0.025287	0.0013835	0.00173281	0.00293895	0.00214675
2:191299116_A_G	2	191299116	G	A	0.0283576	0.0249117	0.00133589	0.0013085	0.0019723	0.00179486
2:191317983_C_A	2	191317983	A	C	0.0300182	0.0265107	0.0013101	0.00134709	0.0019688	0.00178535
2:191335426_T_C	2	191335426	C	T	0.0300095	0.026469	0.00130398	0.00123688	0.00196164	0.001784
2:191439871_G_A	2	191439871	A	G	0.0524577	0.0476544	0.00269788	0.00319359	0.00283523	0.00463273
2:192779055_C_G	2	192779055	G	C	0.0751209	0.0756352	0.00555058	0.00576581	0.297121	0.300918
2:193015711_T_C	2	193015711	C	T	0.436478	0.449129	0.00509825	0.00545633	0.0923703	0.112005
2:195596411_C_T	2	195596411	T	C	0.884703	0.894354	0.856545	0.855306	0.97027	0.965907
2:195600669_G_T	2	195600669	T	G	0.884713	0.893986	0.850649	0.851383	0.972332	0.968845
2:195600728_T_C	2	195600728	C	T	0.884741	0.894002	0.850646	0.851381	0.972408	0.968848
2:195601969_G_T	2	195601969	T	G	0.884724	0.893978	0.85059	0.851336	0.972204	0.968855
2:196417650_C_G	2	196417650	G	C	0.0349733	0.0326207	0.0019787	0.00135471	0.00540416	0.000493244
2:196481092_G_A	2	196481092	A	G	0.0481369	0.0450831	0.0604696	0.0587131	0.0261112	0.0254357
2:199241482_C_G	2	199241482	G	C	0.0869379	0.0852423	0.00638784	0.00590616	0.0158873	0.0139164
2:199296460_T_C	2	199296460	C	T	0.104158	0.103666	0.0200026	0.0185353	0.0188918	0.0153833
2:201143792_C_T	2	201143792	T	C	0.133286	0.124211	0.00120288	0.000420523	0.0227287	0.0298166
2:201146699_G_A	2	201146699	A	G	0.133248	0.124235	0.00119532	0.000419467	0.0137912	0.0178315
2:201149021_T_G	2	201149021	G	T	0.863099	0.87248	0.998795	0.999574	0.861157	0.866314
2:201150386_G_A	2	201150386	A	G	0.133274	0.124153	0.00117678	0.000426355	0.021483	0.0297514
2:201153744_G_A	2	201153744	A	G	0.133201	0.124116	0.0011745	0.000435184	0.022419	0.0298519
2:201155615_T_C	2	201155615	C	T	0.863114	0.8725	0.99883	0.999522	0.860158	0.864672
2:201199844_G_A	2	201199844	A	G	0.127836	0.118458	0.0010987	0.000696754	0.0180987	0.0215244
2:201245404_G_A	2	201245404	A	G	0.129938	0.120229	0.00170518	0.00123774	0.0147457	0.0201237
2:201254049_G_C	2	201254049	C	G	0.812999	0.821607	0.83086	0.832563	0.427611	0.427781
2:201345102_C_T	2	201345102	T	C	0.0257417	0.0219619	5.6338e-05	4.39795e-05	0.00350568	0.00251494
2:201353116_T_C	2	201353116	C	T	0.0736438	0.0678607	0.00041425	0.000176969	0.0909091	0.076087
2:201353154_C_T	2	201353154	T	C	0.0416769	0.0375602	0.000207334	1.77869e-07	0.00436719	0.00271602
2:201522106_G_A	2	201522106	A	G	0.274676	0.279574	0.807344	0.815855	0.175075	0.161363
2:202016220_A_G	2	202016220	G	A	0.0533036	0.048845	0.00381241	0.00272751	0.00502913	0.0070557
2:202105376_C_T	2	202105376	T	C	0.0504088	0.0461707	0.0025664	0.0022095	0.00429973	0.0069837
2:202116472_A_G	2	202116472	G	A	0.0804874	0.0769734	0.240908	0.222928	0.20553	0.217408
2:202116583_T_G	2	202116583	G	T	0.0805206	0.0770072	0.240917	0.222934	0.205513	0.217405
2:202118621_A_G	2	202118621	G	A	0.0805235	0.0769983	0.241051	0.223034	0.203122	0.2162
2:202118936_G_A	2	202118936	A	G	0.0805203	0.0770024	0.24107	0.223049	0.202467	0.216046
2:202745054_C_G	2	202745054	G	C	0.291475	0.287862	0.429646	0.427822	0.155676	0.180186
2:202850729_A_G	2	202850729	G	A	0.0647824	0.0620465	0.585482	0.58481	0.0781697	0.0607581
2:203555343_G_T	2	203555343	T	G	0.510989	0.522251	0.693912	0.716685	0.35492	0.295464
2:203592180_A_G	2	203592180	G	A	0.512257	0.52336	0.692616	0.713999	0.360327	0.308074
2:203703612_A_G	2	203703612	G	A	0.110521	0.11469	0.00714009	0.00273674	0.0708068	0.0747513
2:203744610_G_A	2	203744610	A	G	0.123968	0.11815	0.0146486	0.016098	0.0248274	0.0320721
2:203832120_A_G	2	203832120	G	A	0.123911	0.118272	0.00965918	0.0102737	0.00711293	0.02058
2:203833018_G_A	2	203833018	A	G	0.124007	0.11835	0.0147792	0.0154186	0.00713353	0.0215054
2:203839628_T_A	2	203839628	A	T	0.12802	0.122619	0.0149123	0.0154949	0.0241371	0.0372283
2:203874888_G_T	2	203874888	T	G	0.0268583	0.0304014	0.000864154	0.000426008	0.000959541	0.00110599
2:203928838_G_A	2	203928838	A	G	0.109707	0.112525	0.0101041	0.00274995	0.0119631	0.00966578
2:203929710_G_A	2	203929710	A	G	0.109714	0.112536	0.0100537	0.00274978	0.0119638	0.00966441
2:203933339_A_G	2	203933339	G	A	0.12345	0.117794	0.00882883	0.0093627	0.00722089	0.019932
2:203968973_T_C	2	203968973	C	T	0.106991	0.102148	0.00802864	0.00878364	0.00623722	0.0152894
2:203990789_T_G	2	203990789	G	T	0.123525	0.11815	0.00880393	0.00933285	0.00747372	0.0199497
2:205115659_G_A	2	205115659	A	G	0.6601	0.668766	0.505148	0.493858	0.55255	0.572974
2:205115670_C_T	2	205115670	T	C	0.71864	0.72747	0.532319	0.519619	0.611684	0.642857
2:205116002_T_C	2	205116002	C	T	0.66285	0.671425	0.506806	0.495354	0.564671	0.58642
2:205535918_C_G	2	205535918	G	C	0.817877	0.827808	0.887476	0.888453	0.694787	0.704931
2:205572112_C_G	2	205572112	G	C	0.821727	0.831673	0.891618	0.891966	0.726056	0.736515
2:205769157_G_A	2	205769157	A	G	0.0183217	0.0213233	0.00284043	0.00232994	0.00140838	0.00131103
2:205802814_C_A	2	205802814	A	C	0.472874	0.468732	0.0656198	0.066716	0.679747	0.662561
2:205803843_G_C	2	205803843	C	G	0.466955	0.462684	0.0649237	0.0657601	0.692999	0.675337
2:207936397_C_G	2	207936397	G	C	0.220409	0.212492	0.152919	0.144362	0.196531	0.172408
2:208533219_T_C	2	208533219	C	T	0.73062	0.727174	0.55379	0.534101	0.533069	0.521074
2:208544582_A_G	2	208544582	G	A	0.547739	0.543832	0.64277	0.648843	0.411037	0.417499
2:208705091_C_A	2	208705091	A	C	0.571139	0.587247	0.345298	0.354807	0.684421	0.677205
2:208719924_G_T	2	208719924	T	G	0.016265	0.0130547	6.15386e-05	9.04465e-05	0.00172081	0.000251359
2:208721058_T_G	2	208721058	G	T	0.645819	0.659667	0.368582	0.376427	0.757698	0.743727
2:208750749_T_C	2	208750749	C	T	0.609093	0.624978	0.383022	0.38819	0.86035	0.851483
2:208755356_T_A	2	208755356	A	T	0.599697	0.615617	0.379453	0.384639	0.817969	0.802265
2:208774941_C_A	2	208774941	A	C	0.607422	0.621755	0.378296	0.383908	0.304749	0.308145
2:208810060_T_C	2	208810060	C	T	0.0165521	0.0131217	6.53707e-05	7.48991e-05	0.00175483	0.000154912
2:209006071_C_T	2	209006071	T	C	0.291318	0.300839	0.26786	0.271079	0.27325	0.252353
2:209659222_T_C	2	209659222	C	T	0.374985	0.38381	0.0841964	0.08142	0.490057	0.485054
2:211142611_G_T	2	211142611	T	G	0.016821	0.0145527	0.00189585	0.000808766	0.00145668	0.00017666
2:211197344_C_G	2	211197344	G	C	0.0123289	0.0131286	8.66838e-05	1.25425e-05	0.00063352	0.0016318
2:211587304_G_A	2	211587304	A	G	0.156252	0.15136	0.00240097	0.00330185	0.0141726	0.0205652
2:212175104_C_G	2	212175104	G	C	0.172038	0.16741	0.138338	0.137504	0.31235	0.318232
2:212862599_T_C	2	212862599	C	T	0.532139	0.548405	0.0390329	0.0409337	0.41339	0.407267
2:213369228_A_G	2	213369228	G	A	0.146018	0.14904	0.00297463	0.00414553	0.122702	0.128745
2:213373484_C_A	2	213373484	A	C	0.161986	0.164139	0.0552036	0.0494773	0.12706	0.130995
2:213377399_C_T	2	213377399	T	C	0.145328	0.14825	0.00271614	0.00409414	0.0173807	0.0117867
2:214838513_G_T	2	214838513	T	G	0.235285	0.244809	0.364992	0.362106	0.0793874	0.114952
2:214848370_G_A	2	214848370	A	G	0.207725	0.216313	0.00420391	0.00231512	0.0195085	0.0307718
2:215772345_C_T	2	215772345	T	C	0.0351855	0.0373944	0.00130028	0.00170792	0.00121166	0.00485734
2:216374201_G_A	2	216374201	A	G	0.229481	0.225561	0.181535	0.184653	0.237455	0.249483
2:216377500_G_T	2	216377500	T	G	0.229422	0.225474	0.181168	0.184459	0.208299	0.215086
2:217416412_G_A	2	217416412	A	G	0.0103743	0.0130403	0.0126041	0.0125036	0.0225273	0.019617
2:217418780_G_A	2	217418780	A	G	0.0103781	0.0130457	0.0143354	0.0147102	0.0230878	0.019988
2:217420700_G_A	2	217420700	A	G	0.0104072	0.0130497	0.0125219	0.0123566	0.0230831	0.0199133
2:217493755_A_G	2	217493755	G	A	0.576652	0.588123	0.457381	0.456628	0.575785	0.564457
2:217494921_G_A	2	217494921	A	G	0.411317	0.403223	0.542885	0.543662	0.396865	0.40357
2:217684569_A_G	2	217684569	G	A	0.00433719	0.00515302	0.000208375	0.000532508	0.000715202	0
2:218250738_G_A	2	218250738	A	G	0.0190169	0.0204576	0.000519485	0.000126104	0.000710943	0.00425271
2:218312398_T_C	2	218312398	C	T	0.138813	0.134762	0.0177228	0.0206819	0.104651	0.12177
2:218312691_G_T	2	218312691	T	G	0.137067	0.133132	0.0175992	0.0206839	0.0760064	0.0838172
2:218312698_A_G	2	218312698	G	A	0.137044	0.133092	0.0175985	0.020684	0.0760064	0.0838172
2:218312731_C_T	2	218312731	T	C	0.136928	0.133006	0.0175959	0.0206842	0.0760064	0.0838172
2:218312748_G_A	2	218312748	A	G	0.136951	0.133082	0.0175951	0.0206842	0.0760064	0.0838172
2:218314201_T_C	2	218314201	C	T	0.137837	0.133712	0.0174888	0.0206999	0.0760114	0.0835781
2:218314788_A_T	2	218314788	T	A	0.141058	0.136955	0.0152597	0.0181552	0.050429	0.0556984
2:218463361_G_A	2	218463361	A	G	0.0239231	0.0261842	0.00169691	0.00100131	0.00277988	0.00293618
2:219710103_A_G	2	219710103	G	A	0.208852	0.206251	0.527203	0.534559	0.505595	0.507585
2:219720349_T_C	2	219720349	C	T	0.226775	0.22249	0.518641	0.52349	0.799716	0.822011
2:219755011_T_A	2	219755011	A	T	0.0243132	0.022605	0.00249176	0.00301841	0.00300357	0.0052989
2:219854317_G_T	2	219854317	T	G	0.0233036	0.0219816	0.00214936	0.00286363	0.00269465	0.00596738
2:220126793_T_G	2	220126793	G	T	0.0128586	0.0142932	0.121396	0.126575	0.211515	0.225973
2:220126800_G_A	2	220126800	A	G	0.0209585	0.0222651	0.121808	0.126955	0.211619	0.226021
2:220454389_C_T	2	220454389	T	C	0.608108	0.606483	0.517016	0.512733	0.650294	0.641366
2:220916773_A_G	2	220916773	G	A	0.47369	0.479704	0.77038	0.787786	0.272266	0.279145
2:220951777_A_G	2	220951777	G	A	0.0321286	0.0345669	0.00304527	0.00367508	0.00626384	0.00784111
2:221019604_C_T	2	221019604	T	C	0.0307357	0.0341519	0.00476152	0.00429078	0.13275	0.125315
2:221629167_C_G	2	221629167	G	C	0.0385507	0.0419748	0.00601712	0.00633613	0.00501767	0.0018016
2:221689038_G_T	2	221689038	T	G	0.479133	0.47655	0.264888	0.258257	0.15828	0.151899
2:222071918_C_T	2	222071918	T	C	0.0474701	0.0433149	0.00656719	0.00896783	0.123669	0.114862
2:222312658_C_T	2	222312658	T	C	0.476517	0.481558	0.5187	0.502193	0.0838986	0.0908934
2:222312753_G_C	2	222312753	C	G	0.476535	0.481564	0.518704	0.502191	0.08389	0.0908892
2:222313445_A_T	2	222313445	T	A	0.48343	0.489614	0.610833	0.601751	0.330703	0.345911
2:222320066_G_A	2	222320066	A	G	0.477792	0.482628	0.519341	0.501236	0.0816798	0.0900585
2:226331202_G_C	2	226331202	C	G	0.26753	0.267735	0.483343	0.48941	0.783489	0.774328
2:226331684_G_A	2	226331684	A	G	0.267527	0.26772	0.47997	0.484034	0.783487	0.77432
2:226333216_G_A	2	226333216	A	G	0.267649	0.267907	0.483383	0.489441	0.783511	0.774357
2:226334335_G_T	2	226334335	T	G	0.606259	0.613112	0.322113	0.324108	0.0805474	0.0974521
2:226334368_A_G	2	226334368	G	A	0.267794	0.268117	0.488177	0.493451	0.85969	0.846125
2:226408916_A_G	2	226408916	G	A	0.197375	0.19327	0.315284	0.329541	0.0811795	0.0685122
2:227553794_C_T	2	227553794	T	C	0.230034	0.232763	0.0869091	0.0859475	0.400299	0.387049
2:227772812_T_A	2	227772812	A	T	0.543806	0.536591	0.547589	0.547811	0.899472	0.909058
2:231736641_C_T	2	231736641	T	C	0.574749	0.582899	0.899371	0.899208	0.229197	0.250764
2:231755790_A_G	2	231755790	G	A	0.109914	0.113101	0.100501	0.102101	0.141955	0.138771
2:231884504_C_T	2	231884504	T	C	0.243308	0.248725	0.0573621	0.0634198	0.205297	0.211204
2:231899031_G_C	2	231899031	C	G	0.296767	0.308292	0.429234	0.438425	0.752391	0.734005
2:232356141_A_G	2	232356141	G	A	0.836606	0.842777	0.828685	0.824117	0.555734	0.573323
2:232365320_C_T	2	232365320	T	C	0.549033	0.560245	0.74689	0.749127	0.367256	0.376132
2:232367511_A_G	2	232367511	G	A	0.552727	0.562539	0.746763	0.749033	0.367095	0.376249
2:232369401_G_A	2	232369401	A	G	0.55288	0.562724	0.727653	0.729293	0.361844	0.370858
2:232369798_A_G	2	232369798	G	A	0.549051	0.560283	0.746661	0.749043	0.36732	0.376254
2:232378231_T_C	2	232378231	C	T	0.553699	0.563043	0.727941	0.730312	0.364481	0.368833
2:232394519_A_G	2	232394519	G	A	0.839257	0.842447	0.826963	0.821924	0.564813	0.59165
2:233982205_T_C	2	233982205	C	T	0.884061	0.89267	0.682562	0.68167	0.746206	0.731562
2:235806253_G_A	2	235806253	A	G	0.208434	0.203368	0.521606	0.529517	0.377919	0.368088
2:235806337_G_C	2	235806337	C	G	0.208353	0.203289	0.514204	0.518758	0.378448	0.368924
2:235806859_A_G	2	235806859	G	A	0.217492	0.21301	0.605167	0.612279	0.384675	0.380756
2:235807159_T_C	2	235807159	C	T	0.22043	0.215856	0.609705	0.615883	0.515895	0.520735
2:235807629_A_C	2	235807629	C	A	0.220226	0.215703	0.609011	0.61488	0.505323	0.501372
2:235807689_T_C	2	235807689	C	T	0.220504	0.216038	0.609398	0.615264	0.505374	0.501397
2:235807773_C_T	2	235807773	T	C	0.220406	0.215871	0.608349	0.613886	0.505321	0.501325
2:235807921_G_T	2	235807921	T	G	0.220407	0.215876	0.608896	0.614667	0.506523	0.500889
2:235893982_T_G	2	235893982	G	T	0.0896633	0.0870901	0.55464	0.569865	0.343542	0.36284
2:237848643_A_G	2	237848643	G	A	0.552808	0.558776	0.612034	0.623122	0.495808	0.546645
2:237848946_C_A	2	237848946	A	C	0.54828	0.555855	0.612105	0.623191	0.551544	0.571564
2:238718507_C_T	2	238718507	T	C	0.189041	0.19527	0.0130033	0.0135698	0.102052	0.107956
2:238732864_G_A	2	238732864	A	G	0.0380574	0.0417369	0.000741098	0.000205935	0.00285512	0.00272691
2:239451812_T_C	2	239451812	C	T	0.259781	0.272971	0.0685053	0.0646309	0.0878665	0.0678927
2:239456687_C_G	2	239456687	G	C	0.259565	0.27254	0.0683135	0.0646733	0.0878708	0.0679416
2:240123326_A_G	2	240123326	G	A	0.742435	0.745824	0.634361	0.643026	0.530952	0.551089
2:240185961_G_A	2	240185961	A	G	0.195603	0.197906	0.41214	0.404157	0.0458769	0.0534674
2:241588405_A_C	2	241588405	C	A	0.0210286	0.0240145	0.00169401	0.000385399	0.00366117	0.0034701
2:241729761_G_A	2	241729761	A	G	0.1391	0.145008	0.0610944	0.0709141	0.0579436	0.0408788
2:242184560_T_C	2	242184560	C	T	0.283899	0.275877	0.643481	0.642003	0.217392	0.209004
2:242463904_G_A	2	242463904	A	G	0.24132	0.237919	0.614988	0.618604	0.637216	0.628206
2:242465295_A_G	2	242465295	G	A	0.241281	0.237893	0.655257	0.660638	0.500337	0.487728
2:242505527_C_G	2	242505527	G	C	0.0125671	0.011003	0.00193126	0.00173182	0.00150781	0.00307069
2:242505783_G_A	2	242505783	A	G	0.077441	0.0736403	0.0579379	0.0570795	0.127692	0.151298
2:242619575_C_T	2	242619575	T	C	0.0285546	0.0310904	0.00355615	0.00305077	0.00607245	0.00486286
3:1198423_A_G	3	1198423	G	A	0.115718	0.105701	0.329561	0.324312	0.360977	0.354685
3:1198492_C_A	3	1198492	A	C	0.115364	0.105213	0.329253	0.324089	0.224275	0.223176
3:1198554_A_G	3	1198554	G	A	0.11558	0.105539	0.329278	0.323859	0.359439	0.351826
3:1500241_A_G	3	1500241	G	A	0.269075	0.276237	0.0132404	0.0121852	0.0785441	0.0654702
3:1500657_T_G	3	1500657	G	T	0.133113	0.127117	0.0534571	0.0522487	0.0226563	0.0136244
3:1500993_G_T	3	1500993	T	G	0.268764	0.275954	0.0133449	0.0124008	0.0896482	0.0773253
3:1508241_T_G	3	1508241	G	T	0.448667	0.439358	0.693464	0.686134	0.620605	0.606267
3:1512962_G_A	3	1512962	A	G	0.446263	0.437114	0.694185	0.687809	0.718985	0.700573
3:1558335_A_G	3	1558335	G	A	0.226336	0.231096	0.172224	0.155241	0.118682	0.104802
3:1574456_T_C	3	1574456	C	T	0.24661	0.257951	0.32326	0.312883	0.366853	0.337217
3:2092342_G_C	3	2092342	C	G	0.54176	0.538414	0.845921	0.851779	0.519236	0.538038
3:2092934_A_G	3	2092934	G	A	0.542166	0.538474	0.843354	0.849732	0.517434	0.532298
3:2937348_T_C	3	2937348	C	T	0.0549203	0.0569554	0.0662808	0.0725713	0.0244975	0.0119988
3:2937635_T_G	3	2937635	G	T	0.0563978	0.0582726	0.0684296	0.0746114	0.175923	0.176608
3:2937644_A_G	3	2937644	G	A	0.0542554	0.0563818	0.0675791	0.0730468	0.15758	0.155089
3:3660459_G_A	3	3660459	A	G	0.0119895	0.0103064	0.000939269	0.000760539	0.00299857	0.00322828
3:3687278_G_A	3	3687278	A	G	0.37018	0.365365	0.296367	0.288932	0.143275	0.140185
3:3688236_G_A	3	3688236	A	G	0.374335	0.369545	0.294583	0.286671	0.113722	0.105776
3:4692739_C_T	3	4692739	T	C	0.827392	0.823314	0.998357	0.998206	0.624761	0.613873
3:4693553_C_A	3	4693553	A	C	0.753482	0.74635	0.833774	0.838936	0.398334	0.397211
3:4693937_G_C	3	4693937	C	G	0.831364	0.827088	0.998278	0.997964	0.545582	0.550592
3:4693977_G_A	3	4693977	A	G	0.143061	0.151726	0.00152696	0.00180429	0.248008	0.231744
3:4881689_T_C	3	4881689	C	T	0.511162	0.501282	0.575511	0.582082	0.331369	0.308191
3:4882700_T_C	3	4882700	C	T	0.511795	0.50191	0.577806	0.587978	0.409145	0.381747
3:5436583_T_G	3	5436583	G	T	0.186433	0.192561	0.208406	0.20249	0.0885612	0.0937229
3:5748166_A_G	3	5748166	G	A	0.095514	0.09782	0.00701888	0.00807987	0.0127507	0.0100598
3:5780374_G_T	3	5780374	T	G	0.113475	0.117861	0.0571204	0.0595762	0.0143264	0.0140299
3:6225539_C_T	3	6225539	T	C	0.558056	0.554432	0.366251	0.36525	0.716134	0.725277
3:6242509_C_T	3	6242509	T	C	0.360267	0.366157	0.70622	0.71174	0.117816	0.101663
3:6724775_G_A	3	6724775	A	G	0.0415615	0.0436779	0.000653911	0.000841011	0.00557815	0.00279895
3:6981592_T_A	3	6981592	A	T	0.36713	0.363321	0.331134	0.312884	0.329852	0.334203
3:7061890_T_C	3	7061890	C	T	0.473841	0.487356	0.502808	0.504608	0.447497	0.456354
3:7591319_G_A	3	7591319	A	G	0.00788115	0.00662756	0.000684981	0.00034885	1.63428e-05	0.000134532
3:8509849_T_A	3	8509849	A	T	0.10714	0.105226	0.00371284	0.00371018	0.0232347	0.0159704
3:8515713_G_A	3	8515713	A	G	0.0827072	0.0794071	0.00177995	0.00176669	0.0163047	0.0101508
3:8526575_C_T	3	8526575	T	C	0.110085	0.108124	0.0031255	0.00291098	0.0231824	0.0157774
3:9827691_C_T	3	9827691	T	C	0.169154	0.169925	0.0510746	0.0475344	0.257576	0.264641
3:9830218_C_T	3	9830218	T	C	0.169243	0.169907	0.051095	0.0475945	0.272978	0.283579
3:9831112_A_G	3	9831112	G	A	0.169204	0.169878	0.0512878	0.0478358	0.257891	0.265389
3:9831680_G_C	3	9831680	C	G	0.169178	0.169735	0.0512183	0.0476445	0.257817	0.265505
3:9860880_G_T	3	9860880	T	G	0.891597	0.894085	0.756412	0.764263	0.861856	0.863291
3:10325750_T_G	3	10325750	G	T	0.630002	0.643374	0.993286	0.992745	0.95297	0.972633
3:10338256_G_A	3	10338256	A	G	0.374745	0.362782	0.00536869	0.00509644	0.0517273	0.0346467
3:10359250_C_T	3	10359250	T	C	0.488055	0.498712	0.583836	0.56929	0.554621	0.516334
3:10362292_T_C	3	10362292	C	T	0.366802	0.355283	0.0156175	0.0139248	0.139904	0.123547
3:10364793_G_T	3	10364793	T	G	0.366349	0.354635	0.00519475	0.00494562	0.0509666	0.0318437
3:10366801_C_T	3	10366801	T	C	0.610411	0.62171	0.961999	0.964876	0.593939	0.558885
3:10367604_G_C	3	10367604	C	G	0.620153	0.632457	0.985009	0.986736	0.871766	0.889888
3:10374195_C_T	3	10374195	T	C	0.614233	0.627235	0.984621	0.985927	0.834522	0.861827
3:10375357_C_G	3	10375357	G	C	0.614215	0.627118	0.987091	0.987382	0.840856	0.870538
3:10375841_C_G	3	10375841	G	C	0.614301	0.627185	0.987046	0.987341	0.84241	0.870994
3:10376716_T_C	3	10376716	C	T	0.615177	0.628081	0.992097	0.993435	0.892128	0.917438
3:10377312_G_T	3	10377312	T	G	0.614209	0.627029	0.991981	0.9933	0.797149	0.802553
3:10377417_A_G	3	10377417	G	A	0.615949	0.628754	0.99182	0.992983	0.891595	0.917623
3:10377511_G_A	3	10377511	A	G	0.614263	0.627156	0.992076	0.993414	0.874551	0.894401
3:11214450_C_T	3	11214450	T	C	0.0504106	0.0478877	0.000908661	0.00103108	0.189263	0.157952
3:11218075_T_G	3	11218075	G	T	0.674902	0.683566	0.914536	0.923783	0.454615	0.467753
3:11671484_T_C	3	11671484	C	T	0.0320187	0.0379027	0.00260796	0.00205955	0.109671	0.0999293
3:13527134_A_G	3	13527134	G	A	0.480386	0.475753	0.40158	0.386555	0.809312	0.79463
3:13588127_T_C	3	13588127	C	T	0.198703	0.191487	0.165883	0.161741	0.199179	0.192843
3:13794755_A_C	3	13794755	C	A	0.566804	0.560414	0.551187	0.523417	0.483322	0.509869
3:13798451_A_T	3	13798451	T	A	0.567028	0.560619	0.548168	0.522158	0.518839	0.539145
3:13799335_A_G	3	13799335	G	A	0.567028	0.560619	0.548167	0.522158	0.519175	0.539044
3:13823828_T_C	3	13823828	C	T	0.731376	0.726678	0.941762	0.937088	0.972398	0.972123
3:13824478_A_G	3	13824478	G	A	0.733734	0.728958	0.939104	0.935416	0.972392	0.972101
3:14317390_C_T	3	14317390	T	C	0.00775964	0.00599783	0.000601119	0.000562716	0.144118	0.141677
3:14452800_T_C	3	14452800	C	T	0.0675339	0.0742761	0.00548833	0.00324814	0.327469	0.333539
3:14452844_T_C	3	14452844	C	T	0.0664344	0.0728753	0.00527873	0.00324612	0.21344	0.217597
3:14498046_A_G	3	14498046	G	A	0.413359	0.408509	0.37276	0.36582	0.54971	0.542235
3:14784483_A_T	3	14784483	T	A	0.014136	0.0134682	0.00111315	0.00106148	0.412554	0.376564
3:14785308_G_A	3	14785308	A	G	0.537514	0.545681	0.26844	0.264263	0.187082	0.18071
3:14875756_G_C	3	14875756	C	G	0.0179744	0.0160872	0.0060651	0.00581403	0.0498237	0.0519604
3:15346700_C_T	3	15346700	T	C	0.802322	0.802986	0.996651	0.999067	0.980512	0.985035
3:15989432_G_A	3	15989432	A	G	0.132438	0.139914	0.151594	0.153091	0.0171866	0.0131975
3:16154229_A_C	3	16154229	C	A	0.07975	0.0850368	0.0679192	0.073739	0.116567	0.0916103
3:16357165_T_C	3	16357165	C	T	0.0392748	0.0450839	0.0296607	0.0307308	0.00314631	0.00540764
3:16357708_A_G	3	16357708	G	A	0.0394428	0.0453501	0.0303184	0.0312663	0.128431	0.130749
3:16357959_A_T	3	16357959	T	A	0.0392748	0.0450841	0.0296568	0.0307314	0.00314559	0.00541581
3:16361958_G_A	3	16361958	A	G	0.0392129	0.0450962	0.0304411	0.0314663	0.00953552	0.00692801
3:16375443_C_T	3	16375443	T	C	0.0426361	0.0489876	0.159132	0.154669	0.19481	0.187107
3:17434685_T_C	3	17434685	C	T	0.0486048	0.0454738	0.000773416	0.00060893	0.00425825	0.00675682
3:18670626_A_G	3	18670626	G	A	0.590649	0.606124	0.374756	0.359428	0.830908	0.8382
3:18672757_C_A	3	18672757	A	C	0.588557	0.604038	0.36575	0.3533	0.776161	0.796043
3:18673024_G_A	3	18673024	A	G	0.59026	0.605631	0.373994	0.358771	0.830817	0.838134
3:18701763_A_T	3	18701763	T	A	0.480134	0.494398	0.314408	0.306856	0.348662	0.34648
3:18702036_G_A	3	18702036	A	G	0.480196	0.494441	0.315015	0.307767	0.348643	0.346481
3:18745500_A_G	3	18745500	G	A	0.590651	0.605642	0.396991	0.387326	0.526276	0.53376
3:18801513_A_G	3	18801513	G	A	0.432458	0.447437	0.28912	0.280991	0.641576	0.65352
3:18802663_A_G	3	18802663	G	A	0.432453	0.447389	0.2892	0.281129	0.641746	0.654539
3:18803009_G_A	3	18803009	A	G	0.432468	0.447422	0.289137	0.281056	0.641669	0.653411
3:18803187_C_T	3	18803187	T	C	0.432464	0.44742	0.289088	0.280985	0.641647	0.654685
3:18803209_T_A	3	18803209	A	T	0.432464	0.44742	0.289087	0.280985	0.641646	0.654685
3:18803475_G_C	3	18803475	C	G	0.432437	0.447374	0.289694	0.281293	0.641646	0.653396
3:18803551_G_A	3	18803551	A	G	0.432434	0.447373	0.289058	0.280968	0.641643	0.653396
3:18803900_A_T	3	18803900	T	A	0.432437	0.447385	0.289056	0.280965	0.641642	0.653396
3:18803963_C_T	3	18803963	T	C	0.432429	0.447376	0.289055	0.280965	0.643283	0.653532
3:18804041_C_T	3	18804041	T	C	0.432432	0.447378	0.289055	0.280964	0.643282	0.653532
3:18806144_C_T	3	18806144	T	C	0.432321	0.447308	0.28904	0.280948	0.641638	0.653393
3:18806148_G_A	3	18806148	A	G	0.432184	0.4471	0.28904	0.280948	0.641638	0.653393
3:18806229_T_A	3	18806229	A	T	0.432268	0.447269	0.289039	0.280947	0.643278	0.653529
3:18806276_G_A	3	18806276	A	G	0.432316	0.44729	0.289039	0.280947	0.641637	0.653393
3:18806631_A_T	3	18806631	T	A	0.432338	0.447343	0.289036	0.280944	0.645166	0.654764
3:18810924_T_C	3	18810924	C	T	0.433447	0.448102	0.283433	0.277086	0.648489	0.655578
3:18812736_A_G	3	18812736	G	A	0.440289	0.455593	0.283778	0.277216	0.649105	0.655601
3:18813572_G_A	3	18813572	A	G	0.433431	0.448059	0.282646	0.276522	0.648979	0.655584
3:21279160_A_T	3	21279160	T	A	0.0445047	0.0421669	0.256985	0.257803	0.22107	0.238095
3:21281570_C_T	3	21281570	T	C	0.0445118	0.0421856	0.256444	0.256989	0.220578	0.237927
3:21281850_C_A	3	21281850	A	C	0.0444962	0.0421617	0.256534	0.256856	0.220723	0.237932
3:21286325_A_G	3	21286325	G	A	0.0446851	0.0423429	0.257029	0.257656	0.220446	0.237851
3:21290055_T_C	3	21290055	C	T	0.0447669	0.0424306	0.257028	0.257839	0.220124	0.237893
3:21299230_C_T	3	21299230	T	C	0.0326398	0.0305755	0.243154	0.247997	0.0301201	0.0433139
3:21301476_A_G	3	21301476	G	A	0.0322365	0.0303052	0.24591	0.252455	0.0332486	0.042481
3:21311787_G_A	3	21311787	A	G	0.0486916	0.045853	0.272728	0.276643	0.242761	0.237174
3:21312403_T_G	3	21312403	G	T	0.0486364	0.0457942	0.272782	0.276855	0.242026	0.235822
3:21313843_G_A	3	21313843	A	G	0.0324272	0.0304531	0.24523	0.252158	0.0283338	0.039678
3:21315193_C_T	3	21315193	T	C	0.0395635	0.0373729	0.272632	0.27658	0.0621705	0.0701644
3:21321527_A_G	3	21321527	G	A	0.0321756	0.0302475	0.244764	0.251712	0.0283111	0.0397269
3:21322396_G_A	3	21322396	A	G	0.039628	0.0374325	0.27292	0.276643	0.0621123	0.0701576
3:21324732_C_G	3	21324732	G	C	0.0397894	0.0375497	0.272925	0.276763	0.0620297	0.0701495
3:21324998_G_A	3	21324998	A	G	0.0398601	0.0376421	0.272927	0.276761	0.0620254	0.0701495
3:21325976_G_T	3	21325976	T	G	0.0399776	0.0377587	0.272938	0.276553	0.061988	0.0687518
3:22236878_A_T	3	22236878	T	A	0.181917	0.17618	0.0344279	0.0307513	0.185611	0.210767
3:22353521_C_T	3	22353521	T	C	0.571102	0.573499	0.39353	0.396527	0.444474	0.402319
3:22400576_A_C	3	22400576	C	A	0.0397524	0.0377486	0.0743229	0.0773246	0.0122415	0.00852857
3:22402735_C_G	3	22402735	G	C	0.0398804	0.0379031	0.0758823	0.0777706	0.0121201	0.0165039
3:22422134_C_T	3	22422134	T	C	0.110799	0.114418	0.0927824	0.0894189	0.0838694	0.0792997
3:23168251_T_C	3	23168251	C	T	0.226954	0.231915	0.14985	0.142097	0.0698589	0.0687025
3:23183159_A_C	3	23183159	C	A	0.276649	0.280904	0.154268	0.143871	0.312984	0.29254
3:23186030_A_C	3	23186030	C	A	0.225606	0.230894	0.152595	0.145508	0.138561	0.115883
3:23187351_T_C	3	23187351	C	T	0.180368	0.188789	0.149603	0.140873	0.171471	0.159031
3:23187389_G_C	3	23187389	C	G	0.180373	0.188798	0.149601	0.140873	0.171485	0.159642
3:23189114_A_C	3	23189114	C	A	0.18019	0.188538	0.149246	0.140664	0.170052	0.15911
3:23190142_C_A	3	23190142	A	C	0.181228	0.189682	0.166676	0.16079	0.220488	0.183433
3:23190554_C_G	3	23190554	G	C	0.180022	0.188578	0.167269	0.162596	0.228282	0.203226
3:23199453_T_C	3	23199453	C	T	0.19118	0.187844	0.1087	0.104146	0.0198382	0.0260095
3:23210573_G_T	3	23210573	T	G	0.19157	0.188156	0.109582	0.10488	0.0198133	0.0251834
3:23221359_T_C	3	23221359	C	T	0.179608	0.187732	0.151298	0.144456	0.0903312	0.0769567
3:23237561_T_G	3	23237561	G	T	0.218842	0.22905	0.171741	0.163089	0.703659	0.696286
3:23347106_A_G	3	23347106	G	A	0.239028	0.238336	0.104493	0.101002	0.0301662	0.0337746
3:23615504_A_G	3	23615504	G	A	0.0218295	0.0237949	0.00708546	0.00814514	0.00633166	0.00385195
3:23651229_G_A	3	23651229	A	G	0.426675	0.420554	0.190142	0.188107	0.193112	0.172248
3:24142119_C_T	3	24142119	T	C	0.0246691	0.0268418	0.00153371	0.00105107	0.00330611	7.60878e-05
3:24150471_A_G	3	24150471	G	A	0.0247127	0.0269137	0.000383936	0.000176616	0.00284091	0
3:24232532_C_A	3	24232532	A	C	0.0265792	0.0289778	0.000793298	0.000329923	0.00321094	0.00078669
3:24400287_C_T	3	24400287	T	C	0.0341044	0.0378377	0.00152545	0.000889977	0.00519532	0.00225135
3:24753375_C_T	3	24753375	T	C	0.178318	0.171478	0.194249	0.187399	0.346662	0.325039
3:24759746_T_C	3	24759746	C	T	0.458744	0.466239	0.451655	0.455915	0.686753	0.71261
3:24794547_C_T	3	24794547	T	C	0.4471	0.456517	0.377871	0.380888	0.689273	0.718348
3:24810957_G_A	3	24810957	A	G	0.0992705	0.0959677	0.00224391	0.00272749	0.0134268	0.0201929
3:24811809_C_T	3	24811809	T	C	0.0993926	0.0960661	0.00224608	0.00273138	0.0134261	0.0201943
3:24833960_G_A	3	24833960	A	G	0.781353	0.786182	0.811785	0.807322	0.916961	0.926567
3:24834316_G_C	3	24834316	C	G	0.781588	0.786307	0.799222	0.793373	0.905804	0.907906
3:24956484_T_A	3	24956484	A	T	0.0240945	0.0251482	0.000669144	0.000415255	0.00315624	0.00497013
3:26396093_C_A	3	26396093	A	C	0.114431	0.111543	0.086622	0.0884823	0.393972	0.416428
3:26396178_A_C	3	26396178	C	A	0.0795782	0.0770069	0.134941	0.129727	0.374087	0.405405
3:26404054_C_T	3	26404054	T	C	0.265425	0.262073	0.19275	0.183004	0.557709	0.56751
3:26416575_T_C	3	26416575	C	T	0.281867	0.278224	0.196541	0.185212	0.621555	0.63332
3:27040605_C_G	3	27040605	G	C	0.254672	0.243217	0.218806	0.216681	0.727063	0.778029
3:27225449_C_T	3	27225449	T	C	0.252433	0.26467	0.101595	0.0927234	0.127841	0.112772
3:27227374_T_C	3	27227374	C	T	0.25243	0.26462	0.101595	0.0925468	0.129972	0.115489
3:27227556_G_A	3	27227556	A	G	0.25243	0.26462	0.112883	0.0992582	0.129261	0.115489
3:27227579_C_T	3	27227579	T	C	0.252425	0.26462	0.101595	0.0927234	0.131392	0.119565
3:27228010_G_A	3	27228010	A	G	0.252349	0.264567	0.101595	0.0925468	0.127841	0.112772
3:27228354_T_C	3	27228354	C	T	0.252446	0.26464	0.101595	0.0925468	0.127841	0.112772
3:27228890_G_T	3	27228890	T	G	0.252443	0.264639	0.101595	0.0925468	0.129972	0.115489
3:27228951_T_G	3	27228951	G	T	0.252595	0.264836	0.101595	0.0925468	0.129972	0.115489
3:27231719_T_C	3	27231719	C	T	0.252589	0.264857	0.101595	0.0925468	0.129972	0.115489
3:27232053_G_A	3	27232053	A	G	0.252589	0.264878	0.101595	0.0925468	0.129972	0.115489
3:27232227_T_C	3	27232227	C	T	0.252594	0.264879	0.101595	0.0925468	0.129972	0.115489
3:27232737_C_G	3	27232737	G	C	0.252603	0.264879	0.101802	0.0929	0.127841	0.112772
3:27232950_T_G	3	27232950	G	T	0.252603	0.264901	0.101698	0.0925468	0.129972	0.115489
3:27233376_G_T	3	27233376	T	G	0.252246	0.26452	0.101698	0.0925468	0.129972	0.115489
3:27233498_C_A	3	27233498	A	C	0.252444	0.264761	0.101698	0.0923702	0.140625	0.131793
3:27234968_T_A	3	27234968	A	T	0.252367	0.264591	0.101698	0.0925468	0.129972	0.115489
3:27235816_C_T	3	27235816	T	C	0.252273	0.264523	0.101698	0.0925468	0.129972	0.115489
3:27235940_C_A	3	27235940	A	C	0.252275	0.264523	0.101698	0.0925468	0.129972	0.115489
3:27236734_G_T	3	27236734	T	G	0.252443	0.2647	0.101698	0.0925468	0.129972	0.115489
3:27237080_G_T	3	27237080	T	G	0.251215	0.263587	0.101698	0.0925468	0.129972	0.115489
3:27237390_A_T	3	27237390	T	A	0.252443	0.264725	0.101698	0.0929	0.129972	0.115489
3:27237435_C_A	3	27237435	A	C	0.252376	0.264682	0.101698	0.0925468	0.127841	0.112772
3:27237570_T_C	3	27237570	C	T	0.252219	0.264529	0.100989	0.0921258	0.129972	0.115489
3:27237655_C_T	3	27237655	T	C	0.252261	0.26454	0.100569	0.0919846	0.129972	0.115484
3:27512473_C_A	3	27512473	A	C	0.0187776	0.0223597	0.00141233	0.000966622	0.00351704	2.17275e-05
3:27512637_C_T	3	27512637	T	C	0.0191061	0.0228092	0.00141233	0.000966622	0.00351704	2.17275e-05
3:27573778_A_G	3	27573778	G	A	0.0151077	0.0181856	0.000350779	0.000447721	0.00289703	0
3:28792284_G_A	3	28792284	A	G	0.501112	0.494085	0.502132	0.494443	0.688733	0.733881
3:28795963_A_G	3	28795963	G	A	0.238993	0.2298	0.21281	0.209616	0.229499	0.252881
3:28800568_T_C	3	28800568	C	T	0.303864	0.293335	0.295689	0.296426	0.100567	0.127124
3:29031246_G_C	3	29031246	C	G	0.536393	0.546966	0.430775	0.427906	0.170542	0.168082
3:29034688_G_A	3	29034688	A	G	0.0935152	0.099171	0.0149891	0.0150908	0.0151815	0.00853848
3:29666340_T_G	3	29666340	G	T	0.0241333	0.0213496	0.00258134	0.00283421	0.00335161	0.00437644
3:29968278_C_T	3	29968278	T	C	0.189529	0.197684	0.234165	0.22477	0.0970712	0.0900055
3:29969040_G_A	3	29969040	A	G	0.188586	0.196319	0.234287	0.224968	0.0965371	0.0903221
3:30007211_C_G	3	30007211	G	C	0.0384427	0.0413235	0.00755768	0.00713716	0.00347521	0.00224592
3:30012468_G_A	3	30012468	A	G	0.0397456	0.0427721	0.00764943	0.00718949	0.00343612	0.00225137
3:30427180_A_T	3	30427180	T	A	0.542346	0.549951	0.392209	0.391659	0.2562	0.303796
3:30427622_A_C	3	30427622	C	A	0.356926	0.363543	0.318828	0.319538	0.190047	0.22823
3:30429536_G_A	3	30429536	A	G	0.35442	0.361295	0.305998	0.305226	0.129368	0.17373
3:33256616_T_A	3	33256616	A	T	0.433566	0.442684	0.85761	0.87042	0.610113	0.611487
3:33954112_C_T	3	33954112	T	C	0.116249	0.123316	0.325017	0.321382	0.0226492	0.0236005
3:35706583_A_G	3	35706583	G	A	0.0327056	0.0297405	0.0017825	0.000657911	0.00877344	0.00596335
3:35775115_T_A	3	35775115	A	T	0.358773	0.355658	0.708007	0.699423	0.0742976	0.0673719
3:36758070_G_C	3	36758070	C	G	0.813738	0.823255	0.747467	0.754752	0.78716	0.764217
3:38184021_A_G	3	38184021	G	A	0.154119	0.146806	0.352432	0.354793	0.0483536	0.0411681
3:38671944_G_A	3	38671944	A	G	0.016879	0.0193165	0.00140685	0.00145257	0.162363	0.198421
3:38685513_A_G	3	38685513	G	A	0.0789792	0.0837233	0.00282499	0.002177	0.105298	0.111221
3:38712306_T_C	3	38712306	C	T	0.0814939	0.0858998	0.312962	0.322121	0.0959283	0.0983262
3:38713382_A_G	3	38713382	G	A	0.0815217	0.0859169	0.313029	0.322165	0.0949352	0.0981416
3:38714855_G_A	3	38714855	A	G	0.0429036	0.0484013	0.0419079	0.03795	0.0881223	0.0907516
3:38715075_T_G	3	38715075	G	T	0.0425147	0.047908	0.041574	0.0377557	0.0187465	0.0168791
3:38733574_T_A	3	38733574	A	T	0.0305413	0.0285	0.00216078	0.00116749	0.134063	0.123648
3:38810792_C_T	3	38810792	T	C	0.552948	0.56173	0.569864	0.562503	0.188304	0.199849
3:39253765_G_A	3	39253765	A	G	0.268065	0.262005	0.0782463	0.0700118	0.0647339	0.0618958
3:39254111_C_G	3	39254111	G	C	0.268133	0.262134	0.0782363	0.0700491	0.171451	0.195325
3:39254755_G_A	3	39254755	A	G	0.268242	0.262169	0.0782743	0.0703124	0.171469	0.195334
3:39273364_G_A	3	39273364	A	G	0.305249	0.313598	0.639121	0.641284	0.0809974	0.0720396
3:39992223_A_G	3	39992223	G	A	0.0521366	0.0526205	0.00428408	0.00324616	0.00600425	0.00353263
3:39996684_C_T	3	39996684	T	C	0.039145	0.0348103	0.00230176	0.00136548	0.00632479	0.00228
3:40087181_G_A	3	40087181	A	G	0.350629	0.359408	0.590352	0.583782	0.380522	0.400997
3:40090813_A_G	3	40090813	G	A	0.349249	0.357878	0.592016	0.586571	0.433079	0.448015
3:40092238_A_T	3	40092238	T	A	0.344505	0.35371	0.4295	0.417308	0.377248	0.395505
3:40094062_T_G	3	40094062	G	T	0.278351	0.286682	0.366187	0.370947	0.302995	0.320515
3:40098263_T_G	3	40098263	G	T	0.347853	0.356152	0.591722	0.58639	0.485333	0.493982
3:40105341_G_A	3	40105341	A	G	0.351029	0.357905	0.59106	0.585519	0.434859	0.447478
3:42151304_T_A	3	42151304	A	T	0.0328126	0.0357519	0.000823681	0.000639014	0.00687359	0.00632748
3:42581680_A_G	3	42581680	G	A	0.185279	0.181995	0.572574	0.578183	0.680603	0.660426
3:46018781_A_G	3	46018781	G	A	0.093777	0.0910038	0.00156091	0.00234458	0.00578694	0.00813316
3:46114376_T_C	3	46114376	C	T	0.313778	0.312653	0.343742	0.343052	0.790662	0.768694
3:46115099_A_G	3	46115099	G	A	0.31378	0.312672	0.343612	0.342929	0.790695	0.768636
3:46123602_T_C	3	46123602	C	T	0.439543	0.446566	0.64041	0.63846	0.267862	0.255857
3:49543115_T_G	3	49543115	G	T	0.0253169	0.0220661	5.98588e-05	0.000171849	0.00288567	0.00273371
3:53839611_G_C	3	53839611	C	G	0.13665	0.143028	0.245948	0.237808	0.744627	0.707506
3:53850210_G_C	3	53850210	C	G	0.142107	0.149033	0.332695	0.332323	0.593982	0.578376
3:54232831_C_T	3	54232831	T	C	0.341017	0.352315	0.208587	0.196949	0.0929798	0.106375
3:54232978_C_T	3	54232978	T	C	0.341788	0.353051	0.20963	0.19748	0.188143	0.204855
3:54234990_T_A	3	54234990	A	T	0.340946	0.352275	0.208565	0.196971	0.094546	0.106411
3:54243029_T_C	3	54243029	C	T	0.381743	0.387997	0.31727	0.307635	0.112019	0.119085
3:54685144_A_G	3	54685144	G	A	0.117932	0.126321	0.0203423	0.0159752	0.202644	0.216383
3:55044221_T_C	3	55044221	C	T	0.224261	0.216715	0.21084	0.210521	0.308153	0.302897
3:55048012_C_T	3	55048012	T	C	0.167895	0.158641	0.196407	0.200868	0.0607536	0.0618098
3:55049938_T_C	3	55049938	C	T	0.228191	0.220096	0.212924	0.21464	0.0701574	0.0668974
3:55050000_C_G	3	55050000	G	C	0.228567	0.220541	0.212912	0.214486	0.309052	0.301948
3:55116757_C_T	3	55116757	T	C	0.67033	0.679777	0.945722	0.948082	0.719864	0.712628
3:55118984_G_A	3	55118984	A	G	0.668243	0.677726	0.944514	0.946654	0.483055	0.456823
3:55261680_A_G	3	55261680	G	A	0.543198	0.550596	0.342337	0.329646	0.375158	0.383384
3:55263626_A_G	3	55263626	G	A	0.524333	0.531072	0.260889	0.250259	0.376906	0.385923
3:56761650_A_G	3	56761650	G	A	0.154592	0.148831	0.233885	0.251583	0.0941583	0.0913477
3:56786220_A_G	3	56786220	G	A	0.257724	0.249134	0.032903	0.0244966	0.0350142	0.0360123
3:56864116_G_T	3	56864116	T	G	0.0363108	0.032295	0.190139	0.193841	0.115134	0.124339
3:58446010_A_T	3	58446010	T	A	0.703739	0.700134	0.780946	0.773521	0.427186	0.406981
3:59112516_A_C	3	59112516	C	A	0.223024	0.231472	0.00383005	0.00497213	0.539876	0.5615
3:59114059_T_C	3	59114059	C	T	0.22262	0.231019	0.00271853	0.0038015	0.539563	0.561719
3:59116001_T_G	3	59116001	G	T	0.222602	0.230998	0.00240213	0.00359626	0.539605	0.561871
3:59117987_C_T	3	59117987	T	C	0.222605	0.230974	0.00240224	0.00358813	0.539353	0.561854
3:59118834_T_C	3	59118834	C	T	0.222653	0.23103	0.00381754	0.004964	0.540155	0.562129
3:59120405_T_G	3	59120405	G	T	0.222876	0.231274	0.00240245	0.00360085	0.53806	0.562057
3:59120419_T_C	3	59120419	C	T	0.222772	0.231179	0.00381764	0.0049663	0.537577	0.55898
3:59120541_C_A	3	59120541	A	C	0.222682	0.231036	0.00239282	0.00356059	0.499612	0.501904
3:59121374_G_C	3	59121374	C	G	0.222742	0.231101	0.00240307	0.00359856	0.543396	0.565606
3:59121943_G_C	3	59121943	C	G	0.22274	0.231091	0.00240286	0.00359909	0.538073	0.562189
3:59295659_C_T	3	59295659	T	C	0.245268	0.253165	0.0407525	0.0403263	0.275376	0.274509
3:59295732_A_G	3	59295732	G	A	0.243448	0.252381	0.0408433	0.0403459	0.355332	0.359104
3:59295869_G_A	3	59295869	A	G	0.243166	0.251716	0.0407267	0.0403318	0.251812	0.251199
3:59305064_A_C	3	59305064	C	A	0.234146	0.242651	0.0424183	0.0412127	0.0951033	0.0814021
3:59307076_G_T	3	59307076	T	G	0.242785	0.251117	0.0954871	0.0985588	0.158798	0.142483
3:59309651_C_T	3	59309651	T	C	0.242423	0.250714	0.101116	0.103634	0.148637	0.133222
3:59317348_A_T	3	59317348	T	A	0.243239	0.251627	0.112477	0.115013	0.150957	0.137115
3:59317981_A_G	3	59317981	G	A	0.244873	0.253577	0.112526	0.11509	0.143425	0.126992
3:59323159_A_G	3	59323159	G	A	0.243603	0.252075	0.113537	0.115621	0.18355	0.168934
3:59323646_G_C	3	59323646	C	G	0.243565	0.251987	0.113061	0.115508	0.183437	0.168878
3:59464631_C_T	3	59464631	T	C	0.574168	0.580717	0.513228	0.525704	0.489042	0.465626
3:59505171_C_G	3	59505171	G	C	0.88236	0.887896	0.682949	0.666847	0.795538	0.76777
3:59506755_A_C	3	59506755	C	A	0.882635	0.888269	0.729495	0.714774	0.857417	0.839754
3:60134996_A_C	3	60134996	C	A	0.926116	0.922725	0.995754	0.993112	0.955966	0.944293
3:60136927_C_T	3	60136927	T	C	0.824835	0.820729	0.46035	0.450312	0.547066	0.50723
3:60175045_C_T	3	60175045	T	C	0.702798	0.699328	0.922949	0.926691	0.655317	0.662951
3:60575075_T_C	3	60575075	C	T	0.395824	0.401411	0.261498	0.262679	0.369588	0.372473
3:61273558_G_C	3	61273558	C	G	0.0671375	0.0731313	0.0767605	0.0731314	0.129939	0.145729
3:61486410_G_A	3	61486410	A	G	0.0172612	0.0194733	0.000780887	0.000780151	0.00174503	0.00194704
3:61628141_A_G	3	61628141	G	A	0.0371899	0.0401698	0.0627446	0.0695208	0.212581	0.214699
3:61989457_G_C	3	61989457	C	G	0.0163218	0.0145236	0.00015245	6.09364e-05	0.00357034	0.00439949
3:63015519_G_C	3	63015519	C	G	0.0884685	0.0904204	0.00186207	0.0015544	0.00596876	0.00793343
3:65138018_A_G	3	65138018	G	A	0.0263244	0.0236313	0.00267382	0.00203325	0.0039219	0.00235192
3:65206396_C_T	3	65206396	T	C	0.020037	0.0167323	0.00154185	0.00111252	0.00270312	0.000812522
3:65408091_G_A	3	65408091	A	G	0.115645	0.121608	0.00193988	0.00293298	0.0527657	0.0662238
3:65761827_T_A	3	65761827	A	T	0.0437717	0.0460976	0.000760366	0.000640938	0.00619462	0.00414268
3:65778903_G_C	3	65778903	C	G	0.044596	0.0466855	0.00115816	0.000919646	0.0050632	0.00418616
3:66166249_T_C	3	66166249	C	T	0.55998	0.556466	0.398805	0.400536	0.719723	0.684777
3:66702016_G_A	3	66702016	A	G	0.0204459	0.0230024	0.00197617	0.00152452	0.00240414	0.00333092
3:66715968_A_C	3	66715968	C	A	0.0220214	0.0246866	0.00204815	0.00163376	0.00240485	0.00470797
3:66913860_G_A	3	66913860	A	G	0.542916	0.535359	0.604289	0.604257	0.154226	0.148744
3:66914949_C_G	3	66914949	G	C	0.54442	0.536877	0.614751	0.613173	0.154821	0.149186
3:66918368_T_C	3	66918368	C	T	0.54432	0.536842	0.621758	0.622849	0.119616	0.116025
3:67164944_G_A	3	67164944	A	G	0.304756	0.298556	0.672399	0.674556	0.331536	0.293646
3:67531608_T_C	3	67531608	C	T	0.0344947	0.037395	0.00873222	0.00819051	0.00292683	0.00447284
3:68503557_G_A	3	68503557	A	G	0.0288129	0.0256976	0.000464071	0.000575412	0.00499645	0.00497962
3:71131388_C_T	3	71131388	T	C	0.00611275	0.00739217	0.000396556	0.000344242	0.00250873	0.00202449
3:71898233_G_T	3	71898233	T	G	0.85032	0.839354	0.729287	0.72077	0.590198	0.57337
3:73397311_C_T	3	73397311	T	C	0.0213813	0.0234011	0.000177208	0.000290889	0.00133666	0.000553036
3:73718823_A_G	3	73718823	G	A	0.680789	0.676893	0.780763	0.78099	0.485533	0.447414
3:73719747_A_C	3	73719747	C	A	0.680655	0.67673	0.780714	0.780998	0.485639	0.447508
3:73719876_A_G	3	73719876	G	A	0.680655	0.676746	0.780709	0.781001	0.486303	0.447716
3:73720072_C_A	3	73720072	A	C	0.680634	0.676704	0.780701	0.781004	0.486323	0.447736
3:73720457_A_G	3	73720457	G	A	0.683381	0.678666	0.780687	0.781009	0.486358	0.447777
3:73721258_T_C	3	73721258	C	T	0.683124	0.678335	0.780673	0.781085	0.486441	0.44791
3:73723199_C_G	3	73723199	G	C	0.682399	0.677527	0.783902	0.784055	0.471642	0.441849
3:74344356_T_G	3	74344356	G	T	0.155518	0.16049	0.037539	0.0369438	0.0200036	0.0206087
3:74347629_G_T	3	74347629	T	G	0.181562	0.191501	0.562089	0.546507	0.254603	0.26026
3:74352261_C_A	3	74352261	A	C	0.169629	0.178242	0.504453	0.495761	0.0284091	0.0298913
3:74361338_C_T	3	74361338	T	C	0.163966	0.173017	0.502905	0.492563	0.0286698	0.0308614
3:74373429_C_T	3	74373429	T	C	0.155742	0.163968	0.500783	0.492014	0.124623	0.121878
3:76176441_G_A	3	76176441	A	G	0.467072	0.459795	0.313289	0.314902	0.0582386	0.0638587
3:76252308_C_T	3	76252308	T	C	0.845468	0.843263	0.509901	0.51385	0.484971	0.523145
3:76313229_G_A	3	76313229	A	G	0.908048	0.904584	0.519067	0.536143	0.527713	0.533502
3:76323613_C_A	3	76323613	A	C	0.906716	0.903173	0.514744	0.531989	0.497514	0.506433
3:76325140_C_T	3	76325140	T	C	0.906638	0.903033	0.500669	0.516761	0.48988	0.49793
[truncated: 8,800 more rows]
