# Supplementary material for: Polygenic risk modeling for prediction of epithelial ovarian cancer risk
Source: Eur J Hum Genet. 2022 Jan 14;30(3):349–62. doi: 10.1038/s41431-021-00987-7 (PMC8904525; doi:10.1038/s41431-021-00987-7)
Supplement: Supplementary file 15 — Table S12 - Mean Allele Frequency Ancestries Stepwise Model [file 41431_2021_987_MOESM15_ESM.xlsx]

## Sheet: MAF_Ancestry_Stepwise
Table S9: PRS Mean allele frequency in women of different ancestries for each variant included in the stepwise model
SNPs					European		Asian		African
SNP	Chromosome	Position	Effect	Baseline	European_EAFcontrols	European_EAFcases	Asian_EAFcontrols	Asian_EAFcases	African_EAFcontrols	African_EAFcases
1:38082122_G_A	1	38082122	A	G	0.254292	0.274227	0.294205	0.305297	0.0759943	0.0815177
2:177039578_G_T	2	177039578	T	G	0.679523	0.658009	0.759667	0.756824	0.912874	0.902841
3:156402487_C_T	3	156402487	T	C	0.0494519	0.0672722	0	0	0.00639205	0.00679348
3:190531882_G_A	3	190531882	A	G	0.303218	0.289247	0.51977	0.510435	0.690393	0.653632
5:1284135_C_T	5	1284135	T	C	0.334604	0.358733	0.386727	0.414755	0.162281	0.196179
5:54476556_G_A	5	54476556	A	G	0.730798	0.722297	0.571655	0.554326	0.576801	0.551099
8:82653644_A_G	8	82653644	G	A	0.0678244	0.078582	0.00041425	0.000353232	0.0696023	0.09375
8:128817883_A_G	8	128817883	G	A	0.456948	0.477738	0.23708	0.250458	0.123969	0.134992
8:129080657_G_C	8	129080657	C	G	0.39163	0.378747	0.290904	0.289364	0.184376	0.165541
8:129541931_G_A	8	129541931	A	G	0.130118	0.11129	0.0235087	0.0196044	0.144886	0.108696
9:16914716_G_A	9	16914716	A	G	0.204783	0.170397	0.00110325	0.000362592	0.0860092	0.0657364
9:16914895_A_G	9	16914895	G	A	0.322408	0.286656	0.264597	0.246654	0.560193	0.533967
9:19098967_G_A	9	19098967	A	G	0.290624	0.3048	0.139682	0.134911	0.541764	0.549996
9:106860568_C_T	9	106860568	T	C	0.551671	0.57054	0.18372	0.192335	0.758523	0.773098
9:136155000_C_T	9	136155000	T	C	0.196517	0.208006	0.219961	0.230934	0.0820526	0.110497
10:21821274_G_A	10	21821274	A	G	0.331184	0.352167	0.0134316	0.016048	0.368558	0.362076
17:40620553_C_A	17	40620553	A	C	0.00546166	0.00798793	4.08103e-05	0.000119569	0.000524865	4.08428e-06
17:41659793_G_A	17	41659793	A	G	0.00602932	0.00946062	0.000238033	2.47292e-05	0.000714486	0.00139266
17:43670696_G_C	17	43670696	C	G	0.185662	0.205388	0.00268529	0.00226106	0.0291932	0.0467962
17:46472432_C_G	17	46472432	G	C	0.272844	0.295837	0.148405	0.157718	0.514205	0.559783
19:17390291_T_C	19	17390291	C	T	0.296534	0.319106	0.00455675	0.00453991	0.211029	0.247302
21:36080398_T_C	21	36080398	C	T	0.406715	0.392846	0.603221	0.597818	0.214755	0.2071
