# Supplementary material for: Polygenic risk modeling for prediction of epithelial ovarian cancer risk
Source: Eur J Hum Genet. 2022 Jan 14;30(3):349–62. doi: 10.1038/s41431-021-00987-7 (PMC8904525; doi:10.1038/s41431-021-00987-7)
Supplement: Supplementary file 16 — Table S13- Mean Allele Frequency Ancestries Select and Shrink OCAC Model [file 41431_2021_987_MOESM16_ESM.xlsx]

## Sheet: MAF_Ancestries_S4_OCAC
Table S11: Mean allele frequency in women of different ancestries for each variant included in the select and shrink OCAC model
SNPs					European		Asian		African
SNP	Chromosome	Position	Effect	Baseline	European_EAFcontrols	European_EAFcases	Asian_EAFcontrols	Asian_EAFcases	African_EAFcontrols	African_EAFcases
1:1165957_C_A	1	1165957	A	C	0.0100184	0.0113987	0.00168337	0.00117757	0.00176138	0.00254075
1:1220954_G_A	1	1220954	A	G	0.0318048	0.0354474	0.573646	0.575095	0.651232	0.670763
1:1953018_G_A	1	1953018	A	G	0.0916488	0.0953238	0.0392825	0.0377762	0.0185493	0.0230123
1:2266807_C_T	1	2266807	T	C	0.101919	0.0993666	0.140562	0.140373	0.356288	0.325006
1:2388385_G_T	1	2388385	T	G	0.104887	0.108069	0.246852	0.266426	0.121646	0.109067
1:2399482_C_T	1	2399482	T	C	0.0118383	0.0127969	0.000991751	0.0010495	0.00102556	0.00286693
1:2774381_G_A	1	2774381	A	G	0.181274	0.187334	0.246897	0.235247	0.0693941	0.0753367
1:2776262_C_T	1	2776262	T	C	0.0271936	0.0266401	0.0199274	0.0217611	0.00365628	0.000141291
1:2810791_C_T	1	2810791	T	C	0.0440904	0.0411743	0.00572326	0.00385385	0.00429973	0.00286552
1:2825154_C_T	1	2825154	T	C	0.176817	0.175045	0.30565	0.308068	0.27159	0.253256
1:2831488_C_T	1	2831488	T	C	0.0139356	0.0126254	0.00172373	0.00171675	0.0015675	0.00194291
1:2836099_C_T	1	2836099	T	C	0.187563	0.183533	0.112659	0.103279	0.224872	0.223316
1:2859724_C_T	1	2859724	T	C	0.165821	0.163134	0.152864	0.146624	0.125501	0.136737
1:3212193_A_G	1	3212193	G	A	0.543024	0.54936	0.686296	0.702158	0.288152	0.322267
1:3321735_G_A	1	3321735	A	G	0.0254249	0.0284155	0.001712	0.00200159	0.00286934	0.0048832
1:3330884_G_A	1	3330884	A	G	0.139429	0.144649	0.0171854	0.0207723	0.201151	0.192843
1:3343495_T_A	1	3343495	A	T	0.0337152	0.0358927	0.260874	0.27038	0.43025	0.438972
1:3349513_T_C	1	3349513	C	T	0.242162	0.24842	0.526291	0.542419	0.75811	0.731468
1:3585864_T_G	1	3585864	G	T	0.0797226	0.0859255	0.00360188	0.00406376	0.183238	0.179743
1:3587377_C_A	1	3587377	A	C	0.158411	0.168778	0.182475	0.182194	0.197879	0.200952
1:3595768_C_G	1	3595768	G	C	0.405013	0.418878	0.548848	0.555431	0.407951	0.380143
1:3596187_T_C	1	3596187	C	T	0.112145	0.116223	0.203212	0.203267	0.0194896	0.0293535
1:3607160_G_A	1	3607160	A	G	0.063493	0.0683566	0.0014271	0.0020313	0.00758886	0.00591712
1:3691264_A_G	1	3691264	G	A	0.528495	0.537067	0.670786	0.663719	0.919991	0.915511
1:4010800_C_T	1	4010800	T	C	0.0318728	0.0330594	0.00400043	0.0036542	0.00724453	0.0068248
1:4114126_G_T	1	4114126	T	G	0.250232	0.256748	0.508068	0.498743	0.296875	0.271297
1:4193960_C_T	1	4193960	T	C	0.0115841	0.0128845	0.000315628	0.000407992	0.00217755	0.00144158
1:4217340_C_T	1	4217340	T	C	0.0133145	0.014798	0.000794948	0.000819508	0.00162432	0.00311015
1:4231796_T_C	1	4231796	C	T	0.457504	0.474023	0.397685	0.395709	0.417737	0.456598
1:4233528_T_G	1	4233528	G	T	0.211627	0.218669	0.0479895	0.0507853	0.332493	0.357445
1:4234812_C_T	1	4234812	T	C	0.364977	0.352161	0.416902	0.420187	0.0737511	0.0786667
1:4238650_T_G	1	4238650	G	T	0.204305	0.210107	0.0497832	0.0510093	0.335124	0.380341
1:4268251_C_T	1	4268251	T	C	0.289147	0.275439	0.327814	0.339423	0.0529818	0.0631892
1:4382979_C_T	1	4382979	T	C	0.0729668	0.0693081	0.227216	0.226226	0.0197273	0.0138368
1:4405496_G_C	1	4405496	C	G	0.469497	0.478956	0.460497	0.464472	0.691066	0.673203
1:4416601_C_A	1	4416601	A	C	0.00603528	0.00484707	0.00013101	3.35796e-06	0.000639925	6.80022e-06
1:4423326_C_A	1	4423326	A	C	0.0371154	0.0337038	0.00192412	0.0015138	0.00415074	0.00108971
1:4450518_C_G	1	4450518	G	C	0.0166516	0.0186694	0.000366727	0.00016285	0.00125569	0.00500952
1:4473296_C_A	1	4473296	A	C	0.0153773	0.0139826	0.000392411	0.00011993	0.00231406	0.00205845
1:4626660_T_C	1	4626660	C	T	0.0164686	0.0149328	0.00166531	0.00193767	0.00184801	0.000266328
1:4659903_G_A	1	4659903	A	G	0.0848914	0.0864124	0.00421509	0.00364032	0.0163928	0.0156645
1:4667317_C_T	1	4667317	T	C	0.0269652	0.0279001	0.000471464	0.000415756	0.00158665	0.00148232
1:4687814_A_C	1	4687814	C	A	0.86752	0.868371	0.989176	0.992888	0.879631	0.893963
1:4688915_G_A	1	4688915	A	G	0.0305874	0.0324252	0.000742458	0.000474048	0.00670738	0.00679085
1:4730216_C_T	1	4730216	T	C	0.0246095	0.0214303	0.00191078	0.00069383	0.00390129	0.00534107
1:4735261_A_G	1	4735261	G	A	0.2643	0.257837	0.553407	0.555392	0.403575	0.422418
1:4736456_G_T	1	4736456	T	G	0.528996	0.519639	0.560557	0.561362	0.485938	0.493217
1:4737405_T_C	1	4737405	C	T	0.0235274	0.0260208	0.00023996	0.000714945	0.00108594	0.00266573
1:4781922_C_G	1	4781922	G	C	0.0184971	0.0206089	0.178828	0.178214	0.00857962	0.0100574
1:4796223_C_G	1	4796223	G	C	0.755256	0.751391	0.0829305	0.0736884	0.346739	0.320228
1:4796296_G_C	1	4796296	C	G	0.873039	0.874927	0.273381	0.260631	0.683418	0.650112
1:4811383_A_G	1	4811383	G	A	0.13319	0.128069	0.024352	0.0278428	0.0529782	0.0379338
1:4830785_A_G	1	4830785	G	A	0.886088	0.88914	0.62956	0.648459	0.812138	0.810173
1:4839850_G_C	1	4839850	C	G	0.750016	0.747285	0.45293	0.475598	0.887848	0.906614
1:4849384_T_C	1	4849384	C	T	0.624855	0.623987	0.118676	0.115359	0.851271	0.867433
1:4973652_C_T	1	4973652	T	C	0.00674209	0.00598875	0.000380605	8.93658e-05	0.000868594	2.58325e-05
1:4983744_G_A	1	4983744	A	G	0.00598995	0.00503702	0.000311415	2.26083e-05	0.000154107	0.000137228
1:5086371_T_A	1	5086371	A	T	0.0674504	0.0648149	0.00656976	0.00541183	0.11349	0.0928145
1:5090997_A_G	1	5090997	G	A	0.408431	0.402423	0.450913	0.451614	0.227429	0.235755
1:5137669_T_C	1	5137669	C	T	0.00938441	0.00822044	0.000215105	0.000350588	0.000710227	0.000165755
1:5311384_T_C	1	5311384	C	T	0.441183	0.44381	0.34652	0.358663	0.16842	0.186771
1:5361918_C_A	1	5361918	A	C	0.0127173	0.0150202	0.00113481	0.00132854	0.000732997	0.0056141
1:5375727_G_A	1	5375727	A	G	0.0673669	0.0633698	0.00308879	0.00210053	0.00764488	0.00560189
1:5408480_G_T	1	5408480	T	G	0.0978127	0.0959946	0.158336	0.162675	0.0193625	0.0324183
1:5411433_G_C	1	5411433	C	G	0.601239	0.596891	0.308956	0.296421	0.768697	0.780364
1:5451420_C_T	1	5451420	T	C	0.331489	0.340375	0.591767	0.609638	0.344833	0.317449
1:5471517_G_A	1	5471517	A	G	0.282724	0.271916	0.183666	0.17906	0.466039	0.471261
1:5475259_G_C	1	5475259	C	G	0.197387	0.188681	0.197886	0.193302	0.259696	0.232735
1:5511110_G_A	1	5511110	A	G	0.0797922	0.0763741	0.0136881	0.0130724	0.00991494	0.00977328
1:5637268_T_G	1	5637268	G	T	0.889084	0.896764	0.992079	0.99388	0.984783	0.984427
1:5892178_G_C	1	5892178	C	G	0.0697275	0.0678527	0.353707	0.375205	0.0234292	0.0168395
1:5921638_G_A	1	5921638	A	G	0.0114133	0.0129076	0.00120392	0.000420351	0.00252561	0.0014212
1:5988326_G_A	1	5988326	A	G	0.00848957	0.0100159	0.00219077	0.00152888	0.00201569	0.0010163
1:6077741_C_T	1	6077741	T	C	0.0181104	0.0172896	0.000380513	0.000537979	0.00332392	0.00311006
1:6138623_C_T	1	6138623	T	C	0.0197183	0.0188131	0.023159	0.0230741	0.0408253	0.048434
1:6211257_C_A	1	6211257	A	C	0.0631788	0.0654108	0.000702083	0.00115811	0.0763128	0.0790945
1:6361594_C_A	1	6361594	A	C	0.00548728	0.0069241	0.0005114	0.000236838	0.0862806	0.0906177
1:6610820_C_T	1	6610820	T	C	0.010001	0.00834255	0.000454956	0.000424765	0.00359091	0.00283965
1:7033012_A_G	1	7033012	G	A	0.12883	0.135591	0.0195604	0.0208138	0.0155632	0.0104294
1:7095209_T_C	1	7095209	C	T	0.338411	0.321547	0.356168	0.348017	0.421624	0.403586
1:7095388_A_G	1	7095388	G	A	0.109767	0.103035	0.251255	0.249142	0.206567	0.197999
1:7114482_G_A	1	7114482	A	G	0.686249	0.673302	0.687843	0.672853	0.615724	0.633654
1:7137325_A_G	1	7137325	G	A	0.851482	0.846131	0.75888	0.756834	0.826995	0.799094
1:7137465_T_C	1	7137465	C	T	0.773784	0.769693	0.719357	0.718734	0.79432	0.765462
1:7157401_A_G	1	7157401	G	A	0.355487	0.352643	0.125004	0.129873	0.171593	0.167304
1:7160954_T_A	1	7160954	A	T	0.710243	0.705798	0.466026	0.466412	0.644633	0.651645
1:7170279_A_G	1	7170279	G	A	0.407013	0.416281	0.734722	0.733984	0.144326	0.132535
1:7245989_C_T	1	7245989	T	C	0.0108544	0.0120231	0.0009495	0.000658103	0.038869	0.0267644
1:7257494_G_A	1	7257494	A	G	0.0948356	0.0985587	0.00335062	0.00367772	0.0147902	0.0160517
1:7258842_C_T	1	7258842	T	C	0.00790142	0.00951486	0.000235815	0.000851134	0.00158667	0.00338041
1:7324843_A_G	1	7324843	G	A	0.00555675	0.00465522	4.63965e-05	0.000176794	7.31523e-05	0.000100552
1:7368829_T_C	1	7368829	C	T	0.335516	0.328416	0.608754	0.613125	0.18183	0.181735
1:7375592_A_G	1	7375592	G	A	0.0113346	0.00962517	0.00062544	0.000626296	0.00078908	0.00160871
1:7412961_G_A	1	7412961	A	G	0.169902	0.162538	0.545681	0.546358	0.0841644	0.0963472
1:7414366_G_A	1	7414366	A	G	0.0446829	0.0412886	0.00783576	0.00502927	0.00433098	0.00405438
1:7470908_G_C	1	7470908	C	G	0.017986	0.0159071	0.00134748	0.00126568	0.000778405	0.0019103
1:7485370_G_A	1	7485370	A	G	0.281254	0.278211	0.579032	0.564828	0.513902	0.536508
1:7534381_G_A	1	7534381	A	G	0.145416	0.141611	0.137271	0.14648	0.281687	0.277607
1:7554435_A_G	1	7554435	G	A	0.757514	0.755352	0.989291	0.996256	0.969767	0.96395
1:7586904_C_T	1	7586904	T	C	0.475903	0.486374	0.0733313	0.0699121	0.566548	0.57198
1:7604778_A_T	1	7604778	T	A	0.228362	0.236143	0.172239	0.166498	0.282052	0.256721
1:7636212_G_T	1	7636212	T	G	0.0205385	0.0191382	0.0012832	0.00078933	0.00307137	0.00232066
1:7675110_C_T	1	7675110	T	C	0.038744	0.0375379	0.00297343	0.002265	0.00695595	0.00642938
1:7779651_G_A	1	7779651	A	G	0.0234574	0.0212416	0.0030189	0.00190293	0.00419895	0.0024375
1:7834180_T_C	1	7834180	C	T	0.00532839	0.00585372	3.80132e-05	3.71639e-06	9.72979e-05	2.85485e-05
1:7911221_A_G	1	7911221	G	A	0.0657111	0.0613754	0.00544161	0.00402088	0.0109834	0.00584924
1:7923233_G_A	1	7923233	A	G	0.0395725	0.0374294	0.00444867	0.00355794	0.00787712	0.00305166
1:8188694_T_G	1	8188694	G	T	0.0893509	0.0924119	0.0272736	0.0247799	0.0189913	0.0229699
1:8306800_G_C	1	8306800	C	G	0.00696672	0.00605705	0.000132459	0.000182809	0.00218325	0.00167256
1:8403011_G_A	1	8403011	A	G	0.196366	0.186227	0.0246094	0.0199906	0.0213036	0.0158153
1:8409139_C_T	1	8409139	T	C	0.392458	0.388382	0.710855	0.69285	0.0850801	0.0682711
1:8451719_C_T	1	8451719	T	C	0.103997	0.0972968	0.0098876	0.00770327	0.0129447	0.00723914
1:8496652_T_G	1	8496652	G	T	0.00573212	0.00488354	0.000305413	0.000709291	6.96193e-05	0.000429388
1:8546149_C_T	1	8546149	T	C	0.0362853	0.0383774	0.00122989	0.00030379	0.00584162	0.00836412
1:8804237_A_G	1	8804237	G	A	0.262504	0.272683	0.139375	0.140826	0.091104	0.109587
1:8808820_T_A	1	8808820	A	T	0.236166	0.229271	0.76717	0.768801	0.0593403	0.0499118
1:8926868_C_T	1	8926868	T	C	0.533243	0.54296	0.17838	0.18674	0.19907	0.195889
1:8940734_G_A	1	8940734	A	G	0.0103073	0.010166	0.000186209	5.30913e-07	0.000791172	0.000461979
1:9078090_C_T	1	9078090	T	C	0.00611478	0.00612156	0.000217288	7.64811e-05	0.00153907	0.000183419
1:9095949_T_G	1	9095949	G	T	0.655504	0.646754	0.93427	0.945774	0.887461	0.863245
1:9114709_C_T	1	9114709	T	C	0.0305261	0.031319	0.00160866	0.00108127	0.00606894	0.00661143
1:9126111_G_T	1	9126111	T	G	0.38384	0.371107	0.639905	0.65561	0.561147	0.55179
1:9127159_C_A	1	9127159	A	C	0.587496	0.570744	0.859508	0.861387	0.595666	0.577477
1:9139157_C_T	1	9139157	T	C	0.221275	0.212384	0.303112	0.307454	0.151197	0.145614
1:9143332_T_C	1	9143332	C	T	0.646979	0.63749	0.976265	0.980046	0.911382	0.912557
1:9159536_T_C	1	9159536	C	T	0.301635	0.291669	0.477401	0.484888	0.160898	0.167934
1:9160012_A_G	1	9160012	G	A	0.0731939	0.0708255	0.00348248	0.00191782	0.0104411	0.0124361
1:9161668_T_C	1	9161668	C	T	0.536073	0.527333	0.507037	0.502836	0.392008	0.415564
1:9200285_C_A	1	9200285	A	C	0.0178679	0.0160587	0.00160977	0.00184054	0.000504274	0.000100552
1:9228366_C_T	1	9228366	T	C	0.00815991	0.00791031	0.00114428	0.00148235	0.00406038	0.00637097
1:9238330_G_A	1	9238330	A	G	0.00667031	0.00514237	9.22763e-05	0.000261039	0.00239702	0.00378395
1:9327367_T_A	1	9327367	A	T	0.00547897	0.00551848
1:9343422_C_T	1	9343422	T	C	0.0154746	0.017209	0.00120987	0.00150215	0.00509665	0.00123175
1:9386241_G_C	1	9386241	C	G	0.0251422	0.0291758	0.0016149	0.0011159	0.00338645	0.00446743
1:9406640_G_A	1	9406640	A	G	0.0142793	0.0158806	0.000656904	0.000284181	0.00418965	0.000570638
1:9436377_G_A	1	9436377	A	G	0.0142625	0.0169879	0.00117278	0.00079002	0.00260514	0.00300408
1:9442765_T_G	1	9442765	G	T	0.00690154	0.00653033	0.000984408	0.00170437	0.000801175	0.000528572
1:9462000_G_A	1	9462000	A	G	0.142378	0.137096	0.00684087	0.00314246	0.0197973	0.0181265
1:9470661_G_T	1	9470661	T	G	0.0390408	0.0440408	0.0637645	0.0666453	0.0314084	0.0340905
1:9481144_C_T	1	9481144	T	C	0.0213048	0.018942	0.00117839	0.00031848	0.0022287	0.00216307
1:9509290_T_C	1	9509290	C	T	0.0745714	0.0800915	0.113099	0.118905	0.2161	0.244558
1:9555888_G_C	1	9555888	C	G	0.210244	0.217986	0.234059	0.233671	0.158314	0.151872
1:10175982_A_G	1	10175982	G	A	0.0255866	0.0242467	0.00279109	0.00319361	0.00568396	0.00483423
1:10273179_C_T	1	10273179	T	C	0.132696	0.128958	0.00646003	0.00760807	0.146942	0.145856
1:10283961_A_G	1	10283961	G	A	0.47184	0.469019	0.37901	0.373246	0.681475	0.648232
1:10653622_T_C	1	10653622	C	T	0.0359193	0.0370342	0.00531038	0.0038665	0.0300696	0.0352143
1:10840905_A_G	1	10840905	G	A	0.0634789	0.0671002	0.438277	0.440304	0.107955	0.119565
1:10872993_T_A	1	10872993	A	T	0.136095	0.143022	0.0144275	0.01212	0.0570399	0.0644254
1:10884964_A_C	1	10884964	C	A	0.00616994	0.00728339	0.205237	0.20595	0.273841	0.303491
1:10925267_C_T	1	10925267	T	C	0.0262477	0.0232369	0.00109696	0.000391054	0.00142045	0.0028234
1:11011665_C_T	1	11011665	T	C	0.0222369	0.0207222	0.00129285	0.000571362	0.00286861	0.00407609
1:11054653_T_C	1	11054653	C	T	0.0301707	0.0288544	0.00213214	0.00185969	0.0138393	0.00973497
1:11210450_G_T	1	11210450	T	G	0.0197309	0.0210983	0.00187878	0.00197712	0.00117127	0.00583021
1:11222034_A_G	1	11222034	G	A	0.00686827	0.00645613	0.00257967	0.00206518	0.00194816	0.000355954
1:11326788_C_T	1	11326788	T	C	0.332307	0.32888	0.0925849	0.090604	0.0973011	0.108696
1:11330903_C_T	1	11330903	T	C	0.0517464	0.0544831	0.00721669	0.00757015	0.00433195	0.00643491
1:11438448_T_C	1	11438448	C	T	0.00981768	0.00822383	0.00298587	0.00393736	0.00236151	0.00270246
1:11477341_C_A	1	11477341	A	C	0.0404216	0.0355759	0.306675	0.310322	0.333306	0.340876
1:11490914_T_G	1	11490914	G	T	0.032303	0.0297295	0.107725	0.104776	0.290699	0.277827
1:11632077_C_T	1	11632077	T	C	0.0081364	0.00688349	0.0413032	0.0387653	0.0070981	0.0080692
1:11688387_T_A	1	11688387	A	T	0.798366	0.808246	0.551375	0.554554	0.670282	0.682155
1:11745459_A_G	1	11745459	G	A	0.766512	0.768454	0.908598	0.90351	0.828918	0.831894
1:11943612_G_T	1	11943612	T	G	0.00973842	0.00824795	0.00156239	0.00107635	7.38892e-05	1.90323e-05
1:11983353_G_A	1	11983353	A	G	0.013769	0.0128073	0.00316437	0.00217704	0.00167614	0.00173509
1:12130546_G_A	1	12130546	A	G	0.00857595	0.00771265	0.0012249	0.00110283	0.000757121	0.000281235
1:12168523_C_T	1	12168523	T	C	0.0767115	0.0730631	0.0772778	0.0720738	0.011486	0.00825975
1:12171678_A_G	1	12171678	G	A	0.224918	0.235645	0.31134	0.324651	0.477947	0.511529
1:12220760_C_T	1	12220760	T	C	0.405218	0.398602	0.458544	0.453259	0.228773	0.226824
1:12240676_G_A	1	12240676	A	G	0.152813	0.158452	0.199151	0.193571	0.0298295	0.0285326
1:12255360_A_C	1	12255360	C	A	0.17554	0.181872	0.176878	0.169998	0.0886236	0.101866
1:12659061_G_A	1	12659061	A	G	0.0826067	0.0879686	0.00633966	0.00752343	0.0236578	0.0118562
1:12685566_G_A	1	12685566	A	G	0.00553105	0.00762688	0.00242263	0.00363021	0.000804707	0.000277192
1:13936822_G_T	1	13936822	T	G	0.674219	0.665705	0.569442	0.579531	0.673878	0.653543
1:13941631_G_A	1	13941631	A	G	0.0828297	0.0870311	0.151917	0.151665	0.0945811	0.100948
1:14039931_T_C	1	14039931	C	T	0.041337	0.0435391	0.00552679	0.00626726	0.00565558	0.00258288
1:14190295_A_T	1	14190295	T	A	0.0413563	0.0438006	0.00363975	0.00277751	0.00835371	0.00353941
1:14388772_C_T	1	14388772	T	C	0.139738	0.135791	0.0022951	0.00218673	0.0231878	0.0114742
1:14395384_C_A	1	14395384	A	C	0.015625	0.0168881	0.00179884	0.00145092	0.00289777	4.34965e-05
1:14565200_A_G	1	14565200	G	A	0.00706808	0.00595491	0.000857326	0.000815113	0.000823142	0.00119976
1:14722427_G_A	1	14722427	A	G	0.0431055	0.0452538	0.00223156	0.00262383	0.019564	0.016818
1:14732363_G_T	1	14732363	T	G	0.320742	0.316742	0.19718	0.207748	0.0552155	0.0444365
1:14761246_A_G	1	14761246	G	A	0.0223354	0.0231048	0.00126785	0.00102882	0.0854542	0.0958261
1:14777712_C_G	1	14777712	G	C	0.0361335	0.0366431	0.19496	0.172511	0.167109	0.208039
1:14822386_A_T	1	14822386	T	A	0.864668	0.864666	0.592064	0.587042	0.795484	0.810494
1:15089101_G_A	1	15089101	A	G	0.0235964	0.0209609	0.00177674	0.00119626	0.00116819	0.00143342
1:15248272_A_G	1	15248272	G	A	0.654331	0.65615	0.554092	0.545505	0.224028	0.203065
1:15254817_C_T	1	15254817	T	C	0.00789481	0.0066316	0.000133913	0.000180155	0.000319616	0.000248643
1:15255831_G_A	1	15255831	A	G	0.00932419	0.00790648	0.000965642	0.000592552	0.00271379	0.00270244
1:15267349_T_A	1	15267349	A	T	0.360457	0.363948	0.480898	0.485305	0.892551	0.924784
1:15288810_C_T	1	15288810	T	C	0.0105181	0.00906682	0.00158785	0.00134656	0.00146732	0.00258694
1:15373108_G_A	1	15373108	A	G	0.0258403	0.023439	0.00320767	0.00335338	0.00285869	0.000262285
1:15387317_A_G	1	15387317	G	A	0.0206867	0.0186632	0.00243942	0.00268136	0.00135584	0.000672537
1:15421216_T_C	1	15421216	C	T	0.0299796	0.0285195	0.000819621	0.00142514	0.0109538	0.00973169
1:15456820_C_T	1	15456820	T	C	0.620167	0.621615	0.670989	0.682601	0.678142	0.681926
1:15546077_G_A	1	15546077	A	G	0.329296	0.327638	0.0647156	0.0527107	0.103267	0.0876541
1:15558705_A_G	1	15558705	G	A	0.258796	0.266419	0.184186	0.185725	0.309463	0.31755
1:15566961_T_C	1	15566961	C	T	0.0982596	0.0948251	0.162073	0.155567	0.171827	0.162182
1:15568051_T_C	1	15568051	C	T	0.658463	0.672276	0.788064	0.79825	0.815536	0.820743
1:15570580_C_T	1	15570580	T	C	0.0939927	0.0977613	0.00691927	0.00660542	0.0330352	0.0318706
1:15571514_T_C	1	15571514	C	T	0.754872	0.762202	0.84079	0.850825	0.740519	0.75777
1:15683409_T_A	1	15683409	A	T	0.0102525	0.00925828	0.000859001	0.000457092	0.154086	0.150672
1:15687059_A_G	1	15687059	G	A	0.290882	0.280154	0.273198	0.272519	0.240057	0.232337
1:15759547_T_A	1	15759547	A	T	0.349456	0.347733	0.252771	0.242205	0.399185	0.386194
1:16192280_G_A	1	16192280	A	G	0.0518091	0.055071	0.00430642	0.00484336	0.00764845	0.00536141
1:16339313_C_G	1	16339313	G	C	0.396938	0.390934	0.261954	0.26694	0.299111	0.282154
1:16349137_G_A	1	16349137	A	G	0.0211465	0.0237547	0.0013568	0.00118318	0.0031726	0.000164428
1:16361299_C_T	1	16361299	T	C	0.165309	0.168924
1:16368536_C_T	1	16368536	T	C	0.0654399	0.0607625	0.00542645	0.00458944	0.00806678	0.0107283
1:16459745_G_A	1	16459745	A	G	0.0341176	0.0367885	0.116706	0.121238	0.422295	0.432392
1:16465404_C_T	1	16465404	T	C	0.0788196	0.08131	0.252321	0.261876	0.257194	0.255294
1:16466003_T_C	1	16466003	C	T	0.0489487	0.0521209	0.125146	0.130195	0.32666	0.327609
1:17213369_C_T	1	17213369	T	C	0.207418	0.200618
1:17289911_C_T	1	17289911	T	C	0.296708	0.286884	0.57541	0.576366	0.136185	0.126517
1:17314702_C_T	1	17314702	T	C	0.190303	0.18337	0.545081	0.550128	0.132532	0.120453
1:17315425_G_A	1	17315425	A	G	0.546291	0.55654	0.305458	0.30653	0.250061	0.253258
1:17497428_A_T	1	17497428	T	A	0.564656	0.57456	0.421146	0.417949	0.442292	0.462269
1:17501486_C_T	1	17501486	T	C	0.00620226	0.00557505	0.00109979	0.000569076	0.0528628	0.0506298
1:17514033_C_G	1	17514033	G	C	0.0197892	0.0211155	0.000563405	0.00053375	0.00161377	0.00248374
1:17520008_A_G	1	17520008	G	A	0.615054	0.625399	0.961527	0.9596	0.689903	0.677398
1:17551178_G_A	1	17551178	A	G	0.0154518	0.0168814	0.000711687	0.000414926	0.00145103	0.00375683
1:17616827_G_A	1	17616827	A	G	0.0133454	0.0127141	0.000540414	0.00031246	0.00275853	0.00179215
1:17631500_C_T	1	17631500	T	C	0.0142515	0.0165783	0.000747736	0.000631948	0.000980847	0.000883137
1:17643641_A_T	1	17643641	T	A	0.0230045	0.0246415	0.000333165	3.49729e-05	0.00457172	0.000885873
1:18059914_T_C	1	18059914	C	T	0.00501088	0.00387336	0.00046665	0.000897396	0.00072372	0.000539394
1:18291040_G_C	1	18291040	C	G	0.0122636	0.0111782	0.0075064	0.00682478	0.00236325	0.00280434
1:18476404_G_A	1	18476404	A	G	0.0127659	0.011069	0.000285524	7.08782e-07	0.000850149	0.00147691
1:18487844_G_T	1	18487844	T	G	0.00506487	0.00426042
1:18490269_A_G	1	18490269	G	A	0.318794	0.313035	0.484671	0.483689	0.0697385	0.0721418
1:18555944_C_G	1	18555944	G	C	0.0139306	0.0126026	0.00205575	0.00188663	0.00132102	0.000266328
1:18564421_T_G	1	18564421	G	T	0.0364549	0.0357502	0.00556848	0.00646928	0.00504973	0.00136006
1:18637568_C_T	1	18637568	T	C	0.117259	0.111371	0.0135883	0.00908172	0.0442412	0.0355477
1:18639623_C_T	1	18639623	T	C	0.0362791	0.0335305	0.00129135	0.000723774	0.00366769	0.00127993
1:18646231_T_C	1	18646231	C	T	0.742204	0.753853	0.498233	0.484432	0.536582	0.545708
1:18650794_C_T	1	18650794	T	C	0.923564	0.929653	0.900062	0.898799	0.983665	0.986413
1:18664172_G_A	1	18664172	A	G	0.00615398	0.00557717	0.000858241	0.000681414	0.00231678	6.11605e-05
1:18837320_G_C	1	18837320	C	G	0.335474	0.353844	0.39047	0.391196	0.696102	0.70624
1:18842476_C_T	1	18842476	T	C	0.233444	0.249024	0.264	0.262627	0.573779	0.597436
1:18855974_A_G	1	18855974	G	A	0.0403584	0.0442455	0.245646	0.24785	0.147096	0.156298
1:19020677_C_T	1	19020677	T	C	0.00954537	0.0106653	0.0448058	0.0501018	0.00652772	0.00681469
1:19028408_T_C	1	19028408	C	T	0.96681	0.966873	0.998882	0.998779	0.997173	0.999918
1:19044877_C_T	1	19044877	T	C	0.799209	0.803351	0.844863	0.841575	0.791193	0.826087
1:19045819_G_A	1	19045819	A	G	0.838148	0.849808	0.919597	0.915121	0.93849	0.940038
1:19157183_C_A	1	19157183	A	C	0.00777829	0.00900863	0.000398516	0.000249556	6.96085e-05	0.000781237
1:19206887_C_T	1	19206887	T	C	0.00615622	0.00558897	0.000296107	0.000370197	0.00120812	9.78568e-05
1:19377286_G_A	1	19377286	A	G	0.040496	0.0382386	0.0976182	0.102065	0.0124929	0.0101264
1:19755155_G_A	1	19755155	A	G	0.00735349	0.00640582	0.00215243	0.00112368	0.00234376	0.000932065
1:19778611_C_T	1	19778611	T	C	0.0225012	0.020346	6.54529e-05	0.000166375	0.00310726	0.0115136
1:20019862_G_A	1	20019862	A	G	0.0235021	0.0257588	0.000741632	0.000789844	0.00215201	0.000228243
1:20569288_C_T	1	20569288	T	C	0.025162	0.0271455	0.00495392	0.00483423	0.00453128	0.00149592
1:20622272_C_T	1	20622272	T	C	0.0822852	0.0857397	0.00435221	0.00438188	0.297079	0.259643
1:20631050_G_A	1	20631050	A	G	0.329491	0.332164	0.502522	0.500745	0.455817	0.441644
1:20781903_G_A	1	20781903	A	G	0.00530757	0.00611207	2.8587e-05	1.77869e-07	0.000989366	0.000326099
1:20902334_C_G	1	20902334	G	C	0.0678467	0.0709882	0.00681495	0.00676762	0.00533734	0.00893617
1:20958591_G_A	1	20958591	A	G	0.0739194	0.0759177	0.301106	0.29615	0.0804059	0.07889
1:20965942_G_A	1	20965942	A	G	0.596519	0.597005	0.444304	0.453401	0.454168	0.43171
1:20967219_A_C	1	20967219	C	A	0.153724	0.151555	0.00581222	0.00357067	0.0154361	0.0114525
1:20993151_T_G	1	20993151	G	T	0.797309	0.79623	0.533672	0.549756	0.757764	0.772813
1:20997072_A_G	1	20997072	G	A	0.0830576	0.0829185	0.00567182	0.00543862	0.00614348	0.00543748
1:20999804_T_C	1	20999804	C	T	0.231228	0.230209	0.0598449	0.0514968	0.026218	0.0177881
1:21004881_C_T	1	21004881	T	C	0.00528154	0.00461744	0.000657119	0.000910464	0.000272733	0.00155435
1:21266686_G_A	1	21266686	A	G	0.00693735	0.00828139	0	0	0.000710227	0
1:21575045_A_C	1	21575045	C	A	0.451056	0.453006	0.342761	0.330826	0.332551	0.340266
1:21580345_T_C	1	21580345	C	T	0.58451	0.588889	0.794433	0.795959	0.811582	0.793958
1:21581614_C_A	1	21581614	A	C	0.330339	0.334236	0.158263	0.155074	0.0476002	0.0273044
1:21598458_G_A	1	21598458	A	G	0.00704203	0.00816007	0.000343521	4.32734e-05	0.000108666	1.36004e-05
1:21854741_G_A	1	21854741	A	G	0.00515732	0.00431184	1.50204e-05	0.000201523	0.000281252	0.00135598
1:21908617_G_A	1	21908617	A	G	0.00902988	0.0105524	0.00016405	2.08457e-05	0.00222588	0.00681116
1:21933467_T_C	1	21933467	C	T	0.0181955	0.0199153	0.000613841	0.000206118	0.0435795	0.0297479
1:21939493_G_C	1	21939493	C	G	0.318608	0.326298	0.135314	0.129998	0.26261	0.26476
1:21967945_G_A	1	21967945	A	G	0.428756	0.435451	0.151753	0.148627	0.196319	0.232486
1:22171876_T_G	1	22171876	G	T	0.00513023	0.00557267	0.00050302	0.000393336	0.000721596	0
1:22277532_G_C	1	22277532	C	G	0.107121	0.099091	0.0442452	0.0366115	0.05884	0.0547202
1:22335630_G_A	1	22335630	A	G	0.0120738	0.0110752	0.000424	0.000145537	0.000908399	0.000182072
1:22354045_C_T	1	22354045	T	C	0.049949	0.0529064	0.0243484	0.0206627	0.00683877	0.00455297
1:22355978_G_A	1	22355978	A	G	0.215108	0.22015	0.734483	0.742459	0.103201	0.115545
1:22388297_G_A	1	22388297	A	G	0.191239	0.188394	0.0768422	0.0819181	0.0222778	0.033412
1:22424075_C_G	1	22424075	G	C	0.0217202	0.0226594	0.00280207	0.00332556	0.0013615	0.00216031
1:22430386_G_A	1	22430386	A	G	0.0133591	0.0144839	0.0558645	0.0568493	0.00108737	0.000163039
1:22441865_C_T	1	22441865	T	C	0.546945	0.545133	0.275954	0.264173	0.547019	0.592442
1:22468215_C_T	1	22468215	T	C	0.155486	0.160653	0.528972	0.529967	0.0234233	0.0135448
1:22472506_G_A	1	22472506	A	G	0.206385	0.212405	0.838999	0.842044	0.23222	0.214765
1:22480241_T_C	1	22480241	C	T	0.318276	0.330347	0.51883	0.50593	0.400301	0.402015
1:22485871_T_G	1	22485871	G	T	0.392267	0.396524	0.514499	0.509714	0.169246	0.14538
1:22487036_T_C	1	22487036	C	T	0.610508	0.621731	0.575394	0.561286	0.71946	0.710598
1:22490724_C_A	1	22490724	A	C	0.234707	0.238981	0.513629	0.512206	0.156178	0.136065
1:22499255_G_T	1	22499255	T	G	0.522984	0.51245	0.19006	0.217762	0.350197	0.374972
1:22506437_A_G	1	22506437	G	A	0.26384	0.273471	0.632972	0.622654	0.197896	0.186467
1:22507458_C_T	1	22507458	T	C	0.0106298	0.0120211	0.000297535	0.000724836	0.000590897	0.0013655
1:22531542_G_A	1	22531542	A	G	0.0691719	0.0708632	0.0282284	0.0271337	0.00953979	0.0107609
1:22558282_G_A	1	22558282	A	G	0.00699086	0.0062521	0.000346522	2.63166e-05	0.00234305	0.00104076
1:22567236_G_A	1	22567236	A	G	0.00957521	0.00906562	0.000820511	0.0010387	0.00238223	0.00129482
1:22571385_C_T	1	22571385	T	C	0.308507	0.316652	0.604473	0.6048	0.330141	0.304626
1:22587481_C_T	1	22587481	T	C	0.0142421	0.0143172	0.00185241	0.00282201	7.52764e-05	9.51616e-06
1:22592949_A_G	1	22592949	G	A	0.0640844	0.0631419	0.218795	0.22559	0.296386	0.276343
1:22593385_T_C	1	22593385	C	T	0.496823	0.493087	0.690799	0.706073	0.833645	0.839528
1:22600073_T_C	1	22600073	C	T	0.330645	0.324149	0.168429	0.178245	0.3663	0.369279
1:22608378_G_A	1	22608378	A	G	0.0862958	0.0828977	0.0032094	0.00322363	0.00760512	0.0153231
1:22611467_A_G	1	22611467	G	A	0.00747258	0.00607214	0.000616832	0.00050106	0.00122444	0
1:22641007_C_T	1	22641007	T	C	0.0521928	0.0505408	0.000993862	0.000180858	0.00353551	0.00315354
1:22641959_G_A	1	22641959	A	G	0.0158682	0.0169383	0.0455023	0.0418646	0.00142117	0.00166713
1:22653079_C_T	1	22653079	T	C	0.0583138	0.0584951	0.00255837	0.000951792	0.16372	0.145347
1:22658301_G_A	1	22658301	A	G	0.112153	0.116858	0.214905	0.223617	0.0191929	0.0280126
1:22690364_G_A	1	22690364	A	G	0.454767	0.445371	0.417203	0.430598	0.421131	0.421138
1:22695412_T_C	1	22695412	C	T	0.454417	0.450507	0.398477	0.386358	0.786547	0.809284
1:22702434_C_T	1	22702434	T	C	0.377854	0.389888	0.216408	0.211531	0.0738473	0.0804007
1:22709136_T_C	1	22709136	C	T	0.0676108	0.064406	0.0205553	0.0187243	0.0173852	0.0163792
1:23208272_C_G	1	23208272	G	C	0.0888063	0.0880891	0.523772	0.523541	0.553774	0.554643
1:23339209_C_T	1	23339209	T	C	0.156611	0.158863	0.00806081	0.0104769	0.0184546	0.00951363
1:23354814_C_T	1	23354814	T	C	0.491534	0.499197	0.5403	0.538271	0.0832167	0.0711048
1:23414209_T_C	1	23414209	C	T	0.163185	0.16249	0.00510916	0.00363645	0.0166769	0.0226987
1:23539010_G_A	1	23539010	A	G	0.240959	0.239461	0.179421	0.170305	0.394597	0.426549
1:23608567_A_T	1	23608567	T	A	0.0146837	0.0141264	0.00118663	0.00221956	0.000853692	0.000695675
1:23618706_T_C	1	23618706	C	T	0.195547	0.196258	0.0736323	0.0802374	0.0206449	0.0146199
1:23681232_T_G	1	23681232	G	T	0.147037	0.145166	0.276551	0.266958	0.505163	0.517646
1:23685880_C_A	1	23685880	A	C	0.0182157	0.0201356	0.00127995	0.0010945	0.00407955	0.00218751
1:23714814_C_G	1	23714814	G	C	0.0562948	0.0528325	0.177053	0.163747	0.0571505	0.0516724
1:23723935_G_A	1	23723935	A	G	0.0347396	0.0326334	0.215458	0.208485	0.239542	0.238584
1:23731819_G_A	1	23731819	A	G	0.853886	0.858419	0.664537	0.662601	0.187866	0.171478
1:23743581_C_G	1	23743581	G	C	0.795702	0.802804	0.679723	0.683363	0.175901	0.164802
1:23945119_G_A	1	23945119	A	G	0.153105	0.149915	0.290944	0.297245	0.0313271	0.0325404
1:24206866_A_G	1	24206866	G	A	0.675661	0.688214	0.749155	0.756475	0.818593	0.784183
1:24222991_C_T	1	24222991	T	C	0.00672849	0.00558136	0.000130699	0.000208587	2.13496e-06	1.08638e-05
1:24241830_A_G	1	24241830	G	A	0.196776	0.198856	0.0208518	0.0207654	0.0232806	0.0133288
1:24250157_C_T	1	24250157	T	C	0.0766993	0.0777965	0.00696652	0.00626812	0.00931748	0.00614951
1:24371171_C_T	1	24371171	T	C	0.0152336	0.0138238	0.000376465	0.000568354	0.00163993	0.00144567
1:24407053_C_T	1	24407053	T	C	0.57419	0.586656	0.931061	0.933626	0.727971	0.742513
1:24515823_C_T	1	24515823	T	C	0.377088	0.373782	0.156459	0.160398	0.127754	0.13199
1:24522220_G_C	1	24522220	C	G	0.890085	0.888459	0.991413	0.99177	0.836656	0.834274
1:24587492_C_T	1	24587492	T	C	0.011495	0.00990722	0.000441827	0.000205417	0.00224432	0.00143207
1:24626174_A_G	1	24626174	G	A	0.789848	0.789507	0.993973	0.994563	0.573176	0.537737
1:24647248_C_T	1	24647248	T	C	0.0125385	0.0107677	0.00107534	0.000399545	0.00226991	0.00029894
1:25213379_G_T	1	25213379	T	G	0.192485	0.188094	0.154158	0.15539	0.110228	0.0931561
1:25224321_T_C	1	25224321	C	T	0.2291	0.226837	0.263067	0.264466	0.300496	0.320033
1:25358855_C_T	1	25358855	T	C	0.00680711	0.00590787	0.000172745	0.000397036	0.00156462	0.000448379
1:25381586_G_A	1	25381586	A	G	0.0520589	0.0547192	0.000578258	0.000587273	0.00798864	0.00228398
1:26105901_G_A	1	26105901	A	G	0.00992979	0.00844551	0.000668918	5.98772e-05	0.000437494	8.16855e-06
1:26337095_G_T	1	26337095	T	G	0.0314274	0.0366805	0.000983434	0.000871257	0.00530332	0.00473782
1:26496870_A_G	1	26496870	G	A	0.294515	0.301402	0.658997	0.654787	0.358996	0.384998
1:26523507_T_C	1	26523507	C	T	0.245971	0.244451	0.0192374	0.0166187	0.346628	0.332924
1:26640769_T_C	1	26640769	C	T	0.007659	0.00627175	0.000344654	9.64321e-05	0.000194618	0
1:26699157_T_C	1	26699157	C	T	0.291478	0.287349	0.628053	0.633585	0.604196	0.619273
1:26699264_C_T	1	26699264	T	C	0.00550007	0.00476289	0.000386501	0.000185275	0.094028	0.0935899
1:26736084_G_C	1	26736084	C	G	0.00807662	0.00875092	0.000617033	0.000640588	0.000788354	0.00313724
1:26744461_T_G	1	26744461	G	T	0.0100866	0.00944073	0.000458058	0.000293711	0.11434	0.0961076
1:26802802_G_A	1	26802802	A	G	0.022514	0.0206663	0.00035253	0.000243023	0.00199077	0.00140217
1:26839954_G_A	1	26839954	A	G	0.0533786	0.0494118	0.000743583	0.000378665	0.00523866	0.00174593
1:26900805_G_A	1	26900805	A	G	0.147471	0.139723	0.016807	0.01469	0.0279687	0.0308246
1:27151733_T_C	1	27151733	C	T	0.00752419	0.00653467	0.000243212	0.000113041	0.000440333	4.08428e-06
1:27403974_A_C	1	27403974	C	A	0.68503	0.700361	0.930658	0.927215	0.935335	0.944909
1:27795495_G_C	1	27795495	C	G	0.0867199	0.081275	0.00542755	0.00415148	0.00980684	0.010735
1:28608628_G_A	1	28608628	A	G	0.00950637	0.0105322	0.00034156	0.000175934	0.00046307	0.00136956
1:28920274_A_G	1	28920274	G	A	0.0114243	0.0124351	0.000739037	0.000291614	0.000571758	0.0015394
1:29465335_C_G	1	29465335	G	C	0.3376	0.334111	0.0742808	0.0768762	0.285626	0.283662
1:29600210_C_T	1	29600210	T	C	0.0147394	0.01817	0.00058276	0.000519464	0.0382153	0.0396208
1:29647493_T_C	1	29647493	C	T	0.00919656	0.0112718	0.000697302	0.000596271	0.010434	0.00794728
1:29647634_T_C	1	29647634	C	T	0.0146385	0.0178366	0.00140195	0.0010834	0.0546615	0.0548138
1:29765955_A_G	1	29765955	G	A	0.398556	0.398671	0.330434	0.338128	0.191387	0.201332
1:29796218_C_T	1	29796218	T	C	0.852872	0.849052	0.978986	0.978741	0.641828	0.673758
1:29799026_G_C	1	29799026	C	G	0.774387	0.775803	0.975663	0.975765	0.465427	0.475456
1:29868256_G_A	1	29868256	A	G	0.00989399	0.00915126	0.000213135	5.54629e-05	0.000432552	1.63164e-05
1:29874859_C_T	1	29874859	T	C	0.0134877	0.0139011	0.000747578	0.000805564	0.0697142	0.0709068
1:30036202_A_G	1	30036202	G	A	0.0147376	0.0168795	0.00104891	0.000464699	0.00138778	0.000945686
1:30110333_T_C	1	30110333	C	T	0.00882037	0.0103503	0.00104298	0.0020019	0.00287076	0.00141308
1:30143396_C_T	1	30143396	T	C	0.0231886	0.0202137	0.00482933	0.00295938	0.00558655	0.00213856
1:30148450_G_A	1	30148450	A	G	0.00522574	0.00635045	0.000328624	0.000112332	0.000193913	0.000262244
1:30314299_T_G	1	30314299	G	T	0.0108302	0.0124372	0.000270928	0.000388041	0.000935374	0.000513582
1:30427059_A_T	1	30427059	T	A	0.0124877	0.0138592	0.00449755	0.00374926	0.0016229	0.00140084
1:30719262_T_A	1	30719262	A	T	0.0113298	0.0100548	0.000281394	0.000479689	0.00143256	0.000164449
1:30726851_C_T	1	30726851	T	C	0.0126899	0.0113836	0.000928907	0.0010034	0.00358454	0.00180981
1:30732681_C_T	1	30732681	T	C	0.149209	0.156744	0.364646	0.360901	0.264614	0.295545
1:30735051_C_A	1	30735051	A	C	0.103973	0.108679	0.365268	0.362623	0.394645	0.417118
1:30738387_A_G	1	30738387	G	A	0.239699	0.245409	0.609762	0.589347	0.741258	0.779233
1:30754665_A_G	1	30754665	G	A	0.0523878	0.0514384	0.078467	0.0813428	0.177671	0.16325
1:30757509_C_A	1	30757509	A	C	0.00950954	0.0104625	0.00275924	0.00261671	0.0014685	0.000641294
1:30910906_C_T	1	30910906	T	C	0.015416	0.013731	0.0006972	0.000312805	0.000759256	0.00217682
1:30980786_G_A	1	30980786	A	G	0.450157	0.448322	0.0678352	0.0710588	0.197093	0.204609
1:31222316_A_G	1	31222316	G	A	0.304372	0.30103	0.344669	0.345157	0.592127	0.604205
1:31350122_T_G	1	31350122	G	T	0.027591	0.0257518	0.00182739	0.00274836	0.00369533	0.00630979
1:31392610_T_A	1	31392610	A	T	0.00995125	0.00824439	0.0613238	0.0650817	0.0843412	0.0827536
1:31476830_T_C	1	31476830	C	T	0.879132	0.868686	0.991077	0.990046	0.974409	0.967064
1:31504061_T_C	1	31504061	C	T	0.176696	0.17162	0.526979	0.533261	0.257099	0.255281
1:31518042_G_A	1	31518042	A	G	0.00669644	0.00551925	0.00111861	0.000744507	0.00193185	0.000119626
1:31687831_C_T	1	31687831	T	C	0.555445	0.559762	0.266121	0.270738	0.577101	0.584969
1:31777204_C_T	1	31777204	T	C	0.00991564	0.00912767	0.000847784	0.000708251	0.00101137	2.31166e-05
1:31870313_G_C	1	31870313	C	G	0.124119	0.128043	0.350702	0.346619	0.344664	0.356828
1:31983982_T_A	1	31983982	A	T	0.0109977	0.012422	0.000441093	7.06895e-06	5.11416e-05	3.5328e-05
1:32893914_T_G	1	32893914	G	T	0.00503061	0.00626074	0.00308178	0.00214026	0.000274879	0.00079349
1:33273271_C_G	1	33273271	G	C	0.0127963	0.0112443	0.0113389	0.0113629	0.0019716	0.00160058
1:33284174_T_G	1	33284174	G	T	0.00560532	0.00464242	0.000301889	0.000128047	1.84669e-05	0.00136821
1:33348854_T_C	1	33348854	C	T	0.456319	0.461967	0.542494	0.540846	0.142866	0.123136
1:33425553_G_A	1	33425553	A	G	0.00700722	0.00615979	0.000464909	0.000616945	0.00213068	0.000616829
1:33817226_C_T	1	33817226	T	C	0.0120989	0.0115955	0.00194358	0.00189954	0.00209874	0.000273087
1:33935306_T_G	1	33935306	G	T	0.0378693	0.0376146	0.00539349	0.00550038	0.00438716	0.00404486
1:34064450_T_C	1	34064450	C	T	0.0248663	0.0278248	0.210273	0.203399	0.133088	0.13318
1:34201152_T_C	1	34201152	C	T	0.0464133	0.047194	0.0055753	0.00526896	0.00212219	0.000914463
1:34375040_T_G	1	34375040	G	T	0.290716	0.296932	0.174715	0.17042	0.112211	0.102715
1:34379724_C_T	1	34379724	T	C	0.087444	0.0927867	0.0276903	0.0229393	0.0209171	0.0245478
1:34409205_C_G	1	34409205	G	C	0.343484	0.352628	0.106122	0.101085	0.226876	0.246331
1:34422163_T_C	1	34422163	C	T	0.0828973	0.0787876	0.146369	0.14331	0.017952	0.0163425
1:34513535_T_C	1	34513535	C	T	0.0115897	0.0104153	0.00090474	0.000262998	0.00208384	0.00263177
1:34568402_G_A	1	34568402	A	G	0.0243646	0.0222683	0.00233703	0.00264237	0.00344783	0.00416575
1:34649129_G_A	1	34649129	A	G	0.0287091	0.0316429	0.00310104	0.00233481	0.174115	0.184865
1:34663147_C_T	1	34663147	T	C	0.00587435	0.00782965	0.00252838	0.0026171	0.232367	0.249604
1:35026200_C_T	1	35026200	T	C	0.0137779	0.0126014	0.00109148	0.000598923	0.00306604	0.0010095
1:35647099_A_G	1	35647099	G	A	0.00965242	0.0074229	0.0911696	0.0875265	0.095508	0.0981226
1:35670783_G_A	1	35670783	A	G	0.00969121	0.00826984	0.00396846	0.00374044	0.0642585	0.0712666
1:36134052_C_T	1	36134052	T	C	0.00728185	0.00604778	0.0159815	0.0155049	0.249366	0.269659
1:36952927_C_T	1	36952927	T	C	0.0238973	0.0243124	0.0115993	0.0110699	0.00426209	0.00299187
1:37479786_G_A	1	37479786	A	G	0.0170579	0.020272	0.00119589	0.00175424	0.00102703	0.00119157
1:37698820_T_C	1	37698820	C	T	0.0180336	0.0213121	0.000141677	8.30056e-06	0.000889206	6.93083e-05
1:37896309_G_C	1	37896309	C	G	0.695541	0.709465	0.663495	0.649602	0.491815	0.483573
1:37902115_A_G	1	37902115	G	A	0.550186	0.565511	0.202171	0.197076	0.51007	0.492396
1:37902135_T_C	1	37902135	C	T	0.421849	0.438051	0.158437	0.152023	0.379479	0.366869
1:37908547_C_G	1	37908547	G	C	0.0956616	0.101915	0.00188033	0.00254646	0.0101726	0.0122571
1:37941953_A_G	1	37941953	G	A	0.22928	0.220903	0.318709	0.334716	0.105186	0.105212
1:37968347_T_A	1	37968347	A	T	0.140195	0.152766	0.00370999	0.00424231	0.0152955	0.0178451
1:37974411_C_T	1	37974411	T	C	0.00837405	0.00985809	0.000204227	0.000214419	0.000709512	0.000224179
1:37974497_G_A	1	37974497	A	G	0.148105	0.140797	0.0439973	0.038397	0.0188295	0.0281345
1:38025687_C_T	1	38025687	T	C	0.0183796	0.0209574	0.000556648	0.000532319	0.00237359	0.0021848
1:38032294_C_T	1	38032294	T	C	0.0498972	0.0510975	0.000807379	0.000936422	0.00676208	0.00496876
1:38058597_T_C	1	38058597	C	T	0.0797981	0.0716264	0.0083042	0.0055544	0.00290981	0.0062405
1:38065390_C_T	1	38065390	T	C	0.588033	0.566765	0.652561	0.645696	0.517247	0.538396
1:38075861_A_G	1	38075861	G	A	0.00923647	0.00793732	0.000455682	6.95846e-05	0.000775577	0.000290792
1:38082122_G_A	1	38082122	A	G	0.254292	0.274227	0.294205	0.305297	0.0759943	0.0815177
1:38098035_C_G	1	38098035	G	C	0.253911	0.268307	0.0556677	0.0590683	0.0950651	0.111257
1:38101071_G_C	1	38101071	C	G	0.665566	0.680357	0.815113	0.823133	0.588075	0.614391
1:38115672_A_C	1	38115672	C	A	0.051926	0.045799	0.019199	0.0213548	0.00395244	0.00400137
1:38116580_G_A	1	38116580	A	G	0.260742	0.247201	0.24216	0.248734	0.0865804	0.0734169
1:38117142_T_C	1	38117142	C	T	0.675196	0.661209	0.470174	0.47523	0.737774	0.75391
1:38122178_G_A	1	38122178	A	G	0.136452	0.126569	0.245924	0.253851	0.214473	0.224205
1:38141875_T_C	1	38141875	C	T	0.0182905	0.0165459	0.000206819	0.000373369	0.00146591	0.000642683
1:38142591_C_G	1	38142591	G	C	0.0157786	0.0178216	0.000383394	0.000254154	0.00240556	0.00139539
1:38144268_G_T	1	38144268	T	G	0.384622	0.399233	0.469498	0.46253	0.0935801	0.0889627
1:38240500_G_C	1	38240500	C	G	0.0135772	0.0122413	0.000337015	0.000468747	0.00208026	0.000713318
1:38297095_T_A	1	38297095	A	T	0.138738	0.13419	0.201546	0.202563	0.0341566	0.0340435
1:38431891_A_T	1	38431891	T	A	0.39339	0.413123	0.472302	0.480004	0.485414	0.50758
1:39045588_A_C	1	39045588	C	A	0.0875792	0.0825213	0.0231014	0.0184447	0.0155075	0.010001
1:39363751_T_C	1	39363751	C	T	0.00949175	0.00828274	0.000498461	0.000214599	0.000343761	0.00145653
1:39470364_A_G	1	39470364	G	A	0.290132	0.288034	0.3215	0.30375	0.210185	0.199654
1:39484374_A_G	1	39484374	G	A	0.828475	0.82279	0.442085	0.427429	0.447068	0.441684
1:39652082_G_A	1	39652082	A	G	0.0173741	0.0194155	8.99976e-05	0.000240196	0.0010689	0.000376355
1:39839743_A_G	1	39839743	G	A	0.014419	0.0134554	0.00098562	0.000802594	0.000280536	1.76847e-05
1:40278232_A_T	1	40278232	T	A	0.289567	0.300107	0.290212	0.286655	0.195446	0.195705
1:40283051_T_G	1	40283051	G	T	0.844193	0.853362	0.989366	0.993659	0.983632	0.987074
1:40289812_A_C	1	40289812	C	A	0.522672	0.53432	0.367943	0.368143	0.146727	0.12819
1:40290011_A_G	1	40290011	G	A	0.749418	0.763298	0.630863	0.631665	0.437439	0.440604
1:40303627_C_T	1	40303627	T	C	0.102455	0.101321	0.00356738	0.00110404	0.0099794	0.00831932
1:40364988_C_T	1	40364988	T	C	0.0610265	0.0653228	0.0131594	0.0127195	0.0047558	0.00861009
1:40368162_G_A	1	40368162	A	G	0.0103396	0.00952586	0.000293706	3.69159e-05	0.00017187	0.00139402
1:40384968_G_A	1	40384968	A	G	0.119751	0.116899	0.00404421	0.00248398	0.0251727	0.0251386
1:40409283_T_C	1	40409283	C	T	0.370103	0.361564	0.00788356	0.00667524	0.142312	0.13563
1:40417621_C_G	1	40417621	G	C	0.644154	0.656248	0.969918	0.972953	0.913648	0.888074
1:40437602_C_A	1	40437602	A	C	0.253798	0.262044	0.549344	0.560621	0.648709	0.624172
1:40438329_C_T	1	40438329	T	C	0.446547	0.439464	0.0153113	0.0137041	0.0827472	0.0883401
1:40675872_G_A	1	40675872	A	G	0.00688687	0.00829718	0.000700626	0.000374978	3.90687e-05	2.04006e-05
1:41005960_A_G	1	41005960	G	A	0.215236	0.226635	0.0239262	0.0195661	0.188248	0.189546
1:41074431_G_A	1	41074431	A	G	0.0123526	0.014571	0.000919307	0.000687923	0.148746	0.176921
1:41113512_G_A	1	41113512	A	G	0.005977	0.00541618	0.000123349	8.60159e-05	0.000872875	0.000145375
1:41207123_G_A	1	41207123	A	G	0.00943269	0.00823436	3.86343e-05	3.35634e-05	1.0664e-05	0.000703802
1:41243562_T_C	1	41243562	C	T	0.440054	0.451141	0.5348	0.526685	0.721253	0.719099
1:41322370_G_A	1	41322370	A	G	0.100469	0.0969558	0.00586493	0.00345213	0.0161564	0.0175718
1:41398123_G_A	1	41398123	A	G	0.0480828	0.0451008	0.00295114	0.00269658	0.00469249	0.00206384
1:41437627_C_T	1	41437627	T	C	0.00598712	0.00541065	0.000635893	0.000850587	0.000414779	0.00140491
1:41938585_A_T	1	41938585	T	A	0.0202471	0.0217157	0.00180844	0.0013639	0.000561788	6.38557e-05
1:42114000_C_T	1	42114000	T	C	0.0780632	0.075267	0.086889	0.0897209	0.214489	0.201087
1:42168539_C_T	1	42168539	T	C	0.050813	0.0478599	0.0111376	0.00954105	0.0320384	0.0356956
1:42325767_C_T	1	42325767	T	C	0.0120485	0.010292	0.000436631	0.000234728	4.26993e-06	2.71594e-06
1:42750460_C_A	1	42750460	A	C	0.0270345	0.0305703	0.00277967	0.00311254	0.00222516	0.00611551
1:42822089_G_C	1	42822089	C	G	0.166417	0.175219	0.324216	0.344384	0.0195995	0.0264932
1:43138112_T_C	1	43138112	C	T	0.113889	0.122199	0.193827	0.207394	0.0627678	0.0681808
1:43169007_A_G	1	43169007	G	A	0.426586	0.437122	0.326997	0.344736	0.35118	0.335191
1:43212111_C_T	1	43212111	T	C	0.650393	0.663079	0.674655	0.696625	0.55503	0.537997
1:43442698_G_A	1	43442698	A	G	0.793128	0.799513	0.707986	0.704268	0.727221	0.738941
1:43442925_A_G	1	43442925	G	A	0.589269	0.596186	0.504603	0.497997	0.340873	0.343262
1:43453570_A_G	1	43453570	G	A	0.905034	0.9115	0.832657	0.835522	0.929318	0.917138
1:43488825_A_G	1	43488825	G	A	0.00889253	0.00878572	0.0114125	0.011197	0.00417109	0.00427991
1:43720606_C_T	1	43720606	T	C	0.00694183	0.0061433	0.000510062	6.79945e-05	1.49231e-05	0.00101089
1:43767138_G_A	1	43767138	A	G	0.468308	0.477474	0.682524	0.709964	0.474253	0.501963
1:43843538_T_C	1	43843538	C	T	0.242077	0.246402	0.386617	0.401857	0.247234	0.27907
1:43914861_T_G	1	43914861	G	T	0.0772253	0.0800245	0.172172	0.17431	0.0135661	0.0139593
1:43998144_G_A	1	43998144	A	G	0.0207708	0.0188973	0.000331199	0.000464861	0.000544036	0.00185733
1:44015809_T_C	1	44015809	C	T	0.617696	0.630536	0.81319	0.819102	0.899982	0.914869
1:44118510_T_C	1	44118510	C	T	0.461723	0.457661	0.336798	0.325336	0.440326	0.43877
1:44171211_C_T	1	44171211	T	C	0.253171	0.242838	0.0126678	0.00490185	0.0175135	0.0241291
1:44245670_A_G	1	44245670	G	A	0.343994	0.350836	0.512326	0.537682	0.414947	0.40551
1:44256468_A_G	1	44256468	G	A	0.345667	0.340361	0.204567	0.188321	0.119641	0.108152
1:44315179_G_A	1	44315179	A	G	0.165131	0.158558	0.00665922	0.00237443	0.0107237	0.0207772
1:44368543_C_T	1	44368543	T	C	0.0505938	0.0481193	0.00246353	0.000846881	0.00170952	0.00608696
1:44488466_A_C	1	44488466	C	A	0.335639	0.324117	0.21216	0.200104	0.0707115	0.0749177
1:44493795_A_G	1	44493795	G	A	0.604984	0.592062	0.40468	0.395291	0.860833	0.838409
1:44523984_C_T	1	44523984	T	C	0.285007	0.276572	0.167671	0.150525	0.0855992	0.08178
1:44542491_G_A	1	44542491	A	G	0.0757639	0.0789035	0.243311	0.25464	0.0129524	0.0179918
1:44555478_A_G	1	44555478	G	A	0.0846469	0.0866518	0.152458	0.163656	0.0715878	0.0701942
1:44562811_G_A	1	44562811	A	G	0.329001	0.318953	0.344468	0.339236	0.198805	0.202989
1:44563880_A_G	1	44563880	G	A	0.0935401	0.0966047	0.0443798	0.0509648	0.133545	0.131831
1:44567463_C_T	1	44567463	T	C	0.193877	0.18417	0.186186	0.168959	0.0303274	0.0270354
1:44618031_C_A	1	44618031	A	C	0.315282	0.30499	0.272194	0.26397	0.62445	0.663003
1:44699848_T_G	1	44699848	G	T	0.198236	0.204522	0.227658	0.219488	0.10136	0.0961737
1:44750795_C_A	1	44750795	A	C	0.14551	0.138359	0.0173803	0.0137843	0.0136122	0.0159238
1:44868325_T_G	1	44868325	G	T	0.0191156	0.0173345	0.00156718	0.00207812	0.0237437	0.0220665
1:44892324_G_A	1	44892324	A	G	0.277671	0.269615	0.190573	0.196781	0.262295	0.248735
1:44922646_C_G	1	44922646	G	C	0.0151782	0.0138168	0.00167271	0.00240418	0.00240346	0.000982341
1:45175070_C_T	1	45175070	T	C	0.702092	0.714924	0.919754	0.926374	0.789888	0.814458
1:45191372_G_A	1	45191372	A	G	0.00648231	0.00621372	3.53205e-05	1.30707e-05	0.000219457	0.000263591
1:45381694_T_C	1	45381694	C	T	0.0694341	0.0757734	0.261713	0.258344	0.0857252	0.0987981
1:45417184_T_C	1	45417184	C	T	0.410036	0.41685	0.463407	0.449972	0.628705	0.66043
1:45462927_C_T	1	45462927	T	C	0.0574471	0.0601497	0.156221	0.152701	0.326852	0.34143
1:45472169_C_T	1	45472169	T	C	0.667082	0.660968	0.579497	0.587249	0.659365	0.623398
1:45511099_T_C	1	45511099	C	T	0.917977	0.917352	0.862079	0.869969	0.962668	0.95711
1:45576594_C_T	1	45576594	T	C	0.808908	0.815904	0.990779	0.991435	0.976455	0.983128
1:45707763_C_T	1	45707763	T	C	0.0325161	0.0292159	0.00166386	0.000658254	0.00400853	6.25081e-05
1:45976249_G_A	1	45976249	A	G	0.108332	0.107492	0.00311732	0.00140278	0.0131596	0.0113017
1:46942920_C_T	1	46942920	T	C	0.00702214	0.00806872	0.00064864	0.000333642	0.0008182	8.2888e-05
1:47212009_G_A	1	47212009	A	G	0.839128	0.836375	0.132893	0.135457	0.434947	0.423249
1:48014457_G_A	1	48014457	A	G	0.020409	0.022862	0.217349	0.215084	0.0571384	0.0511409
1:48188038_G_C	1	48188038	C	G	0.00804296	0.00629894	0.00211282	0.000717441	0.0015611	0.00146196
1:48192754_G_A	1	48192754	A	G	0.271232	0.277587	0.28708	0.295385	0.165401	0.199748
1:48410884_A_G	1	48410884	G	A	0.0257406	0.0274929	0.00149486	0.00111132	0.00205547	0.00308968
1:49003131_G_A	1	49003131	A	G	0.0331573	0.035185	0.156589	0.149046	0.0437004	0.0390977
1:49043373_A_G	1	49043373	G	A	0.0397535	0.0408853	0.00129498	0.000750268	0.0014929	0.00577583
1:49067379_C_T	1	49067379	T	C	0.17939	0.179181	0.047961	0.0378736	0.186728	0.198775
1:49429742_G_A	1	49429742	A	G	0.0410258	0.0382729	0.00130563	0.000819217	0.0037067	0.00838865
1:49633747_C_T	1	49633747	T	C	0.00892439	0.00740708	0.000745842	0.00100744	4.40322e-05	1.63164e-05
1:50595983_G_A	1	50595983	A	G	0.30775	0.303651	0.787486	0.79174	0.396687	0.41386
1:50643501_A_G	1	50643501	G	A	0.0229055	0.0196985	0.0018566	0.00129567	0.00142969	0.0033886
1:50717056_G_A	1	50717056	A	G	0.881814	0.890933	0.822445	0.809358	0.381569	0.371308
1:50718961_C_T	1	50718961	T	C	0.0648551	0.0601768	0.171862	0.187376	0.0297469	0.0315993
1:50769685_A_G	1	50769685	G	A	0.216359	0.220041	0.148613	0.156708	0.399826	0.391613
1:50792686_G_A	1	50792686	A	G	0.112237	0.106837	0.00877177	0.0101997	0.00984023	0.00624567
1:50837341_T_C	1	50837341	C	T	0.00529253	0.0054152	0.000207659	0.000122757	0.000805401	0.000207883
1:51632964_G_A	1	51632964	A	G	0.330654	0.318747	0.736951	0.727835	0.0461648	0.0339674
1:51670581_T_C	1	51670581	C	T	0.0893351	0.0919528	0.0934963	0.107646	0.37587	0.348232
1:51713728_C_T	1	51713728	T	C	0.0238338	0.0211447	0.0160467	0.0146604	0.00666902	0.00429488
1:51762087_A_G	1	51762087	G	A	0.202384	0.20507	0.170546	0.190358	0.480409	0.460017
1:51836915_A_T	1	51836915	T	A	0.223593	0.229463	0.0167418	0.0157669	0.536604	0.50888
1:51952471_C_T	1	51952471	T	C	0.0469022	0.0448428	0.00345788	0.00385113	0.00444178	0.00338997
1:51975211_A_G	1	51975211	G	A	0.0757728	0.0776326	0.00191234	0.000761396	0.0517489	0.0662283
1:52072442_C_T	1	52072442	T	C	0.111922	0.115047	0.00431874	0.00388967	0.00948221	0.0112487
1:52075015_T_C	1	52075015	C	T	0.0994561	0.0974122
1:52819530_A_C	1	52819530	C	A	0.0337431	0.0358491	0.000472564	0.000175034	0.00296378	0.00157471
1:52884430_T_G	1	52884430	G	T	0.0117913	0.0126299	0.000248874	0.000163386	0.00234661	0.00132076
1:53137585_G_A	1	53137585	A	G	0.0242444	0.0229071	0.000750208	0.000863108	0.00387499	0.00476222
1:53170597_G_A	1	53170597	A	G	0.0194946	0.0172656	0.000197911	0.000169197	0.00142614	0.00206519
1:53481733_T_A	1	53481733	A	T	0.0255038	0.0235355	0.00108846	0.000956578	0.00214133	0.00348231
1:53727542_G_A	1	53727542	A	G	0.00900707	0.00792613	0.000100462	0.000277118	0.0022017	0.00229843
1:53845094_C_G	1	53845094	G	C	0.00929066	0.00900344	0.000960566	0.00068688	0.00161579	0.000828818
1:53846086_A_C	1	53846086	C	A	0.00765582	0.00878418	6.73192e-05	0.000251504	1.49122e-05	0.000119584
1:54079653_A_G	1	54079653	G	A	0.115193	0.124356	0.0500764	0.0516012	0.345525	0.343847
1:54126704_T_C	1	54126704	C	T	0.865429	0.867419	0.947464	0.945538	0.711398	0.699091
1:54533514_A_G	1	54533514	G	A	0.0119222	0.0132484	0.000475272	0.000465217	0.00118963	7.20035e-05
1:54639630_G_A	1	54639630	A	G	0.0210375	0.0177473	0.000933205	0.000566759	0.00379049	0.00273506
1:54774143_G_A	1	54774143	A	G	0.0171982	0.0184755	0.0104334	0.00966233	0.00731398	0.00574328
1:54814185_C_T	1	54814185	T	C	0.0146565	0.0176076	0.00139523	0.000754195	0.0344851	0.036064
1:54814390_C_T	1	54814390	T	C	0.245243	0.253235	0.129488	0.134495	0.136548	0.110716
1:54819261_G_A	1	54819261	A	G	0.127198	0.132928	0.0116087	0.0109551	0.0194	0.011731
1:54834402_C_T	1	54834402	T	C	0.0128498	0.0140683	0.0035645	0.00123865	0.213667	0.209181
1:54842255_C_G	1	54842255	G	C	0.00709655	0.00657902	0.00100873	0.000401303	0.000346601	0.0002378
1:54882806_C_G	1	54882806	G	C	0.122798	0.130708	0.00377966	0.00337342	0.0449584	0.0447081
1:54940234_T_C	1	54940234	C	T	0.0131151	0.0141494	0.000230845	0.000177508	0.00332387	0.0028451
1:54943026_T_G	1	54943026	G	T	0.646783	0.659578	0.529754	0.521824	0.436771	0.439093
1:54946847_G_A	1	54946847	A	G	0.182561	0.18964	0.192937	0.187743	0.31321	0.33288
1:54968494_T_C	1	54968494	C	T	0.68374	0.695109	0.38535	0.374188	0.402684	0.384438
1:54968849_G_T	1	54968849	T	G	0.269167	0.275952	0.0550171	0.0463542	0.262252	0.242479
1:55525722_G_A	1	55525722	A	G	0.0107234	0.012158	0.00121378	0.00116267	0.00110227	9.37725e-05
1:55847507_G_A	1	55847507	A	G	0.843955	0.841879	0.878774	0.880306	0.797434	0.793907
1:55936899_T_C	1	55936899	C	T	0.0432414	0.0471703	0.107453	0.110126	0.0448083	0.0409076
1:55943278_C_A	1	55943278	A	C	0.0105602	0.0123102	0.00218356	0.00118618	0.000428976	0.000441579
1:55962628_T_C	1	55962628	C	T	0.0118239	0.0133069	8.3912e-06	0.000217944	0.00284091	0.00273369
1:56128708_T_C	1	56128708	C	T	0.211576	0.209514	0.0395096	0.0336169	0.0745342	0.0808899
1:56346410_C_G	1	56346410	G	C	0.0123594	0.0137814	0.000520822	0.000294791	0.00171592	0.00188045
1:56438354_A_T	1	56438354	T	A	0.358764	0.357364	0.562062	0.567391	0.581243	0.582767
1:56498273_T_C	1	56498273	C	T	0.00660805	0.00790811	0.000248277	9.71274e-06	0.000931115	0.00125545
1:56498806_C_T	1	56498806	T	C	0.0749222	0.0817238	0.00175965	0.000555825	0.0106271	0.00951222
1:56645557_T_G	1	56645557	G	T	0.00632062	0.00498873	0.000595179	0.0010537	0.000708103	8.14782e-06
1:56659247_A_G	1	56659247	G	A	0.0112594	0.00982665	0.00144837	0.0016083	0.000756394	3.2612e-05
1:56727938_A_G	1	56727938	G	A	0.315636	0.312259	0.371768	0.373572	0.272502	0.249218
1:56795570_A_G	1	56795570	G	A	0.0129808	0.0111339	0.0512034	0.0597059	0.00373369	0.00535882
1:56927949_C_T	1	56927949	T	C	0.00587242	0.00672801	2.90136e-06	1.43077e-05	0.00177272	0.000236411
1:57199205_C_T	1	57199205	T	C	0.0133551	0.0119256	0.011405	0.00926837	0.00932516	0.0130358
1:57199452_A_C	1	57199452	C	A	0.0609552	0.0587384	0.00279404	0.0024095	0.0093699	0.00576611
1:57380548_G_A	1	57380548	A	G	0.0132849	0.0124192	0.00157239	0.00180346	0.00214132	0.000395387
1:57432150_C_T	1	57432150	T	C	0.0122495	0.0108825	0.00855019	0.00887533	0.00160584	0.00301364
1:57670034_T_C	1	57670034	C	T	0.925585	0.921508	0.994683	0.993647	0.993491	0.990081
1:58162855_T_C	1	58162855	C	T	0.23995	0.236342	0.272831	0.277596	0.784364	0.805731
1:58225930_C_A	1	58225930	A	C	0.0377678	0.0400509	0.00653042	0.00635672	0.00346663	0.00435054
1:58241468_A_G	1	58241468	G	A	0.0128917	0.012354	0.00022826	0.000632824	0.0042003	0.000764941
1:58287305_G_C	1	58287305	C	G	0.0153267	0.0166502	0.000105751	3.00303e-05	0.00074999	4.08428e-06
1:58445653_C_T	1	58445653	T	C	0.0149245	0.013495	0.000713878	0.000433241	0.00166762	6.80022e-06
1:58845559_T_A	1	58845559	A	T	0.0205482	0.0220477	0.181299	0.178329	0.0357736	0.0581334
1:58915956_T_C	1	58915956	C	T	0.864988	0.870822	0.585367	0.576103	0.949641	0.95965
1:58934155_A_G	1	58934155	G	A	0.93675	0.943255	0.72388	0.723326	0.989999	0.986357
1:59170546_A_G	1	59170546	G	A	0.0251016	0.0233045	0.00275306	0.00218942	0.00288709	0.00138183
1:59232784_G_A	1	59232784	A	G	0.00652499	0.00589752	0.00206239	0.00220461	0.000935374	6.5224e-05
1:59423530_C_T	1	59423530	T	C	0.025378	0.0235454	0.000566191	0.000205757	0.00145455	0.00415354
1:59426862_C_G	1	59426862	G	C	0.0359721	0.038384	0.00270908	0.00281246	0.00525997	0.0041128
1:59739179_C_T	1	59739179	T	C	0.0499194	0.0533025	0.168781	0.161772	0.0366303	0.0346171
1:61137686_T_C	1	61137686	C	T	0.344326	0.336781	0.463803	0.469431	0.279597	0.248981
1:61327153_G_A	1	61327153	A	G	0.00502348	0.00579711	0.000271549	0.000406054	0.00104689	0.000273087
1:61377247_C_T	1	61377247	T	C	0.580617	0.582907	0.495752	0.490343	0.287292	0.272874
1:61389148_C_G	1	61389148	G	C	0.447511	0.444151	0.618971	0.613625	0.307927	0.292427
1:61390769_C_T	1	61390769	T	C	0.74823	0.746707	0.777528	0.766584	0.863095	0.86073
1:61391290_C_T	1	61391290	T	C	0.00794003	0.00880745	0.00134023	0.000452278	0.000112232	3.39803e-05
1:61396512_G_A	1	61396512	A	G	0.0236148	0.0225593	0.00197189	0.00216166	0.00248937	0.0038533
1:61855212_A_T	1	61855212	T	A	0.0510131	0.0509962	0.00459146	0.00445662	0.00409091	0.00602719
1:61891184_A_C	1	61891184	C	A	0.0711125	0.0712837	0.066179	0.0671749	0.00745099	0.0143383
1:61919372_C_T	1	61919372	T	C	0.0123636	0.0141925	0.000784302	0.000685829	0.000170483	0.00255303
1:61959070_T_C	1	61959070	C	T	0.101459	0.107444	0.282902	0.27859	0.156124	0.155948
1:62000765_T_C	1	62000765	C	T	0.0177268	0.0202726	0.00330698	0.00245211	0.00268609	0.000309762
1:62041675_G_A	1	62041675	A	G	0.0105673	0.0125995	0.00165816	0.00134012	0.00159662	0.000127753
1:62191630_T_C	1	62191630	C	T	0.00606445	0.00543558	0.000215617	1.44856e-05	0.000271303	0.00202311
1:62251787_A_C	1	62251787	C	A	0.210419	0.205024	0.123418	0.123686	0.121423	0.13861
1:62252389_C_T	1	62252389	T	C	0.0633191	0.0615609	0.00386934	0.00318096	0.00735443	0.0114185
1:62281689_C_G	1	62281689	G	C	0.136727	0.132069	0.0142269	0.0129868	0.0210614	0.0278654
1:62340726_G_A	1	62340726	A	G	0.601041	0.607005	0.88826	0.879799	0.631257	0.614772
1:62344976_C_T	1	62344976	T	C	0.021123	0.0192248	0.000343222	0.000110225	0.00224859	0.00346741
1:62347788_G_A	1	62347788	A	G	0.056067	0.0526647	0.000747668	0.000915795	0.0793489	0.0784133
1:62356172_T_C	1	62356172	C	T	0.0199216	0.0179896	0.000496588	0.000264931	0.00162073	0.000888589
1:62359671_T_A	1	62359671	A	T	0.828793	0.837204	0.994941	0.997246	0.843846	0.839617
1:62360287_G_A	1	62360287	A	G	0.660201	0.671821	0.695384	0.698124	0.440898	0.430912
1:62437872_A_G	1	62437872	G	A	0.220045	0.222202	0.0205782	0.0220359	0.445263	0.456685
1:62479304_G_C	1	62479304	C	G	0.022296	0.0203987	0.00107828	0.00175984	0.00194107	0.000918527
1:62650317_C_T	1	62650317	T	C	0.358497	0.361026	0.54916	0.566059	0.269812	0.255311
1:62651573_C_A	1	62651573	A	C	0.117077	0.110295	0.203695	0.189772	0.0175078	0.0266516
1:62656612_T_C	1	62656612	C	T	0.244927	0.245299	0.0151392	0.0121227	0.067773	0.0812207
1:62693547_G_A	1	62693547	A	G	0.947745	0.947118	0.998874	0.999435	0.97279	0.968571
1:62712106_C_T	1	62712106	T	C	0.00812488	0.00927616	1.34638e-05	4.06404e-06	0.00131464	0
1:62736841_A_G	1	62736841	G	A	0.120201	0.114061	0.141095	0.139443	0.0351009	0.0349742
1:62767573_A_G	1	62767573	G	A	0.006764	0.00534209	9.68385e-05	0.000193586	0.000101557	2.71594e-06
1:62788975_A_C	1	62788975	C	A	0.0176177	0.0150702	0.00116946	0.000545598	0.0014922	0.00418068
1:62803060_C_T	1	62803060	T	C	0.371396	0.370808	0.455814	0.445362	0.307985	0.316792
1:62803277_C_T	1	62803277	T	C	0.198583	0.203184	0.109028	0.106463	0.0276004	0.0348789
1:62804719_A_G	1	62804719	G	A	0.150044	0.145629	0.345245	0.339663	0.14586	0.140099
1:62834245_T_G	1	62834245	G	T	0.0161535	0.0172161	0.00440784	0.00435073	0.00380553	0.00132476
1:62853117_C_T	1	62853117	T	C	0.148787	0.15638	0.40836	0.402125	0.0278812	0.0342464
1:62898984_C_T	1	62898984	T	C	0.141298	0.137219	0.196624	0.206209	0.218972	0.209563
1:62934999_C_T	1	62934999	T	C	0.120629	0.117051	0.165086	0.175048	0.122027	0.119451
1:62960250_T_C	1	62960250	C	T	0.658246	0.66486	0.811085	0.802602	0.390431	0.422965
1:63092120_G_C	1	63092120	C	G	0.908101	0.905969	0.995509	0.995988	0.993157	0.990456
1:63124542_T_C	1	63124542	C	T	0.295119	0.306605	0.539021	0.531102	0.0620047	0.0700415
1:63130601_T_C	1	63130601	C	T	0.0392071	0.0361044	0.00253067	0.00213831	0.00278692	0.00611138
1:63355020_C_T	1	63355020	T	C	0.059442	0.0633151	0.00275884	0.00210936	0.0101512	0.0143628
1:63381199_C_T	1	63381199	T	C	0.00860349	0.00794429	0.000123038	0.000183162	0.000597324	0.00242799
1:63388835_G_A	1	63388835	A	G	0.041827	0.0386467	0.000797744	0.000148712	0.00715787	0.00557203
1:63442686_C_T	1	63442686	T	C	0.00546639	0.00670018	0.000409596	0.000257164	0.00218893	0.00123505
1:63451664_A_C	1	63451664	C	A	0.015059	0.0158179	0.000156392	0.000201879	0.00151635	9.10358e-05
1:63503938_C_T	1	63503938	T	C	0.00693305	0.00648453	0.000423375	0.000418933	0.00141195	9.78153e-05
1:63745286_C_T	1	63745286	T	C	0.0261803	0.0250068	0.0032459	0.00321195	0.00184732	0.00175271
1:64078863_A_G	1	64078863	G	A	0.30504	0.29821	0.230758	0.234123	0.67937	0.664866
1:64087813_A_G	1	64087813	G	A	0.15014	0.146602	0.27903	0.281151	0.202421	0.23114
1:64098663_C_G	1	64098663	G	C	0.00699512	0.00642831	0.000591869	0.000483236	0.000107247	0.00142529
1:64342923_C_T	1	64342923	T	C	0.15166	0.158044	0.0405301	0.0392201	0.108637	0.124069
1:64436644_A_T	1	64436644	T	A	0.0104847	0.00941866	0.00022828	9.96202e-05	0.000523478	0.000216031
1:64507649_G_A	1	64507649	A	G	0.00660551	0.00578289	0.000898005	0.000604216	0.00137502	0.000271718
1:64762120_C_G	1	64762120	G	C	0.00772052	0.00667665	0.000375327	0.000424948	0.00075427	0.00360326
1:65029829_G_A	1	65029829	A	G	0.0182671	0.0202118	0.123332	0.130793	0.05512	0.0559234
1:65598758_G_C	1	65598758	C	G	0.0073879	0.00635101	0.000373874	0.00032711	0.000716621	0.00179893
1:66031214_A_T	1	66031214	T	A	0.00657853	0.00602826	0.00132726	0.00130732	0.00220953	0.00277443
1:66847960_C_T	1	66847960	T	C	0.0533016	0.0572035	0.000616725	0.00064483	0.00381534	0.0109076
1:66872767_T_C	1	66872767	C	T	0.00594082	0.00562718	0.000924648	0.0011909	0.000122159	0.000313888
1:66895043_C_T	1	66895043	T	C	0.256964	0.262995	0.111575	0.111468	0.329599	0.359303
1:67100844_A_G	1	67100844	G	A	0.267827	0.264966	0.624533	0.62001	0.313195	0.325954
1:67226486_G_A	1	67226486	A	G	0.300924	0.297703	0.0844117	0.0907748	0.245722	0.249292
1:67227565_A_G	1	67227565	G	A	0.157086	0.153981	0.131807	0.13808	0.358656	0.364584
1:67328486_C_T	1	67328486	T	C	0.00731995	0.00872465	2.95209e-05	6.89378e-06	0.000436085	0.00407746
1:67366668_A_G	1	67366668	G	A	0.715692	0.717848	0.882551	0.880496	0.840967	0.858993
1:67428140_A_G	1	67428140	G	A	0.14173	0.142941	0.011971	0.0146457	0.0165391	0.014606
1:67550869_T_C	1	67550869	C	T	0.00779426	0.00636314	0.000200091	0.000105274	0.00131465	0.00147146
1:67719163_T_A	1	67719163	A	T	0.0187293	0.0167624	0.000420778	0.000551928	0.00289774	0.0026848
1:67857707_C_T	1	67857707	T	C	0.00717877	0.00668326	0.000356266	4.18693e-05	3.34008e-05	5.16443e-05
1:67880624_C_T	1	67880624	T	C	0.00727286	0.00820565	7.90211e-05	2.26056e-05	0.0010071	0.00246195
1:68023779_G_A	1	68023779	A	G	0.00735919	0.00845374	0.000741218	0.000619756	0.00127487	0.000619566
1:68391786_T_G	1	68391786	G	T	0.0125297	0.0109687	0.00134271	0.0016062	0.0017635	0.000981014
1:68397965_C_A	1	68397965	A	C	0.312239	0.305852	0.206832	0.203372	0.141495	0.157751
1:68417943_C_G	1	68417943	G	C	0.0416685	0.0467038	0.00194099	0.00190625	0.00493893	0.00127309
1:68461673_C_T	1	68461673	T	C	0.8922	0.887692	0.966269	0.971512	0.881288	0.896118
1:68466286_G_A	1	68466286	A	G	0.0191706	0.016531	0.00285157	0.00340572	0.00212075	0.00268206
1:68466628_C_T	1	68466628	T	C	0.0267515	0.0295286	0.000606178	0.000257514	0.00399858	0.00116982
1:68548953_A_G	1	68548953	G	A	0.0474828	0.0439246	0.00462358	0.00611217	0.00329833	0.00294028
1:68591884_C_T	1	68591884	T	C	0.0410211	0.0370761	0.00283412	0.00423081	0.00302131	0.00144838
1:68613579_C_T	1	68613579	T	C	0.41445	0.420387	0.154444	0.153792	0.172087	0.183924
1:68628228_G_A	1	68628228	A	G	0.00745105	0.0076179	2.07157e-05	8.47843e-06	0.000926845	0
1:68936321_A_G	1	68936321	G	A	0.00580927	0.00466838	1.29455e-05	1.69569e-05	9.87176e-05	0.000158955
1:68959312_G_C	1	68959312	C	G	0.00503065	0.00622743	0.00122661	0.000881671	0.000715928	0.000120953
1:69065728_T_C	1	69065728	C	T	0.104559	0.100716	0.00951682	0.00650264	0.328275	0.316232
1:69073619_A_T	1	69073619	T	A	0.0453082	0.0438609	0.000475455	0.00036277	0.00247657	1.90323e-05
1:69267189_C_T	1	69267189	T	C	0.876783	0.872955	0.909574	0.895978	0.700748	0.730579
1:70119548_G_A	1	70119548	A	G	0.00969302	0.00778839	0.000604196	0.000408169	0.00185369	0.00138179
1:70131935_G_T	1	70131935	T	G	0.633083	0.63811	0.492231	0.500149	0.761087	0.7785
1:70160178_T_C	1	70160178	C	T	0.455013	0.460085	0.453712	0.452469	0.510802	0.512886
1:70162590_C_G	1	70162590	G	C	0.174152	0.178319	0.300822	0.294535	0.328606	0.337844
1:70189029_C_T	1	70189029	T	C	0.0674788	0.0691098	0.0670845	0.0676813	0.28584	0.276763
1:70356939_G_A	1	70356939	A	G	0.00694472	0.00878874	0.000750012	0.000346363	0.00196592	0.000379112
1:70721070_C_G	1	70721070	G	C	0.0120494	0.0140565	0.00105262	0.00096362	0.00264845	0
1:70776850_C_T	1	70776850	T	C	0.0173582	0.0151878	1.07711e-05	0.000176794	5.82292e-05	0.00164267
1:71011156_A_T	1	71011156	T	A	0.287291	0.284629	0.284745	0.28295	0.490738	0.469183
1:71147332_T_C	1	71147332	C	T	0.135338	0.134799	0.00186528	0.00125223	0.036424	0.0187867
1:71188749_G_A	1	71188749	A	G	0.0975353	0.102288	0.00136952	0.00119958	0.00619958	0.0116155
1:71195561_G_A	1	71195561	A	G	0.0570578	0.0592316	0.000600266	0.000559528	0.00364561	0.00560599
1:71556634_C_T	1	71556634	T	C	0.0087307	0.00861248	0.000569009	0.000886969	0.000732953	0.000355975
1:72081950_C_G	1	72081950	G	C	0.024127	0.0216946	0.00105282	0.000578075	0.00364204	0.00203125
1:72114751_T_C	1	72114751	C	T	0.0850919	0.0803801	0.00903519	0.00827957	0.0137308	0.0068886
1:72333670_A_G	1	72333670	G	A	0.00789183	0.0084292	0.000151209	0.000235787	2.41565e-05	4.08428e-06
1:73330599_T_C	1	73330599	C	T	0.00847494	0.00765251	0.000119928	0.000294241	3.69446e-05	0.00100952
1:73338085_G_A	1	73338085	A	G	0.0935336	0.0915883	0.00535994	0.00204783	0.0101143	0.0166563
1:74093854_T_C	1	74093854	C	T	0.0615954	0.0603369	0.00645488	0.00255624	0.00640129	0.00993002
1:74188401_A_C	1	74188401	C	A	0.062731	0.0606202	0.00529291	0.00274445	0.0298953	0.0282024
1:74268059_A_G	1	74268059	G	A	0.0561137	0.0543908	0.00458245	0.0020274	0.229966	0.252878
1:74305715_A_G	1	74305715	G	A	0.0442565	0.0430787	0.004127	0.00250691	0.0764588	0.0800631
1:74572255_C_A	1	74572255	A	C	0.479131	0.484188	0.801982	0.806909	0.325913	0.309035
1:74595458_A_G	1	74595458	G	A	0.0102176	0.011023	0.000622434	0.000244977	0.00502838	0.004303
1:75561689_A_C	1	75561689	C	A	0.0211317	0.02179	0.000229709	0.000673265	0.00153764	0.00565488
1:75909305_T_C	1	75909305	C	T	0.00927629	0.00821998	0.000138779	4.02658e-05	0.00343396	0.000214684
1:76150568_T_C	1	76150568	C	T	0.00512066	0.00596211	0.000237167	5.01618e-05	0.00101422	0.000432083
1:76233169_C_T	1	76233169	T	C	0.0400865	0.0422702	0.00643715	0.00768564	0.16026	0.146776
1:76564467_T_C	1	76564467	C	T	0.398666	0.404106	0.178072	0.173485	0.233317	0.220259
1:76743593_G_C	1	76743593	C	G	0.0108808	0.0111946	0.000305934	0.000137595	4.82913e-05	0.000830165
1:76882570_C_T	1	76882570	T	C	0.019249	0.0182844	0.0136716	0.0127351	0.00281603	0.00247557
1:76940551_C_T	1	76940551	T	C	0.0192588	0.0182775	0.0286509	0.0315874	0.0467177	0.0328983
1:76967656_G_A	1	76967656	A	G	0.0127465	0.013865	0.000436456	0.000387504	0.000362933	0.00144565
1:77193659_C_A	1	77193659	A	C	0.0663733	0.067086	0.2214	0.222517	0.371612	0.348719
1:77238963_G_A	1	77238963	A	G	0.100913	0.0992582	0.231964	0.235637	0.0310032	0.0304223
1:77254137_A_G	1	77254137	G	A	0.14152	0.139493	0.232444	0.234562	0.150454	0.140607
1:77330292_G_A	1	77330292	A	G	0.0172945	0.0179578	0.0110505	0.0113413	0.00403625	0.00434515
1:78232570_G_C	1	78232570	C	G	0.00641314	0.00687944	1.00521e-05	0.000292479	7.15267e-07	0.000570658
1:78270841_G_A	1	78270841	A	G	0.0149791	0.013266	0.000324058	1.66038e-05	0.00142756	0.0029063
1:78893518_G_T	1	78893518	T	G	0.00748006	0.00823647	0.000152873	0.000223253	1.4197e-06	0.000906253
1:79469887_C_T	1	79469887	T	C	0.161852	0.1555	0.258362	0.254603	0.193985	0.205793
1:79825479_A_G	1	79825479	G	A	0.0136983	0.0130519	0.193854	0.198412	0.00970745	0.0153947
1:80147568_A_G	1	80147568	G	A	0.915233	0.919906	0.917075	0.909837	0.608164	0.627579
1:80224412_C_A	1	80224412	A	C	0.952112	0.956021	0.990375	0.991079	0.796283	0.804044
1:80440443_T_C	1	80440443	C	T	0.00568662	0.00710807	0.00077145	0.000265645	0.000798292	0.00136956
1:80465426_C_T	1	80465426	T	C	0.00507873	0.00634611	0.0690096	0.0691085	0.0659377	0.0608274
1:80702046_G_T	1	80702046	T	G	0.974969	0.973187	0.839513	0.857644	0.598119	0.606044
1:80876709_G_A	1	80876709	A	G	0.16986	0.176715	0.331265	0.315502	0.308994	0.275231
1:80891598_C_G	1	80891598	G	C	0.0204128	0.0233843	0.000947313	0.000888918	0.00438638	0.00213324
1:81088180_A_C	1	81088180	C	A	0.0371316	0.0400943	0.210294	0.213987	0.0600719	0.0688847
1:81103639_C_T	1	81103639	T	C	0.0215317	0.0242355	0.206533	0.204473	0.0615502	0.0731101
1:81189813_T_C	1	81189813	C	T	0.215051	0.227742	0.0783758	0.0802112	0.504403	0.488518
1:81207292_G_A	1	81207292	A	G	0.0966062	0.102974	0.023386	0.0254555	0.11384	0.102519
1:81314321_C_T	1	81314321	T	C	0.0530779	0.0567048	0.00457911	0.0037644	0.0064738	0.0100713
1:81514478_G_A	1	81514478	A	G	0.00653923	0.00531305	0.000193661	7.94806e-05	0.00108737	3.66963e-05
1:81523485_T_G	1	81523485	G	T	0.0541521	0.0504952	0.146937	0.142317	0.191214	0.182686
1:81624494_G_A	1	81624494	A	G	0.0294108	0.0324816	0.00106662	0.000499478	0.00366975	0.00563589
1:81632172_T_C	1	81632172	C	T	0.0317061	0.0275317	0.00389026	0.00339637	0.00374788	0.00622012
1:81737306_T_C	1	81737306	C	T	0.00681092	0.00821457	0.00046977	0.000317205	0.0015959	0.000194283
1:82076385_G_A	1	82076385	A	G	0.00704513	0.00600904	0.000316805	0.000233841	0.0018054	0.000625039
1:82185415_G_A	1	82185415	A	G	0.0312617	0.0278287	0.00278897	0.00354123	0.00287926	0.00167122
1:82221386_A_G	1	82221386	G	A	0.397054	0.388118	0.833158	0.835842	0.587014	0.591115
1:82237597_T_A	1	82237597	A	T	0.0115167	0.0101061	3.41764e-05	0.000160368	0.000862243	4.75393e-05
1:82269511_C_G	1	82269511	G	C	0.0141707	0.0117423	0.0062339	0.0080849	0.00358381	0.000177987
1:82382067_T_C	1	82382067	C	T	0.216754	0.216127	0.0228394	0.0234403	0.085951	0.0679878
1:82524655_C_T	1	82524655	T	C	0.005407	0.0058687	0.000139709	7.62951e-05	1.77625e-05	4.07598e-05
1:82799677_G_A	1	82799677	A	G	0.173191	0.171786	0.241495	0.246645	0.23036	0.239591
1:82837457_T_C	1	82837457	C	T	0.0561698	0.0528019	0.000750789	0.000591841	0.00724291	0.0054375
1:83038589_T_C	1	83038589	C	T	0.123138	0.118745	0.129639	0.122519	0.170523	0.179849
1:83064047_C_G	1	83064047	G	C	0.151664	0.146488	0.0892655	0.0866786	0.0287124	0.0415285
1:83083142_T_C	1	83083142	C	T	0.0363595	0.0370477	0.00253514	0.00156785	0.00351562	0.00393886
1:83174880_A_G	1	83174880	G	A	0.0158301	0.0166835	0.000730965	0.000446333	0.0011115	0.000191567
1:83460376_C_T	1	83460376	T	C	0.0545987	0.0595908	0.00572694	0.00563186	0.006026	0.00755031
1:83689677_G_T	1	83689677	T	G	0.0102455	0.00877046	7.96421e-05	8.01921e-05	0.00178765	0.000743214
1:84428634_C_T	1	84428634	T	C	0.0334013	0.0321169	0.00410522	0.00320134	0.0820658	0.082946
1:84680825_A_T	1	84680825	T	A	0.0101239	0.0107611	0.000943049	0.000190571	0.0014233	0.0040788
1:84735688_G_T	1	84735688	T	G	0.0601004	0.0575407	0.0119321	0.0122466	0.142157	0.129374
1:84956035_G_A	1	84956035	A	G	0.00682554	0.00696394	0	0	0	3.2612e-05
1:85224932_G_A	1	85224932	A	G	0.00557306	0.00708157	0.000839087	0.000379034	0.00051846	0.000178008
1:85231031_T_G	1	85231031	G	T	0.00982733	0.0111902	0.000160736	0.000244279	0.00134729	0.000232348
1:85246018_C_T	1	85246018	T	C	0.629459	0.62408	0.527839	0.523005	0.613516	0.622882
1:85247668_G_A	1	85247668	A	G	0.447898	0.436467	0.51979	0.517776	0.468601	0.438059
1:85253338_T_C	1	85253338	C	T	0.0219176	0.0209931	0.000298469	0.000195866	0.0312777	0.0483111
1:85267639_G_A	1	85267639	A	G	0.363513	0.352244	0.469759	0.463398	0.241068	0.208429
1:85278456_T_G	1	85278456	G	T	0.0246002	0.0232122	0.000210338	0.000177856	0.0134665	0.0141726
1:85282236_C_T	1	85282236	T	C	0.253581	0.241933	0.468866	0.458148	0.0411524	0.0368419
1:85285373_C_T	1	85285373	T	C	0.0778184	0.0856865	0.177785	0.177802	0.262528	0.292656
1:85306817_A_G	1	85306817	G	A	0.0832189	0.0798787	0.0198929	0.0185294	0.0100554	0.00606934
1:85332120_T_C	1	85332120	C	T	0.696134	0.708593	0.526411	0.528673	0.9197	0.93339
1:85339078_C_T	1	85339078	T	C	0.451276	0.461286	0.353286	0.354429	0.354395	0.339337
1:85404798_T_G	1	85404798	G	T	0.0118203	0.0143429	0.000558677	0.00041119	0.00266694	0.000956571
1:85408616_G_T	1	85408616	T	G	0.201137	0.192886	0.173999	0.166153	0.0981335	0.101018
1:85416796_C_T	1	85416796	T	C	0.252348	0.245937	0.235881	0.245104	0.176454	0.176701
1:85436210_A_G	1	85436210	G	A	0.00631288	0.0047833	0.000947714	0.00137161	0.000955976	0.00163452
1:85563927_A_G	1	85563927	G	A	0.0647995	0.0696185	0.149158	0.148684	0.0153082	0.00949596
1:85570157_A_T	1	85570157	T	A	0.010614	0.00979612	0.000492565	0.000364899	0.000893476	0.00225143
1:85598690_C_A	1	85598690	A	C	0.00901662	0.00810295	0.0021673	0.00177981	0.0023974	0.00386684
1:85775186_C_T	1	85775186	T	C	0.0954113	0.0926265	0.247465	0.247351	0.0758522	0.0731434
1:85778531_T_C	1	85778531	C	T	0.032469	0.0301264	0.00245592	0.00202881	0.0579382	0.0440612
1:86714730_G_A	1	86714730	A	G	0.256255	0.250776	0.245997	0.241543	0.485996	0.483853
1:86752369_A_G	1	86752369	G	A	0.0688606	0.0641425	0.125402	0.122556	0.087456	0.096243
1:86896337_A_C	1	86896337	C	A	0.0189253	0.0167819	0.00223533	0.00177043	0.00287287	0.00121332
1:88330922_A_G	1	88330922	G	A	0.0364888	0.0403846	0.0308611	0.0382274	0.175068	0.157182
1:88405445_A_C	1	88405445	C	A	0.00605849	0.00630552	0.000514932	0.000332238	0.000115786	9.64677e-05
1:88416590_T_C	1	88416590	C	T	0.0995335	0.103001	0.124013	0.128863	0.329301	0.349711
1:88418567_G_A	1	88418567	A	G	0.0106166	0.0100015	0.00132577	0.00118566	0.00220952	0.00185194
1:88704728_T_A	1	88704728	A	T	0.00502873	0.00531705	5.57185e-05	0.000119218	2.77003e-05	5.43188e-06
1:88845542_A_T	1	88845542	T	A	0.851451	0.852436	0.950433	0.959733	0.882006	0.873612
1:88860535_G_C	1	88860535	C	G	0.0285235	0.0270652	0.00378117	0.00219441	0.00259946	0.003765
1:89118057_G_A	1	89118057	A	G	0.0188354	0.0205407	0.0011211	0.00127094	0.00328055	0.00319019
1:89171555_C_G	1	89171555	G	C	0.0212142	0.0194991	0.0012953	0.00157189	0.00239845	0.000131796
1:89520636_G_A	1	89520636	A	G	0.760583	0.775584	0.569945	0.575883	0.820006	0.80837
1:89617657_G_T	1	89617657	T	G	0.00897737	0.00784042	0.000412907	0.000667435	0.000847298	0.000811154
1:89859585_C_T	1	89859585	T	C	0.0262421	0.0223258	0.00198717	0.00126991	0.00247443	0.00130572
1:89935489_G_A	1	89935489	A	G	0.0511418	0.0455611	0.251638	0.260025	0.0852946	0.0699269
1:90011038_G_A	1	90011038	A	G	0.00629425	0.00632037	0.000533206	2.57829e-05	0.000977271	0.00204755
1:90435500_T_C	1	90435500	C	T	0.00727156	0.00844928	7.56124e-05	5.77644e-05	8.02616e-05	6.11605e-05
1:90537432_G_A	1	90537432	A	G	0.418795	0.431784	0.580291	0.576579	0.246428	0.23434
1:90543985_C_T	1	90543985	T	C	0.497109	0.510391	0.726121	0.726716	0.347977	0.317417
1:90822472_T_C	1	90822472	C	T	0.0347927	0.0380948	0.000751475	0.000889117	0.00597516	0.00480707
1:90963468_T_C	1	90963468	C	T	0.00656213	0.00557229	0.000109259	2.11988e-05	0.00168891	0.00138314
1:90985654_G_A	1	90985654	A	G	0.00828099	0.00883939	0.00104092	0.00166674	0.00112075	0.00229482
1:91254612_A_G	1	91254612	G	A	0.0388642	0.03834	0.0254705	0.0315078	0.0840991	0.0846045
1:91687495_G_A	1	91687495	A	G	0.137685	0.129835	0.00696264	0.00749235	0.168519	0.205615
1:91736139_A_G	1	91736139	G	A	0.0636726	0.0596611	0.00495736	0.00551944	0.215636	0.219125
1:92042039_G_A	1	92042039	A	G	0.25144	0.256494	0.822512	0.825888	0.37364	0.369601
1:92077511_C_T	1	92077511	T	C	0.154929	0.160162	0.738998	0.739387	0.286972	0.28244
1:92128510_A_C	1	92128510	C	A	0.0396352	0.0420403	0.353456	0.349985	0.0468851	0.0495243
1:92171673_G_C	1	92171673	C	G	0.0151246	0.012395	7.86039e-05	2.64917e-06	0.00130043	0.0013152
1:92184253_C_G	1	92184253	G	C	0.499421	0.495364	0.102244	0.104799	0.614081	0.60705
1:92184814_G_T	1	92184814	T	G	0.27002	0.258427	0.0735616	0.0739218	0.400586	0.399698
1:92195746_C_T	1	92195746	T	C	0.6268	0.639905	0.471498	0.484453	0.306679	0.325547
1:92332066_C_T	1	92332066	T	C	0.00937934	0.00840446	0.00033048	0.000307159	0.000960939	0.000211968
1:92799308_A_G	1	92799308	G	A	0.0144348	0.0127996	0.000292055	7.98336e-05	0.00238139	0.00133425
1:92822870_C_T	1	92822870	T	C	0.114349	0.120775	0.108451	0.101644	0.0836755	0.082811
1:92931263_G_A	1	92931263	A	G	0.444395	0.457636	0.961627	0.96427	0.835108	0.80459
1:93198535_C_T	1	93198535	T	C	0.0147886	0.0139754	0.000181033	2.96799e-05	0.0014453	0.000997268
1:93324634_G_T	1	93324634	T	G	0.600337	0.613766	0.937223	0.942794	0.557512	0.528409
1:93346928_A_T	1	93346928	T	A	0.266603	0.259651	0.0171954	0.0138446	0.103269	0.122613
1:93469706_G_A	1	93469706	A	G	0.114012	0.108222	0.0199325	0.0152643	0.17093	0.171685
1:94006292_C_A	1	94006292	A	C	0.0139084	0.01508	0.000752504	0.000270418	0.0029567	0.000985223
1:94216486_A_C	1	94216486	C	A	0.0381741	0.0410007	0.00250252	0.000360832	0.00782315	0.00455169
1:94299665_C_T	1	94299665	T	C	0.0229549	0.0257531	0.0010887	0.000226972	0.00493468	0.00374053
1:94429282_C_T	1	94429282	T	C	0.0072198	0.00919204	0.000289258	0.000118159	0.000129983	0.000358691
1:94506191_G_T	1	94506191	T	G	0.0437325	0.0470053	0.038711	0.0376685	0.41031	0.408007
1:94560695_C_T	1	94560695	T	C	0.0174619	0.0183063	0.00123077	0.0010832	0.00356676	0.0026617
1:94988297_A_G	1	94988297	G	A	0.023088	0.0247594	0.000247728	6.60676e-05	0.00203553	0.00850817
1:95014052_A_G	1	95014052	G	A	0.0108533	0.00892683	0.000245966	5.54682e-05	3.55141e-05	3.66756e-05
1:95197763_G_A	1	95197763	A	G	0.0147104	0.0156812	0.000542773	0.000306795	0.00283095	0.00393882
1:95385954_T_C	1	95385954	C	T	0.00620384	0.00497293	0.000115162	0.000297602	7.81375e-06	0
1:95446946_G_A	1	95446946	A	G	0.0146981	0.0135377	0.00428656	0.00312665	0.00434092	0.00327173
1:95709197_C_T	1	95709197	T	C	0.0198371	0.0187423	0.00354613	0.00236106	0.00484806	0.00300953
1:95775349_C_T	1	95775349	T	C	0.0727281	0.0779299	0.00801122	0.00872474	0.0106094	0.0098424
1:95835686_A_G	1	95835686	G	A	0.075757	0.0750684	0.0140794	0.0143307	0.0128027	0.00868473
1:96024349_T_C	1	96024349	C	T	0.0240602	0.0235181	0.00127301	0.000873386	0.00412712	0.00134787
1:96028226_G_A	1	96028226	A	G	0.0327956	0.034561	0.000211589	0.000407275	0.00527841	0.00847423
1:96118269_C_T	1	96118269	T	C	0.00677556	0.00557244	3.38745e-05	0.000197987	2.20215e-05	1.35797e-05
1:96144179_G_A	1	96144179	A	G	0.89804	0.899241	0.719262	0.718832	0.648307	0.644298
1:96211328_C_T	1	96211328	T	C	0.0267593	0.0260389	0.00112598	0.00105921	0.00364347	0.00720653
1:96242713_C_A	1	96242713	A	C	0.0879964	0.085401	0.276585	0.271298	0.0170185	0.0177758
1:96264329_G_A	1	96264329	A	G	0.0792937	0.0851324	0.0120156	0.0115583	0.025397	0.0316237
1:96279882_C_T	1	96279882	T	C	0.0343023	0.0329867	0.000158352	0.000185984	0.00498295	0.00416034
1:96300569_T_C	1	96300569	C	T	0.00650804	0.00463785	0.000173156	8.37171e-05	0.000492179	0
1:96388960_C_A	1	96388960	A	C	0.00729393	0.00881748	0.00205191	0.00151345	0.000272018	0.00581387
1:96578560_G_A	1	96578560	A	G	0.00511459	0.00661367	0.000206717	0.000158956	0.000233665	0.00371199
1:96741622_G_A	1	96741622	A	G	0.0094234	0.00980992	0.0016205	0.00192128	0.000176833	0.00124185
1:96767935_C_T	1	96767935	T	C	0.0113358	0.0107695	0.00164564	0.0014345	0.00301776	0.00519837
1:97447958_G_A	1	97447958	A	G	0.0159137	0.0141676	0.000854409	0.00131867	0.0016669	0.00223507
1:98257759_C_T	1	98257759	T	C	0.0119234	0.0105027	6.57627e-05	7.29425e-05	0.0017841	0.00116576
1:98271473_A_G	1	98271473	G	A	0.00525181	0.00416138	0.000728487	0.000773427	0.000919042	0.00261551
1:98728006_G_A	1	98728006	A	G	0.715722	0.710498	0.859889	0.853056	0.860817	0.868068
1:98728039_T_G	1	98728039	G	T	0.00604023	0.0074323	0.000822007	0.00136003	0.00132673	0.00358836
1:98745188_A_G	1	98745188	G	A	0.026834	0.0284045	0.00454388	0.00389485	0.00268889	0.00235329
1:98746185_T_C	1	98746185	C	T	0.00561386	0.00471293	0.000627714	0.000812989	0.00120383	0.00119835
1:98799823_A_G	1	98799823	G	A	0.100591	0.107059	0.00223009	0.000501421	0.0139055	0.0100693
1:98867549_A_G	1	98867549	G	A	0.0122308	0.0138845	0.0010688	0.00152614	0.000318901	0.0013587
1:99272055_G_A	1	99272055	A	G	0.00817451	0.0100302	0.000230752	0.000114103	9.87285e-05	0.000610091
1:99393242_C_G	1	99393242	G	C	0.00512828	0.00669538	9.81865e-05	0.000123112	4.61889e-05	0.000380439
1:99396256_C_T	1	99396256	T	C	0.00964541	0.012092	0.00168374	0.00204068	0.0178525	0.0145737
1:99536344_C_T	1	99536344	T	C	0.0175814	0.0186317	0.0012578	0.00130133	0.00160017	0.000676663
1:99540601_G_C	1	99540601	C	G	0.00741363	0.00869885	0.000524047	0.000718363	0.00164134	0.000455179
1:99558571_A_G	1	99558571	G	A	0.00650367	0.00738513	0.000379265	0.000447039	0.00163849	1.63164e-05
1:99590358_G_A	1	99590358	A	G	0.734051	0.740961	0.742485	0.742538	0.67093	0.680323
1:100086858_A_G	1	100086858	G	A	0.268343	0.262359	0.577104	0.564686	0.260208	0.243716
1:100087539_A_T	1	100087539	T	A	0.446412	0.457268	0.064713	0.0568923	0.311148	0.321967
1:100088022_G_A	1	100088022	A	G	0.0147087	0.0169016	0.139536	0.142276	0.0139858	0.0181525
1:100836711_T_C	1	100836711	C	T	0.0107886	0.0118978	0.000388378	0.000507784	0.000651283	0.000206515
1:100908913_C_T	1	100908913	T	C	0.0842777	0.0823709	0.0151635	0.0103392	0.0120953	0.0136207
1:100949860_G_A	1	100949860	A	G	0.128461	0.126275	0.0776034	0.0612432	0.0526741	0.0537624
1:101103599_G_T	1	101103599	T	G	0.139446	0.138188	0.151426	0.146146	0.144194	0.159035
1:101180839_A_G	1	101180839	G	A	0.00554838	0.00425914	0.0017612	0.000971228	0.000735121	0.000483707
1:101306404_A_G	1	101306404	G	A	0.00671683	0.0058286	0.000819507	0.000538693	0.00109305	0.0011141
1:101552751_G_A	1	101552751	A	G	0.0379123	0.0354867	0.00491182	0.0044388	0.00341555	0.00558833
1:101685587_C_A	1	101685587	A	C	0.0133666	0.0147409	0.00187139	0.00151876	0.00260372	0.00162096
1:101686692_G_C	1	101686692	C	G	0.00625479	0.00723593	0.000340733	0.00012612	0.00128763	4.48441e-05
1:101701923_C_G	1	101701923	G	C	0.355975	0.365966	0.126834	0.123973	0.421904	0.407184
1:102395188_G_C	1	102395188	C	G	0.00673921	0.00564169	0.00159315	0.00273651	0.00038425	0.000350564
1:102411605_A_G	1	102411605	G	A	0.00846674	0.00923583	0.000500648	0.000684945	0.00022519	0.000252748
1:102430330_A_T	1	102430330	T	A	0.00558617	0.00622358	0.0010692	0.000812806	0.000305397	2.71801e-05
1:102438004_G_C	1	102438004	C	G	0.310545	0.318277	0.243325	0.245383	0.28426	0.280913
1:102478155_C_T	1	102478155	T	C	0.00763812	0.00861894	0.0710323	0.0806144	0.00290483	0.00289675
1:102502237_T_G	1	102502237	G	T	0.0554071	0.0574573	0.00365675	0.00417778	0.0101151	0.00566711
1:102518105_G_A	1	102518105	A	G	0.00531386	0.00605484	0.000469662	0.000345859	0.000419038	0.00307202
1:102540084_A_G	1	102540084	G	A	0.503139	0.515635	0.531785	0.53106	0.309612	0.311205
1:102628494_A_T	1	102628494	T	A	0.0145628	0.0166984	0.00143564	0.00160796	0.0013949	0.00031932
1:102699685_A_G	1	102699685	G	A	0.0399678	0.0383991	0.00244352	0.00171159	0.00521593	0.00417388
1:102926175_A_C	1	102926175	C	A	0.180191	0.172144	0.00993891	0.0134942	0.0235121	0.0181522
1:102933256_A_G	1	102933256	G	A	0.0385004	0.0415943	0.00276492	0.00244811	0.00583525	0.0059674
1:103000750_A_C	1	103000750	C	A	0.583917	0.571829	0.398814	0.396778	0.126964	0.126739
1:103036149_G_T	1	103036149	T	G	0.13601	0.129596	0.0106813	0.0132467	0.0187323	0.0137216
1:103236671_C_T	1	103236671	T	C	0.0141743	0.0151617	0.000267918	0.000115682	0.000813215	0.00127444
1:103432282_T_A	1	103432282	A	T	0.0448613	0.0488526	0.00337266	0.00308218	0.00545458	0.00590626
1:103586530_T_A	1	103586530	A	T	0.0316053	0.0348501	0.000420364	0.000256274	0.00163991	0.00823506
1:103781389_G_A	1	103781389	A	G	0.173933	0.181368	0.0367901	0.036193	0.0909629	0.105173
1:104461085_G_A	1	104461085	A	G	0.0136897	0.015051	0.000782753	0.000536588	9.16408e-05	0.00211821
1:104568607_C_T	1	104568607	T	C	0.00592334	0.00706424	0.000334132	0.000337884	0.000128575	0.000498634
1:104690113_A_G	1	104690113	G	A	0.00626342	0.00759384	0.00106783	0.000531999	0.00105185	0.00224731
1:105034663_T_G	1	105034663	G	T	0.00736224	0.00623307	0.000449884	0.000241083	0.000133516	0.00135463
1:105221864_G_T	1	105221864	T	G	0.00598761	0.00699194	0.000154008	4.23895e-05	0.000973716	0.000449747
1:105260525_G_A	1	105260525	A	G	0.00924501	0.0105059	0.000523217	0.000299737	0.00130895	0.00130436
1:105267079_A_C	1	105267079	C	A	0.00603525	0.00756991	0.00333029	0.00289783	0.0027401	0.00155026
1:105522004_A_G	1	105522004	G	A	0.011499	0.0120653	0.00157772	0.00207615	0.00241548	0.0022092
1:105903384_A_C	1	105903384	C	A	0.0058959	0.004821	0.000285844	0.000175918	0.000100874	8.18928e-06
1:105993831_G_A	1	105993831	A	G	0.0163835	0.01486	0.000168404	0.000164451	0.00204829	0.000279866
1:106136342_G_T	1	106136342	T	G	0.0115952	0.0102003	0.00011465	3.69186e-05	0.000344488	4.89284e-05
1:106141055_T_C	1	106141055	C	T	0.0539736	0.0510789	0.00231747	0.00161278	0.00803835	0.00433843
1:106244512_A_G	1	106244512	G	A	0.00740869	0.00854501	0.000106575	5.63441e-05	0.000630703	0.000599207
1:106338702_G_A	1	106338702	A	G	0.00908493	0.0109756	0.000968036	0.00128812	0.000218037	0.00103127
1:106366434_G_C	1	106366434	C	G	0.0472395	0.0434913	0.0030303	0.00146736	0.00876566	0.00338858
1:106420907_C_T	1	106420907	T	C	0.00691357	0.00577194	0.000958401	0.000296384	0.00227417	0.000283992
1:106494500_T_G	1	106494500	G	T	0.0110466	0.00984185	0.00066479	0.000330282	0.00356464	0.000679358
1:106503454_T_A	1	106503454	A	T	0.0237648	0.0215021	0.00194485	0.0012842	0.00162219	0.000220095
1:106725614_A_T	1	106725614	T	A	0.835589	0.836814	0.470014	0.470761	0.960383	0.971419
1:106844925_C_T	1	106844925	T	C	0.00936818	0.00786756	0.000405761	0.000466807	0.0024233	0.00150816
1:107007593_A_G	1	107007593	G	A	0.0149471	0.0159837	0.000106567	0.000658078	0.00195243	0.000115479
1:107186918_T_C	1	107186918	C	T	0.00843652	0.00726812	0.000232289	0.000172202	0.00367399	0.00311139
1:107470229_G_A	1	107470229	A	G	0.0168396	0.01772	0.00257895	0.00145097	0.00132388	0.00281527
1:107678268_G_C	1	107678268	C	G	0.0495312	0.0441801	0.00286338	0.00143908	0.00861435	0.006409
1:107695445_A_T	1	107695445	T	A	0.00630692	0.00684986	0.000801696	0.000666045	0.000217333	0.0014538
1:107711032_T_C	1	107711032	C	T	0.00572478	0.00631782	0.000733765	0.000729803	0.00020384	0.00200546
1:107812652_A_G	1	107812652	G	A	0.0147444	0.0129618	0.000386109	0.000428856	0.00317542	0.00120652
1:107835956_C_T	1	107835956	T	C	0.0803172	0.0749752	0.210358	0.204737	0.192728	0.211873
1:107844510_G_A	1	107844510	A	G	0.0543595	0.0487649	0.204892	0.200113	0.137743	0.156053
1:107863762_C_T	1	107863762	T	C	0.00777022	0.00657399	0.000280249	0.000196761	0.00111649	0.00142933
1:107870521_A_G	1	107870521	G	A	0.0413949	0.0375237	0.204848	0.201325	0.129372	0.126373
1:107872099_C_T	1	107872099	T	C	0.861243	0.86848	0.653504	0.660134	0.483706	0.468653
1:107874327_T_G	1	107874327	G	T	0.679454	0.685734	0.579018	0.59002	0.257021	0.232524
1:107874959_G_A	1	107874959	A	G	0.894879	0.902913	0.648934	0.65376	0.613256	0.582796
1:107887822_G_T	1	107887822	T	G	0.0184447	0.019523	0.00253955	0.00240559	0.0038161	0.00148645
1:107928493_A_T	1	107928493	T	A	0.0146522	0.0123832	0.000929087	0.00116317	0.00262502	0.000133185
1:107969292_G_T	1	107969292	T	G	0.0116214	0.00993336	0.00126298	0.00108994	0.0032635	0.00020382
1:108042546_T_G	1	108042546	G	T	0.0102998	0.00835371	0.000678456	0.000584629	0.00195595	0.00142664
1:108151978_T_C	1	108151978	C	T	0.0103384	0.00849969	9.9634e-05	0.000323037	0.00115766	0.000327447
1:108161211_T_C	1	108161211	C	T	0.00570185	0.00574405	0.00186436	0.000874979	0.000539073	3.39803e-05
1:108205163_C_T	1	108205163	T	C	0.036843	0.0384303	0.00339523	0.00284285	0.00483809	0.00396469
1:108246265_G_A	1	108246265	A	G	0.355489	0.370054	0.312154	0.301833	0.388796	0.367789
1:108276775_C_T	1	108276775	T	C	0.335085	0.353343	0.493209	0.489695	0.448158	0.460166
1:108302922_G_A	1	108302922	A	G	0.266046	0.253937	0.0195359	0.0197393	0.253369	0.222357
1:108418299_T_C	1	108418299	C	T	0.260376	0.250557	0.414072	0.423219	0.139898	0.125838
1:108436088_A_G	1	108436088	G	A	0.260704	0.268889	0.229255	0.221707	0.232074	0.243546
1:108484421_A_G	1	108484421	G	A	0.0105757	0.00839456	0.00014687	0.000394751	0.000300434	0.00109645
1:108662369_G_C	1	108662369	C	G	0.0157285	0.0138957	0.000194611	0.000206657	0.00408525	0.0025788
1:108689300_C_T	1	108689300	T	C	0.0144077	0.0125845	0.000212008	0.000375148	0.00420811	0.0042962
1:109190846_C_G	1	109190846	G	C	0.00921249	0.00767148	0.00186542	0.00108711	0.00101138	0.0010462
1:109386757_G_A	1	109386757	A	G	0.666678	0.666853	0.74926	0.744344	0.265142	0.248984
1:109394125_G_A	1	109394125	A	G	0.289483	0.29412	0.237918	0.244305	0.189703	0.179089
1:109398363_A_G	1	109398363	G	A	0.147859	0.155405	0.0399668	0.0408547	0.137051	0.162383
1:109405028_G_C	1	109405028	C	G	0.15686	0.161864	0.0163586	0.0151189	0.367833	0.407794
1:109580916_A_G	1	109580916	G	A	0.00617609	0.00682804	0.000103356	4.32707e-05	0.000635655	0.000105984
1:109586091_G_A	1	109586091	A	G	0.0060793	0.00539505	0.00158132	0.00200867	0.00247586	6.11605e-05
1:109654575_T_C	1	109654575	C	T	0.00692969	0.00586496	0.00130969	0.00163797	0.00221946	0.000262244
1:109705022_A_G	1	109705022	G	A	0.675001	0.686438	0.563941	0.57613	0.367164	0.347002
1:109796865_G_A	1	109796865	A	G	0.0224372	0.0201302	0.000457572	0.000282427	0.0016584	4.48441e-05
1:109848717_T_C	1	109848717	C	T	0.0111684	0.0100227	7.87145e-05	1.62535e-05	0.000496449	0
1:110170640_G_T	1	110170640	T	G	0.0252284	0.0277487	0.00421359	0.00355705	0.00351491	0.00676362
1:110219013_G_A	1	110219013	A	G	0.467878	0.462188	0.286868	0.273996	0.104441	0.0824928
1:110297552_T_C	1	110297552	C	T	0.00614764	0.00502576	0.00110642	0.000838443	0.00286789	2.98961e-05
1:110326096_G_A	1	110326096	A	G	0.313553	0.306328	0.346189	0.345601	0.750764	0.787414
1:110345396_T_G	1	110345396	G	T	0.0324572	0.0353901	0.0593117	0.0601453	0.248865	0.245386
1:110381658_C_A	1	110381658	A	C	0.01483	0.011785	4.84683e-05	0.000183507	0.00284091	0.000611418
1:110489829_G_A	1	110489829	A	G	0.0189545	0.0171688	0.000578726	0.00050444	0.00219746	0.00410196
1:110500971_C_T	1	110500971	T	C	0.0224212	0.0228724	0.000182173	0.000293018	0.00416852	0.00111961
1:110585264_G_A	1	110585264	A	G	0.0345383	0.0361962	0.000849129	0.00140672	0.00636294	0.00352859
1:110609288_T_G	1	110609288	G	T	0.58926	0.594372	0.806121	0.804849	0.77708	0.77848
1:110649713_T_G	1	110649713	G	T	0.480408	0.481243	0.823429	0.826832	0.803959	0.813056
1:110840663_C_G	1	110840663	G	C	0.00531732	0.00622541	0.00105774	0.00118248	0.000816054	0.000762225
1:110904813_G_A	1	110904813	A	G	0.0283883	0.0261638	0.00253636	0.0027821	0.00306819	0.00160054
1:111006708_G_A	1	111006708	A	G	0.00834784	0.0101969	0.000457241	0.000303604	0	0.00272148
1:111015896_G_A	1	111015896	A	G	0.0209794	0.0222614	0.159643	0.166272	0.0101783	0.00715491
1:111250995_C_T	1	111250995	T	C	0.329329	0.328663	0.440683	0.447031	0.414977	0.444012
1:111261505_C_A	1	111261505	A	C	0.503326	0.499905	0.393034	0.406908	0.24447	0.237051
1:111552850_G_A	1	111552850	A	G	0.0331419	0.0310973	0.00181104	0.00163429	0.00098865	0.000483686
1:111798750_C_G	1	111798750	G	C	0.37929	0.382443	0.473142	0.465634	0.370943	0.386837
1:111800872_T_C	1	111800872	C	T	0.109271	0.111021	0.0215873	0.0198182	0.0537842	0.0727174
1:111801402_G_A	1	111801402	A	G	0.630978	0.626063	0.671684	0.688502	0.438017	0.477215
1:111808642_T_A	1	111808642	A	T	0.239079	0.245084	0.136413	0.138197	0.232609	0.208449
1:111822887_A_G	1	111822887	G	A	0.269969	0.266345	0.325963	0.334346	0.120038	0.119571
1:111832950_C_T	1	111832950	T	C	0.435111	0.430754	0.695866	0.714308	0.246252	0.257708
1:111862042_T_C	1	111862042	C	T	0.0422623	0.0404754	0.000589893	1.99564e-05	0.00758602	0.00542937
1:111908606_G_T	1	111908606	T	G	0.771984	0.767099	0.831497	0.817652	0.783862	0.778442
1:111974621_C_T	1	111974621	T	C	0.077658	0.0830588	0.00212564	0.00273327	0.0117727	0.00826094
1:112407000_C_T	1	112407000	T	C	0.00698593	0.0084455	0.00129384	0.000550899	0.000976556	7.20035e-05
1:112622702_C_T	1	112622702	T	C	0.0189726	0.020208	0.000428454	0.000627878	0.00726139	0.003375
1:113499588_T_C	1	113499588	C	T	0.0192981	0.0211637	0.00290023	0.00236487	0.0177929	0.0166264
1:113773665_G_A	1	113773665	A	G	0.00841643	0.00686022
1:113969702_A_T	1	113969702	T	A	0.00635521	0.00721856	1.03507e-06	0	0.00146164	1.4948e-05
1:114432916_C_T	1	114432916	T	C	0.00703129	0.00922564	0.00138342	0.00176404	0.00142117	0.00149729
1:114524661_C_A	1	114524661	A	C	0.236174	0.237349	0.256868	0.261396	0.341364	0.329656
1:114526073_G_A	1	114526073	A	G	0.0167016	0.0147756	0.000998869	0.000810852	0.00303622	0.00158285
1:114532158_C_T	1	114532158	T	C	0.0279308	0.0262448	0.00222775	0.00266055	0.0404893	0.0388248
1:114667764_T_G	1	114667764	G	T	0.59428	0.60576	0.859861	0.852476	0.648759	0.657225
1:114900320_C_A	1	114900320	A	C	0.437948	0.437725	0.339827	0.345638	0.578831	0.5784
1:115130656_C_T	1	115130656	T	C	0.0068454	0.00783688	1.86471e-06	0.000161249	0.00151633	0.00136006
1:115902546_G_A	1	115902546	A	G	0.0167005	0.0185344	0.00159819	0.00140311	0.0965802	0.0975254
1:116026280_T_C	1	116026280	C	T	0.502798	0.505955	0.69766	0.697826	0.821581	0.830405
1:116072329_C_T	1	116072329	T	C	0.0330644	0.0336352	0.00100794	0.000526498	0.00356534	0.00417935
1:116147876_T_A	1	116147876	A	T	0.0115428	0.0126909	0.000274964	6.32271e-05	0.00095526	0
1:116219382_A_G	1	116219382	G	A	0.125738	0.123037	0.0451034	0.0464179	0.133833	0.135481
1:116222216_C_G	1	116222216	G	C	0.0791301	0.0770256	0.0022582	0.00237727	0.0252291	0.0161285
1:116361716_C_G	1	116361716	G	C	0.00622979	0.00770062
1:116387782_C_A	1	116387782	A	C	0.0149907	0.0167784	0.00341091	0.00267215	0.00237427	0.00221876
1:116407240_A_C	1	116407240	C	A	0.279352	0.276086	0.432159	0.443972	0.0712092	0.0512559
1:116413684_C_T	1	116413684	T	C	0.0296892	0.0334623	0.00195937	0.00153672	0.0733019	0.0699443
1:116475212_C_T	1	116475212	T	C	0.0929822	0.094542	0.0103944	0.00627076	0.0182597	0.0246945
1:116583622_G_A	1	116583622	A	G	0.197039	0.192141	0.276699	0.280505	0.0331734	0.0226357
1:116641266_G_A	1	116641266	A	G	0.0197885	0.0187402	0.00303733	0.00274752	0.00221671	0.000385871
1:116663190_G_T	1	116663190	T	G	0.117916	0.122637	0.145404	0.151705	0.0756409	0.0885784
1:116675263_C_T	1	116675263	T	C	0.0801378	0.0848811	0.0228683	0.0220951	0.0310859	0.0407945
1:116683440_C_T	1	116683440	T	C	0.191508	0.19671	0.290625	0.290174	0.718602	0.765791
1:116694541_C_T	1	116694541	T	C	0.0163149	0.0186759	0.000468223	1.16612e-05	0.00284304	0.00271739
1:116738184_G_C	1	116738184	C	G	0.00950664	0.00870905	0.00118189	0.000352178	0.00286365	0.0063682
1:116751643_C_T	1	116751643	T	C	0.0518736	0.0510778	0.405792	0.405042	0.0206719	0.023125
1:117114347_C_A	1	117114347	A	C	0.02085	0.0200859	0.00149505	0.00166731	0.00359022	0.00305029
1:117122887_T_C	1	117122887	C	T	0.209024	0.205425	0.46671	0.472777	0.0473057	0.0442894
1:117162210_T_G	1	117162210	G	T	0.0463903	0.0446307	0.00393946	0.00462177	0.00836009	0.00750547
1:117165522_G_A	1	117165522	A	G	0.0771606	0.0754589	0.119693	0.117206	0.251998	0.275659
1:117170153_G_A	1	117170153	A	G	0.043282	0.0481454	0.0159919	0.0161299	0.0074746	0.00368215
1:117189357_A_G	1	117189357	G	A	0.00702322	0.00583775	0.000116006	0.000218138	0.000255686	5.43188e-06
1:117205784_C_G	1	117205784	G	C	0.551187	0.556247	0.112962	0.108088	0.450774	0.456485
1:117268935_G_A	1	117268935	A	G	0.054618	0.0533362	0.00351306	0.00230417	0.00931963	0.00958155
1:117395328_C_T	1	117395328	T	C	0.0645759	0.0601608	0.00520384	0.00515129	0.00488214	0.00343492
1:117450485_T_A	1	117450485	A	T	0.00840018	0.00946428	0.000563411	0.000411886	0.000818894	1.08638e-05
1:117472999_A_G	1	117472999	G	A	0.424882	0.423395	0.312986	0.308385	0.381952	0.380927
1:117599666_A_G	1	117599666	G	A	0.0208413	0.0191003	0.00297291	0.00265042	0.00470242	0.000461959
1:117797313_G_A	1	117797313	A	G	0.181694	0.18577	0.356842	0.363487	0.0829397	0.0813068
1:118220499_G_A	1	118220499	A	G	0.00713281	0.00593721	0.151926	0.147988	0.00629764	0.00474321
1:118577714_A_G	1	118577714	G	A	0.0153014	0.0143083	0.000417995	0.000427236	0.272562	0.256027
1:118736634_G_C	1	118736634	C	G	0.00818562	0.00660758	0.00902595	0.0106036	0.000511372	3.9433e-05
1:119123373_T_A	1	119123373	A	T	0.0183222	0.0163342	0.000351076	0.000538149	0.00283737	0
1:119158209_T_C	1	119158209	C	T	0.00653495	0.00548761	0.00018082	0.000358886	0.00125782	0
1:119336825_C_A	1	119336825	A	C	0.0405221	0.0369158	0.278822	0.277414	0.213923	0.215128
1:119835789_T_C	1	119835789	C	T	0.0134743	0.0144823	0.000275181	0.000987481	0.00171236	0.00140354
1:119868291_C_T	1	119868291	T	C	0.0287389	0.0259269	0.00277334	0.00382591	0.00465625	1.63164e-05
1:119889292_C_T	1	119889292	T	C	0.00538223	0.00434764
1:119915669_C_A	1	119915669	A	C	0.176003	0.182365	0.273071	0.283292	0.246016	0.27674
1:119976389_A_G	1	119976389	G	A	0.00613091	0.00736351	3.53205e-05	0.00011233	0.00210653	0.00261006
1:120081977_T_A	1	120081977	A	T	0.0155793	0.0156009	0.000833486	0.000427608	0.00574362	0.00140897
1:120111662_T_C	1	120111662	C	T	0.712298	0.706524	0.693979	0.70207	0.754737	0.752372
1:120124350_T_C	1	120124350	C	T	0.587854	0.582021	0.669215	0.673654	0.83398	0.827693
1:120335574_G_A	1	120335574	A	G	0.415892	0.409585	0.756047	0.755348	0.2405	0.24044
1:120347632_C_T	1	120347632	T	C	0.840374	0.83596	0.893972	0.898184	0.868179	0.876775
1:120379011_C_T	1	120379011	T	C	0.00554569	0.0043062	0.000104089	0.00027111	0.101869	0.0978249
1:120409225_T_C	1	120409225	C	T	0.00557688	0.00431419	0.000835389	0.000167798	0.000737928	0.000171208
1:120420586_T_G	1	120420586	G	T	0.00852378	0.00674741	0.0757253	0.063024	0.102635	0.115878
1:145427432_C_T	1	145427432	T	C	0.0117604	0.0133983	0.000550042	0.000128756	0.000758529	0.00137093
1:146501783_C_A	1	146501783	A	C	0.128083	0.123841	0.111724	0.117321	0.17822	0.197403
1:146502615_T_G	1	146502615	G	T	0.388891	0.385014	0.136527	0.13454	0.408175	0.396266
1:146527879_A_G	1	146527879	G	A	0.460718	0.454375	0.135814	0.131679	0.505609	0.525371
1:146545577_A_G	1	146545577	G	A	0.0365651	0.0329024	0.0031116	0.00290714	0.00685587	0.00740357
1:146556146_T_C	1	146556146	C	T	0.710419	0.709368	0.599107	0.590435	0.827609	0.815116
1:146579255_C_A	1	146579255	A	C	0.421528	0.415181	0.102482	0.110411	0.234249	0.237623
1:146748962_C_G	1	146748962	G	C	0.284615	0.294846	0.123058	0.120892	0.153964	0.133225
1:146819634_G_A	1	146819634	A	G	0.0559803	0.0529215	0.000727019	0.000473	0.00742897	0.0113505
1:146916855_T_C	1	146916855	C	T	0.00815397	0.00710521	0.000123553	2.61441e-05	9.44585e-05	2.17483e-05
1:147001415_G_A	1	147001415	A	G	0.0173216	0.0161495	0.00126435	0.0010267	0.00231607	0.00284521
1:147025153_G_T	1	147025153	T	G	0.00610358	0.00714284	0.000304273	0.000187574	0.000828127	0
1:147048153_C_T	1	147048153	T	C	0.0614903	0.0650647	0.00683558	0.00463001	0.0110213	0.00994163
1:147090956_C_T	1	147090956	T	C	0.0122007	0.0106766	0.00127159	0.00156821	0.00428907	0.00569021
1:147093450_C_T	1	147093450	T	C	0.0125538	0.0136828	0.000205679	0.000154725	0.00103835	0.00133288
1:147127731_T_G	1	147127731	G	T	0.105816	0.100211	0.354277	0.362295	0.153082	0.143788
1:147130275_G_A	1	147130275	A	G	0.448538	0.462712	0.563646	0.557901	0.641072	0.65004
1:147164379_T_G	1	147164379	G	T	0.172105	0.179396	0.0610425	0.0600365	0.361155	0.380613
1:147165378_T_C	1	147165378	C	T	0.508393	0.520492	0.472998	0.463524	0.515019	0.524443
1:147170852_C_T	1	147170852	T	C	0.242082	0.236028	0.476742	0.481091	0.300451	0.279177
1:147382550_T_C	1	147382550	C	T	0.497875	0.496243	0.254405	0.245349	0.12798	0.137921
1:147789744_G_T	1	147789744	T	G	0.00644951	0.00714566	0.00273014	0.00192329	0.0023061	0.00134238
1:149998779_C_T	1	149998779	T	C	0.149935	0.157066	0.323905	0.340827	0.169487	0.159851
1:150809116_C_T	1	150809116	T	C	0.0390053	0.0439409	0.00187242	0.000635645	0.00426136	0.00284917
1:150834210_T_C	1	150834210	C	T	0.0175693	0.0160099	0.000439117	7.22472e-05	0.0025696	0.00136141
1:151439307_T_C	1	151439307	C	T	0.0104049	0.00950267	0.000271238	0.000235968	7.38784e-05	0.000283971
1:151737349_T_A	1	151737349	A	T	0.820917	0.831021	0.47853	0.458045	0.588858	0.610231
1:152192549_T_G	1	152192549	G	T	0.0724955	0.081341	0.00480047	0.00269147	0.0070639	0.00933968
1:152260798_C_T	1	152260798	T	C	0.0322627	0.0325929	0.00285958	0.0022484	0.00277486	0.00289401
1:152260815_T_C	1	152260815	C	T	0.014666	0.0143639	0.00116024	0.000883199	0.00133097	0.0014375
1:152343893_T_C	1	152343893	C	T	0.185596	0.196682	0.19789	0.190977	0.0295292	0.0247636
1:152632654_T_C	1	152632654	C	T	0.101965	0.103253	0.00363993	0.0028697	0.00926636	0.0147188
1:152663897_G_A	1	152663897	A	G	0.0555142	0.0566608	0.00157906	0.000995458	0.00422606	0.00711825
1:152773353_A_T	1	152773353	T	A	0.0157433	0.0163151	0.000274967	0.000208244	0.0015618	0.0032799
1:153074513_A_G	1	153074513	G	A	0.0177568	0.0160802	0.000469476	0.000342053	0.00375212	0.00290355
1:153094132_C_G	1	153094132	G	C	0.0548468	0.0553642	0.000232398	0.000246556	0.00985014	0.00409647
1:153280387_G_A	1	153280387	A	G	0.488224	0.493584	0.193349	0.191796	0.301938	0.284853
1:153577222_C_G	1	153577222	G	C	0.0182189	0.0201292	0.000904255	0.000172404	0.00289279	0.00250273
1:153636401_A_G	1	153636401	G	A	0.0635093	0.0642848	0.00319235	0.00194001	0.01014	0.00929753
1:153751579_C_T	1	153751579	T	C	0.00500632	0.00432795	0.000955211	0.000536567	0.00116053	9.53689e-06
1:154787029_G_A	1	154787029	A	G	0.0836293	0.0808251	0.350212	0.356742	0.0165724	0.0108194
1:154831143_A_G	1	154831143	G	A	0.275012	0.271705	0.0242106	0.0266119	0.422115	0.426062
1:154833067_C_G	1	154833067	G	C	0.237932	0.234446	0.0055291	0.00529954	0.227408	0.23128
1:154853977_G_C	1	154853977	C	G	0.0295544	0.0314863	0.00150229	0.0027054	0.0036044	0.00274866
1:154976137_G_T	1	154976137	T	G	0.163284	0.164781	0.00496416	0.0076102	0.0251321	0.0187649
1:155122783_G_A	1	155122783	A	G	0.856596	0.851756	0.985645	0.985405	0.983166	0.989162
1:155147781_G_A	1	155147781	A	G	0.0314757	0.0331418	0.00348335	0.00307068	0.00324716	0.000838313
1:155148779_G_T	1	155148779	T	G	0.0106394	0.00863479	0.000262531	0.000294592	0.00216762	1.22321e-05
1:155184975_A_G	1	155184975	G	A	0.595675	0.597558	0.814991	0.806744	0.674609	0.679736
1:155186742_G_A	1	155186742	A	G	0.396082	0.397318	0.78456	0.770253	0.232948	0.192446
1:155325021_T_C	1	155325021	C	T	0.00621683	0.00750523	0.000832593	0.000840203	0.00071803	0.00296467
1:155326319_G_A	1	155326319	A	G	0.143276	0.144105	0.00624846	0.0060823	0.0241605	0.0202799
1:155678738_C_T	1	155678738	T	C	0.0139383	0.0120102	0.000116508	0.000181386	0.000161228	0.000374986
1:155682613_G_C	1	155682613	C	G	0.925493	0.920991	0.997802	0.99809	0.992962	0.991341
1:155698425_C_T	1	155698425	T	C	0.0920083	0.0937586	0.00421531	0.0036874	0.0126001	0.0115258
1:155706776_G_A	1	155706776	A	G	0.006263	0.00526164	0.000108948	5.30913e-07	0.000776985	0.00143207
1:155814973_A_G	1	155814973	G	A	0.00856756	0.00683497	0.000254351	0.000456738	0.000360072	0.000112784
1:155893788_C_T	1	155893788	T	C	0.0772778	0.0794211	0.011021	0.0107563	0.00999363	0.00560327
1:155966833_G_C	1	155966833	C	G	0.0244462	0.0281822	0.000366103	0.00116126	0.00340128	0.0027011
1:156037357_C_T	1	156037357	T	C	0.0191711	0.0202589	7.32199e-05	7.52414e-05	0.000872875	0.0025462
1:156090443_A_G	1	156090443	G	A	0.0222566	0.0205983	0.00192434	0.0013486	0.000943187	0.00316173
1:156118596_T_C	1	156118596	C	T	0.0204011	0.0181069	0.00316366	0.00332996	0.00474999	0.000182072
1:156129968_A_G	1	156129968	G	A	0.236453	0.241965	0.0101639	0.0109752	0.132673	0.156208
1:156146218_C_T	1	156146218	T	C	0.593772	0.59936	0.24246	0.243056	0.389771	0.41463
1:156147326_T_C	1	156147326	C	T	0.390361	0.396946	0.0228413	0.0225622	0.332585	0.36843
1:156208217_G_A	1	156208217	A	G	0.0164681	0.0141028	0.00392859	0.00418176	0.005299	0.000137228
1:156244915_C_T	1	156244915	T	C	0.00600821	0.00688579	0.000186425	0.000146429	0.0010767	0.0028451
1:156652562_C_A	1	156652562	A	C	0.00939591	0.0109204	0.0245343	0.0244388	0.286918	0.285065
1:156663335_G_C	1	156663335	C	G	0.746191	0.739456	0.933127	0.937272	0.692019	0.689384
1:156665497_G_A	1	156665497	A	G	0.0061555	0.00680663	8.42012e-05	7.10075e-05	0.000133538	0.000838355
1:156862126_T_C	1	156862126	C	T	0.847203	0.858612	0.657875	0.673108	0.810399	0.81277
1:157063570_C_T	1	157063570	T	C	0.00600623	0.00547043	0.000379058	0.000328338	0.00136152	0.000114152
1:157137120_G_A	1	157137120	A	G	0.00769033	0.00897206	0.0255885	0.0218584	0.142392	0.145859
1:157275308_C_T	1	157275308	T	C	0.00728716	0.00886082	0.00133288	0.000896019	0.0103258	0.00668837
1:157414680_A_G	1	157414680	G	A	0.151308	0.148063	0.384273	0.392508	0.0235276	0.0215299
1:157449254_G_A	1	157449254	A	G	0.752961	0.760426	0.558721	0.557938	0.493097	0.478528
1:157452142_C_T	1	157452142	T	C	0.461056	0.469493	0.417636	0.419747	0.456596	0.452061
1:157468663_T_G	1	157468663	G	T	0.520764	0.533912	0.396057	0.402326	0.42237	0.464643
1:157468989_C_G	1	157468989	G	C	0.149276	0.15813	0.0355341	0.0347212	0.102325	0.116828
1:157603857_C_T	1	157603857	T	C	0.0219099	0.0238746	0.00243471	0.00245341	0.00118042	0.00504622
1:157692169_G_C	1	157692169	C	G	0.0150041	0.0163553	0.00186996	0.00177964	0.000363637	0.0014511
1:157696959_T_C	1	157696959	C	T	0.0134861	0.0148411	0.00464972	0.00284513	0.00348223	0.00175951
1:157709813_A_G	1	157709813	G	A	0.038781	0.0436191	0.00885048	0.00698468	0.00652486	0.00405571
1:157804260_G_A	1	157804260	A	G	0.0162079	0.0145208	0.00197352	0.00143343	0.00217329	0.00408832
1:157840112_G_A	1	157840112	A	G	0.0212551	0.0198615	0.00421421	0.00307532	0.0052713	0.00503125
1:157874097_G_T	1	157874097	T	G	0.0324722	0.0304789	0.00236101	0.00190836	0.00558379	0.00325815
1:157917892_G_C	1	157917892	C	G	0.0337695	0.0318341	0.0052588	0.00401146	0.00426277	0.00529075
1:157964937_G_A	1	157964937	A	G	0.0178901	0.0197234	0.119478	0.128355	0.0853716	0.0876796
1:158032447_T_G	1	158032447	G	T	0.673451	0.683561	0.379868	0.381807	0.871349	0.866504
1:158044419_C_T	1	158044419	T	C	0.249169	0.240109	0.513735	0.510339	0.132889	0.139065
1:158044738_C_T	1	158044738	T	C	0.436695	0.426598	0.745774	0.737387	0.361259	0.377054
1:158086161_A_C	1	158086161	C	A	0.00599806	0.00628701	0.000292786	0.000574011	0.000656962	1.36834e-06
1:158416330_G_A	1	158416330	A	G	0.352842	0.346183	0.181927	0.16438	0.169603	0.195068
1:158426851_A_G	1	158426851	G	A	0.46504	0.459058	0.185054	0.166401	0.468954	0.473134
1:158613769_G_A	1	158613769	A	G	0.0330437	0.0347947	0.00166604	0.00108904	0.00508099	0.00400139
1:158627823_C_T	1	158627823	T	C	0.0131977	0.011268	0.000353465	0.000247262	1.4197e-06	0
1:158741577_T_G	1	158741577	G	T	0.074371	0.0700045	0.0248556	0.0213022	0.00665556	0.0112256
1:158761781_G_C	1	158761781	C	G	0.00579283	0.00698671	0.00225704	0.00284088	3.7649e-05	6.38764e-05
1:158768984_T_C	1	158768984	C	T	0.0919027	0.0899112	0.108508	0.120369	0.227527	0.231735
1:159174885_T_C	1	159174885	C	T	0.235511	0.229524	0.00722178	0.00315405	0.121063	0.133255
1:159738719_T_G	1	159738719	G	T	0.435269	0.435048	0.690212	0.691369	0.640817	0.639379
1:159752680_C_T	1	159752680	T	C	0.0165587	0.0192239	0.0566235	0.0532132	0.00491199	0.00216985
1:159752873_C_G	1	159752873	G	C	0.151857	0.159297	0.383679	0.390964	0.330459	0.32568
1:159775367_C_T	1	159775367	T	C	0.0223267	0.0239244	0.00397729	0.00345009	0.00241266	0.00136417
1:159794551_A_G	1	159794551	G	A	0.00938002	0.0100766	0.000785961	0.000693415	0.000105816	0.00106386
1:159907642_C_T	1	159907642	T	C	0.00606969	0.00730816	0.000321892	0.000110745	0.00197797	0.00230436
1:159955486_G_A	1	159955486	A	G	0.307857	0.311555	0.115165	0.12151	0.295464	0.309367
1:159987188_G_A	1	159987188	A	G	0.0149287	0.0144958	0.00400035	0.00352816	0.00151988	0.00555435
1:160005952_G_A	1	160005952	A	G	0.00520938	0.00515483	0.00327372	0.00149649	0.011299	0.0187573
1:160114860_C_T	1	160114860	T	C	0.00680308	0.00610092	0.00038413	0.000160729	0.00197659	0.00255029
1:160142114_C_G	1	160142114	G	C	0.743371	0.735575	0.662979	0.650718	0.619001	0.623113
1:160193057_G_A	1	160193057	A	G	0.0630396	0.0610043	0.00372042	0.00149633	0.0107401	0.00586687
1:160209273_C_T	1	160209273	T	C	0.0325703	0.0313924	0.00106557	0.000382209	0.0051392	0.00400135
1:160401179_G_A	1	160401179	A	G	0.0660967	0.0647432	0.007654	0.00571256	0.0151577	0.00912367
1:160407417_A_G	1	160407417	G	A	0.0109094	0.0124467	0.00103793	0.000936266	0.000822448	0.000547563
1:160407840_C_T	1	160407840	T	C	0.250086	0.249188	0.204828	0.216423	0.477737	0.490318
1:160747381_T_G	1	160747381	G	T	0.678678	0.679985	0.691551	0.70206	0.490669	0.500782
1:160776058_C_T	1	160776058	T	C	0.0101741	0.0095984	0.000759759	0.000734554	0.00178907	1.63164e-05
1:161093137_A_G	1	161093137	G	A	0.0323661	0.0358294	0.00184802	0.00163885	0.00716335	0.00453666
1:161498742_T_C	1	161498742	C	T	0.519625	0.530024	0.602533	0.61032	0.629249	0.65584
1:161500896_C_A	1	161500896	A	C	0.0285618	0.0298858	0.0045792	0.00394133	0.00335585	0.00354092
1:161505636_G_A	1	161505636	A	G	0.0059939	0.00726942
1:161517217_G_A	1	161517217	A	G	0.101731	0.101326	0.231465	0.233062	0.0391479	0.0301143
1:161633774_G_T	1	161633774	T	G	0.0856911	0.0845775	0.152207	0.15462	0.178755	0.154223
1:161674486_T_A	1	161674486	A	T	0.0191738	0.0197753	0.0564855	0.0575903	0.0240056	0.0173701
1:161961527_A_G	1	161961527	G	A	0.0271888	0.0276467	0.00131004	0.000756109	0.0029943	0.000832902
1:161963160_C_A	1	161963160	A	C	0.145252	0.146141	0.156102	0.162779	0.170406	0.156559
1:161969986_G_A	1	161969986	A	G	0.0527553	0.0539734	0.00279043	0.00272772	0.00767983	0.00497017
1:162033890_C_T	1	162033890	T	C	0.245735	0.256459	0.326397	0.330281	0.117758	0.107317
1:162288064_C_T	1	162288064	T	C	0.0182171	0.0195081	0.00098149	0.000510959	0.0010341	0.00155437
1:162334417_T_G	1	162334417	G	T	0.0202579	0.0175522	0.000628425	0.000105797	0.000341627	0.00297416
1:162335649_T_C	1	162335649	C	T	0.0297715	0.0279526	0.00243253	0.0020482	0.00271735	0.0028478
1:162336230_A_T	1	162336230	T	A	0.477926	0.471781	0.656166	0.655349	0.482046	0.499383
1:162415924_G_A	1	162415924	A	G	0.00836502	0.00801186	0.000447295	0.000119927	0.00201847	0.00451223
1:162770237_C_T	1	162770237	T	C	0.066525	0.0729654	0.184314	0.182325	0.00976494	0.0129104
1:162800656_A_G	1	162800656	G	A	0.00614131	0.00492717	0.0568065	0.055629	0.000295448	0.00147148
1:162820627_G_A	1	162820627	A	G	0.0497124	0.0463155	0.435619	0.419933	0.00933273	0.0101895
1:162822771_A_C	1	162822771	C	A	0.912349	0.916319	0.54155	0.557573	0.790762	0.830064
1:162958403_C_A	1	162958403	A	C	0.374915	0.366083	0.515891	0.514963	0.371306	0.375642
1:163032287_A_G	1	163032287	G	A	0.00850852	0.00758598	0.00029166	0.000600174	0.00112997	0.00146742
1:163042364_C_A	1	163042364	A	C	0.00529749	0.00606353	0.000167367	0.000419286	0.00146991	8.14782e-06
1:163082053_C_G	1	163082053	G	C	0.0121934	0.0101537	0.00104188	0.00140254	0.00226279	0.000692917
1:163109784_G_A	1	163109784	A	G	0.0177442	0.0203071	0.0025339	0.00140357	0.00436506	0.00102648
1:163209848_T_C	1	163209848	C	T	0.118596	0.126139	0.131771	0.1416	0.465605	0.479062
1:163474376_A_C	1	163474376	C	A	0.168791	0.166318	0.24448	0.252761	0.030414	0.0338721
1:163506121_G_T	1	163506121	T	G	0.352896	0.354949	0.339337	0.348913	0.43415	0.430242
1:164028234_A_C	1	164028234	C	A	0.0514786	0.0549377	0.0044361	0.00365142	0.0826789	0.113431
1:164144117_A_G	1	164144117	G	A	0.41522	0.408959	0.0561136	0.06245	0.257168	0.246779
1:164213292_C_T	1	164213292	T	C	0.0886494	0.0908908	0.00316892	0.00227323	0.0171428	0.0258462
1:164247654_A_C	1	164247654	C	A	0.318209	0.323269	0.889463	0.878917	0.633325	0.617078
1:164502281_T_C	1	164502281	C	T	0.00801481	0.00942934	0.000441309	0.000689348	0.000332382	0.000508171
1:164507407_A_C	1	164507407	C	A	0.0155839	0.0141666	0.000443886	0.000478457	0.000778405	0.000368228
1:164608102_G_A	1	164608102	A	G	0.0619591	0.065613	0.167367	0.16551	0.0555127	0.0391083
1:164650973_T_C	1	164650973	C	T	0.0154872	0.0168627	0.000468344	0.000696711	0.00389844	0.00313179
1:164973325_T_C	1	164973325	C	T	0.00781568	0.00691658	0.000776951	0.000614096	0.000957374	0.000273087
1:165060442_G_A	1	165060442	A	G	0.134898	0.133013	0.111419	0.115545	0.0178745	0.0149406
1:165368861_A_G	1	165368861	G	A	0.00791405	0.00972894	0.129797	0.123293	0.285762	0.277326
1:165386158_T_C	1	165386158	C	T	0.526479	0.526641	0.349427	0.344053	0.261487	0.232567
1:165621778_T_C	1	165621778	C	T	0.626053	0.635768	0.262182	0.254249	0.546992	0.546936
1:165654540_A_C	1	165654540	C	A	0.0405515	0.0384638	0.00250467	0.00143236	0.00651633	0.00407472
1:165660029_G_T	1	165660029	T	G	0.355814	0.34588	0.595405	0.590545	0.381555	0.371686
1:165664865_T_C	1	165664865	C	T	0.0260647	0.0228224	0.000547963	0.000600678	0.00364489	0.00387498
1:165668293_G_T	1	165668293	T	G	0.639239	0.651277	0.411217	0.413209	0.596787	0.600486
1:165677673_C_T	1	165677673	T	C	0.0519866	0.0489919	0.613516	0.617168	0.0353106	0.0418743
1:165678170_C_G	1	165678170	G	C	0.136239	0.133022	0.61683	0.61896	0.50927	0.499756
1:165730918_G_A	1	165730918	A	G	0.287444	0.279016	0.574208	0.574711	0.0549673	0.0719321
1:165733483_T_C	1	165733483	C	T	0.563957	0.576967	0.373456	0.370171	0.419664	0.401177
1:165810163_A_G	1	165810163	G	A	0.0227668	0.0256316	0.411427	0.404469	0.0648664	0.0665252
1:165969090_T_C	1	165969090	C	T	0.0168875	0.0148677	0.109417	0.104187	0.0942692	0.0818669
1:165995403_C_T	1	165995403	T	C	0.0106254	0.00936147	0.110632	0.107655	0.108247	0.103549
1:166537981_G_A	1	166537981	A	G	0.00551199	0.0063261	2.05102e-05	1.02463e-05	0.000792624	0.000122279
1:166557051_G_A	1	166557051	A	G	0.0206462	0.0198549	0.00044937	6.76604e-05	0.00110371	0.000948381
1:166908896_C_T	1	166908896	T	C	0.00502696	0.00581038	7.3329e-05	2.87906e-05	0.00080823	0.000107352
1:167051006_C_T	1	167051006	T	C	0.0109904	0.0127796	0.00045196	0.000345818	0.000521321	0.00146742
1:167216897_A_G	1	167216897	G	A	0.221221	0.234443	0.113741	0.115998	0.0452401	0.0431101
1:167373382_G_T	1	167373382	T	G	0.0232699	0.0209561	0.000602646	0.000478474	0.00185229	0.00242256
1:167474073_T_C	1	167474073	C	T	0.00650946	0.00861404	0.00026678	0.000432901	0.00102203	0.000122279
1:167560363_G_A	1	167560363	A	G	0.0161843	0.019056	0.00190048	0.00144454	0.000773442	0.00406114
1:167603062_C_G	1	167603062	G	C	0.975099	0.973869	0.935108	0.929716	0.995436	0.989287
1:167631997_T_C	1	167631997	C	T	0.0104425	0.0120409	0.000415195	0.000470696	0.000408396	0.00270379
1:167645850_T_C	1	167645850	C	T	0.0264375	0.0245801	0.00115238	0.00100659	0.000578867	0.00324049
1:167729457_T_C	1	167729457	C	T	0.0416656	0.0418702	0.00207328	0.00332695	0.00335584	0.0100557
1:167799129_A_G	1	167799129	G	A	0.0660096	0.0687791	0.0106059	0.00980901	0.16425	0.180584
1:168302810_G_A	1	168302810	A	G	0.00774663	0.0068707	0.000632984	9.71408e-05	0.000807525	1.36834e-06
1:168409618_C_T	1	168409618	T	C	0.0931956	0.0886145	0.0047919	0.00552811	0.014799	0.0127856
1:168411432_G_A	1	168411432	A	G	0.00775557	0.0057136	0.0487636	0.0452945	0.00310582	0.00752322
1:168527387_C_T	1	168527387	T	C	0.00717222	0.00595145	0.000178647	7.8063e-05	0.000233675	2.71594e-06
1:168582119_G_A	1	168582119	A	G	0.505269	0.50203	0.254049	0.267518	0.226534	0.23848
1:168716796_C_T	1	168716796	T	C	0.0221364	0.0255166	0.000311517	0.000178384	0.113474	0.105703
1:168726370_A_C	1	168726370	C	A	0.209657	0.217395	0.00208234	0.00256518	0.573308	0.581502
1:168738974_A_G	1	168738974	G	A	0.557382	0.565086	0.843902	0.838687	0.650391	0.681154
1:168802234_C_T	1	168802234	T	C	0.656229	0.668346	0.982614	0.98339	0.928635	0.931884
1:168817001_C_T	1	168817001	T	C	0.454429	0.465131	0.0823068	0.0899145	0.438199	0.441261
1:168929474_A_G	1	168929474	G	A	0.00586826	0.00505166	1.86424e-05	0	0.000712362	0.00136141
1:169012907_G_A	1	169012907	A	G	0.235934	0.228537	0.601307	0.606753	0.405802	0.383379
1:169014097_A_G	1	169014097	G	A	0.0707576	0.0676145	0.0648519	0.0518627	0.00839264	0.0120321
1:169018388_G_A	1	169018388	A	G	0.346115	0.339762	0.726258	0.727806	0.637265	0.637153
1:169142017_T_C	1	169142017	C	T	0.0391995	0.042881	0.00108016	0.00082904	0.00928915	0.00403541
1:169194640_T_C	1	169194640	C	T	0.45542	0.453679	0.810741	0.811126	0.271563	0.281558
1:169455118_G_A	1	169455118	A	G	0.00719597	0.00839489	0.000646141	0.000509552	0.000330291	0.00232883
1:169460865_C_T	1	169460865	T	C	0.077542	0.0830748	0.066425	0.0659541	0.0639438	0.0750254
1:169461406_G_A	1	169461406	A	G	0.545047	0.533132	0.152651	0.151183	0.3125	0.279891
1:169473520_A_G	1	169473520	G	A	0.523748	0.515951	0.688214	0.679525	0.392209	0.37674
1:169485626_T_C	1	169485626	C	T	0.00884463	0.0102719	0.00027072	8.22995e-05	0.000169746	1.22321e-05
1:169630366_C_G	1	169630366	G	C	0.00578795	0.00634422	0.000917499	0.000686901	0.00100213	0.000885894
1:169966270_C_A	1	169966270	A	C	0.00738468	0.00813354	0.000979923	0.000621332	0.00144248	2.85485e-05
1:170322233_T_C	1	170322233	C	T	0.0228718	0.0252372	0.0016565	0.000676458	0.000567467	0.00170381
1:170408500_C_T	1	170408500	T	C	0.00678345	0.00809889	0.000398617	0.000253272	0.000114345	0.000107352
1:170493059_A_T	1	170493059	T	A	0.015972	0.0182974	0.00144954	0.000494889	0.000544762	0.00281794
1:170572283_G_A	1	170572283	A	G	0.00517058	0.00642554	0.000231155	0.000234909	0.000196037	0.00144567
1:170660413_A_C	1	170660413	C	A	0.0108073	0.0123794	4.24617e-06	2.11826e-06	0.00212854	0.00168071
1:170902660_A_G	1	170902660	G	A	0.00560426	0.00508527	0.000568672	0.000654715	0.00344744	0.00466424
1:170903938_G_T	1	170903938	T	G	0.0265917	0.0259781	0.000950822	0.000783646	0.00379759	0.00468073
1:171373298_A_G	1	171373298	G	A	0.00769227	0.00694726	0.00156319	0.00151874	0.00159872	0.00118886
1:172267585_C_T	1	172267585	T	C	0.0148061	0.0127437	0.000557648	0.000214079	0.00172586	5.16236e-05
1:172345336_T_G	1	172345336	G	T	0.0768125	0.0826133	0.00162573	0.00255847	0.106877	0.132212
1:172445723_G_A	1	172445723	A	G	0.033434	0.03911
1:172794664_A_C	1	172794664	C	A	0.0287444	0.0261369	0.00179303	0.00145205	0.00434445	0.00618612
1:172986122_A_G	1	172986122	G	A	0.361462	0.369537	0.0676483	0.0736773	0.40632	0.379841
1:173106038_C_G	1	173106038	G	C	0.355796	0.347362	0.78125	0.78537	0.518611	0.547825
1:173116522_C_A	1	173116522	A	C	0.0168315	0.0193396	0.00111361	0.000726801	0.00274789	0.00317118
1:173126260_T_C	1	173126260	C	T	0.216813	0.209841	0.760653	0.764702	0.029199	0.0321141
1:173129213_T_C	1	173129213	C	T	0.580871	0.576496	0.87071	0.87529	0.77517	0.776072
1:173146921_C_A	1	173146921	A	C	0.249384	0.26048	0.0794459	0.0788615	0.382292	0.384643
1:173157764_G_A	1	173157764	A	G	0.11348	0.108391	0.0417984	0.0529848	0.0184105	0.0167772
1:173166247_A_G	1	173166247	G	A	0.6732	0.685367	0.325183	0.316196	0.891151	0.868368
1:173178463_C_T	1	173178463	T	C	0.459621	0.46982	0.411237	0.406267	0.83387	0.83225
1:173209849_C_A	1	173209849	A	C	0.00730194	0.0086248	0.000273722	0.000134235	0.0015909	2.17483e-05
1:173251856_A_G	1	173251856	G	A	0.664168	0.657865	0.583922	0.58613	0.546324	0.545142
1:173367855_G_A	1	173367855	A	G	0.0107622	0.0128738	0.000788542	0.00108567	0.00222089	0.000154912
1:173368077_G_A	1	173368077	A	G	0.00508076	0.00423758
1:173371030_C_T	1	173371030	T	C	0.020927	0.0225962	0.000268137	0.000402335	0.00256038	0.00156521
1:173690161_A_T	1	173690161	T	A	0.0400441	0.0391012	0.00357714	0.00413329	0.00425356	0.00475273
1:173836516_T_C	1	173836516	C	T	0.222367	0.220199	0.322832	0.318708	0.110194	0.10014
1:173949332_A_G	1	173949332	G	A	0.224608	0.228309	0.355784	0.358021	0.0348857	0.0353139
1:174583334_C_T	1	174583334	T	C	0.00716672	0.00851954
1:174753816_C_T	1	174753816	T	C	0.0665272	0.0687305	0.000897201	0.000663026	0.00920596	0.013591
1:174988963_G_A	1	174988963	A	G	0.558631	0.557775	0.337629	0.328673	0.887206	0.878495
1:175001850_C_G	1	175001850	G	C	0.13963	0.138216	0.260969	0.252567	0.119606	0.106735
1:175013936_T_A	1	175013936	A	T	0.121973	0.129348	0.285675	0.286588	0.145082	0.154855
1:175016178_T_C	1	175016178	C	T	0.264469	0.27374	0.316872	0.316105	0.417228	0.448342
1:175029932_T_G	1	175029932	G	T	0.4392	0.447797	0.570155	0.556778	0.321469	0.351625
1:175057248_G_A	1	175057248	A	G	0.022794	0.0228782	0.00142227	0.000705583	0.0562294	0.0493178
1:175061938_C_A	1	175061938	A	C	0.46832	0.478458	0.369843	0.372015	0.689224	0.701712
1:175086952_G_A	1	175086952	A	G	0.00567624	0.00725574	0.000800242	0.000145893	0.00135512	0.000648115
1:175131889_T_C	1	175131889	C	T	0.089719	0.0930315	0.0325467	0.0365032	0.0146242	0.0120273
1:175724703_A_T	1	175724703	T	A	0.261266	0.254253	0.0928009	0.0905324	0.226374	0.203803
1:175959628_G_C	1	175959628	C	G	0.176049	0.16723	0.313079	0.313867	0.0232593	0.0194028
1:175969889_C_A	1	175969889	A	C	0.0053335	0.00477194	1.31557e-05	0.000176969	0.000865061	0.00255029
1:176035666_T_C	1	176035666	C	T	0.0902229	0.085063	0.0113571	0.0106096	0.00719086	0.00892802
1:176077527_A_G	1	176077527	G	A	0.00719804	0.00817065	0.00152716	0.000791674	4.26126e-05	0.000153544
1:176143074_G_A	1	176143074	A	G	0.0166148	0.0149286	0.0023461	0.00196143	0.00115409	0.00307745
1:176455208_G_T	1	176455208	T	G	0.00923907	0.00764017	0.000504373	0.000442617	0.000872875	0.00120648
1:176752544_G_A	1	176752544	A	G	0.0424073	0.046527	0.0255874	0.024992	0.110778	0.131509
1:176841798_C_T	1	176841798	T	C	0.00590123	0.00463615	1.88478e-05	7.24143e-06	0.000117195	5.16236e-05
1:176867398_C_T	1	176867398	T	C	0.0126546	0.0144213	0.0929754	0.100553	0.00750389	0.00725954
1:177177453_C_A	1	177177453	A	C	0.0221736	0.0210763	0.00260487	0.00198484	0.00352133	0.00257202
1:177862131_A_T	1	177862131	T	A	0.0323804	0.0360154	0.00480198	0.00485845	0.00909593	0.00716171
1:177983086_T_C	1	177983086	C	T	0.00923837	0.00826832	6.81489e-05	2.40231e-05	0.00450426	0.00321331
1:177994472_A_G	1	177994472	G	A	0.877807	0.878803	0.982701	0.982533	0.903148	0.897305
1:177999794_G_A	1	177999794	A	G	0.0114067	0.00968435	0.000269264	1.37849e-05	0.0035966	0.00306657
1:178011250_C_A	1	178011250	A	C	0.135648	0.131882	0.0233736	0.0240754	0.385387	0.402574
1:178303218_A_G	1	178303218	G	A	0.0163807	0.0163227	0.000850357	0.00107807	0.00588569	0.0046251
1:178368867_T_A	1	178368867	A	T	0.0242707	0.0221413	0.00166543	0.00122894	0.00453695	0.00273642
1:178478792_C_G	1	178478792	G	C	0.903473	0.910814	0.915361	0.912936	0.872537	0.863229
1:178531036_C_T	1	178531036	T	C	0.132696	0.138704	0.00899932	0.00696805	0.0101499	0.0146237
1:178626306_A_G	1	178626306	G	A	0.420928	0.412414	0.477231	0.47485	0.203588	0.206862
1:178626809_C_A	1	178626809	A	C	0.0398455	0.0363989	0.027859	0.027721	0.0633361	0.0736507
1:178630429_C_T	1	178630429	T	C	0.0803333	0.0855064	0.00321934	0.00117701	0.00610529	0.00961549
1:178631782_A_G	1	178631782	G	A	0.009049	0.00778514	0.000739031	0.000235968	0.00404566	0.0046359
1:178715257_G_A	1	178715257	A	G	0.00540073	0.00494724	0.000853793	0.000738976	0.000525569	0.00140623
1:178872878_C_T	1	178872878	T	C	0.0133246	0.012107	0.0931364	0.0942985	0.105884	0.110845
1:178910578_T_C	1	178910578	C	T	0.0131852	0.0147793	0.00357455	0.00422351	0.00250712	0.00158153
1:178919706_T_A	1	178919706	A	T	0.00715056	0.00645617	0.000701969	0.000152267	0.000776996	0.000711949
1:178965840_G_A	1	178965840	A	G	0.00853316	0.00778476	0.000769166	0.000344064	0.00271453	0.00151498
1:179066907_T_G	1	179066907	G	T	0.0887796	0.082227	0.0646726	0.068414	0.0167834	0.0146141
1:179225667_G_A	1	179225667	A	G	0.00539444	0.00606305	0.000120652	0.000177325	7.88419e-05	4.07598e-05
1:179234045_A_C	1	179234045	C	A	0.302887	0.312467	0.352436	0.341019	0.0340518	0.0394226
1:179290195_C_T	1	179290195	T	C	0.244996	0.239604	0.109291	0.115073	0.31554	0.335266
1:179317529_C_A	1	179317529	A	C	0.0117112	0.0107911	0.00110788	0.000325705	0.00187571	0.00138316
1:179319580_T_C	1	179319580	C	T	0.62979	0.639718	0.891011	0.882057	0.723856	0.717144
1:179335138_A_G	1	179335138	G	A	0.258341	0.26601	0.177112	0.175365	0.0377088	0.0443371
1:179398035_C_T	1	179398035	T	C	0.0992199	0.104857	0.359185	0.350083	0.103962	0.110092
1:179423491_G_A	1	179423491	A	G	0.396235	0.408459	0.500013	0.490887	0.243649	0.234376
1:179453938_A_G	1	179453938	G	A	0.00713928	0.00617777	0.000544331	4.96336e-05	0.00119532	0.00129212
1:179458821_T_C	1	179458821	C	T	0.544614	0.55972	0.788746	0.769345	0.484624	0.484379
1:179480601_T_C	1	179480601	C	T	0.00793161	0.0065872	0.000982094	0.000795666	0.000759234	8.69723e-05
1:179521932_G_T	1	179521932	T	G	0.345462	0.356143	0.44717	0.443567	0.560589	0.558067
1:179542206_A_G	1	179542206	G	A	0.00730796	0.00788054	0.000138984	9.44998e-05	0.000941052	6.794e-05
1:179559632_T_C	1	179559632	C	T	0.463128	0.477193	0.836808	0.825957	0.402344	0.4244
1:179564144_G_A	1	179564144	A	G	0.686474	0.696989	0.726445	0.712614	0.483424	0.465979
1:179647641_C_T	1	179647641	T	C	0.00533548	0.00498275	0.000515744	0.000185801	0.0026378	0.00275137
1:179714247_A_C	1	179714247	C	A	0.558719	0.548244	0.369286	0.369544	0.797471	0.779791
1:179719124_G_A	1	179719124	A	G	0.770612	0.764719	0.99758	0.997677	0.955723	0.961791
1:179742819_A_C	1	179742819	C	A	0.11962	0.123021	0.0484818	0.0496913	0.143346	0.164557
1:179794602_A_G	1	179794602	G	A	0.140926	0.148248	0.0561098	0.0547108	0.117823	0.122826
1:179795778_C_T	1	179795778	T	C	0.0124966	0.0149441	0.000556142	0.00032058	0.0806502	0.0825435
1:179806538_C_T	1	179806538	T	C	0.103171	0.0999246	0.00448052	0.00516674	0.012522	0.0160286
1:179839483_A_G	1	179839483	G	A	0.0500235	0.0560862	0.0980426	0.0972072	0.270905	0.300087
1:179853500_T_G	1	179853500	G	T	0.00792812	0.00992893	0.000451856	0.000707216	0.000909808	0.000142659
1:179884763_C_T	1	179884763	T	C	0.00662772	0.00851325	1.13905e-05	2.29613e-06	0.00143111	1.90323e-05
1:179969211_A_G	1	179969211	G	A	0.00510427	0.00445325	3.94592e-05	4.7863e-05	3.90579e-05	0.000221463
1:180010911_A_G	1	180010911	G	A	0.0587663	0.0659361	0.216286	0.212974	0.0989368	0.0991253
1:180111859_A_C	1	180111859	C	A	0.0302654	0.0344586	0.153444	0.146977	0.00603483	0.00766171
1:180116908_C_T	1	180116908	T	C	0.0107649	0.0128271	0.0246277	0.0266689	0.00170743	0.00208837
1:180119730_G_A	1	180119730	A	G	0.00567618	0.00675247	0.000539363	0.000225366	0.133905	0.155706
1:180503631_C_T	1	180503631	T	C	0.00590785	0.00749574	0.000404941	0.000478463	0.00143965	0.00140899
1:180603162_T_G	1	180603162	G	T	0.0378385	0.039715	0.00662049	0.00631845	0.00360837	0.0104905
1:180869516_A_G	1	180869516	G	A	0.501665	0.499863	0.450403	0.453531	0.463835	0.45334
1:181042967_G_A	1	181042967	A	G	0.00755657	0.00824001	0.000223293	0.000311392	0.00136365	0.00367295
1:181094308_C_T	1	181094308	T	C	0.0130055	0.0139077	0.000537713	0.000790025	0.00169675	0.00400226
1:181129411_C_G	1	181129411	G	C	0.0146036	0.0172199	0.00141988	0.00223634	0.00107101	0.000638557
1:181170186_G_A	1	181170186	A	G	0.783565	0.784078	0.962473	0.959137	0.417539	0.416434
1:181209210_A_C	1	181209210	C	A	0.0269006	0.0289634	0.000939316	0.000214766	0.301741	0.311689
1:181341251_T_C	1	181341251	C	T	0.00688417	0.0077922	0.000213753	0.000524906	0.00284516	0.00200953
1:181428508_A_C	1	181428508	C	A	0.0238119	0.0212846	0.00680374	0.00797413	0.00525095	0.00635248
1:181484064_T_A	1	181484064	A	T	0.311444	0.322007	0.430516	0.420674	0.842153	0.838341
1:181495024_G_A	1	181495024	A	G	0.0648976	0.0690278	0.137764	0.136378	0.056375	0.0650598
1:181509935_A_G	1	181509935	G	A	0.0869783	0.0926638	0.00587693	0.00119552	0.0082358	0.00687773
1:181510542_C_A	1	181510542	A	C	0.00628018	0.00724358	0.00150669	0.00136566	0.000802573	0.00016984
1:181579231_G_A	1	181579231	A	G	0.275203	0.269503	0.113931	0.111971	0.196434	0.191879
1:181588271_C_T	1	181588271	T	C	0.512187	0.519625	0.842871	0.850035	0.0726043	0.0902735
1:181635954_A_G	1	181635954	G	A	0.843935	0.85377	0.825044	0.822392	0.973582	0.968151
1:181636598_A_G	1	181636598	G	A	0.638479	0.649882	0.780671	0.782802	0.167763	0.184064
1:181644445_C_T	1	181644445	T	C	0.59192	0.599945	0.763036	0.762176	0.448409	0.464326
1:181676695_C_T	1	181676695	T	C	0.00870685	0.00941848	0.00103423	0.000967536	2.06018e-05	2.71594e-06
1:181686216_T_C	1	181686216	C	T	0.709942	0.718523	0.78083	0.784777	0.26523	0.252786
1:181789355_T_C	1	181789355	C	T	0.0201588	0.0228079	0.091603	0.0952272	0.00589206	0.00226091
1:181810812_T_C	1	181810812	C	T	0.00559668	0.00711279	0.00379166	0.00532172	0.0647421	0.0434008
1:181821447_A_G	1	181821447	G	A	0.334653	0.346441	0.505794	0.50647	0.131269	0.16916
1:181841395_G_A	1	181841395	A	G	0.0547493	0.0504243	0.00585416	0.00507707	0.00645385	0.00835359
1:181884496_G_A	1	181884496	A	G	0.346507	0.354355	0.446223	0.44852	0.289687	0.287394
1:181885119_A_C	1	181885119	C	A	0.118314	0.114382	0.0150649	0.012881	0.0128068	0.0139226
1:181921436_G_A	1	181921436	A	G	0.0154055	0.0144362	0.00108049	0.00152299	0.00320598	0.000580154
1:181929436_G_A	1	181929436	A	G	0.0147825	0.0170162	0.00429263	0.00454439	0.00286151	0.00127311
1:182080368_G_T	1	182080368	T	G	0.00501668	0.00401676	0.00170353	0.00154736	0.0012266	0.0015095
1:182573135_G_A	1	182573135	A	G	0.0223446	0.0209736	0.00158919	0.00114025	0.0300706	0.0143988
1:182655089_A_G	1	182655089	G	A	0.0189008	0.0200944	0.000428966	7.95021e-06	8.51818e-06	0.00408697
1:183104944_G_A	1	183104944	A	G	0.409935	0.418125	0.47327	0.488284	0.381968	0.363494
1:183104947_T_C	1	183104947	C	T	0.528557	0.53796	0.593578	0.601683	0.51973	0.51284
1:183176430_A_G	1	183176430	G	A	0.513706	0.513906	0.618791	0.628176	0.338409	0.346467
1:183231911_T_G	1	183231911	G	T	0.0602348	0.0622177	0.00222585	0.00166966	0.00781535	0.00699321
1:183281682_A_G	1	183281682	G	A	0.00569622	0.0059838	1.04613e-05	0.000116569	0.00084163	0
1:183533175_A_C	1	183533175	C	A	0.0217625	0.0199734	0.000496177	0.000558819	5.61159e-05	0.0013859
1:183593093_G_A	1	183593093	A	G	0.0245788	0.0227142	0.000980124	0.00079822	0.000564649	0.00252854
1:183790128_G_A	1	183790128	A	G	0.0143573	0.0163133	0.00289137	0.00157353	0.00104903	0.00221604
1:183892109_C_T	1	183892109	T	C	0.00781575	0.00778915	0.000515028	0.000202774	0.000862211	0.000951097
1:183945409_G_A	1	183945409	A	G	0.026154	0.0251286	0.00236687	0.00230054	0.00196448	0.000486464
1:183982933_G_A	1	183982933	A	G	0.0181991	0.0178403	0.00272579	0.00348067	0.00125926	0.000744582
1:183983158_A_T	1	183983158	T	A	0.578963	0.587927	0.334493	0.341591	0.509824	0.521312
1:184052019_C_A	1	184052019	A	C	0.0136553	0.0121799	0.00175424	0.00235255	0.000294744	1.7664e-05
1:184084325_C_T	1	184084325	T	C	0.00889279	0.00931068	0.00202715	0.00192841	0.0010064	0.00325546
1:184099451_G_A	1	184099451	A	G	0.0259895	0.0240106	0.00396147	0.00449846	0.00495563	0.00713318
1:184337693_G_A	1	184337693	A	G	0.0156373	0.0152458	0.00140023	0.00165723	0.00157246	0.000703802
1:184398982_C_G	1	184398982	G	C	0.00959007	0.00863789	0.000388189	0.000284569	0.00164137	0.00088183
1:184500838_A_G	1	184500838	G	A	0.00703967	0.0062393	0.000470925	0.000294805	0.00115271	0.000180703
1:184603249_G_T	1	184603249	T	G	0.00722736	0.00770399	0.000772414	0.000832614	0.000476573	6.25081e-05
1:184631037_C_A	1	184631037	A	C	0.602114	0.596894	0.48362	0.485156	0.935795	0.916888
1:184662063_C_T	1	184662063	T	C	0.126339	0.12897	0.0252248	0.0256894	0.0120334	0.0172309
1:184757396_T_C	1	184757396	C	T	0.437272	0.444594	0.539081	0.554404	0.640639	0.65952
1:184782892_C_A	1	184782892	A	C	0.716345	0.719895	0.508512	0.492625	0.359746	0.379912
1:185320545_C_T	1	185320545	T	C	0.0251977	0.0267515	0.00187109	0.00115213	0.00424716	0.00418618
1:185341597_T_C	1	185341597	C	T	0.650816	0.646312	0.362639	0.382063	0.845339	0.854769
1:185347488_C_T	1	185347488	T	C	0.42333	0.418228	0.25022	0.265296	0.251597	0.224926
1:185353705_C_T	1	185353705	T	C	0.219494	0.2239	0.262556	0.250911	0.127072	0.122651
1:185375966_G_T	1	185375966	T	G	0.675144	0.666446	0.501041	0.520799	0.736751	0.699419
1:185475626_T_C	1	185475626	C	T	0.0491515	0.0503646	0.220906	0.227965	0.0707183	0.0514472
1:185497093_A_T	1	185497093	T	A	0.0588281	0.0632187	0.23347	0.239874	0.089446	0.0909973
1:185499522_C_T	1	185499522	T	C	0.018293	0.0195161	0.00124035	0.0017922	0.00161322	0.00151089
1:185511423_A_G	1	185511423	G	A	0.310544	0.318178	0.270544	0.271932	0.326791	0.342932
1:185536909_C_A	1	185536909	A	C	0.0497211	0.0547215	0.0940103	0.0898727	0.0924537	0.0716032
1:185752967_A_T	1	185752967	T	A	0.0260346	0.0284271	0.0391745	0.0329187	0.00744391	0.00654224
1:185911697_A_T	1	185911697	T	A	0.254706	0.26691	0.415076	0.415843	0.854452	0.840782
1:185912109_A_G	1	185912109	G	A	0.00564778	0.00692023	0.00061883	0.00025172	0.00263851	0.00247148
1:186120139_T_G	1	186120139	G	T	0.197412	0.206172	0.045927	0.0446827	0.399316	0.398226
1:186142073_A_G	1	186142073	G	A	0.338535	0.351967	0.0786216	0.083233	0.476951	0.489359
1:186153511_C_T	1	186153511	T	C	0.0156822	0.0178323	0.0133786	0.0136947	0.184693	0.174743
1:186390868_C_T	1	186390868	T	C	0.0116795	0.0102338	0.000404421	0.000386787	0.00106322	0.000100552
1:186417946_T_G	1	186417946	G	T	0.0106507	0.0114893	0.00228551	0.00165597	0.000397016	0.000528551
1:186664823_G_A	1	186664823	A	G	0.0103315	0.00821511	0.00164066	0.00128049	0.0018956	0.00208425
1:186833629_T_C	1	186833629	C	T	0.200445	0.199602	0.0879755	0.0860179	0.0770324	0.100379
1:186839861_G_A	1	186839861	A	G	0.211207	0.221875	0.0822384	0.0779826	0.23341	0.243724
1:186852038_C_T	1	186852038	T	C	0.0542371	0.0524577	0.038171	0.0351068	0.137635	0.114437
1:186996331_G_A	1	186996331	A	G	0.00961025	0.0112464	0.0775405	0.0806781	0.125697	0.148615
1:187328545_A_G	1	187328545	G	A	0.621663	0.628412	0.744794	0.748505	0.398095	0.382537
1:187361205_G_T	1	187361205	T	G	0.047657	0.0448279	0.186619	0.177875	0.179492	0.169362
1:187425153_A_G	1	187425153	G	A	0.0960203	0.0982229	0.0234818	0.0213699	0.0165192	0.0133071
1:187474153_G_C	1	187474153	C	G	0.0356898	0.0384183	0.000887743	0.00104586	0.00457812	0.00712229
1:187633102_G_A	1	187633102	A	G	0.0115821	0.00968023	0.000867764	0.000874257	0.00109801	0.00291574
1:187799407_C_T	1	187799407	T	C	0.0197365	0.0221152	0.00210497	0.00198224	0.00291193	0.00271741
1:187904795_C_T	1	187904795	T	C	0.00845856	0.010071	0.000438501	0.000175562	0.000386396	0.000633146
1:187949197_C_T	1	187949197	T	C	0.00761186	0.00861041	0.00163352	0.00173069	8.66665e-05	4.08428e-06
1:188136382_A_G	1	188136382	G	A	0.0178885	0.0189673	0.000476195	0.000743394	0.00210866	0.00288451
1:188140720_T_C	1	188140720	C	T	0.016203	0.0179618	0.00125511	0.000633193	0.000558233	8.55832e-05
1:189252568_G_T	1	189252568	T	G	0.00952305	0.00795352	0.000220698	7.06464e-05	0.000440355	0.000457874
1:189763076_C_A	1	189763076	A	C	0.112421	0.108768	0.0780447	0.0719921	0.134611	0.161067
1:189765121_A_G	1	189765121	G	A	0.783342	0.798453	0.73501	0.716933	0.495869	0.454479
1:189851181_A_G	1	189851181	G	A	0.298328	0.29289	0.349599	0.345123	0.544992	0.599361
1:189944367_A_T	1	189944367	T	A	0.0450316	0.0408325	0.0613846	0.0558664	0.00819959	0.0138329
1:189979770_T_A	1	189979770	A	T	0.262739	0.252462	0.325615	0.329034	0.533107	0.5567
1:190061438_A_T	1	190061438	T	A	0.156226	0.150764	0.2406	0.237956	0.234426	0.261849
1:190065440_A_T	1	190065440	T	A	0.0550826	0.0519779	0.00689638	0.00563182	0.0065554	0.00715084
1:190075098_G_A	1	190075098	A	G	0.106944	0.102835	0.101519	0.0939048	0.070228	0.0872494
1:190450227_A_T	1	190450227	T	A	0.650798	0.662407	0.611999	0.613203	0.495725	0.50968
1:190533700_G_A	1	190533700	A	G	0.160916	0.150066	0.153894	0.16125	0.0589489	0.0434783
1:190666683_A_G	1	190666683	G	A	0.229554	0.22116	0.417658	0.431538	0.442672	0.452073
1:190677997_G_C	1	190677997	C	G	0.133562	0.123638	0.241905	0.252764	0.0532863	0.0361293
1:190693319_A_G	1	190693319	G	A	0.252443	0.245011	0.43487	0.454146	0.346437	0.364104
1:190761864_T_C	1	190761864	C	T	0.104441	0.0972991	0.225284	0.237011	0.0563331	0.0491957
1:191018786_G_A	1	191018786	A	G	0.00750355	0.00683551	0.000770979	0.000626808	0.000257117	0.00138996
1:191061111_C_T	1	191061111	T	C	0.017396	0.015252	0.00128245	0.000493142	0.000791193	0.00067119
1:191087535_A_G	1	191087535	G	A	0.00549055	0.00401529	3.05528e-05	5.51071e-05	2.2726e-05	0.0013587
1:191143583_G_A	1	191143583	A	G	0.0259025	0.0293257	0.155191	0.16077	0.00823224	0.00573781
1:191150023_G_T	1	191150023	T	G	0.0108352	0.00910245	0.000658489	0.000333842	0.000397721	0.000459222
1:191300599_G_A	1	191300599	A	G	0.156506	0.149399	0.00949306	0.00308014	0.0146392	0.0206304
1:191438255_C_T	1	191438255	T	C	0.00589191	0.00689943	0.0119331	0.0141325	0.0352259	0.0367034
1:191464569_G_T	1	191464569	T	G	0.0364682	0.0386231	0.0877241	0.0835291	0.0073729	0.0157989
1:191469907_A_T	1	191469907	T	A	0.00521015	0.00612905	0.000477853	8.65603e-05	0.0012017	1.35797e-05
1:191471494_T_C	1	191471494	C	T	0.00948318	0.00966245	0.000367757	0.00014889	0.000222307	0.00183017
1:191473886_T_C	1	191473886	C	T	0.515537	0.524203	0.282314	0.268277	0.886289	0.884428
1:191481432_G_A	1	191481432	A	G	0.485478	0.495023	0.353804	0.334683	0.881848	0.879531
1:191492108_T_C	1	191492108	C	T	0.024555	0.0270264	0.161131	0.147189	0.0751903	0.0841997
1:191533371_C_T	1	191533371	T	C	0.0097554	0.01125	0.000715412	0.000107029	0.000714486	0.00274186
1:191562388_T_C	1	191562388	C	T	0.010197	0.0113982	0.00136428	0.00120049	0.00128622	0.000668494
1:191562453_A_C	1	191562453	C	A	0.153564	0.145415	0.407445	0.426523	0.0298877	0.0364442
1:191591064_T_C	1	191591064	C	T	0.0620575	0.065337	0.11646	0.107034	0.0373587	0.0400789
1:191607844_A_C	1	191607844	C	A	0.0308838	0.0332782	0.12286	0.114326	0.051875	0.0503357
1:191614636_T_C	1	191614636	C	T	0.0975158	0.0916056	0.00535977	0.00176189	0.00900426	0.00693885
1:191630102_C_A	1	191630102	A	C	0.0327245	0.0311232	0.00455653	0.00354478	0.00458249	0.00737921
1:192020358_C_T	1	192020358	T	C	0.0588994	0.0626629	0.203495	0.203316	0.441596	0.451472
1:192112450_A_G	1	192112450	G	A	0.0378653	0.0383924	0.0014298	0.00131492	0.00759947	0.00366445
1:192388015_A_G	1	192388015	G	A	0.0112634	0.00977301	0.000340215	0.000223245	0.0023885	0.000106005
1:192410221_A_T	1	192410221	T	A	0.0269201	0.0250297	0.00138069	0.000961868	0.00406038	0.00228398
1:192463938_T_C	1	192463938	C	T	0.0131514	0.0119124	0.0012459	0.000724146	0.0035966	0.000356016
1:192489565_T_G	1	192489565	G	T	0.00679269	0.00811963	0.000439937	0.000134051	9.23344e-06	7.60878e-05
1:192502647_G_T	1	192502647	T	G	0.0763601	0.0814032	0.0684183	0.0717642	0.103832	0.0891723
1:192504258_G_A	1	192504258	A	G	0.0324638	0.034773	0.00289769	0.00125522	0.00237146	0.000114152
1:192519373_G_A	1	192519373	A	G	0.00540948	0.0041141	0.000397171	0.00018192	5.824e-05	0.000137248
1:192559253_C_T	1	192559253	T	C	0.0176562	0.0190724	0.00613847	0.00429286	0.00485514	0.00256387
1:192703691_A_G	1	192703691	G	A	0.00578752	0.00609016	0.000465331	0.000601228	0.000103692	0.000138596
1:193302731_G_A	1	193302731	A	G	0.0278652	0.0249592	0.00120324	0.000338049	0.00496663	0.00294431
1:193460843_C_T	1	193460843	T	C	0.0222311	0.0235655	0.000774994	0.000204741	0.00132105	0.00488179
1:193840591_G_T	1	193840591	T	G	0.0110589	0.0127801	0.00109405	8.83148e-05	0.00155896	0.000634493
1:194005109_C_T	1	194005109	T	C	0.0468481	0.0501704	0.00124776	0.00134197	0.00381606	0.0023712
1:194120062_A_G	1	194120062	G	A	0.801951	0.807934	0.968806	0.967965	0.514138	0.4679
1:194150012_C_A	1	194150012	A	C	0.0424613	0.0388306	0.138305	0.134383	0.301825	0.315011
1:194173300_C_T	1	194173300	T	C	0.0140698	0.0155665	0.0026262	0.00110718	0.000699563	0.000104636
1:194174600_A_T	1	194174600	T	A	0.0635726	0.0597865	0.00209898	0.00116726	0.0106662	0.0158669
1:194239782_C_A	1	194239782	A	C	0.728153	0.73348	0.67142	0.678154	0.341596	0.325533
1:194250437_A_G	1	194250437	G	A	0.100869	0.0976776	0.00755913	0.00605389	0.192595	0.228757
1:194273970_C_G	1	194273970	G	C	0.00500991	0.00435287	0.000272265	0.000677676	9.09039e-05	0.000269023
1:194364661_A_G	1	194364661	G	A	0.7236	0.725735	0.479752	0.483938	0.287858	0.295513
1:194450000_G_A	1	194450000	A	G	0.491928	0.499128	0.479417	0.474096	0.0743928	0.0799231
1:194489862_A_C	1	194489862	C	A	0.00545234	0.00620498	2.19625e-05	8.60186e-05	0.000156264	0.000474211
1:194626446_G_A	1	194626446	A	G	0.00653283	0.00557289	0.00017036	0.000356412	0.00137572	0.0013587
1:194877083_G_A	1	194877083	A	G	0.00667837	0.00802545	0.0007701	0.000848118	0.000382093	0.00062365
1:194884655_A_G	1	194884655	G	A	0.00687679	0.00533	0.000235298	0.000223247	0.000154834	0.000735045
1:195108615_C_T	1	195108615	T	C	0.0216856	0.0261079	0.00159147	0.00225788	0.104678	0.098624
1:195159017_T_G	1	195159017	G	T	0.00865607	0.0100825	0.000380194	0.000264063	0.001076	0.000604618
1:195282854_G_A	1	195282854	A	G	0.00524437	0.00593952	1.34638e-06	2.64917e-06	9.94871e-06	0.000247296
1:195724093_A_T	1	195724093	T	A	0.00776521	0.00915556	0.000351518	0.000471243	8.02508e-05	9.51616e-06
1:196293143_G_T	1	196293143	T	G	0.00937579	0.008204	0.000679183	0.00109962	0.000562514	0.000205168
1:196375637_G_A	1	196375637	A	G	0.0157993	0.0173645	0.000497035	0.000645401	0.00395099	0.00418072
1:196586490_G_A	1	196586490	A	G	0.00603826	0.00543424	0.000182067	0.000275172	0.000409111	4.08428e-06
1:196837098_G_T	1	196837098	T	G	0.00633887	0.0053017	0.000474024	0.000289835	0.000310382	0.00141849
1:197872019_G_T	1	197872019	T	G	0.268667	0.26663	0.10879	0.105482	0.0359571	0.0489426
1:197877103_A_G	1	197877103	G	A	0.471408	0.481204	0.433726	0.424862	0.64897	0.651568
1:197882690_C_T	1	197882690	T	C	0.537584	0.53463	0.453371	0.461201	0.0980132	0.086957
1:197942118_G_A	1	197942118	A	G	0.604309	0.617066	0.532597	0.549278	0.867876	0.879575
1:198870938_T_G	1	198870938	G	T	0.020361	0.0179176	0.000468113	0.000624528	0.002826	0.00163993
1:198987865_G_A	1	198987865	A	G	0.0892961	0.0925767	0.00149786	0.00215756	0.0127572	0.0107827
1:199046676_A_T	1	199046676	T	A	0.17752	0.184355	0.0058208	0.00760937	0.0788099	0.0686513
1:199059604_G_T	1	199059604	T	G	0.128056	0.134218	0.00212773	0.00276279	0.222949	0.227483
1:199122912_G_A	1	199122912	A	G	0.404455	0.403315	0.132879	0.136633	0.60274	0.575072
1:199802016_T_C	1	199802016	C	T	0.512822	0.512147	0.325565	0.334698	0.587103	0.598984
1:199825339_T_C	1	199825339	C	T	0.106486	0.111788	0.273029	0.263269	0.0172856	0.00978481
1:199839998_T_C	1	199839998	C	T	0.355255	0.358883	0.607131	0.595347	0.100986	0.108916
1:199845279_G_C	1	199845279	C	G	0.0756092	0.0704643	0.110896	0.110735	0.329508	0.360472
1:199887817_A_G	1	199887817	G	A	0.0452007	0.0424407	0.0746441	0.0729548	0.00516337	0.00568208
1:199975955_A_T	1	199975955	T	A	0.0163413	0.0144859	0.000404936	3.21485e-05	0.0035419	0.00127174
1:200021979_A_G	1	200021979	G	A	0.0484296	0.0472635	0.0108553	0.0109483	0.0600191	0.0593934
1:200062389_G_A	1	200062389	A	G	0.238336	0.245403	0.542327	0.533421	0.47934	0.483521
1:200130069_A_C	1	200130069	C	A	0.00911816	0.0100718	0.0135451	0.0132604	0.141297	0.142455
1:200197167_T_C	1	200197167	C	T	0.00541011	0.00699009	0.450466	0.437562	0.192348	0.192355
1:200226479_G_A	1	200226479	A	G	0.00921643	0.0111033	0.273045	0.26501	0.00134519	0.0018736
1:200300037_C_A	1	200300037	A	C	0.00505848	0.00608826	0.446175	0.432388	0.0172507	0.00817801
1:200313197_C_T	1	200313197	T	C	0.0438141	0.0481358	0.00173391	0.00159132	0.007179	0.00562094
1:200662374_C_T	1	200662374	T	C	0.129877	0.124609	0.00551942	0.00545695	0.0143272	0.0127595
1:200723850_A_G	1	200723850	G	A	0.311735	0.306165	0.0274771	0.0271781	0.0353011	0.0361929
1:200872873_G_A	1	200872873	A	G	0.0427363	0.0446682	0.00134788	0.00100495	0.00240197	0.00627173
1:200932840_C_A	1	200932840	A	C	0.00526727	0.00486695	0.000758085	0.000238614	0.000330973	0
1:200978379_G_C	1	200978379	C	G	0.0235735	0.0249725	0.000195317	0.000401984	0.00178481	0.0028886
1:201016042_C_T	1	201016042	T	C	0.00576924	0.00556578	0.00100843	0.00105354	0.00092898	0.000120932
1:201058692_T_C	1	201058692	C	T	0.613502	0.607945	0.366769	0.356317	0.5901	0.605834
1:201059084_A_G	1	201059084	G	A	0.879494	0.876148	0.413502	0.402787	0.835619	0.85703
1:201065446_C_T	1	201065446	T	C	0.940754	0.939891	0.55665	0.548027	0.810234	0.807634
1:201070422_C_T	1	201070422	T	C	0.117282	0.113545	0.00451227	0.00417268	0.124444	0.105869
1:201101802_C_T	1	201101802	T	C	0.122549	0.119403	0.105146	0.106404	0.10545	0.106142
1:201187890_C_T	1	201187890	T	C	0.00762548	0.00712785	0.000801367	0.00056097	0.0876143	0.0738094
1:201391030_C_T	1	201391030	T	C	0.0308871	0.0320541	0.122578	0.121781	0.124001	0.133684
1:201409817_G_C	1	201409817	C	G	0.0222992	0.0242555	0.000640656	0.000744652	0.000736508	0.00154496
1:201434740_G_A	1	201434740	A	G	0.617396	0.623011	0.130694	0.139167	0.426683	0.418347
1:201437832_C_T	1	201437832	T	C	0.0611763	0.0563656	0.00133618	0.00140197	0.00781676	0.00557473
1:201449762_A_G	1	201449762	G	A	0.653437	0.662061	0.13207	0.134425	0.423285	0.427585
1:201449926_C_G	1	201449926	G	C	0.195171	0.187988	0.469259	0.48526	0.137326	0.138545
1:201455815_A_G	1	201455815	G	A	0.183695	0.178989	0.415157	0.432675	0.220755	0.213351
1:201458694_G_T	1	201458694	T	G	0.629122	0.637502	0.182031	0.170958	0.0962479	0.109769
1:201464378_A_T	1	201464378	T	A	0.0251031	0.0274776	0.0002296	0.000109505	0.000102261	0.00290355
1:201470936_T_C	1	201470936	C	T	0.644872	0.651793	0.204607	0.198469	0.339061	0.350664
1:201473993_G_A	1	201473993	A	G	0.635485	0.643086	0.111031	0.113299	0.466292	0.460352
1:201493099_T_C	1	201493099	C	T	0.0446865	0.0429446	0.0010374	0.00140421	0.00433169	0.00287365
1:201513188_C_A	1	201513188	A	C	0.54033	0.545665	0.103954	0.104239	0.210173	0.230213
1:201999670_C_T	1	201999670	T	C	0.371481	0.365388	0.516327	0.508847	0.183115	0.184629
1:202056992_C_T	1	202056992	T	C	0.0150684	0.0158493	0.00097113	0.000459566	0.003299	0.00053533
1:202066913_A_G	1	202066913	G	A	0.775276	0.772804	0.802821	0.795698	0.974458	0.976247
1:202093798_G_A	1	202093798	A	G	0.0843609	0.0814751	0.00201238	0.000909073	0.00726776	0.00460601
1:202116804_G_A	1	202116804	A	G	0.0230317	0.0258209	0.000906643	0.000446495	0.000782664	0.00727171
1:202125899_A_G	1	202125899	G	A	0.643149	0.646184	0.775231	0.7669	0.927396	0.930965
1:202179303_C_T	1	202179303	T	C	0.0802475	0.0792023	0.375726	0.359408	0.186085	0.182936
1:202497477_A_G	1	202497477	G	A	0.00896635	0.010348	1.71933e-05	8.65441e-05	0.00098722	4.756e-05
1:202664132_T_C	1	202664132	C	T	0.00729999	0.00625627	5.12716e-05	0.000176613	0.000712362	0
1:202696421_C_T	1	202696421	T	C	0.00784944	0.00748338	2.527e-05	1.02436e-05	8.66556e-05	2.30959e-05
1:202784295_T_C	1	202784295	C	T	0.0187473	0.0206277	0.000888693	0.000673275	0.00159732	0.00297829
1:203093765_T_G	1	203093765	G	T	0.00727261	0.00752506	0.000233026	6.81724e-05	0.000168348	0.000288035
1:203202155_A_C	1	203202155	C	A	0.00568629	0.00666631	0.000134744	0.000270232	0.000692486	5.43188e-06
1:203313043_T_C	1	203313043	C	T	0.00646746	0.00751874	0.000339082	0.000251173	0.000387794	3.5328e-05
1:203583922_G_T	1	203583922	T	G	0.858897	0.862564	0.620465	0.631597	0.482654	0.511218
1:203690537_G_A	1	203690537	A	G	0.0133494	0.0127122	0.00175941	0.000995318	0.00111152	0.00102851
1:203691061_T_A	1	203691061	A	T	0.0053874	0.00559078	0.390737	0.405904	0.11286	0.103888
1:204156270_T_C	1	204156270	C	T	0.0155888	0.0130355	0.000515137	0.000134755	0.00145313	0.00296467
1:204159178_A_G	1	204159178	G	A	0.208035	0.215108	0.410778	0.417139	0.105755	0.109672
1:204289960_C_T	1	204289960	T	C	0.0100108	0.0111013	0.000698442	0.000931657	0.000656972	7.33718e-05
1:204372523_T_C	1	204372523	C	T	0.00755481	0.00588522	0.000499406	0.000188822	0.000890626	0.00167936
1:204455445_C_T	1	204455445	T	C	0.0336427	0.0308751	0.00166471	0.00110953	0.00323794	0.00135735
1:204492287_G_A	1	204492287	A	G	0.162123	0.156984	0.00978612	0.00594943	0.0154594	0.016
1:204520044_A_T	1	204520044	T	A	0.0528629	0.0547724	0.000119204	5.12317e-06	0.00344672	0.00682337
1:204606974_C_G	1	204606974	G	C	0.734522	0.727482	0.885149	0.874605	0.815337	0.794837
1:204680701_C_T	1	204680701	T	C	0.0222314	0.0196797	0.000220402	0.00035959	0.00284659	0.00136278
1:204735201_T_A	1	204735201	A	T	0.00991704	0.0080718	0.00146497	0.000564665	0.00156108	0.00288317
1:204738088_G_T	1	204738088	T	G	0.0146409	0.016493	0.000753449	0.00103924	0.00266546	0.000365512
1:204958401_G_A	1	204958401	A	G	0.0282513	0.0264644	0.0027537	0.00112258	0.00350781	0.0115014
1:204997635_G_A	1	204997635	A	G	0.216443	0.217751	0.250121	0.250395	0.567434	0.569012
1:205211834_G_T	1	205211834	T	G	0.00541528	0.00482208	6.62762e-06	0	0.000818178	0.00138994
1:205232814_G_A	1	205232814	A	G	0.854667	0.861858	0.995104	0.998481	0.849174	0.86025
1:205303672_T_C	1	205303672	C	T	0.0178735	0.017531	0.00625011	0.0086957	0.0233637	0.0188166
1:205320370_A_G	1	205320370	G	A	0.25226	0.255582	0.172111	0.171954	0.112948	0.10141
1:205383437_A_G	1	205383437	G	A	0.849518	0.854633	0.997379	0.998513	0.772048	0.763397
1:205392273_T_C	1	205392273	C	T	0.0282068	0.0290958	0.000943392	0.000377972	0.119028	0.121196
1:206270067_G_A	1	206270067	A	G	0.0102533	0.00908973	0.000318458	7.98336e-05	0.00133239	0
1:206634526_T_A	1	206634526	A	T	0.0212221	0.019539	0.000961233	0.00178261	0.00441406	0.00152178
1:206644763_G_A	1	206644763	A	G	0.0220791	0.0197491	0.00915576	0.00851883	0.00443465	0.0068723
1:206771341_G_A	1	206771341	A	G	0.0203037	0.0186565	0.00135881	0.00117278	0.0044567	0.00529349
1:206793851_G_A	1	206793851	A	G	0.0455682	0.0474461	0.000915355	0.00126036	0.00270384	0.00438181
1:206835177_A_G	1	206835177	G	A	0.405268	0.413839	0.237303	0.239159	0.234816	0.245376
1:206907482_C_T	1	206907482	T	C	0.0433742	0.0483813	0.00713126	0.00605444	0.00256675	0.00454623
1:206990419_T_C	1	206990419	C	T	0.0122277	0.0134516	0.00195446	0.00201135	0.0990799	0.103812
1:207299634_T_C	1	207299634	C	T	0.224306	0.229942	0.301124	0.303175	0.285219	0.307839
1:207310636_A_G	1	207310636	G	A	0.0761234	0.0782631	0.0528038	0.0552136	0.0113998	0.00426087
1:207426767_A_G	1	207426767	G	A	0.00672332	0.00784416	8.15052e-05	0.000188986	0.00197229	9.78153e-05
1:207575967_T_C	1	207575967	C	T	0.00599331	0.00507326	7.56314e-06	1.05913e-06	0.000592327	0.00272011
1:207575970_T_C	1	207575970	C	T	0.0114771	0.0123835	0.00033878	0.000587796	0.00117827	0
1:207583436_A_C	1	207583436	C	A	0.0233759	0.0262201	0.28332	0.293171	0.0297628	0.0303576
1:207623480_G_A	1	207623480	A	G	0.0301645	0.0316603	0.00110659	0.00169281	0.00356324	0.000243211
1:207773168_A_G	1	207773168	G	A	0.0293203	0.0294528	0.000679373	0.000177322	0.00284304	0.00426902
1:207809835_T_C	1	207809835	C	T	0.0536523	0.0530264	0.0138246	0.0123798	0.00338497	0.0027962
1:207810600_A_G	1	207810600	G	A	0.112266	0.116427	0.370312	0.373752	0.531898	0.527043
1:207890718_T_A	1	207890718	A	T	0.0239583	0.0244063	4.11169e-05	3.78026e-05	0.00311508	0.00136954
1:207929994_C_T	1	207929994	T	C	0.0100186	0.00866857	0.000416011	0.000411867	0.00213068	0.00138588
1:208080978_C_T	1	208080978	T	C	0.00985024	0.00827416	3.27288e-05	6.1823e-06	0.00142045	0.00161957
1:208332354_G_A	1	208332354	A	G	0.0093375	0.00805569	4.92979e-05	1.25425e-05	0.000120035	0.00161414
1:208441351_A_C	1	208441351	C	A	0.00840679	0.00736852	6.07927e-05	1.69596e-05	1.42078e-05	0
1:208489653_C_T	1	208489653	T	C	0.00615154	0.00488851
1:208511968_T_C	1	208511968	C	T	0.0136064	0.0119282	0.003283	0.00252743	7.17217e-05	0.000703802
1:208591819_C_T	1	208591819	T	C	0.106835	0.104193	0.00624477	0.00520163	0.0339068	0.0378719
1:208643792_T_A	1	208643792	A	T	0.0714671	0.0678733	0.000695445	0.000463457	0.0364807	0.0426877
1:208733034_G_A	1	208733034	A	G	0.315424	0.307094	0.0152601	0.0109106	0.0650894	0.0635232
1:208742013_C_T	1	208742013	T	C	0.107867	0.103543	0.0205615	0.0192474	0.0330072	0.0353533
1:208787183_T_G	1	208787183	G	T	0.229894	0.222248	0.0312135	0.0308951	0.0892386	0.0853562
1:208883147_A_C	1	208883147	C	A	0.81265	0.82042	0.997572	0.998062	0.98017	0.982562
1:208913349_G_A	1	208913349	A	G	0.516487	0.523379	0.326517	0.313848	0.183211	0.194742
1:208961755_A_G	1	208961755	G	A	0.0685755	0.0639657	0.144348	0.148768	0.0707073	0.0850394
1:209006321_C_A	1	209006321	A	C	0.00544474	0.00388409	0.000456924	0.00047828	0.000794748	0
1:209035677_A_G	1	209035677	G	A	0.0108431	0.00883604	0.000583481	0.000652069	0.00095668	0.000237759
1:209101650_G_A	1	209101650	A	G	0.288747	0.293295	0.30141	0.306699	0.163763	0.153757
1:209343330_A_G	1	209343330	G	A	0.00649734	0.0076303	0.000514611	0.000397573	0.000766322	0.0013791
1:209405339_G_A	1	209405339	A	G	0.0125866	0.0148785	0.0414747	0.0424131	0.0381487	0.0348393
1:209837236_T_G	1	209837236	G	T	0.00535119	0.00454063	0.00903707	0.0094437	6.03858e-05	0.000180703
1:210575058_T_C	1	210575058	C	T	0.00538373	0.00485915	0.000918876	0.000228007	0.000713782	1.36834e-06
1:210712461_A_G	1	210712461	G	A	0.00860732	0.00722479	0.213667	0.220733	0.00402203	0.00708697
1:210783482_A_G	1	210783482	G	A	0.0110643	0.00945229	0.000662816	0.000348484	0.000693191	8.29087e-05
1:210871341_C_A	1	210871341	A	C	0.10405	0.10092	0.00258856	0.00155882	0.150188	0.139711
1:210882518_G_A	1	210882518	A	G	0.0582827	0.0555352	0.00135255	0.000592733	0.00894743	0.00641034
1:210912835_T_C	1	210912835	C	T	0.347333	0.353974	0.195991	0.205701	0.424156	0.47472
1:210933854_G_A	1	210933854	A	G	0.0198207	0.0207288	0.00505066	0.00550038	0.00434022	0.001394
1:211250226_C_T	1	211250226	T	C	0.0124338	0.0119889	0.000387748	0.000456924	0.00246732	0.000188872
1:211288231_T_A	1	211288231	A	T	0.130878	0.135197	0.190534	0.176207	0.0173928	0.0108773
1:211451213_T_G	1	211451213	G	T	0.00866919	0.00836601	0.00086313	0.000837357	0.000537631	0.000130448
1:211659742_G_A	1	211659742	A	G	0.0229135	0.0243694	0.0005026	0.000936072	0.00326351	0.00515081
1:211676086_G_A	1	211676086	A	G	0.234093	0.237401	0.0241905	0.0281296	0.156015	0.151833
1:211683994_T_A	1	211683994	A	T	0.060575	0.0642014	0.00332521	0.00457638	0.00823229	0.0107622
1:211718891_C_T	1	211718891	T	C	0.119851	0.123543	0.783193	0.769396	0.171989	0.174315
1:211791144_G_A	1	211791144	A	G	0.00684608	0.00772282	0.000418206	0.000254876	0.000253562	0.000252728
1:211880542_A_G	1	211880542	G	A	0.0654035	0.0621134	0.000372114	0.000630883	0.00640696	0.00308968
1:211900267_G_A	1	211900267	A	G	0.324176	0.319366	0.398111	0.416439	0.379562	0.360612
1:211941852_C_A	1	211941852	A	C	0.069328	0.0657795	0.00231907	0.00261377	0.00780873	0.00576495
1:212018937_C_A	1	212018937	A	C	0.0927239	0.0905375	0.0179836	0.0179203	0.00810227	0.00586278
1:212089141_C_A	1	212089141	A	C	0.0847028	0.0905991	0.00691591	0.00570277	0.0127678	0.0108343
1:212097748_G_A	1	212097748	A	G	0.350002	0.357288	0.764749	0.756016	0.488901	0.485968
1:212355971_T_C	1	212355971	C	T	0.565957	0.552484	0.614644	0.621865	0.585938	0.60462
1:212407562_C_T	1	212407562	T	C	0.372547	0.363533	0.211792	0.217883	0.253688	0.237952
1:212416078_C_T	1	212416078	T	C	0.581218	0.570473	0.642526	0.648809	0.879095	0.867133
1:212423782_C_A	1	212423782	A	C	0.196672	0.190183	0.00748442	0.00753621	0.0221552	0.0164987
1:212438445_G_C	1	212438445	C	G	0.233053	0.244992	0.11203	0.112906	0.731523	0.78483
1:212597285_A_C	1	212597285	C	A	0.00980677	0.00875704	0.00150716	0.000858521	0.000114345	5.43188e-06
1:212659654_C_T	1	212659654	T	C	0.285856	0.279277	0.162649	0.150062	0.394164	0.402368
1:212687808_A_T	1	212687808	T	A	0.23197	0.23888	0.335576	0.337844	0.22036	0.222667
1:212706245_C_T	1	212706245	T	C	0.145437	0.151396	0.00526752	0.00403791	0.135915	0.132857
1:212711020_T_G	1	212711020	G	T	0.199518	0.195612	0.0477093	0.0491028	0.0890112	0.0892872
1:212770422_T_C	1	212770422	C	T	0.918619	0.917064	0.722119	0.720007	0.811864	0.80546
1:212771573_C_T	1	212771573	T	C	0.0203835	0.0223736	0.000558328	0.000779773	0.00228338	0.00213589
1:212781389_G_T	1	212781389	T	G	0.0510882	0.0528462	0.219907	0.222739	0.196492	0.190841
1:212785075_A_G	1	212785075	G	A	0.0477747	0.044398	0.00337244	0.00418441	0.00516905	0.00377174
1:212979984_G_A	1	212979984	A	G	0.676443	0.66865	0.62819	0.635054	0.585275	0.56731
1:212997839_G_A	1	212997839	A	G	0.0226198	0.0252509	0.000263567	0.000196397	0.00256463	0.00216303
1:213001441_C_G	1	213001441	G	C	0.83633	0.835832	0.998028	0.998332	0.709624	0.693773
1:213132001_A_G	1	213132001	G	A	0.051274	0.0567985	0.157828	0.151636	0.524434	0.541045
1:213179622_T_C	1	213179622	C	T	0.00527172	0.00511562	0.000519305	0.000791273	0.00968783	0.0067704
1:213194927_C_T	1	213194927	T	C	0.0416865	0.0454977	0.0287781	0.0274998	0.00500923	0.0028071
1:213316210_G_A	1	213316210	A	G	0.00960801	0.00849085	0.00164311	0.0022994	0.00101348	0.00203942
1:213793728_T_C	1	213793728	C	T	0.659639	0.651051	0.547518	0.561323	0.76624	0.752258
1:213812489_A_G	1	213812489	G	A	0.171898	0.176238	0.176233	0.162362	0.0182358	0.0178193
1:213846797_G_A	1	213846797	A	G	0.0484413	0.0512878	0.249696	0.247059	0.0129987	0.0151104
1:213965246_C_T	1	213965246	T	C	0.133638	0.131558	0.240306	0.245348	0.679335	0.698334
1:213966887_T_C	1	213966887	C	T	0.266368	0.269177	0.507284	0.521746	0.780906	0.776096
1:213967215_G_T	1	213967215	T	G	0.0743594	0.0716934	0.00574977	0.00487045	0.400593	0.449357
1:214154985_G_A	1	214154985	A	G	0.0249032	0.0228272	0.136434	0.138099	0.105213	0.123689
1:214185443_G_A	1	214185443	A	G	0.00987497	0.00794985	0.000821778	0.000205768	0.000759949	0.00271876
1:214255487_A_G	1	214255487	G	A	0.015578	0.0131153	0.00649927	0.00422107	0.0102337	0.0195073
1:214285299_G_C	1	214285299	C	G	0.0456691	0.0425582	0.0111963	0.00967736	0.00793101	0.00800292
1:214394115_A_T	1	214394115	T	A	0.0130742	0.0126308	0.000445328	0.000199408	0.00231248	0.00378803
1:214411398_A_G	1	214411398	G	A	0.142357	0.151433	0.00632863	0.00707305	0.0748757	0.0618577
1:214477132_G_A	1	214477132	A	G	0.0132028	0.0131996	0.000623554	5.35144e-05	0.00188921	0.00117528
1:214550444_C_G	1	214550444	G	C	0.0405192	0.0398693	0.00127548	0.000207172	0.01238	0.0100897
1:214567900_A_G	1	214567900	G	A	0.768858	0.761833	0.626889	0.630691	0.961541	0.968842
1:214568073_C_G	1	214568073	G	C	0.00503938	0.00571742	0.000523222	0.000675933	0.000137797	5.84238e-05
1:214569107_T_C	1	214569107	C	T	0.105068	0.111904	0.360253	0.358762	0.0172128	0.0143078
1:214576482_C_T	1	214576482	T	C	0.2574	0.262558	0.136992	0.131551	0.195808	0.193657
1:214837210_T_C	1	214837210	C	T	0.056483	0.0593133	0.00548465	0.00683986	0.00394675	0.00408156
1:214997580_C_T	1	214997580	T	C	0.00715836	0.006242	0.00100531	0.000776426	0.00226171	0.00348235
1:215058073_G_A	1	215058073	A	G	0.0495023	0.0541614	0.225729	0.23231	0.095735	0.0953808
1:215083445_A_G	1	215083445	G	A	0.141983	0.146321	0.0179609	0.0144547	0.0168963	0.0173397
1:215266136_G_A	1	215266136	A	G	0.0524848	0.0576892	0.000757152	0.000621154	0.0411051	0.0482959
1:215287110_T_C	1	215287110	C	T	0.00576239	0.00696667	4.89866e-05	5.30913e-07	0.00113072	4.08428e-06
1:215407827_A_T	1	215407827	T	A	0.00943854	0.00853051	0.000128218	0.000193923	0.000701709	0.00139266
1:215436615_C_T	1	215436615	T	C	0.0957158	0.0975434	0.00790721	0.0066466	0.0062131	0.00498645
1:215658532_C_T	1	215658532	T	C	0.0386527	0.036506	0.00140942	0.00123811	0.00166479	0.00325956
1:215709354_C_T	1	215709354	T	C	0.028537	0.0310553	0.00121972	0.00130998	0.00406426	0.00161414
1:215718662_C_A	1	215718662	A	C	0.0172171	0.0153063	0.000202988	0.000132814	0.00075711	0.00156521
1:215743447_A_G	1	215743447	G	A	0.00554178	0.00603619	0.000604013	0.000450931	0.00017329	8.96882e-05
1:215798077_C_T	1	215798077	T	C	0.00899934	0.0082098	0.00109965	0.000769538	0.000677563	3.39596e-05
1:215850817_C_T	1	215850817	T	C	0.0568597	0.0604141	0.0284436	0.0262351	0.0259335	0.0361374
1:215930090_G_A	1	215930090	A	G	0.654739	0.663049	0.836386	0.829953	0.737937	0.722696
1:215979142_T_C	1	215979142	C	T	0.00604778	0.00625891	0.000107499	4.59226e-06	0	2.03799e-05
1:216045162_A_C	1	216045162	C	A	0.355767	0.346384	0.328921	0.314425	0.323115	0.341077
1:216054172_C_G	1	216054172	G	C	0.0366951	0.0322609	0.000446467	0.000376724	0.0198025	0.0185937
1:216054304_T_G	1	216054304	G	T	0.621345	0.609786	0.683557	0.685073	0.718574	0.734186
1:216056499_G_A	1	216056499	A	G	0.227371	0.236409	0.0598235	0.0586073	0.030271	0.0267836
1:216096960_G_A	1	216096960	A	G	0.573875	0.562497	0.693663	0.687621	0.340925	0.316029
1:216215944_G_A	1	216215944	A	G	0.0997129	0.0935767	0.0212996	0.0227259	0.0231457	0.029062
1:216218719_A_T	1	216218719	T	A	0.579338	0.588459	0.471814	0.48297	0.823323	0.84406
1:216249570_G_A	1	216249570	A	G	0.456614	0.468914	0.751637	0.74841	0.323425	0.307563
1:216255647_A_C	1	216255647	C	A	0.0882434	0.0931351
1:216274665_G_A	1	216274665	A	G	0.284402	0.275287	0.0516162	0.0490747	0.0358596	0.0262711
1:216457435_A_C	1	216457435	C	A	0.0057934	0.00637549	0.0509684	0.0474388	0.0672042	0.0745692
1:216569737_G_A	1	216569737	A	G	0.00821399	0.0101384	0.000382667	2.34895e-05	0.000798303	0.00295245
1:217058231_A_G	1	217058231	G	A	0.00805622	0.00986876	0.272806	0.274824	0.00731037	0.00905579
1:217124834_G_A	1	217124834	A	G	0.00873659	0.00775542	0.00144938	0.00118642	0.000527	0.000524467
1:217132296_C_T	1	217132296	T	C	0.00770457	0.00884925	6.94921e-05	2.52574e-05	7.81375e-06	0.000167103
1:217231189_A_G	1	217231189	G	A	0.00826821	0.00976834	0.000625424	0.000490482	0.000159808	3.80439e-05
1:217288723_A_G	1	217288723	G	A	0.440373	0.437407	0.595199	0.603011	0.203824	0.187481
1:217356247_G_A	1	217356247	A	G	0.374392	0.374017	0.464337	0.467438	0.605698	0.645653
1:217388033_G_A	1	217388033	A	G	0.030721	0.0303141	0.000621176	0.000945262	0.196248	0.2127
1:217564733_C_T	1	217564733	T	C	0.165735	0.173707	0.160987	0.151903	0.0247108	0.0371141
1:217741549_T_G	1	217741549	G	T	0.0089579	0.00891023	0.161208	0.169047	0.0371727	0.0406132
1:217743320_G_A	1	217743320	A	G	0.00544218	0.0044685	3.93644e-06	1.237e-06	0	0
1:217903264_A_G	1	217903264	G	A	0.0106153	0.0097726	0.00016332	0.000451785	0.000173994	6.80022e-06
1:218047952_T_C	1	218047952	C	T	0.0082241	0.00684161	0.000399758	0.000363478	0.00251491	0.000672558
1:218146315_A_G	1	218146315	G	A	0.0098533	0.008172	0.0211321	0.0217754	0.0529304	0.0599755
1:218377534_C_T	1	218377534	T	C	0.0332261	0.0308438	0.00221102	0.00257229	0.00241336	0.00364676
1:218970110_T_C	1	218970110	C	T	0.0149631	0.0139207	0.00101534	0.000986069	0.00200073	0.00315356
1:219218378_T_G	1	219218378	G	T	0.0565787	0.052294	0.00291368	0.00178208	0.00770456	0.00438587
1:219344777_G_C	1	219344777	C	G	0.0138152	0.0123974	0.000992759	0.000788777	0.00305756	0.000923917
1:219492729_G_A	1	219492729	A	G	0.00500812	0.00612068	0.000314627	0.00024992	0.00100497	0.000229632
1:219574781_C_G	1	219574781	G	C	0.00671495	0.00563232	0.000416543	0.000358552	0.00282387	0.000633146
1:219744291_C_A	1	219744291	A	C	0.026382	0.024085	0.00115545	0.0013773	0.00286577	0.00150409
1:219822812_G_A	1	219822812	A	G	0.00589326	0.00590941	0.00023437	0.000455499	0.00366692	0.0053655
1:219857374_T_C	1	219857374	C	T	0.00841114	0.00776701	0.00211368	0.00256005	0.000395607	0.00162092
1:219903002_A_G	1	219903002	G	A	0.891499	0.895088	0.934256	0.938531	0.576178	0.557172
1:219933023_C_A	1	219933023	A	C	0.811227	0.804773	0.482191	0.475262	0.573469	0.521924
1:219938830_G_T	1	219938830	T	G	0.117172	0.125762	0.334986	0.349439	0.19331	0.20525
1:219945164_C_T	1	219945164	T	C	0.0508895	0.0471737	0.00130948	0.00150391	0.00555897	0.00358291
1:219966216_G_C	1	219966216	C	G	0.00510139	0.00423706	0.000235508	0.000158072	0.000906958	0.000296203
1:220576602_C_G	1	220576602	G	C	0.80292	0.798972	0.71435	0.696612	0.772179	0.72231
1:220626267_G_A	1	220626267	A	G	0.0193654	0.0215402	0.00170579	0.00151978	0.00431534	0.0042894
1:220685323_C_T	1	220685323	T	C	0.0671151	0.0704893	0.00285615	0.00157985	0.00873439	0.0062636
1:220894560_C_T	1	220894560	T	C	0.0177174	0.0163698	0.0114385	0.011357	0.00321309	0.000908948
1:221481232_A_G	1	221481232	G	A	0.0322553	0.0299876	0.00136517	0.000946146	0.00297006	0.00154348
1:221500539_T_C	1	221500539	C	T	0.00727177	0.0072348	0.000602539	0.000364185	0.000187497	7.33926e-05
1:221657944_C_T	1	221657944	T	C	0.00555391	0.00486351	0.00058618	0.000106686	7.15267e-07	1.36004e-05
1:221730414_T_A	1	221730414	A	T	0.0594927	0.0568379	0.0163335	0.0172886	0.00528837	0.0071508
1:222076561_C_T	1	222076561	T	C	0.024936	0.0257595	0.00135413	0.000291776	0.00214347	0.00436821
1:222109154_T_C	1	222109154	C	T	0.00526816	0.00430866	1.07727e-05	2.4713e-06	1.06531e-05	0
1:222214166_G_A	1	222214166	A	G	0.0123794	0.0114629	0.000451649	7.52387e-05	2.84156e-05	0.0036943
1:222439561_T_C	1	222439561	C	T	0.018382	0.0207512	0.00325253	0.00220399	0.00186791	0.00150681
1:222932598_C_T	1	222932598	T	C	0.0147704	0.0172132	0.00186604	0.00130418	0.00212927	0.00113725
1:223227014_G_C	1	223227014	C	G	0.124258	0.122639	0.143989	0.141395	0.0371744	0.0361
1:223227015_G_A	1	223227015	A	G	0.0404778	0.0385239	0.0317037	0.0335267	0.0117812	0.00923892
1:223460119_T_A	1	223460119	A	T	0.0126045	0.0114468	0.000164984	0.000186156	0.00213636	0.000206515
1:223614353_C_A	1	223614353	A	C	0.00863231	0.00755675	6.34981e-05	4.57582e-05	0.00246803	1.35797e-05
1:224208117_A_C	1	224208117	C	A	0.156454	0.162547	0.0525017	0.0472895	0.206464	0.197621
1:224441938_G_A	1	224441938	A	G	0.921715	0.920766	0.903722	0.8999	0.5719	0.536797
1:224494542_A_G	1	224494542	G	A	0.0278326	0.0258053	0.00044232	6.57038e-05	0.00154971	0.0044851
1:224623685_A_C	1	224623685	C	A	0.020293	0.0219231	0.00151162	0.00124338	0.00502771	0.00161005
1:224679998_A_G	1	224679998	G	A	0.0123084	0.0116947	0.000152867	1.34237e-05	0.000875714	0.000792122
1:224764870_A_G	1	224764870	G	A	0.0353096	0.0322528	0.00303502	0.00135149	0.00488212	0.00362503
1:224775362_C_T	1	224775362	T	C	0.00930165	0.00819606	0.000953537	0.000758774	0.00164132	2.58118e-05
1:224947399_C_T	1	224947399	T	C	0.00842876	0.0075323	0.000994874	0.00120403	0.00049077	0.000843745
1:224976132_G_A	1	224976132	A	G	0.00691777	0.00725924	0.000278174	0.000263691	0.000876429	1.08845e-05
1:225034022_C_T	1	225034022	T	C	0.0637912	0.0617597	0.00685102	0.00561761	0.00792968	0.00226899
1:225044284_G_A	1	225044284	A	G	0.582414	0.593615	0.402448	0.406103	0.767885	0.730316
1:225059490_T_C	1	225059490	C	T	0.00775456	0.00855519	0.000112793	7.2956e-05	0.000734373	0.0012636
1:225061429_A_G	1	225061429	G	A	0.541124	0.535298	0.901116	0.90699	0.791799	0.777999
1:225591493_C_T	1	225591493	T	C	0.0376084	0.0398446	0.0051595	0.00311572	0.397553	0.36778
1:225649233_T_C	1	225649233	C	T	0.0223485	0.0205996	0.00222905	0.00204483	0.0022344	0.00207881
1:225651174_G_T	1	225651174	T	G	0.11746	0.114828	0.031402	0.0274877	0.0148572	0.0223486
1:225882159_A_G	1	225882159	G	A	0.412462	0.409815	0.800043	0.799893	0.664927	0.674708
1:225907498_C_T	1	225907498	T	C	0.397372	0.3935	0.57174	0.56964	0.750989	0.721038
1:225920222_G_A	1	225920222	A	G	0.271699	0.26874	0.267205	0.262434	0.523898	0.474849
1:226002322_C_T	1	226002322	T	C	0.110972	0.119579	0.165044	0.154073	0.211786	0.193439
1:226016267_A_G	1	226016267	G	A	0.0460399	0.0422133	0.000831098	0.000935185	0.00467686	0.0049579
1:226025267_G_A	1	226025267	A	G	0.336065	0.342046	0.311465	0.316613	0.28785	0.276211
1:226044979_T_C	1	226044979	C	T	0.0610157	0.0569609	0.00114924	0.00144808	0.00511578	0.00913451
1:226169966_G_A	1	226169966	A	G	0.848955	0.851162	0.834199	0.842449	0.628866	0.590456
1:226274735_G_T	1	226274735	T	G	0.0569335	0.0526878	0.00212972	0.00173615	0.00808102	0.00527991
1:226292385_C_T	1	226292385	T	C	0.826289	0.83022	0.948012	0.94207	0.754261	0.773098
1:226373442_T_C	1	226373442	C	T	0.173892	0.180851	0.233655	0.221762	0.112491	0.11719
1:226523454_C_T	1	226523454	T	C	0.0178645	0.0160933	0.000405971	0.000368249	0.00459303	0.000971457
1:226539395_A_T	1	226539395	T	A	0.0249215	0.027076	0.00125405	0.000926176	0.00212289	0.0015598
1:226631889_T_G	1	226631889	G	T	0.0234924	0.0215239	0.00152994	0.000793375	0.00393466	2.58118e-05
1:227170297_C_T	1	227170297	T	C	0.0173394	0.019852	0.00205199	0.00199857	0.00217258	9.51201e-05
1:227411497_T_C	1	227411497	C	T	0.00994015	0.0111327	0.00159107	0.00172714	0.003348	2.98961e-05
1:227498217_C_G	1	227498217	G	C	0.0210005	0.0199054	0.000183311	0.000342646	0.00222373	0.00414537
1:227564847_G_A	1	227564847	A	G	0.162877	0.159053	0.0685018	0.0677604	0.0777877	0.0644579
1:227587082_C_G	1	227587082	G	C	0.265177	0.257971	0.34786	0.351694	0.207278	0.236163
1:227591876_G_C	1	227591876	C	G	0.0946599	0.0994133	0.164072	0.162747	0.0321534	0.0390978
1:227599079_G_A	1	227599079	A	G	0.395117	0.391608	0.363248	0.359754	0.248389	0.260023
1:227618550_C_G	1	227618550	G	C	0.780588	0.776839
1:227679714_G_T	1	227679714	T	G	0.191179	0.184498	0.0389999	0.0449725	0.117161	0.144834
1:228099148_A_T	1	228099148	T	A	0.125367	0.123166	0.0680811	0.0717602	0.0973901	0.119506
1:228125436_G_T	1	228125436	T	G	0.0922605	0.0867154	0.0747332	0.0805051	0.0283835	0.029015
1:228181804_G_A	1	228181804	A	G	0.0089334	0.0100905	0.000207229	0.000453022	0.0592018	0.063394
1:228200453_G_C	1	228200453	C	G	0.0144993	0.0162702	0.232641	0.238903	0.513181	0.523454
1:228289976_A_G	1	228289976	G	A	0.0819816	0.076581	0.157159	0.163322	0.247601	0.243788
1:228368454_T_C	1	228368454	C	T	0.397007	0.389638	0.41124	0.423852	0.281023	0.302681
1:228381518_C_T	1	228381518	T	C	0.206446	0.212045	0.147886	0.142081	0.0231051	0.0195449
1:228678130_C_T	1	228678130	T	C	0.00543754	0.00497642	0.000160838	0.00018562	0.000706673	0
1:228783629_G_A	1	228783629	A	G	0.00528152	0.0046118	5.79988e-05	3.65629e-05	0.00213566	0
1:228792956_G_A	1	228792956	A	G	0.00606774	0.00695889	0.000106055	0.000159487	5.11416e-05	0.00145651
1:228834399_C_A	1	228834399	A	C	0.00937917	0.00985606	8.61749e-05	0.000173269	5.39918e-05	0.00140491
1:228922262_C_A	1	228922262	A	C	0.0721181	0.0772704	0.353276	0.354697	0.300156	0.277322
1:228946242_T_C	1	228946242	C	T	0.116728	0.122116	0.00475484	0.0011954	0.0539488	0.0627255
1:228957437_T_A	1	228957437	A	T	0.00639951	0.00728531	0.000906227	0.000625094	0.000924721	0.000452463
1:228972000_C_T	1	228972000	T	C	0.00555473	0.00719434	0.000131535	0.000130176	0.00157245	0.000633146
1:228997461_T_G	1	228997461	G	T	0.00733311	0.00682799	0.0211345	0.0216445	0.135773	0.152562
1:229078834_G_A	1	229078834	A	G	0.0465787	0.0441487	0.0093488	0.00712871	0.00592268	0.00323916
1:229091467_T_G	1	229091467	G	T	0.00549997	0.0050992	0.000834332	0.000534648	0.000371462	3.66963e-05
1:229112170_C_T	1	229112170	T	C	0.312572	0.310725	0.450406	0.446959	0.0603271	0.0557279
1:229113504_T_A	1	229113504	A	T	0.038679	0.0433797	0.00476729	0.00279985	0.0094598	0.012227
1:229161023_C_T	1	229161023	T	C	0.688141	0.684702	0.667251	0.674455	0.638754	0.659923
1:229257078_G_T	1	229257078	T	G	0.00904374	0.00774365	0.00113802	0.000388391	0.0018892	0.000191567
1:229405958_G_C	1	229405958	C	G	0.00625098	0.00549577	0.000172445	0.000226624	6.46341e-05	0.000202452
1:229511448_G_T	1	229511448	T	G	0.0129627	0.011007	0.00140823	0.000588483	0.00191477	0.000495939
1:229522552_G_A	1	229522552	A	G	0.0264974	0.0290299	0.00522964	0.00460811	0.00499294	0.00573101
1:229523366_G_A	1	229523366	A	G	0.605967	0.600617	0.321154	0.29364	0.786728	0.742996
1:229552987_T_C	1	229552987	C	T	0.0095675	0.00952765	0.000418719	0.000471604	0.00152276	0.000487833
1:229688368_T_C	1	229688368	C	T	0.00579984	0.00663953	0.000184561	0.00013476	0.000370042	0.00105569
1:229948864_T_C	1	229948864	C	T	0.00576195	0.00699125	1.00473e-05	3.7083e-06	5.824e-05	1.08638e-05
1:229977751_T_C	1	229977751	C	T	0.00680249	0.00840698	0.00190088	0.00168745	0.00187359	0.00095655
1:230309403_G_T	1	230309403	T	G	0.242274	0.249976	0.320851	0.3206	0.482685	0.471312
1:230310280_G_A	1	230310280	A	G	0.118973	0.122754	0.259217	0.257264	0.285222	0.283762
1:230450968_A_C	1	230450968	C	A	0.866398	0.870209	0.943617	0.939249	0.68181	0.711665
1:230491233_T_C	1	230491233	C	T	0.00651164	0.00610569	0.00205032	0.00110878	0.445503	0.459553
1:230553466_T_C	1	230553466	C	T	0.0079758	0.00742072	0.00120425	0.000852751	0.00158807	0.00110599
1:230580518_G_C	1	230580518	C	G	0.00738766	0.00860366	0.000304894	0.000187215	0.000172585	0.000180724
1:230993504_G_A	1	230993504	A	G	0.00774334	0.00887098	0.000320735	1.76522e-06	0.00134588	2.71594e-06
1:231267141_A_G	1	231267141	G	A	0.411923	0.419102	0.499075	0.493353	0.704495	0.712727
1:231297752_T_A	1	231297752	A	T	0.323528	0.314825	0.0753938	0.0736948	0.0325258	0.0327262
1:231333446_C_A	1	231333446	A	C	0.0109481	0.0112542	0.000505706	0.000250275	0.000700289	0.000865514
1:231454490_G_A	1	231454490	A	G	0.00605676	0.00634106	8.99992e-05	0.000225538	0.00032601	3.5328e-05
1:231457060_A_T	1	231457060	T	A	0.0220584	0.0191922	0.00221899	0.00177769	0.00148865	0.00167119
1:231715558_G_A	1	231715558	A	G	0.00809345	0.00716929	0.000102118	0.000167787	0.00804121	0.0107378
1:231756145_G_A	1	231756145	A	G	0.130693	0.124768	0.0600765	0.0634395	0.0180164	0.0132718
1:231969138_C_G	1	231969138	G	C	0.240232	0.239781	0.426349	0.418929	0.147808	0.168931
1:232073487_C_T	1	232073487	T	C	0.0311602	0.0338551	0.00153948	0.000481109	0.00294256	0.0051481
1:232245997_T_A	1	232245997	A	T	0.47066	0.468022	0.494751	0.509315	0.685394	0.678967
1:232303501_G_T	1	232303501	T	G	0.0421724	0.0406233	0.164151	0.173587	0.0571664	0.0547575
1:232393550_C_T	1	232393550	T	C	0.556836	0.565476	0.327711	0.322286	0.889603	0.892233
1:232451802_T_G	1	232451802	G	T	0.0117571	0.0100893	6.31789e-06	2.29613e-05	0.000975147	2.44642e-05
1:232470122_G_T	1	232470122	T	G	0.67743	0.688867	0.811868	0.822941	0.702701	0.707819
1:232501148_A_T	1	232501148	T	A	0.636936	0.644624	0.735322	0.737171	0.880342	0.889193
1:232507616_G_A	1	232507616	A	G	0.307941	0.313102	0.558665	0.561581	0.557432	0.566046
1:232513082_G_A	1	232513082	A	G	0.0183946	0.0203027	0.00107935	0.000987476	0.00211861	0.00320653
1:232522484_G_A	1	232522484	A	G	0.0657811	0.0688303	0.00349892	0.0037236	0.00580398	0.00478536
1:232668186_C_T	1	232668186	T	C	0.0225426	0.0188046	0.0015515	0.00125506	0.00195172	0.0012432
1:232675605_C_T	1	232675605	T	C	0.156238	0.152323	0.296183	0.302005	0.224674	0.213437
1:232708916_T_C	1	232708916	C	T	0.00603845	0.00657206	0.000113199	0.000348114	0.00110015	0.000233716
1:232757560_C_T	1	232757560	T	C	0.0378849	0.0360221	0.0100891	0.0112733	0.0296997	0.024268
1:232761082_G_C	1	232761082	C	G	0.0103222	0.00909882	0.000223697	0.000373542	0.000829536	8.14782e-06
1:232778438_T_C	1	232778438	C	T	0.0076409	0.00692092	0.000875336	0.00131581	0.0013395	0.000300267
1:232811740_T_A	1	232811740	A	T	0.0401577	0.036902	0.0666238	0.0661834	0.0256738	0.0247857
1:232877756_C_T	1	232877756	T	C	0.0175511	0.0160654	0.000850673	0.000292851	0.00290767	0.000667126
1:233004624_C_A	1	233004624	A	C	0.00911695	0.00853516	0.000553038	0.000780652	0.00149931	0.00150816
1:233010670_C_T	1	233010670	T	C	0.326968	0.336137	0.501561	0.49653	0.0988956	0.114583
1:233028102_T_G	1	233028102	G	T	0.0207514	0.0229925	0.00293853	0.00263119	0.009108	0.00534771
1:233057105_T_C	1	233057105	C	T	0.0365215	0.0340058	0.0139814	0.00905499	0.00922658	0.00574187
1:233058182_G_A	1	233058182	A	G	0.0787436	0.0741292	0.00708167	0.00211608	0.0106421	0.0075313
1:233122716_C_T	1	233122716	T	C	0.00528164	0.00680459	0.000687573	0.000207177	0.00149787	4.08428e-06
1:233127458_C_T	1	233127458	T	C	0.0124923	0.0109766	0.000997301	0.000295492	0.00215342	0.0024606
1:233173744_A_G	1	233173744	G	A	0.0385968	0.036192	0.0051423	0.0036489	0.0055135	0.00275417
1:233192433_C_T	1	233192433	T	C	0.161268	0.15658	0.224112	0.234998	0.481501	0.456134
1:233209598_T_C	1	233209598	C	T	0.0220234	0.020133	0.0467685	0.0492981	0.00549217	0.00281386
1:233294788_G_A	1	233294788	A	G	0.0125944	0.0116531	0.00571759	0.0058876	0.00280256	0.00284102
1:233303205_T_C	1	233303205	C	T	0.0589479	0.0570004	0.00548183	0.00353237	0.0112541	0.00781932
1:233321755_G_A	1	233321755	A	G	0.0212026	0.0203384	0.000686003	0.000702769	0.0154276	0.0213872
1:233454309_C_T	1	233454309	T	C	0.0467858	0.0496829
1:233464877_G_T	1	233464877	T	G	0.143773	0.148785	0.0156583	0.0122664	0.252118	0.255787
1:233476263_G_A	1	233476263	A	G	0.441595	0.444494	0.434278	0.432712	0.20134	0.20796
1:233484877_C_G	1	233484877	G	C	0.0245895	0.0235692	0.0007148	0.000693924	0.00436152	0.00681116
1:233491241_A_G	1	233491241	G	A	0.0695044	0.0695957	0.00223864	0.00156006	0.0059155	0.00320245
1:233491615_T_G	1	233491615	G	T	0.483766	0.48495	0.683814	0.683567	0.188324	0.203946
1:233491811_C_T	1	233491811	T	C	0.232067	0.226114	0.292567	0.297003	0.363178	0.361823
1:233541561_T_C	1	233541561	C	T	0.137689	0.136658	0.0362323	0.0343974	0.116752	0.121943
1:233565942_T_C	1	233565942	C	T	0.00549048	0.00460102	0.000237277	0.000150844	0.000230121	1.22321e-05
1:233607404_G_A	1	233607404	A	G	0.0178894	0.0172578	0.000512957	0.00024533	0.00659446	0.010731
1:233613415_T_C	1	233613415	C	T	0.253906	0.252855	0.115772	0.1247	0.306909	0.347819
1:233620986_G_T	1	233620986	T	G	0.754181	0.75339	0.748585	0.738744	0.857808	0.858828
1:233637614_A_T	1	233637614	T	A	0.00692077	0.00602041	0.000536985	0.000175568	0.000828864	0.00224594
1:233671397_C_T	1	233671397	T	C	0.0139402	0.0150541	0.000499618	0.000513263	0.0143467	0.00657614
1:233709201_C_T	1	233709201	T	C	0.825572	0.834192	0.724019	0.719297	0.70824	0.689331
1:234118863_G_A	1	234118863	A	G	0.159803	0.154635	0.134025	0.12862	0.0262328	0.0345434
1:234278139_G_A	1	234278139	A	G	0.00769463	0.00628686	0.000180825	0.000219181	0.00263282	0.000740498
1:234287389_C_G	1	234287389	G	C	0.0142028	0.0120944	0.00039655	0.000477573	0.00264348	0.000741846
1:234319312_A_C	1	234319312	C	A	0.292797	0.302613	0.0163962	0.0166858	0.032868	0.0351072
1:234341779_G_A	1	234341779	A	G	0.565085	0.555374	0.0802729	0.0803022	0.111881	0.121954
1:234347982_G_C	1	234347982	C	G	0.580218	0.572562	0.142444	0.144035	0.332292	0.36107
1:234492869_T_G	1	234492869	G	T	0.0446136	0.0468866	0.00185616	0.000831212	0.0419133	0.0533686
1:234500075_A_G	1	234500075	G	A	0.0401814	0.0375208	0.00291259	0.00295954	0.0483128	0.0444691
1:234854779_C_T	1	234854779	T	C	0.515531	0.512101	0.737688	0.743466	0.845965	0.856538
1:234906829_C_T	1	234906829	T	C	0.146531	0.133658	0.619304	0.616037	0.136364	0.127717
1:234960489_C_T	1	234960489	T	C	0.852466	0.85549	0.993823	0.995091	0.886344	0.873442
1:235096274_G_A	1	235096274	A	G	0.0166123	0.0197152	0.00109351	0.000891408	0.00137364	0.000987814
1:235124794_C_G	1	235124794	G	C	0.0274274	0.0257797	0.000708083	0.000417543	0.00497658	0.00366847
1:235276281_T_C	1	235276281	C	T	0.00575338	0.00691434	0.000120653	1.5895e-05	0.00259448	0.00487901
1:235872665_T_C	1	235872665	C	T	0.394862	0.39861	0.0694302	0.0683357	0.857776	0.856079
1:235994307_C_G	1	235994307	G	C	0.813425	0.822671	0.871838	0.871808	0.973712	0.974272
1:236012331_A_C	1	236012331	C	A	0.725203	0.733015	0.873522	0.871268	0.915976	0.915384
1:236026148_C_T	1	236026148	T	C	0.245191	0.252682	0.00390896	0.00257279	0.225019	0.24338
1:236111286_C_T	1	236111286	T	C	0.00678002	0.00764824	0.00356048	0.00331178	0.00109953	0.000141353
1:236379623_G_A	1	236379623	A	G	0.259095	0.262131	0.650613	0.655511	0.304589	0.298849
1:236431863_G_A	1	236431863	A	G	0.0999065	0.102171	0.00948179	0.00817172	0.0126307	0.0107489
1:236475946_A_G	1	236475946	G	A	0.598194	0.599155	0.514107	0.509584	0.642001	0.652174
1:236482811_A_G	1	236482811	G	A	0.0874088	0.0883573	0.00634214	0.00676275	0.0103383	0.0109171
1:236497614_G_A	1	236497614	A	G	0.412143	0.407319	0.0519316	0.0447031	0.0773005	0.0775661
1:236504108_G_A	1	236504108	A	G	0.1413	0.144434	0.0148083	0.0136609	0.0213357	0.0150894
1:236517755_G_T	1	236517755	T	G	0.302475	0.306871	0.393861	0.395278	0.419066	0.432045
1:236651169_G_A	1	236651169	A	G	0.0632011	0.0603851	0.00743569	0.00530973	0.0364731	0.0451283
1:236902150_T_A	1	236902150	A	T	0.00691015	0.00803157	0.000711496	0.00054453	0.000714486	0.000497287
1:236966848_G_A	1	236966848	A	G	0.00706682	0.00591355	4.55748e-06	1.76522e-06	0.000715906	0
1:237060666_G_A	1	237060666	A	G	0.00897672	0.00706688	0.000328515	0.000349004	6.40489e-06	0.00129892
1:237107899_A_G	1	237107899	G	A	0.0252601	0.0227656	0.000263381	0.000296209	0.0031179	0.000940234
1:237132873_G_A	1	237132873	A	G	0.957394	0.954948	0.998464	0.998273	0.840044	0.84862
1:237149989_G_T	1	237149989	T	G	0.0231882	0.0208507	0.000717824	0.000670292	0.00132601	0.000764962
1:237155851_C_T	1	237155851	T	C	0.0103006	0.00930068	0.00301981	0.00229224	0.000921892	0.00164949
1:237170563_C_T	1	237170563	T	C	0.00582334	0.00503629	3.5627e-05	0.000232774	0.000473019	0.0013424
1:237314249_T_C	1	237314249	C	T	0.0315109	0.0285533	0.00213816	0.00194686	0.00346739	0.0016046
1:237381170_T_G	1	237381170	G	T	0.0134369	0.0113321	0.000772491	0.000666913	0.000244307	0.00217663
1:237395982_A_G	1	237395982	G	A	0.409099	0.398487	0.645731	0.63303	0.488983	0.448353
1:237466987_G_T	1	237466987	T	G	0.0149844	0.0174595	0.0104008	0.0100614	0.0050945	0.0139239
1:237549037_G_A	1	237549037	A	G	0.0115927	0.0106521	0.00211461	0.00210463	0.00152986	0.00164122
1:237743924_G_A	1	237743924	A	G	0.27259	0.266449	0.591235	0.592555	0.331404	0.331363
1:237835771_A_G	1	237835771	G	A	0.00515996	0.00606004	0.00549775	0.00518348	0.0748312	0.0720381
1:237888855_T_A	1	237888855	A	T	0.656025	0.652721	0.353938	0.339811	0.223375	0.250069
1:237931569_G_A	1	237931569	A	G	0.0154671	0.0179032	0.0018743	0.00133034	0.329369	0.352667
1:237953220_G_C	1	237953220	C	G	0.00841972	0.0101535	0.00101578	0.00116218	0.00816901	0.00569166
1:237967066_G_A	1	237967066	A	G	0.00657836	0.00785389	0.000259116	2.15545e-05	0.000112232	0.00252037
1:238049718_T_G	1	238049718	G	T	0.00550478	0.0048326	0.00065546	0.00070665	0.00535016	0.00192527
1:238060651_T_C	1	238060651	C	T	0.0195068	0.0178285	0.00082976	0.000545414	0.124265	0.113355
1:238716076_C_A	1	238716076	A	C	0.00670881	0.0056901	0.0009269	0.00107051	0.000293314	0.00157881
1:238931061_G_A	1	238931061	A	G	0.294215	0.291448	0.0578336	0.0581125	0.176063	0.173422
1:239093541_C_T	1	239093541	T	C	0.00909181	0.00874235	0.00411843	0.00389642	0.00145244	0.00379348
1:239161994_T_C	1	239161994	C	T	0.0537085	0.0562517	0.118421	0.115631	0.198337	0.233724
1:239322141_G_A	1	239322141	A	G	0.00557478	0.0044952	0.0114192	0.0114807	0.00169177	0.000122279
1:239340085_T_C	1	239340085	C	T	0.197257	0.186855	0.0136034	0.00707855	0.156186	0.170122
1:239435377_T_C	1	239435377	C	T	0.113838	0.104984	0.0100725	0.00723005	0.0217258	0.0175122
1:239445283_C_T	1	239445283	T	C	0.0343642	0.0386829	0.00313767	0.00369784	0.00241123	0.00501278
1:239481936_C_T	1	239481936	T	C	0.031281	0.0351048	0.0254521	0.0197904	0.0387784	0.0379239
1:239542480_A_T	1	239542480	T	A	0.0220239	0.0239583	0.00175606	0.00170598	0.00161294	0.00174324
1:239707549_C_T	1	239707549	T	C	0.00922373	0.00769996	0.00236157	0.00260986	0.0011165	0.000966025
1:239773888_A_G	1	239773888	G	A	0.121876	0.123462	0.226079	0.217166	0.161237	0.180594
1:239774393_A_G	1	239774393	G	A	0.120872	0.115793	0.103586	0.108755	0.00951777	0.0176237
1:240063821_T_G	1	240063821	G	T	0.541428	0.554479	0.766214	0.775161	0.130368	0.124907
1:240081747_A_C	1	240081747	C	A	0.373373	0.363575	0.130875	0.128296	0.648052	0.639786
1:240087582_A_G	1	240087582	G	A	0.23909	0.225954	0.133273	0.137458	0.64662	0.633004
1:240091212_A_C	1	240091212	C	A	0.405593	0.398481	0.736238	0.743429	0.884055	0.890534
1:240091420_T_G	1	240091420	G	T	0.593052	0.585715	0.526789	0.518514	0.789981	0.805579
1:240112036_G_A	1	240112036	A	G	0.0184193	0.0163453	0.000583193	2.49098e-05	0.00251955	0.00305433
1:240226209_T_C	1	240226209	C	T	0.235757	0.231672	0.139008	0.124012	0.440743	0.425644
1:240233238_G_A	1	240233238	A	G	0.296067	0.292472	0.236275	0.234362	0.524963	0.508059
1:240356904_G_C	1	240356904	C	G	0.0063746	0.00673478	0.00103762	0.000982886	0.00020526	2.44642e-05
1:240466649_T_C	1	240466649	C	T	0.00879244	0.00739932	0.000992077	0.000352389	3.97732e-05	0.000251359
1:240489109_G_T	1	240489109	T	G	0.00729899	0.00779868	0.000856479	0.000882393	0.000169031	0.000307067
1:240564117_C_A	1	240564117	A	C	0.0887415	0.0928322	0.119872	0.124715	0.0264392	0.0247229
1:240600779_A_T	1	240600779	T	A	0.241028	0.237018	0.183322	0.184239	0.0998488	0.0830944
1:240601874_A_C	1	240601874	C	A	0.210334	0.206734	0.137833	0.138734	0.104322	0.0948236
1:241061148_C_G	1	241061148	G	C	0.151392	0.14772	0.034068	0.0385798	0.194275	0.172098
1:241236482_A_C	1	241236482	C	A	0.0115791	0.01031	0.00120604	0.000930278	0.0022074	0.00349998
1:241415261_G_A	1	241415261	A	G	0.0121788	0.0133801	0.155087	0.154465	0.0105053	0.00588847
1:241422993_A_G	1	241422993	G	A	0.046462	0.0489927	0.200174	0.201392	0.128252	0.121167
1:241438211_G_C	1	241438211	C	G	0.0209635	0.0225284	0.172911	0.17046	0.0129672	0.0071724
1:241586834_C_T	1	241586834	T	C	0.14354	0.152378	0.466424	0.467434	0.0965073	0.0876731
1:241599828_T_C	1	241599828	C	T	0.6465	0.64352
1:241659938_A_C	1	241659938	C	A	0.699697	0.695876	0.565372	0.561537	0.782522	0.815564
1:241701177_A_T	1	241701177	T	A	0.254679	0.263865	0.217043	0.2104	0.518487	0.506426
1:241713402_C_T	1	241713402	T	C	0.229774	0.227715	0.253254	0.248326	0.0586718	0.0579333
1:241756143_A_G	1	241756143	G	A	0.00680584	0.00819433	0.00143435	0.0011035	0.000480117	0.000256812
1:241757182_C_T	1	241757182	T	C	0.026241	0.0270964	0.00690176	0.009615	0.00351213	0.00347016
1:241856444_C_T	1	241856444	T	C	0.029853	0.027205	0.00358539	0.00293512	0.00717538	0.00491307
1:242008855_T_A	1	242008855	A	T	0.00766896	0.00637852	0.000140127	0.000110389	0.000284806	3.39803e-05
1:242076148_G_T	1	242076148	T	G	0.446048	0.441187	0.715887	0.722198	0.440865	0.416194
1:242079974_G_A	1	242079974	A	G	0.278003	0.272544	0.325352	0.325775	0.064759	0.0725927
1:242102631_G_A	1	242102631	A	G	0.427796	0.42163	0.375577	0.377274	0.247463	0.259824
1:242118317_C_G	1	242118317	G	C	0.289671	0.282835	0.0739028	0.0656833	0.0577338	0.0558385
1:242271592_T_C	1	242271592	C	T	0.222209	0.215676	0.094943	0.087364	0.155845	0.149587
1:242336238_A_G	1	242336238	G	A	0.0665283	0.0611346	0.00133254	0.000985525	0.00710015	0.00871624
1:242428087_T_C	1	242428087	C	T	0.123487	0.127713	0.588706	0.605041	0.412464	0.413972
1:242464253_C_T	1	242464253	T	C	0.00841511	0.0100448	0.000925755	0.000347931	0.0018679	0.00139672
1:242467349_C_T	1	242467349	T	C	0.00796627	0.00743725	0.00212092	0.00229011	0.00366478	0.0031916
[truncated: 25,243 more rows]
