# Supplementary material for: Polygenic risk modeling for prediction of epithelial ovarian cancer risk
Source: Eur J Hum Genet. 2022 Jan 14;30(3):349–62. doi: 10.1038/s41431-021-00987-7 (PMC8904525; doi:10.1038/s41431-021-00987-7)
Supplement: Supplementary file 17 — Table S14- Mean Allele Frequency Ancestries Select and Shrink OCAC CIMBA Model [file 41431_2021_987_MOESM17_ESM.xlsx]

## Sheet: MAF_Ancestries_S4_OCAC_CIMBA
Table S13: Mean allele frequency in women of different ancestries for each variant included in the select and shrink OCAC CIMBA model
SNPs					European		Asian		African
SNP	Chromosome	Position	Baseline	Effect	European_EAFcontrols	European_EAFcases	Asian_EAFcontrols	Asian_EAFcases	African_EAFcontrols	African_EAFcases
5:140813_G_T	5	140813	G	T	0.0337313	0.0398563	0.0131394	0.0121872	0.182209	0.179578
5:161702_A_G	5	161702	A	G	0.047901	0.0522246	0.0113619	0.00966474	0.272772	0.257948
5:175436_C_G	5	175436	C	G	0.556337	0.545109	0.249892	0.269211	0.257836	0.265426
7:181572_T_C	7	181572	T	C	0.442684	0.446576	0.511683	0.511655	0.430184	0.428389
5:189225_C_T	5	189225	C	T	0.0220696	0.0253529	0.00503679	0.00498286	0.0485519	0.0671278
7:190890_G_C	7	190890	G	C	0.366928	0.370461	0.48939	0.48495	0.524749	0.548588
3:192306_T_C	3	192306	T	C	0.00766648	0.0086225	0.00449335	0.00488786	0.0398484	0.0357529
3:204335_G_A	3	204335	G	A	0.00632113	0.00705318	0.00128193	0.000620109	0.0488018	0.055023
9:274324_C_T	9	274324	C	T	0.333995	0.347164	0.440222	0.439721	0.334103	0.354719
8:275581_G_A	8	275581	G	A	0.0167868	0.0189764	0.116789	0.122001	0.0433996	0.0328787
20:287420_T_C	20	287420	T	C	0.19944	0.191754	0.326572	0.328152	0.149303	0.160061
8:292552_G_T	8	292552	G	T	0.0267448	0.0303054	0.136845	0.138988	0.318884	0.321102
9:311814_C_G	9	311814	C	G	0.0319461	0.0342413	0.00334193	0.00198012	0.00727841	0.00383557
5:314518_T_C	5	314518	T	C	0.0750018	0.0806374	0.0145549	0.0116171	0.561151	0.585319
5:376994_G_A	5	376994	G	A	0.149413	0.156435	0.319938	0.319584	0.19475	0.181478
5:378884_C_T	5	378884	C	T	0.708379	0.699721	0.2894	0.303808	0.76957	0.776219
18:407958_T_C	18	407958	T	C	0.517305	0.514207	0.333032	0.319019	0.389823	0.41421
18:412863_T_C	18	412863	T	C	0.0321622	0.0363492	0.0012845	0.00148511	0.060931	0.0559975
18:415790_T_C	18	415790	T	C	0.0140012	0.0155323	0.000163529	8.0537e-05	0.00100426	0.00295382
8:426892_A_T	8	426892	A	T	0.106839	0.106776	0.00505427	0.00459361	0.315918	0.336677
8:446796_T_C	8	446796	T	C	0.283253	0.279479	0.239128	0.247329	0.18308	0.178055
20:481929_G_A	20	481929	G	A	0.0318969	0.0290973	0.000495771	0.00134866	0.073265	0.0682308
9:497109_C_G	9	497109	C	G	0.0151311	0.017743	0.00177197	0.00185012	0.00198374	0.000741846
6:497520_G_C	6	497520	G	C	0.471033	0.480513	0.69774	0.695887	0.0992018	0.118718
9:498988_C_T	9	498988	C	T	0.0611647	0.0629112	0.00174537	0.0031726	0.7086	0.716888
5:503369_C_T	5	503369	C	T	0.251427	0.245146	0.0106604	0.00993578	0.0319226	0.0252459
20:509895_C_T	20	509895	C	T	0.00674796	0.00856638	0.000541545	0.000184752	7.74114e-05	0.00010192
5:515464_A_C	5	515464	A	C	0.26178	0.256834	0.0993861	0.100007	0.269244	0.248814
5:518489_G_A	5	518489	G	A	0.494492	0.502402	0.490496	0.49237	0.485803	0.501939
5:524772_A_G	5	524772	A	G	0.181093	0.177754	0.0213093	0.0193577	0.21112	0.170474
4:525611_G_A	4	525611	G	A	0.0400315	0.0449684	0.0327475	0.0311502	0.273344	0.291663
4:528691_T_C	4	528691	T	C	0.127317	0.137094	0.270972	0.291139	0.383416	0.393723
6:528736_G_T	6	528736	G	T	0.721201	0.731427	0.499994	0.483262	0.554142	0.557042
10:534820_C_A	10	534820	C	A	0.0605783	0.0579488	0.0985672	0.0999744	0.438808	0.449519
12:534957_G_A	12	534957	G	A	0.442	0.44222	0.153882	0.159409	0.0925044	0.0852955
6:542868_G_C	6	542868	G	C	0.192703	0.186135	0.174741	0.181278	0.244805	0.257319
11:546478_A_G	11	546478	A	G	0.0158587	0.0152269	1.91591e-05	0.000169908	0.00273366	0.00136958
10:554631_G_A	10	554631	G	A	0.0453788	0.0420341	0.0651116	0.0656833	0.3237	0.331547
3:556925_G_A	3	556925	G	A	0.0113739	0.0138093	0.00952582	0.00936632	0.403795	0.394874
6:563482_C_T	6	563482	C	T	0.113825	0.105789	0.134034	0.14496	0.0241514	0.0184973
6:566673_T_C	6	566673	T	C	0.159461	0.151641	0.610107	0.605342	0.568228	0.536519
10:575196_C_T	10	575196	C	T	0.0300456	0.0278549	0.0538283	0.0556715	0.0624873	0.0751109
11:577809_C_T	11	577809	C	T	0.330502	0.318097	0.66032	0.652222	0.0598332	0.0583587
10:581525_G_A	10	581525	G	A	0.0847629	0.0813105	0.0706384	0.0705685	0.361746	0.352509
16:583152_C_T	16	583152	C	T	0.0118944	0.0133435	0.00148533	0.00093785	0.000426169	0.000269023
4:589584_T_C	4	589584	T	C	0.0127981	0.0141086	0.0231233	0.0246483	0.0336108	0.0457586
5:589727_T_C	5	589727	T	C	0.0327653	0.0313722	0.149186	0.140634	0.0045405	0.00791713
2:596142_G_A	2	596142	G	A	0.00560315	0.0061749	0.00100117	0.00128379	0.0451404	0.0401035
18:602150_C_T	18	602150	C	T	0.0214888	0.0226992	0.000286149	0.000511665	0.00406628	0.00494295
8:603763_G_A	8	603763	G	A	0.0073892	0.00749659	0.000181858	0.000128052	0.000778405	0
2:621360_T_A	2	621360	T	A	0.0185417	0.0167037	0.00174829	0.00106521	0.023309	0.0221196
6:628546_C_T	6	628546	C	T	0.0318873	0.0354587	0.146557	0.145532	0.0239013	0.0329775
4:635326_A_G	4	635326	A	G	0.138687	0.147499	0.299608	0.318202	0.34946	0.374168
4:635905_G_C	4	635905	G	C	0.0275593	0.0309246	0.00175309	0.00104663	0.011022	0.0269776
11:636199_C_T	11	636199	C	T	0.680216	0.676564	0.938549	0.93927	0.607897	0.614242
11:640802_C_T	11	640802	C	T	0.415036	0.406877	0.5483	0.539682	0.381798	0.412837
6:642603_A_G	6	642603	A	G	0.0163298	0.0201792	0.147632	0.146233	0.0335114	0.0427813
19:645934_G_A	19	645934	G	A	0.457707	0.457731	0.468078	0.478727	0.834841	0.839446
11:648304_C_G	11	648304	C	G	0.178868	0.187346	0.213259	0.215697	0.464244	0.476209
20:657760_G_C	20	657760	G	C	0.251491	0.243921	0.00796395	0.00836192	0.17605	0.176744
11:659266_C_T	11	659266	C	T	0.449372	0.440616	0.547171	0.545146	0.128812	0.116955
5:662955_T_C	5	662955	T	C	0.286748	0.287044	0.230561	0.221408	0.271049	0.253799
20:665378_A_G	20	665378	A	G	0.372603	0.364019	0.423521	0.41713	0.556161	0.550781
5:670706_A_G	5	670706	A	G	0.28377	0.282777	0.209344	0.208029	0.158641	0.15274
10:691507_T_C	10	691507	T	C	0.0133143	0.0126196	0.0584949	0.0620892	0.0258395	0.018231
6:704606_G_A	6	704606	G	A	0.00537586	0.00673841	0.000483014	0.000293538	0.00110795	0.00123358
11:707297_A_C	11	707297	A	C	0.502619	0.51481	0.548265	0.546031	0.862254	0.874755
9:711396_C_G	9	711396	C	G	0.00441188	0.00587138	0.0116731	0.0118272	0.334757	0.34589
2:719889_G_A	2	719889	G	A	0.207007	0.198149	0.276823	0.283645	0.239347	0.222826
4:727695_A_C	4	727695	A	C	0.0377915	0.0392293	0.0232195	0.0189713	0.0590422	0.0776697
2:731634_C_A	2	731634	C	A	0.240011	0.233861	0.311551	0.3257	0.239131	0.220364
9:741187_T_C	9	741187	T	C	0.0360086	0.0399014	0.186332	0.193396	0.385194	0.404556
4:745971_C_G	4	745971	C	G	0.25504	0.24614	0.323461	0.333186	0.126529	0.114443
4:751388_G_A	4	751388	G	A	0.19477	0.201848	0.168595	0.168474	0.263134	0.281012
17:752428_C_T	17	752428	C	T	0.11697	0.125339	0.0219503	0.0168525	0.023201	0.0211327
17:754600_G_A	17	754600	G	A	0.186552	0.196033	0.0389816	0.0309449	0.304867	0.320404
18:755834_G_A	18	755834	G	A	0.0159122	0.016168	0.000234882	0.000204701	0.00213424	0.0013587
8:759136_C_T	8	759136	C	T	0.0124232	0.0139566	0.000725055	0.000299728	0.00326279	0.00137771
2:764969_C_T	2	764969	C	T	0.0296205	0.0318442	0.000725052	7.45299e-05	0.00213282	0.00137636
9:772390_C_T	9	772390	C	T	0.00502937	0.00659633	0.000201959	0.000506547	0.281558	0.308719
4:776153_C_T	4	776153	C	T	0.0686694	0.0734198	0.140508	0.146497	0.0151738	0.027765
4:779535_G_C	4	779535	G	C	0.049733	0.0529193	0.023946	0.0218049	0.0148438	0.021303
11:781209_C_T	11	781209	C	T	0.00895349	0.00942498	0.000171297	0.000226077	0.0276985	0.0246236
4:783036_C_G	4	783036	C	G	0.211763	0.219715	0.168991	0.168661	0.542775	0.528809
4:783230_A_C	4	783230	A	C	0.526832	0.540928	0.365622	0.380968	0.617558	0.617535
7:784932_C_T	7	784932	C	T	0.208078	0.207945	0.00495834	0.00334283	0.102959	0.107434
4:786508_T_C	4	786508	T	C	0.591974	0.609397	0.44035	0.449147	0.705986	0.708377
4:797750_C_G	4	797750	C	G	0.0115743	0.0119849	0.000110821	0.000211239	0.000186089	0.00132747
20:798820_T_C	20	798820	T	C	0.0524366	0.053743	0.000780069	0.00105264	0.225761	0.216335
4:799758_T_G	4	799758	T	G	0.0161939	0.0188376	0.00102659	9.69657e-05	0.00351847	0.0102622
4:813393_C_T	4	813393	C	T	0.0608912	0.0647986	0.143864	0.146729	0.0137834	0.0180712
9:815682_T_C	9	815682	T	C	0.106572	0.0990982	0.124852	0.132863	0.0674326	0.0675246
7:831451_C_T	7	831451	C	T	0.151912	0.156545	0.192118	0.187155	0.0840237	0.103878
4:841438_G_T	4	841438	G	T	0.076673	0.0751377	0.0845583	0.082234	0.0279898	0.0357042
18:842299_G_A	18	842299	G	A	0.140952	0.148884	0.269599	0.268868	0.0450613	0.0411274
18:843164_G_C	18	843164	G	C	0.230369	0.234993	0.636782	0.632519	0.269834	0.306307
9:846350_C_A	9	846350	C	A	0.113428	0.105375	0.173184	0.183978	0.02949	0.03525
9:847292_G_T	9	847292	G	T	0.890148	0.890328	0.803437	0.807238	0.841641	0.82858
10:854373_C_G	10	854373	C	G	0.00733249	0.00603444	4.9192e-05	3.53313e-06	2.83939e-06	5.45261e-06
9:863582_T_A	9	863582	T	A	0.90047	0.900323	0.895634	0.901509	0.989977	0.993535
4:865187_C_T	4	865187	C	T	0.036603	0.034142	0.0966527	0.0996905	0.0346974	0.0465938
7:866089_C_T	7	866089	C	T	0.556245	0.571801	0.658624	0.650028	0.626632	0.611869
9:866235_C_T	9	866235	C	T	0.829923	0.829135	0.86244	0.864234	0.677112	0.663436
9:868259_G_C	9	868259	G	C	0.254199	0.249109	0.40231	0.394867	0.0928672	0.10304
9:869722_C_T	9	869722	C	T	0.753347	0.755405	0.652438	0.647327	0.596181	0.602486
9:870792_C_T	9	870792	C	T	0.396716	0.393194	0.406632	0.399231	0.5289	0.547416
4:877709_T_C	4	877709	T	C	0.429845	0.445278	0.43002	0.422355	0.465007	0.457175
9:877864_A_C	9	877864	A	C	0.270387	0.26492	0.388477	0.382267	0.216385	0.223833
9:880819_G_T	9	880819	G	T	0.234906	0.230605	0.415648	0.414412	0.188268	0.1787
5:884770_C_T	5	884770	C	T	0.0394333	0.0389548	0.00211018	0.000516783	0.00854333	0.00208696
4:888937_C_T	4	888937	C	T	0.135747	0.134227	0.199534	0.194988	0.112025	0.14622
6:891266_G_A	6	891266	G	A	0.0152351	0.0129574	0.0766362	0.0806211	0.0646847	0.0527336
4:893913_G_A	4	893913	G	A	0.297812	0.307236	0.127139	0.124308	0.276521	0.277381
7:936456_C_T	7	936456	C	T	0.198853	0.195949	0.00379848	0.00257316	0.0457999	0.0454049
19:939697_A_G	19	939697	A	G	0.120286	0.118182	0.448247	0.4522	0.250645	0.254734
8:943613_G_C	8	943613	G	C	0.0209873	0.0235534	0.0952282	0.101465	0.00667829	0.00624459
2:944193_T_C	2	944193	T	C	0.00551501	0.00699247	0.00111281	0.000703174	6.39297e-05	1.22321e-05
16:964417_G_A	16	964417	G	A	0.0764058	0.0791819	0.00109093	0.00141717	0.047702	0.0507554
16:975986_C_T	16	975986	C	T	0.0693175	0.071067	0.000882582	0.00111869	0.0460198	0.0352247
7:985840_G_A	7	985840	G	A	0.226149	0.225149	0.283587	0.259522	0.502351	0.499394
6:987890_G_A	6	987890	G	A	0.0184818	0.0158783	0.00262254	0.00241703	0.029946	0.0263576
20:988008_G_C	20	988008	G	C	0.156875	0.166035	0.0665823	0.0576482	0.254427	0.25281
5:992509_C_T	5	992509	C	T	0.0973802	0.0993625	0.224524	0.227835	0.0887784	0.103261
9:1003634_C_T	9	1003634	C	T	0.205735	0.211808	0.23359	0.233051	0.272108	0.246485
7:1005436_A_G	7	1005436	A	G	0.61193	0.609945	0.667798	0.645224	0.938191	0.933619
7:1016948_T_C	7	1016948	T	C	0.331848	0.319998	0.596002	0.562875	0.68821	0.630435
20:1018317_T_C	20	1018317	T	C	0.13086	0.130406
7:1020272_G_A	7	1020272	G	A	0.124461	0.120844	0.0779469	0.0702556	0.295249	0.297927
20:1021020_T_G	20	1021020	T	G	0.0644886	0.0623145	0.0723012	0.0727896	0.217466	0.20736
7:1022731_C_T	7	1022731	C	T	0.058228	0.0542232	0.000553656	0.000708407	0.00568609	0.011125
8:1046623_G_A	8	1046623	G	A	0.126091	0.132878	0.195227	0.188559	0.0154368	0.0163669
7:1046906_T_C	7	1046906	T	C	0.62538	0.62482	0.487484	0.466888	0.795744	0.798803
7:1055409_A_G	7	1055409	A	G	0.314231	0.302071	0.180865	0.172692	0.595437	0.55656
7:1056809_C_A	7	1056809	C	A	0.0952817	0.090248	0.0312472	0.0282815	0.381046	0.391916
4:1057265_G_T	4	1057265	G	T	0.077349	0.079654	0.128222	0.139303	0.111571	0.1085
16:1066396_G_A	16	1066396	G	A	0.0674508	0.0663426	0.163242	0.152191	0.278134	0.265995
17:1072486_A_T	17	1072486	A	T	0.479775	0.486136	0.245972	0.23217	0.0681788	0.0507181
19:1072591_C_A	19	1072591	C	A	0.00537729	0.00593994	0.000164458	1.32486e-05	1.4197e-06	0
16:1073552_A_G	16	1073552	A	G	0.159862	0.159993	0.0180012	0.0149673	0.135008	0.160815
5:1075292_G_A	5	1075292	G	A	0.0258256	0.0244387	0.0629905	0.0649088	0.0169278	0.0171646
9:1077149_G_A	9	1077149	G	A	0.34021	0.334486	0.494772	0.503431	0.496805	0.496755
6:1078564_T_G	6	1078564	T	G	0.115112	0.113961	0.188727	0.186894	0.48232	0.476971
16:1078763_C_T	16	1078763	C	T	0.180963	0.178382	0.169189	0.158575	0.35871	0.354533
6:1080098_T_C	6	1080098	T	C	0.129469	0.127766	0.223104	0.214652	0.298391	0.300362
16:1081348_A_G	16	1081348	A	G	0.225482	0.221984	0.272108	0.270149	0.233744	0.236463
7:1090183_G_C	7	1090183	G	C	0.157166	0.151491	0.00196759	0.00187902	0.0935293	0.098505
3:1094111_G_T	3	1094111	G	T	0.626779	0.632911	0.132622	0.140996	0.404478	0.380799
17:1094119_C_T	17	1094119	C	T	0.337851	0.343413	0.0510763	0.0438405	0.0606492	0.0646388
3:1101098_A_G	3	1101098	A	G	0.277961	0.272061	0.424783	0.431187	0.487621	0.460129
10:1102796_C_G	10	1102796	C	G	0.461809	0.457689	0.589663	0.593629	0.650312	0.653886
5:1109592_C_G	5	1109592	C	G	0.675998	0.679075	0.64118	0.622567	0.909335	0.90661
3:1110601_C_G	3	1110601	C	G	0.677061	0.683462	0.21894	0.226718	0.536414	0.527627
5:1110797_T_C	5	1110797	T	C	0.606316	0.617918	0.311696	0.30369	0.383397	0.363728
7:1111633_T_C	7	1111633	T	C	0.572025	0.561503	0.469639	0.45252	0.876742	0.843696
5:1113556_T_C	5	1113556	T	C	0.778683	0.781545	0.703399	0.694094	0.924266	0.917094
12:1116587_C_T	12	1116587	C	T	0.0461881	0.0472152	0.00166225	0.000287178	0.00427415	0.00407609
3:1122130_A_G	3	1122130	A	G	0.732846	0.740792	0.586875	0.578066	0.630771	0.579773
5:1138740_C_A	5	1138740	C	A	0.0287024	0.0268289	0.114193	0.125036	0.129323	0.0996966
1:1165957_C_A	1	1165957	C	A	0.0100184	0.0113987	0.00168337	0.00117757	0.00176138	0.00254075
7:1194274_G_A	7	1194274	G	A	0.224959	0.221298	0.0354016	0.0360048	0.376766	0.365767
5:1206288_G_A	5	1206288	G	A	0.0365361	0.0396337	0.00338932	0.00279639	0.00314204	0.00180983
3:1211018_G_A	3	1211018	G	A	0.23846	0.227431	0.284574	0.283727	0.330045	0.314574
1:1214644_G_A	1	1214644	G	A	0.00593657	0.00680331	0.000209208	0.000239501	0.000649159	0.0013587
5:1216900_G_A	5	1216900	G	A	0.229477	0.237561	0.137537	0.153691	0.323508	0.332257
5:1225626_T_A	5	1225626	T	A	0.7732	0.767419	0.591708	0.597872	0.809445	0.826841
5:1229707_G_T	5	1229707	G	T	0.170281	0.178099	0.0455675	0.0490993	0.276387	0.264963
5:1236919_G_A	5	1236919	G	A	0.00650551	0.00717569	0.000123965	2.29613e-05	0.000929695	0.0013587
5:1241565_A_G	5	1241565	A	G	0.0577277	0.0637484	0.0060379	0.00556748	0.0208928	0.0191807
17:1245258_A_G	17	1245258	A	G	0.196702	0.194014	0.00833977	0.00868903	0.0737813	0.0594469
3:1246701_C_G	3	1246701	C	G	0.0886822	0.0839723	0.317144	0.313406	0.275368	0.285796
5:1252245_G_A	5	1252245	G	A	0.0160354	0.0171658	0.000105427	0	0.000710227	0
5:1252972_C_T	5	1252972	C	T	0.0222891	0.0235594	0.000701853	0.000414883	0.0037294	0.00142529
5:1270983_C_G	5	1270983	C	G	0.193639	0.206497	0.0376494	0.0372663	0.420281	0.415416
5:1275241_G_C	5	1275241	G	C	0.00599443	0.00639339
5:1275528_C_A	5	1275528	C	A	0.464097	0.454628	0.100352	0.102614	0.443182	0.413043
5:1280128_T_C	5	1280128	T	C	0.420819	0.44064	0.386228	0.421871	0.673415	0.697531
5:1283755_C_T	5	1283755	C	T	0.210203	0.23033	0.18459	0.199539	0.147803	0.174987
5:1284046_T_C	5	1284046	T	C	0.850167	0.856956	0.975595	0.974868	0.72963	0.726598
5:1284135_C_T	5	1284135	C	T	0.334604	0.358733	0.386727	0.414755	0.162281	0.196179
5:1284976_C_T	5	1284976	C	T	0.3841	0.367524	0.0933916	0.0947992	0.156156	0.14588
5:1286037_C_T	5	1286037	C	T	0.0151677	0.0165732	0.000870028	0.00141469	0.000710227	0.00271739
5:1286516_C_A	5	1286516	C	A	0.496962	0.475607	0.591446	0.560756	0.56108	0.523098
5:1287194_G_A	5	1287194	G	A	0.570409	0.547831	0.639085	0.613741	0.740057	0.725543
5:1287340_A_G	5	1287340	A	G	0.643046	0.630695	0.580365	0.562699	0.862216	0.834239
5:1287505_T_C	5	1287505	T	C	0.868331	0.857886	0.902691	0.897741	0.962234	0.96352
5:1288547_T_C	5	1288547	T	C	0.734342	0.718052	0.832954	0.822854	0.774148	0.774457
3:1293342_G_A	3	1293342	G	A	0.160967	0.164414	0.421428	0.420041	0.365811	0.368604
5:1295716_G_A	5	1295716	G	A	0.0186078	0.0217221	0.000336372	0.000538677	0.0567855	0.0591073
5:1297918_T_C	5	1297918	T	C	0.849198	0.836345	0.867247	0.86557	0.95847	0.959298
5:1298782_C_T	5	1298782	C	T	0.49157	0.48396	0.571229	0.576193	0.84517	0.835598
5:1317481_A_G	5	1317481	A	G	0.222274	0.214089	0.110757	0.118603	0.0449666	0.0312541
8:1327840_A_G	8	1327840	A	G	0.348327	0.338029	0.582875	0.574117	0.74137	0.713729
17:1335861_G_A	17	1335861	G	A	0.00838738	0.00927713	0.000376768	0.000211061	0.00307741	0.0024307
7:1336320_G_A	7	1336320	G	A	0.185531	0.187221	0.197657	0.19476	0.106717	0.11622
16:1340632_G_A	16	1340632	G	A	0.103985	0.108334	0.00168128	0.00186724	0.0360889	0.0229852
5:1342997_C_T	5	1342997	C	T	0.024376	0.0281528	0.000208367	0.00106764	0.00358026	0.00407609
5:1348352_G_A	5	1348352	G	A	0.102754	0.0963414	0.0771208	0.0821876	0.0213949	0.0161226
5:1350065_C_T	5	1350065	C	T	0.0056996	0.00504186	0.000108534	0	0.00148225	0.0040788
5:1359246_G_A	5	1359246	G	A	0.00447758	0.00568663	0.000343326	0.000289134	0.000103692	0
5:1359260_T_A	5	1359260	T	A	0.220181	0.213348	0.0384192	0.0373544	0.106042	0.0996925
5:1361510_C_A	5	1361510	C	A	0.0062796	0.00665453	4.14298e-05	1.07746e-05	0.00194035	0.00139266
16:1371154_C_T	16	1371154	C	T	0.157748	0.151596	0.0496065	0.0436258	0.381392	0.369565
2:1379427_G_A	2	1379427	G	A	0.0850793	0.0860241	0.0063075	0.00462425	0.0156804	0.0158724
11:1386241_T_G	11	1386241	T	G	0.00782057	0.00924622	0.000217071	0.000355714	6.18055e-05	0.00265762
5:1412971_G_A	5	1412971	G	A	0.0218041	0.0240795	0.00242425	0.00175539	0.00284304	0.00544293
16:1420086_C_T	16	1420086	C	T	0.00784777	0.00933332	0.000186623	0.000139889	0.000884232	0.000699717
7:1435521_C_T	7	1435521	C	T	0.104443	0.101792	0.0339622	0.0278161	0.226043	0.219188
5:1442521_T_C	5	1442521	T	C	0.356943	0.347756	0.154757	0.151422	0.172866	0.164981
10:1455872_G_A	10	1455872	G	A	0.0284713	0.0294083	0.00294157	0.00267649	0.00489067	0.00705574
10:1462051_T_C	10	1462051	T	C	0.00641218	0.0057602	0.000102844	1.73126e-05	0.00102841	0.00295923
11:1468243_G_T	11	1468243	G	T	0.00775144	0.00934904	0.000621902	0.000429535	6.40489e-06	0.00280843
5:1475959_G_A	5	1475959	G	A	0.638154	0.65173	0.858941	0.856483	0.880732	0.861129
2:1482884_A_G	2	1482884	A	G	0.115774	0.118739	0.134448	0.127421	0.015495	0.016598
16:1489545_G_C	16	1489545	G	C	0.0268056	0.0221345	0.000539783	0.000106684	0.00095526	0.00346741
3:1495141_A_G	3	1495141	A	G	0.588842	0.584315	0.949855	0.947297	0.743964	0.715364
3:1500993_G_T	3	1500993	G	T	0.268764	0.275954	0.0133449	0.0124008	0.0896482	0.0773253
11:1506918_G_A	11	1506918	G	A	0.00690716	0.00842981	0.00072163	0.000579126	2.83939e-06	0.00158833
3:1512962_G_A	3	1512962	G	A	0.446263	0.437114	0.694185	0.687809	0.718985	0.700573
11:1520616_G_A	11	1520616	G	A	0.00586937	0.00488402	2.02985e-05	5.30913e-07	0.000894885	0.0015326
6:1524362_A_G	6	1524362	A	G	0.00583575	0.00538937	0.00170094	0.000600144	0.030677	0.0206975
18:1537412_A_G	18	1537412	A	G	0.00710197	0.00654257	0.000488932	0.000303251	0.000764208	0.00136686
5:1549721_G_A	5	1549721	G	A	0.209651	0.203039	0.00596047	0.00252541	0.05189	0.0556261
9:1554043_T_C	9	1554043	T	C	0.0501462	0.0538315	0.00381814	0.00205937	0.00762217	0.00947691
7:1556078_T_C	7	1556078	T	C	0.457165	0.462501	0.651347	0.645205	0.76517	0.787853
3:1557958_A_G	3	1557958	A	G	0.0133392	0.0151835	0.00018217	8.12539e-06	0.00305397	3.66756e-05
3:1573320_C_T	3	1573320	C	T	0.0968437	0.102404	0.00215243	0.000437844	0.0122955	0.00592257
6:1575384_C_T	6	1575384	C	T	0.557784	0.562584	0.614868	0.600466	0.689968	0.681769
18:1586539_G_A	18	1586539	G	A	0.496185	0.50275	0.41518	0.446174	0.384818	0.406149
6:1588714_G_A	6	1588714	G	A	0.094135	0.0997589	0.279343	0.26797	0.168052	0.148421
18:1593089_A_G	18	1593089	A	G	0.704842	0.706801	0.603572	0.63183	0.318492	0.342401
16:1594314_A_G	16	1594314	A	G	0.0655523	0.0627297	0.132295	0.132457	0.0224716	0.0183247
6:1595551_T_C	6	1595551	T	C	0.138891	0.148051	0.249156	0.232825	0.0816777	0.0693763
5:1600785_T_C	5	1600785	T	C	0.51634	0.515213	0.293646	0.284681	0.464883	0.470365
5:1604712_C_T	5	1604712	C	T	0.0511321	0.0502255	0.00157998	0.00080519	0.00426136	0.00819293
6:1607336_C_G	6	1607336	C	G	0.104849	0.112564	0.238661	0.227406	0.0543042	0.0546603
5:1608176_G_A	5	1608176	G	A	0.179537	0.18434	0.00659069	0.00598388	0.293187	0.303764
5:1611111_C_T	5	1611111	C	T	0.112616	0.111818	0.0132154	0.0103596	0.013392	0.0150652
8:1625077_G_C	8	1625077	G	C	0.043336	0.0395118	0.047781	0.045211	0.00712572	0.00604618
3:1625580_G_A	3	1625580	G	A	0.102593	0.0997992	0.00225638	0.000944583	0.0250602	0.0234664
2:1629565_G_A	2	1629565	G	A	0.0263605	0.0229439	0.000257371	4.23895e-05	0.00213282	0.00138996
5:1632266_T_C	5	1632266	T	C	0.164593	0.167549	0.220899	0.227455	0.304903	0.335638
12:1637111_G_A	12	1637111	G	A	0.242495	0.251471	0.164151	0.164347	0.169739	0.185678
16:1641093_C_T	16	1641093	C	T	0.0464479	0.041805	0.00208165	0.00182786	0.0160433	0.0114756
16:1642423_C_T	16	1642423	C	T	0.110966	0.107092	0.222869	0.222028	0.345827	0.382704
8:1644676_C_A	8	1644676	C	A	0.18672	0.180711	0.305922	0.305302	0.0436249	0.0521228
8:1645536_T_C	8	1645536	T	C	0.248878	0.240496	0.313438	0.313226	0.246338	0.264655
2:1647003_C_T	2	1647003	C	T	0.0342513	0.0315949	0.000398625	0.000315613	0.00142259	3.80646e-05
8:1647979_A_G	8	1647979	A	G	0.549133	0.539044	0.695353	0.695248	0.798788	0.823163
8:1649132_T_C	8	1649132	T	C	0.470931	0.460947	0.64202	0.632217	0.614229	0.64327
8:1650766_G_C	8	1650766	G	C	0.0636689	0.0587139	0.0122219	0.008498	0.00804812	0.00609239
7:1652529_C_T	7	1652529	C	T	0.013296	0.0145387	0.00139615	0.000344069	0.00143822	0.000202472
8:1653690_A_G	8	1653690	A	G	0.175578	0.169339	0.365024	0.381333	0.261287	0.257782
10:1655655_C_T	10	1655655	C	T	0.00697322	0.00691737	0.0256139	0.0277699	0.000204555	0.000120932
8:1656704_T_C	8	1656704	T	C	0.401924	0.39661	0.748602	0.762502	0.735077	0.72633
5:1658150_C_T	5	1658150	C	T	0.0112713	0.00974447	2.70288e-05	2.41956e-05	0.00511364	0.0045503
10:1670434_C_T	10	1670434	C	T	0.49428	0.491903	0.496737	0.495398	0.612493	0.612549
10:1678468_T_C	10	1678468	T	C	0.0354484	0.0368926	0.00183235	0.00199156	0.00425925	0.00407066
18:1682955_G_C	18	1682955	G	C	0.0265164	0.0241812	0.00227534	0.000810157	0.00451137	0.00236144
8:1686545_G_A	8	1686545	G	A	0.568917	0.563477	0.905782	0.921226	0.875764	0.866109
5:1703704_G_T	5	1703704	G	T	0.0277291	0.0249553	0.000210235	0.000197634	0.00294532	0.00197011
9:1721907_A_G	9	1721907	A	G	0.00554511	0.00516103	1.86471e-06	7.59448e-06	0.182303	0.15394
17:1733210_C_T	17	1733210	C	T	0.274845	0.282555	0.139003	0.136642	0.193887	0.214098
12:1734593_C_A	12	1734593	C	A	0.708605	0.702374	0.488194	0.504769	0.685369	0.654891
18:1737904_G_A	18	1737904	G	A	0.777096	0.780728	0.875937	0.881806	0.906704	0.922149
12:1741039_T_C	12	1741039	T	C	0.0623048	0.0636202	0.137315	0.123196	0.00749369	0.00378434
18:1741771_A_G	18	1741771	A	G	0.0338715	0.031649	0.00240164	0.00154473	0.0198915	0.019329
11:1746010_G_A	11	1746010	G	A	0.0904732	0.0918702	0.0015211	0.00199932	0.0143677	0.00679893
18:1754591_A_G	18	1754591	A	G	0.686639	0.686364	0.542137	0.536889	0.565706	0.54786
6:1761004_T_A	6	1761004	T	A	0.0324521	0.0345681	0.000977225	1.02463e-05	0.00359162	0.00360598
18:1764361_C_T	18	1764361	C	T	0.275197	0.273009	0.136674	0.124923	0.211892	0.195208
5:1770827_A_G	5	1770827	A	G	0.0539345	0.0572618	0.00164324	0.00073667	0.00642471	0.00796195
18:1776290_T_C	18	1776290	T	C	0.0935257	0.0890016	0.0540952	0.0556496	0.562027	0.565079
11:1776933_C_T	11	1776933	C	T	0.0127798	0.0122713	0.0015168	0.0016164	0.00159874	0.00164401
8:1781990_C_T	8	1781990	C	T	0.43118	0.444916	0.174306	0.166043	0.262839	0.231991
8:1783202_C_T	8	1783202	C	T	0.243142	0.253424	0.170063	0.166075	0.205631	0.175956
6:1784096_A_G	6	1784096	A	G	0.39765	0.400194	0.714478	0.717061	0.481534	0.485054
8:1790794_G_C	8	1790794	G	C	0.0784785	0.0834577	0.00404085	0.00208362	0.00369391	0.0062731
2:1804570_C_T	2	1804570	C	T	0.00642327	0.00717376	0.00516728	0.00486105	0.000623604	0.0011454
9:1811361_T_G	9	1811361	T	G	0.113888	0.118334	0.0692752	0.0743112	0.354836	0.357463
9:1815792_G_C	9	1815792	G	C	0.08338	0.0876986	0.00368994	0.00468704	0.0496598	0.0640748
5:1828080_G_A	5	1828080	G	A	0.0119103	0.0144264	0.000795572	0.000135641	0.00218821	0.00291304
9:1829506_G_A	9	1829506	G	A	0.0551838	0.0579286	0.000627587	0.000902333	0.00758026	0.00505434
2:1849874_C_T	2	1849874	C	T	0.0208148	0.0186569	0.00159156	0.00145073	0.00268891	0.000494571
17:1853997_C_T	17	1853997	C	T	0.038774	0.0407841	0.0773361	0.073578	0.163885	0.15532
20:1862420_C_T	20	1862420	C	T	0.297596	0.311714	0.339974	0.330018	0.382367	0.392451
11:1881628_A_G	11	1881628	A	G	0.0452865	0.0415265	0.000207332	0.000353585	0.0447493	0.0394022
3:1881842_C_T	3	1881842	C	T	0.022565	0.019827	0.000114231	0.00035535	0.00284091	6.80022e-06
20:1886493_A_G	20	1886493	A	G	0.589044	0.601607	0.765125	0.764876	0.886218	0.897446
20:1891545_G_A	20	1891545	G	A	0.578516	0.588925	0.736409	0.740907	0.888348	0.895366
11:1923346_C_T	11	1923346	C	T	0.0266841	0.0243279	0.000618893	0.000731018	0.0355611	0.022644
6:1953496_T_C	6	1953496	T	C	0.00529926	0.00457934	0.00010729	0	0	0.00271739
11:1968804_G_A	11	1968804	G	A	0.0162705	0.0192459	0.0774151	0.0859363	0.0833516	0.0966386
11:1977307_C_T	11	1977307	C	T	0.00496099	0.00413153	0.00391587	0.00347797	0.00169531	0.000133164
8:1985346_G_C	8	1985346	G	C	0.0492345	0.048248	0.00273942	0.000988697	0.0747367	0.0694968
5:1997926_C_T	5	1997926	C	T	0.0142972	0.0151706	1.31541e-05	0.000184741	0.0015909	0.0019606
2:1998919_C_T	2	1998919	C	T	0.0391916	0.0407014	0.0785493	0.0692116	0.18421	0.18778
3:2004442_T_G	3	2004442	T	G	0.0702945	0.0757389	0.0489352	0.0465655	0.0714278	0.0926336
18:2019079_C_T	18	2019079	C	T	0.154288	0.153936	0.394906	0.410701	0.0776124	0.0720784
8:2023016_C_T	8	2023016	C	T	0.402842	0.405187	0.349711	0.342976	0.0530343	0.0416284
10:2033814_A_T	10	2033814	A	T	0.347467	0.355403	0.449738	0.430504	0.145348	0.133475
18:2034964_T_C	18	2034964	T	C	0.0356785	0.0401542	0.00115783	0.000588335	0.0704679	0.0709107
5:2036390_A_T	5	2036390	A	T	0.217258	0.208803	0.0247494	0.0268147	0.374654	0.371089
6:2038207_T_C	6	2038207	T	C	0.0315491	0.0305443	0.00162906	0.000550166	0.00214489	0.00411685
11:2044821_G_A	11	2044821	G	A	0.0808617	0.0860914	0.0121168	0.00971388	0.00710227	0.00951087
5:2053475_T_C	5	2053475	T	C	0.870489	0.866543	0.351825	0.322436	0.976824	0.975977
10:2055591_C_A	10	2055591	C	A	0.44281	0.450339	0.742543	0.717061	0.303977	0.256793
10:2056603_G_C	10	2056603	G	C	0.283986	0.291262	0.246164	0.230559	0.0517732	0.0500959
7:2097200_G_A	7	2097200	G	A	0.0164038	0.0179089	0.00111882	0.000700834	0.000710227	0.00251224
16:2104976_C_T	16	2104976	C	T	0.0328274	0.0305346	0.00424439	0.00363892	0.0024283	0.00146333
6:2107037_C_T	6	2107037	C	T	0.230197	0.236022	0.231698	0.228228	0.0599472	0.0619029
16:2114644_T_G	16	2114644	T	G	0.111351	0.111704	0.00155344	0.00194278	0.0106534	0.013587
11:2118860_T_G	11	2118860	T	G	0.650556	0.654267	0.477955	0.4861	0.918512	0.907819
11:2122012_G_C	11	2122012	G	C	0.562852	0.571461	0.462158	0.471346	0.266409	0.271421
11:2131018_G_A	11	2131018	G	A	0.0668491	0.0638306	0.00303003	0.00356172	0.00982385	0.00757335
11:2132954_G_A	11	2132954	G	A	0.640752	0.648828	0.469909	0.47757	0.231434	0.234558
10:2134962_C_T	10	2134962	C	T	0.0110207	0.0133847	0.000456413	0.000182095	0.000103692	0.00138046
12:2138144_G_A	12	2138144	G	A	0.216139	0.212713	0.711448	0.713476	0.256256	0.268015
12:2141775_T_A	12	2141775	T	A	0.144361	0.152334	0.122877	0.132616	0.15785	0.149003
11:2152052_G_A	11	2152052	G	A	0.0883144	0.0895562	0.19199	0.194836	0.112948	0.106735
9:2152188_G_C	9	2152188	G	C	0.0119075	0.0124075	0.00166386	0.00232482	0.00252774	0.0032419
5:2152412_C_T	5	2152412	C	T	0.00820672	0.0100174	0.0553214	0.0662238	0.0015909	0.00286007
5:2156330_G_A	5	2156330	G	A	0.0229795	0.026285	0.000800454	0.000377611	0.00290412	0.00892667
11:2165576_G_A	11	2165576	G	A	0.193175	0.190294	0.556759	0.547626	0.0707573	0.0746195
11:2167981_G_A	11	2167981	G	A	0.266784	0.260431	0.554474	0.547686	0.196733	0.1875
11:2179352_G_C	11	2179352	G	C	0.254237	0.250439	0.57068	0.569612	0.443541	0.425576
11:2194175_T_C	11	2194175	T	C	0.876418	0.880247	0.961475	0.964677	0.848011	0.849185
11:2198479_G_A	11	2198479	G	A	0.0463392	0.0482592	0.00132489	0.00106606	0.00776279	0.00234512
11:2199458_C_T	11	2199458	C	T	0.318527	0.322639	0.242	0.255246	0.0593921	0.0627595
5:2202204_G_A	5	2202204	G	A	0.303332	0.306646	0.197963	0.188496	0.120784	0.107234
11:2203045_A_G	11	2203045	A	G	0.835936	0.825991	0.848591	0.850936	0.829545	0.858696
3:2208923_C_T	3	2208923	C	T	0.0596227	0.0560401	0.00247584	0.00220013	0.0841063	0.0922475
7:2219345_C_A	7	2219345	C	A	0.0180136	0.0214676	0.00101482	0.000940669	0.00444319	0.00254755
11:2219461_C_T	11	2219461	C	T	0.983125	0.980462	0.943645	0.950994	0.743168	0.71885
3:2234601_C_G	3	2234601	C	G	0.125995	0.122995	0.24623	0.254194	0.0703449	0.0712953
9:2256092_T_C	9	2256092	T	C	0.191572	0.189114	0.072229	0.066981	0.296482	0.315167
18:2271789_G_T	18	2271789	G	T	0.24801	0.244975	0.1978	0.200415	0.265683	0.279778
2:2283434_C_A	2	2283434	C	A	0.393607	0.383902	0.813574	0.823203	0.580964	0.584573
4:2291856_C_G	4	2291856	C	G	0.589771	0.587762	0.32054	0.324628	0.902409	0.885036
19:2294463_G_A	19	2294463	G	A	0.235606	0.227151	0.0226114	0.0170616	0.0613523	0.0476155
3:2299355_A_G	3	2299355	A	G	0.524359	0.534619	0.508125	0.500022	0.347997	0.322486
7:2299700_G_C	7	2299700	G	C	0.380423	0.374704	0.187136	0.18889	0.504077	0.486374
12:2307175_C_A	12	2307175	C	A	0.57337	0.585275	0.523987	0.519437	0.917977	0.916338
3:2309379_G_A	3	2309379	G	A	0.674087	0.687593	0.55044	0.54599	0.41986	0.39433
11:2319355_C_T	11	2319355	C	T	0.760217	0.756	0.365783	0.359237	0.696733	0.694293
3:2323298_G_T	3	2323298	G	T	0.23193	0.230614	0.448416	0.453371	0.352257	0.382916
5:2332715_A_G	5	2332715	A	G	0.0372389	0.0383023	0.000867263	0.000470181	0.00498224	0.00552445
11:2335444_C_G	11	2335444	C	G	0.754215	0.746462	0.263929	0.258276	0.466431	0.460173
11:2339737_A_G	11	2339737	A	G	0.845547	0.841692	0.41415	0.404097	0.756013	0.786679
4:2353309_C_T	4	2353309	C	T	0.22152	0.22505	0.140539	0.14964	0.351488	0.351583
5:2355587_C_A	5	2355587	C	A	0.148702	0.159106	0.415166	0.44444	0.418512	0.398262
5:2360734_A_T	5	2360734	A	T	0.0317453	0.0338221	0.000330887	0.000265807	0.00547301	0.0054348
5:2361638_A_C	5	2361638	A	C	0.0633857	0.0700442	0.000797647	0.000937309	0.0102487	0.0116862
5:2362712_C_T	5	2362712	C	T	0.0923684	0.100318	0.110436	0.123083	0.173317	0.160974
19:2363456_C_G	19	2363456	C	G	0.12985	0.123004
11:2363625_A_C	11	2363625	A	C	0.77926	0.778425	0.280674	0.271878	0.62338	0.610575
5:2371618_G_T	5	2371618	G	T	0.259505	0.269744	0.414678	0.417372	0.797663	0.785079
17:2386090_G_A	17	2386090	G	A	0.0906207	0.0915711	0.0432681	0.0379547	0.0460892	0.0436957
11:2390315_G_A	11	2390315	G	A	0.730615	0.730379	0.261788	0.253105	0.335741	0.30742
18:2397985_A_C	18	2397985	A	C	0.740773	0.73994	0.844511	0.851363	0.50546	0.477348
17:2402205_C_G	17	2402205	C	G	0.116055	0.113663	0.321936	0.316948	0.0877797	0.0928274
17:2404606_T_C	17	2404606	T	C	0.688134	0.707778	0.437049	0.434787	0.240089	0.249216
17:2408125_C_G	17	2408125	C	G	0.172008	0.169855	0.325629	0.318606	0.199789	0.210535
11:2410099_C_T	11	2410099	C	T	0.788129	0.78899	0.484814	0.491431	0.276129	0.25488
18:2412278_A_G	18	2412278	A	G	0.285473	0.290612	0.316901	0.304309	0.259943	0.266304
19:2416503_G_A	19	2416503	G	A	0.0121386	0.0145667	0.000426279	0.000474938	0.00142542	1.36834e-06
18:2417042_A_G	18	2417042	A	G	0.223437	0.227954	0.19237	0.176724	0.529872	0.535339
9:2432855_G_C	9	2432855	G	C	0.0141874	0.0167241	0.000416015	0.00024267	0.000774146	0.00102719
17:2441794_C_T	17	2441794	C	T	0.102192	0.101943	0.30719	0.310819	0.04677	0.0488889
9:2452886_C_T	9	2452886	C	T	0.00839714	0.0093834	0.000146647	2.19076e-05	0.00269604	0.000510866
20:2464353_A_G	20	2464353	A	G	0.0116779	0.0133718	0.00367305	0.00275662	0.00251071	0.0035924
5:2469701_G_A	5	2469701	G	A	0.0236306	0.0256444	0.00203487	0.00178033	0.000969468	0.00394023
9:2471024_G_A	9	2471024	G	A	0.10666	0.109007	0.0764819	0.0717209	0.0149141	0.0161128
7:2472517_C_T	7	2472517	C	T	0.0215994	0.0218551	0.000853785	0.000302895	0.00355114	0.00543478
18:2478194_A_G	18	2478194	A	G	0.247054	0.254395	0.633765	0.646807	0.410193	0.402974
2:2479822_G_C	2	2479822	G	C	0.156368	0.145264	0.0105548	0.0127332	0.0316762	0.0188954
7:2508936_C_T	7	2508936	C	T	0.0183926	0.0199089	0.00104061	0.00138239	0.0012642	0.00174322
6:2517914_A_G	6	2517914	A	G	0.64513	0.65473	0.542066	0.542094	0.296137	0.318935
4:2518268_G_A	4	2518268	G	A	0.0202081	0.0186245	0.0053169	0.00320576	0.0043118	0.00355568
6:2561352_A_G	6	2561352	A	G	0.614792	0.620191	0.538007	0.53656	0.398438	0.418478
12:2567170_T_C	12	2567170	T	C	0.00677242	0.00485985	0.000259945	1.18337e-05	0	0.000966045
6:2569328_C_T	6	2569328	C	T	0.686471	0.695627	0.549844	0.548744	0.785847	0.784524
8:2571892_G_C	8	2571892	G	C	0.0481689	0.047359	0.00373497	0.00304918	0.068875	0.0562661
6:2576935_T_C	6	2576935	T	C	0.152567	0.149739	0.147704	0.146587	0.0220221	0.022788
9:2602014_T_C	9	2602014	T	C	0.193162	0.18962	0.419704	0.419098	0.0413686	0.0354035
7:2604816_C_T	7	2604816	C	T	0.14924	0.144191	0.00822256	0.00599993	0.0208985	0.0154552
5:2610337_C_T	5	2610337	C	T	0.222881	0.231171	0.522214	0.533269	0.324406	0.336503
5:2610866_C_G	5	2610866	C	G	0.125808	0.1323	0.222677	0.227442	0.22013	0.233399
12:2624050_A_G	12	2624050	A	G	0.0516873	0.054533	0.00317851	0.00234707	0.00932036	0.00977125
18:2635089_C_T	18	2635089	C	T	0.127587	0.119649	0.260864	0.257981	0.0603262	0.0476345
4:2644522_A_G	4	2644522	A	G	0.00722968	0.00564611	0.00172515	0.00146804	0.00306535	0.00487772
18:2645732_C_A	18	2645732	C	A	0.111293	0.105614	0.0121442	0.00993799	0.0167471	0.00897286
20:2654925_A_C	20	2654925	A	C	0.628419	0.634995	0.510334	0.495725	0.714242	0.716695
7:2670659_T_A	7	2670659	T	A	0.549148	0.540671	0.542874	0.54351	0.81933	0.851419
12:2670921_T_C	12	2670921	T	C	0.166063	0.171268	0.0820519	0.0738664	0.315771	0.325419
12:2673202_C_T	12	2673202	C	T	0.10441	0.107987	0.0402853	0.03515	0.0767835	0.0557215
7:2674040_C_T	7	2674040	C	T	0.252546	0.245473	0.197287	0.200916	0.364762	0.395499
11:2683357_A_G	11	2683357	A	G	0.453638	0.445964	0.345056	0.33902	0.823813	0.838257
11:2706351_T_C	11	2706351	T	C	0.490772	0.502813	0.884303	0.899075	0.835871	0.840595
12:2715300_G_A	12	2715300	G	A	0.176393	0.186011	0.283472	0.275058	0.239608	0.215692
17:2716155_T_C	17	2716155	T	C	0.607316	0.600424	0.531396	0.529323	0.705498	0.737577
11:2717051_A_T	11	2717051	A	T	0.0835271	0.0827481	0.0366917	0.0398024	0.159363	0.153065
4:2720191_T_C	4	2720191	T	C	0.0228843	0.0217745	0.00290338	0.00250584	0.00319604	0.0034796
7:2724361_C_G	7	2724361	C	G	0.279301	0.274783	0.2879	0.287745	0.168816	0.153669
5:2726397_A_C	5	2726397	A	C	0.446402	0.457863	0.319854	0.307373	0.486924	0.488121
7:2727219_C_G	7	2727219	C	G	0.267864	0.258165	0.29858	0.297722	0.0594641	0.0581417
7:2729743_T_C	7	2729743	T	C	0.483898	0.476441	0.762957	0.786108	0.846467	0.870831
5:2732282_A_G	5	2732282	A	G	0.617825	0.628033	0.360118	0.355739	0.246837	0.273178
11:2736183_A_G	11	2736183	A	G	0.520054	0.528905	0.884363	0.899888	0.804331	0.828713
7:2756645_T_C	7	2756645	T	C	0.0115399	0.0133798	0.000530349	0.000106851	0.000360093	4.08428e-06
10:2761680_G_A	10	2761680	G	A	0.0297774	0.0317224	0.00542665	0.00525399	0.00234024	0.00566178
4:2765956_G_A	4	2765956	G	A	0.0216871	0.0198513	0.00292039	0.00283954	0.00328056	0.00324864
10:2770194_T_C	10	2770194	T	C	0.734222	0.727945	0.855051	0.851107	0.540568	0.513931
6:2781800_G_T	6	2781800	G	T	0.135726	0.132196	0.303681	0.300623	0.0559091	0.0535054
6:2782331_G_A	6	2782331	G	A	0.0436464	0.0417477	0.00138421	0.000784554	0.00588993	0.00955706
10:2793741_G_C	10	2793741	G	C	0.100457	0.105721	0.0373717	0.0361515	0.0162746	0.0173545
10:2808756_G_A	10	2808756	G	A	0.187702	0.190565	0.661598	0.666713	0.0710204	0.056855
1:2813474_C_A	1	2813474	C	A	0.188165	0.185662	0.392737	0.396227	0.718479	0.700699
10:2819554_T_C	10	2819554	T	C	0.392733	0.397185	0.85201	0.847347	0.680333	0.693928
10:2830197_G_A	10	2830197	G	A	0.131286	0.135664	0.103794	0.10821	0.0351207	0.0487565
1:2836099_C_T	1	2836099	C	T	0.187563	0.183533	0.112659	0.103279	0.224872	0.223316
19:2836660_C_T	19	2836660	C	T	0.691231	0.684077	0.996947	0.997145	0.533273	0.520668
1:2837444_G_A	1	2837444	G	A	0.137261	0.133553	0.0296532	0.0221758	0.0526657	0.0541182
17:2841460_C_T	17	2841460	C	T	0.00553817	0.00651403	0.105479	0.103142	0.00379152	0.00424804
19:2841695_G_T	19	2841695	G	T	0.430245	0.436272	0.346925	0.330769	0.327984	0.299271
19:2844957_A_G	19	2844957	A	G	0.37162	0.377367	0.342218	0.32724	0.270788	0.258216
18:2846812_A_T	18	2846812	A	T	0.341814	0.342282	0.121533	0.129228	0.164196	0.147324
1:2847488_T_C	1	2847488	T	C	0.47725	0.478449	0.642079	0.636009	0.861545	0.842891
18:2851382_A_G	18	2851382	A	G	0.290028	0.298188	0.181897	0.171787	0.451643	0.451419
2:2852383_C_T	2	2852383	C	T	0.0281111	0.0296792	0.00310302	0.00282661	0.00288211	0.00773369
17:2855602_G_A	17	2855602	G	A	0.0656726	0.0642551	0.195322	0.186286	0.215662	0.229231
1:2859724_C_T	1	2859724	C	T	0.165821	0.163134	0.152864	0.146624	0.125501	0.136737
5:2879395_G_A	5	2879395	G	A	0.496584	0.490612	0.868149	0.870301	0.479542	0.457703
19:2893405_A_G	19	2893405	A	G	0.077296	0.0838967	0.00662424	0.00539358	0.328025	0.332903
11:2896783_G_T	11	2896783	G	T	0.077394	0.079124	0.135231	0.135088	0.0275525	0.0209417
3:2937348_T_C	3	2937348	T	C	0.0549203	0.0569554	0.0662808	0.0725713	0.0244975	0.0119988
8:2950410_G_C	8	2950410	G	C	0.00654177	0.00783386	5.32375e-05	6.18176e-05	1.13576e-05	0.000365491
7:2950622_A_C	7	2950622	A	C	0.312312	0.32022	0.316385	0.309116	0.140319	0.166006
3:2957448_G_A	3	2957448	G	A	0.0105518	0.0112042	8.94824e-05	0.000105266	3.1255e-05	0.00145245
3:2957969_G_C	3	2957969	G	C	0.0168245	0.0172959	0.000327674	5.63414e-05	0.00150427	0.00148234
3:3023165_G_A	3	3023165	G	A	0.291007	0.289812	0.284238	0.290383	0.238081	0.238522
7:3054648_G_A	7	3054648	G	A	0.220133	0.211284	0.0823066	0.0800545	0.206732	0.225895
5:3060017_T_C	5	3060017	T	C	0.494163	0.487218	0.318654	0.315322	0.68575	0.706664
5:3062331_T_A	5	3062331	T	A	0.295988	0.290484
7:3062393_C_A	7	3062393	C	A	0.493317	0.498444	0.309714	0.313804	0.443892	0.460027
9:3064273_A_C	9	3064273	A	C	0.00692914	0.00664741	0.000442638	0.000108799	0.000830262	0.000623671
7:3066675_G_A	7	3066675	G	A	0.095748	0.0888386	0.0106669	0.0135994	0.0134943	0.0163043
8:3067215_G_T	8	3067215	G	T	0.00979521	0.0117486	0.170425	0.169694	0.155629	0.166809
5:3067368_A_T	5	3067368	A	T	0.536425	0.544008	0.277694	0.267921	0.585395	0.600712
7:3069036_G_T	7	3069036	G	T	0.257041	0.245394	0.0679554	0.0694563	0.181768	0.20631
7:3090282_T_C	7	3090282	T	C	0.804992	0.809379	0.613177	0.615538	0.826963	0.826702
11:3109297_G_A	11	3109297	G	A	0.112838	0.11047	0.0097404	0.0103052	0.0592858	0.0593846
11:3110976_A_G	11	3110976	A	G	0.750261	0.755551	0.828568	0.842432	0.764154	0.770248
11:3111407_G_T	11	3111407	G	T	0.451527	0.456393	0.788736	0.80609	0.251805	0.220683
11:3116101_C_T	11	3116101	C	T	0.317694	0.311587	0.0462365	0.0436342	0.425782	0.436592
11:3118991_C_T	11	3118991	C	T	0.550228	0.553151	0.792355	0.807239	0.489211	0.495477
5:3120074_T_A	5	3120074	T	A	0.106973	0.111921	0.00719621	0.0043606	0.0097614	0.0128765
11:3128916_G_A	11	3128916	G	A	0.138975	0.141859	0.00364841	0.00297899	0.0785007	0.0531662
8:3138041_G_C	8	3138041	G	C	0.021761	0.0190764	0.00535181	0.00557841	0.0780721	0.0687935
19:3151780_G_A	19	3151780	G	A	0.00810716	0.00860367	0.000107289	3.42641e-05	0.000445329	7.74561e-05
2:3155789_T_C	2	3155789	T	C	0.00595358	0.00508385	0.00153296	0.00100178	0.0015696	0.0018628
2:3156015_A_G	2	3156015	A	G	0.0182879	0.0161768	0.0861527	0.0741848	0.051369	0.0656309
7:3160318_A_G	7	3160318	A	G	0.0622535	0.0590511	0.279198	0.287871	0.0628852	0.0741002
17:3160671_T_G	17	3160671	T	G	0.0110724	0.00984733	0.00237625	0.00341407	0.0639637	0.0626097
10:3161236_C_A	10	3161236	C	A	0.296923	0.287806	0.0636234	0.0580545	0.19729	0.200198
3:3167608_T_C	3	3167608	T	C	0.00670592	0.00828134	0.00120756	0.000833115	0.00150855	0.000316583
17:3170918_T_C	17	3170918	T	C	0.00840135	0.00720276	1.59496e-05	0.000213529	0.000696019	0
2:3172539_A_G	2	3172539	A	G	0.0658178	0.0608636	0.037953	0.0396877	0.0159997	0.0137689
2:3174321_T_C	2	3174321	T	C	0.873828	0.885234	0.392533	0.399483	0.512103	0.499305
7:3177342_G_C	7	3177342	G	C	0.0351961	0.0329422	0.00192058	0.00069449	0.00426918	0.00512637
12:3218247_A_G	12	3218247	A	G	0.0051973	0.00607701	0.00801114	0.00819491	0.00130896	0.00166168
5:3221500_C_G	5	3221500	C	G	0.0429461	0.0449552	0.0713208	0.0757587	0.0450645	0.0426099
11:3229994_C_T	11	3229994	C	T	0.0124989	0.0126018	0.000202465	2.82435e-06	0.00229545	0
5:3241405_C_G	5	3241405	C	G	0.704766	0.701825
5:3245702_A_G	5	3245702	A	G	0.263852	0.271568	0.329557	0.334764	0.358414	0.397164
5:3247241_G_A	5	3247241	G	A	0.07937	0.0842567	0.221319	0.221248	0.233697	0.263715
8:3265256_T_C	8	3265256	T	C	0.0704135	0.0678779	0.00332976	0.00166463	0.00782103	0.0078845
5:3268037_C_T	5	3268037	C	T	0.0181969	0.0173858	0.000865415	0.000616958	0.000571747	0.00423778
2:3328251_T_C	2	3328251	T	C	0.347281	0.344932	0.818608	0.818468	0.629046	0.602238
10:3329621_G_C	10	3329621	G	C	0.096653	0.0926045	0.362258	0.378799	0.177202	0.168331
10:3335964_G_T	10	3335964	G	T	0.0667323	0.0627762	0.0453907	0.0478768	0.066655	0.0604236
7:3340187_C_G	7	3340187	C	G	0.442132	0.436713	0.479686	0.460782	0.390045	0.349895
8:3341226_C_T	8	3341226	C	T	0.0105701	0.012616	0.162441	0.162712	0.0343785	0.0436564
8:3351259_G_A	8	3351259	G	A	0.0975363	0.0968422	0.306896	0.313436	0.109854	0.116722
7:3351263_A_G	7	3351263	A	G	0.169919	0.177928	0.122816	0.133059	0.266165	0.305741
8:3355040_T_C	8	3355040	T	C	0.071381	0.0703021	0.00575253	0.00429432	0.00876553	0.00772548
18:3396070_G_C	18	3396070	G	C	0.0788464	0.0852798	0.137588	0.137426	0.373709	0.40299
18:3398038_A_G	18	3398038	A	G	0.0356659	0.0354227	0.00200877	0.00171071	0.0150164	0.0154514
18:3399715_T_A	18	3399715	T	A	0.179907	0.178409	0.294618	0.29985	0.211203	0.179973
7:3416275_G_A	7	3416275	G	A	0.533225	0.528216	0.628005	0.612433	0.281801	0.219196
9:3416639_A_G	9	3416639	A	G	0.0514968	0.050904	0.0484152	0.0436266	0.00568182	0.00960734
3:3417006_A_G	3	3417006	A	G	0.00594542	0.00685674	1.02543e-05	0.000177853	0.00213068	1.22321e-05
8:3419660_A_G	8	3419660	A	G	0.496515	0.493909	0.773689	0.777436	0.623974	0.659605
16:3425030_T_G	16	3425030	T	G	0.00657764	0.00789361	0.000827405	0.000530934	0.00110159	0.000870946
2:3440183_A_T	2	3440183	A	T	0.444996	0.437848	0.644315	0.643159	0.58229	0.557878
8:3444318_G_C	8	3444318	G	C	0.405195	0.399418	0.144841	0.144051	0.378093	0.379145
2:3447827_T_G	2	3447827	T	G	0.574476	0.573107	0.680977	0.674226	0.772263	0.760766
7:3455370_C_T	7	3455370	C	T	0.585385	0.580392	0.510343	0.483773	0.551768	0.530499
10:3458540_G_A	10	3458540	G	A	0.816236	0.8196	0.976172	0.974224	0.458985	0.444911
18:3458997_T_A	18	3458997	T	A	0.390827	0.397171	0.0906149	0.0876726	0.36094	0.346529
18:3461865_G_A	18	3461865	G	A	0.0564312	0.0519445	0.00184142	0.000197109	0.00499076	0.00708831
18:3464043_C_T	18	3464043	C	T	0.564788	0.564969	0.148512	0.144645	0.589758	0.592121
9:3465850_A_G	9	3465850	A	G	0.0665505	0.0657317
7:3469558_G_A	7	3469558	G	A	0.00494911	0.00606998	0.000130397	8.02001e-05	0.000235095	0.00143344
9:3473839_G_C	9	3473839	G	C	0.0339392	0.0366671	0.00141654	0.000542054	0.00563067	0.0014387
18:3475527_G_A	18	3475527	G	A	0.615019	0.621395	0.384774	0.399701	0.813946	0.809656
18:3476253_C_T	18	3476253	C	T	0.455082	0.463263	0.272892	0.28077	0.242274	0.229312
18:3480646_A_G	18	3480646	A	G	0.500235	0.495939	0.737425	0.714263	0.781444	0.790005
16:3495383_C_T	16	3495383	C	T	0.00418628	0.00454938	0.0829588	0.0892878	0.26723	0.254998
10:3511355_C_A	10	3511355	C	A	0.00857057	0.00663317	3.49033e-05	1.50138e-05	0.000605831	0.000660326
16:3512843_A_G	16	3512843	A	G	0.272419	0.265886	0.214862	0.215552	0.302496	0.317094
6:3519696_G_A	6	3519696	G	A	0.00690151	0.00796714	0.000445434	0.000146605	0.000240069	0.000319299
8:3527501_G_A	8	3527501	G	A	0.0149442	0.0123207	0.000593735	0.000583559	0.00143963	0.000216031
8:3537272_C_T	8	3537272	C	T	0.336493	0.343204	0.285355	0.273642	0.0671144	0.0683678
10:3540953_C_A	10	3540953	C	A	0.0351221	0.0308053	0.000662077	0.000728019	0.00982469	0.0161332
3:3552108_A_G	3	3552108	A	G	0.00812966	0.00855857	0.218166	0.219864	0.00225426	0.00544701
10:3557077_A_G	10	3557077	A	G	0.279247	0.274465	0.0185614	0.0219228	0.570709	0.576328
6:3559462_A_C	6	3559462	A	C	0.323384	0.322275	0.279212	0.279711	0.245259	0.244231
10:3560071_A_G	10	3560071	A	G	0.157409	0.152224	0.00366104	0.00529225	0.511775	0.522071
7:3566991_C_T	7	3566991	C	T	0.0116439	0.0132685	0.000126766	0.000201167	0.00142259	0
12:3571747_C_T	12	3571747	C	T	0.0106604	0.0102008	0.0113541	0.0107784	0.0022557	0.000532656
1:3584771_T_C	1	3584771	T	C	0.236299	0.245363	0.360191	0.390851	0.857244	0.849185
1:3586250_C_T	1	3586250	C	T	0.0798224	0.086058	0.00331632	0.00322096	0.169745	0.169934
1:3587377_C_A	1	3587377	C	A	0.158411	0.168778	0.182475	0.182194	0.197879	0.200952
8:3593967_A_C	8	3593967	A	C	0.344289	0.349916	0.372024	0.356856	0.0815287	0.0781561
10:3606072_A_G	10	3606072	A	G	0.536906	0.532473	0.050622	0.0602227	0.7817	0.796942
8:3608015_T_C	8	3608015	T	C	0.161118	0.167919	0.169561	0.174991	0.150987	0.132741
5:3625274_C_T	5	3625274	C	T	0.243313	0.237072	0.0994825	0.103802	0.140528	0.154594
10:3625624_A_G	10	3625624	A	G	0.374765	0.371288	0.0461226	0.0523923	0.458305	0.452266
8:3625899_C_G	8	3625899	C	G	0.0833443	0.0812964	0.296687	0.290649	0.222084	0.202402
16:3627274_C_G	16	3627274	C	G	0.0319784	0.0320334	0.0673364	0.0720801	0.142994	0.179136
10:3633735_A_G	10	3633735	A	G	0.0583088	0.0555333	0.00174471	0.0015896	0.337848	0.326442
7:3640281_C_T	7	3640281	C	T	0.237666	0.237116	0.0499749	0.0487669	0.242148	0.23706
10:3648072_A_G	10	3648072	A	G	0.0242332	0.0213147	0.000356155	0.00037832	0.00289915	0.00230571
3:3660459_G_A	3	3660459	G	A	0.0119895	0.0103064	0.000939269	0.000760539	0.00299857	0.00322828
18:3669617_A_G	18	3669617	A	G	0.49349	0.500814	0.834272	0.848428	0.920525	0.91618
11:3676525_C_G	11	3676525	C	G	0.101283	0.100255	0.000506015	0.000800255	0.116081	0.116084
12:3681320_C_T	12	3681320	C	T	0.00752302	0.00863654	0.000539701	0.000510078	0.00200856	0.00290083
3:3688236_G_A	3	3688236	G	A	0.374335	0.369545	0.294583	0.286671	0.113722	0.105776
20:3688853_A_G	20	3688853	A	G	0.0735604	0.076284	0.138421	0.145054	0.0552859	0.0612451
8:3690257_G_A	8	3690257	G	A	0.0430424	0.0420574	0.0033366	0.00210672	0.00396379	0.00394023
1:3691264_A_G	1	3691264	A	G	0.528495	0.537067	0.670786	0.663719	0.919991	0.915511
3:3691519_T_G	3	3691519	T	G	0.293441	0.287712	0.278323	0.274628	0.249494	0.246445
3:3695874_C_T	3	3695874	C	T	0.326182	0.322423	0.230206	0.220298	0.191187	0.185969
5:3697678_C_T	5	3697678	C	T	0.00878589	0.0103008	0.0166107	0.0182534	0.00276991	0.00236278
20:3710659_T_C	20	3710659	T	C	0.202289	0.206936	0.420057	0.414943	0.662817	0.684515
11:3717460_G_A	11	3717460	G	A	0.0227754	0.0255713	0.000867579	2.50796e-05	0.0037693	0.00138049
6:3745018_G_A	6	3745018	G	A	0.023107	0.0251826	0.000356157	0.00128739	0.00501919	0.00417255
1:3747580_C_T	1	3747580	C	T	0.424649	0.422758	0.330044	0.334095	0.215607	0.223516
18:3748024_T_C	18	3748024	T	C	0.302699	0.295747	0.464604	0.458036	0.235635	0.234187
18:3759055_T_C	18	3759055	T	C	0.0198368	0.0219805	0.000881885	0.000405881	0.00545317	0.00451632
19:3762119_T_C	19	3762119	T	C	0.618574	0.615485	0.672707	0.654148	0.490447	0.464993
19:3766720_A_G	19	3766720	A	G	0.824509	0.8181	0.995989	0.997855	0.921844	0.9078
19:3772325_T_C	19	3772325	T	C	0.564887	0.562555	0.848165	0.834407	0.461504	0.446486
19:3781566_C_A	19	3781566	C	A	0.29801	0.290556	0.382579	0.377876	0.314984	0.310636
7:3787108_C_G	7	3787108	C	G	0.154469	0.164593	0.164867	0.155098	0.354472	0.371763
19:3790801_C_T	19	3790801	C	T	0.42331	0.438931	0.128115	0.119914	0.0740084	0.0749218
3:3791904_G_C	3	3791904	G	C	0.00813024	0.00840558	0.00035741	0.000112163	0.000866481	0.000120932
9:3836231_C_T	9	3836231	C	T	0.0182897	0.0203737	0.00114189	0.00030362	0.00109022	0.00396061
8:3855167_G_C	8	3855167	G	C	0.512314	0.51839
11:3856553_C_T	11	3856553	C	T	0.565394	0.560445	0.514929	0.509346	0.225178	0.222632
7:3860469_A_G	7	3860469	A	G	0.0524689	0.0571418	0.039548	0.040304	0.334897	0.333938
8:3874521_A_C	8	3874521	A	C	0.375495	0.378743	0.416591	0.414231	0.13643	0.145129
11:3892053_T_C	11	3892053	T	C	0.138012	0.134008	0.0473422	0.0461099	0.154677	0.170901
11:3922105_C_G	11	3922105	C	G	0.170997	0.167344	0.260414	0.266456	0.524425	0.575459
10:3932531_A_G	10	3932531	A	G	0.365633	0.360903	0.154136	0.143652	0.451476	0.431722
10:3935589_T_G	10	3935589	T	G	0.316593	0.304761	0.17916	0.181027	0.115039	0.100361
7:3950767_A_T	7	3950767	A	T	0.176735	0.18573	0.113153	0.104159	0.274615	0.276445
7:3983402_C_T	7	3983402	C	T	0.201784	0.207517	0.147651	0.138422	0.114223	0.118645
3:3988555_A_G	3	3988555	A	G	0.164537	0.160801	0.405958	0.412009	0.217974	0.223238
7:4014814_A_G	7	4014814	A	G	0.31082	0.317844	0.198182	0.185937	0.42472	0.440094
9:4039196_G_C	9	4039196	G	C	0.12473	0.127488	0.427474	0.429815	0.0596101	0.0509418
9:4040327_T_C	9	4040327	T	C	0.201748	0.205115	0.56397	0.560169	0.0733252	0.0573713
12:4044928_C_T	12	4044928	C	T	0.0465254	0.0461034	0.0111622	0.00860032	0.00543539	0.0030748
12:4055004_G_C	12	4055004	G	C	0.071776	0.0685656	0.0127886	0.00905865	0.216695	0.212665
8:4065777_C_T	8	4065777	C	T	0.0473379	0.0529407	0.00996175	0.00592511	0.302737	0.299993
8:4066036_T_C	8	4066036	T	C	0.0744638	0.0821204	0.023015	0.0208587	0.324519	0.336993
12:4067905_G_A	12	4067905	G	A	0.0652744	0.0629102	0.11381	0.109348	0.0300242	0.0209073
18:4076093_G_A	18	4076093	G	A	0.41378	0.421654	0.0853477	0.0822592	0.188534	0.169461
9:4080871_C_T	9	4080871	C	T	0.0154182	0.0138229	0.000568876	0.000243382	0.000791204	0.00276765
9:4099413_T_C	9	4099413	T	C	0.136104	0.143595	0.0696684	0.0644204	0.0544596	0.06278
9:4099937_C_A	9	4099937	C	A	0.487751	0.476653	0.504343	0.497066	0.787564	0.768995
9:4100236_C_T	9	4100236	C	T	0.393961	0.384906	0.505499	0.505327	0.637633	0.630511
9:4103703_T_G	9	4103703	T	G	0.787694	0.794908	0.959926	0.95905	0.395319	0.403623
9:4107030_T_C	9	4107030	T	C	0.234005	0.246322	0.253967	0.267701	0.209375	0.208446
9:4132524_G_C	9	4132524	G	C	0.0124742	0.0106447	0.000252487	0.0001254	5.67878e-06	0.00269701
9:4140401_C_G	9	4140401	C	G	0.26035	0.274123	0.201466	0.206667	0.120204	0.124863
16:4158539_C_G	16	4158539	C	G	0.0802515	0.0762548	0.00264085	0.00121125	0.145046	0.14464
9:4165924_G_T	9	4165924	G	T	0.009718	0.0110214	0.000210339	6.09337e-05	0.000404115	0.00205435
9:4211589_G_A	9	4211589	G	A	0.107206	0.105895	0.00297815	0.00304932	0.29437	0.283947
1:4231796_T_C	1	4231796	T	C	0.457504	0.474023	0.397685	0.395709	0.417737	0.456598
1:4233728_T_C	1	4233728	T	C	0.297049	0.303922	0.15739	0.153248	0.434562	0.458477
1:4234792_G_A	1	4234792	G	A	0.458676	0.443978	0.641984	0.642706	0.272727	0.269022
1:4234812_C_T	1	4234812	C	T	0.364977	0.352161	0.416902	0.420187	0.0737511	0.0786667
9:4236526_G_A	9	4236526	G	A	0.0397413	0.0382594	0.00279582	0.00257991	0.0952403	0.0870656
20:4236944_C_T	20	4236944	C	T	0.219514	0.212383	0.00317092	0.00277132	0.111024	0.0916355
17:4242389_T_G	17	4242389	T	G	0.156724	0.156642	0.00481744	0.00277131	0.0306931	0.0199634
12:4255331_A_G	12	4255331	A	G	0.0140084	0.012824	0.000743073	0.0003437	0.00213424	2.98961e-05
8:4258254_T_A	8	4258254	T	A	0.00950689	0.0111995	0.000707236	3.14397e-05	1.13684e-05	0.00163995
1:4263677_C_T	1	4263677	C	T	0.205207	0.210631	0.310913	0.318426	0.287156	0.345752
9:4267887_T_C	9	4267887	T	C	0.0381582	0.0360443	0.00192121	0.0015811	0.00955155	0.00469296
9:4269578_A_G	9	4269578	A	G	0.0119261	0.0135675	0.000505804	0.000154541	0.000585305	0.001822
8:4270228_T_C	8	4270228	T	C	0.0555998	0.0571016	0.0168179	0.0207001	0.0553453	0.0610014
8:4271845_A_C	8	4271845	A	C	0.0136744	0.016401	0.00884374	0.00880293	0.0400733	0.03869
12:4276564_G_A	12	4276564	G	A	0.0773285	0.0827675	0.0555265	0.0550158	0.00863425	0.00225541
16:4285078_G_A	16	4285078	G	A	0.272772	0.283057	0.100106	0.0947618	0.564909	0.593637
20:4293159_C_T	20	4293159	C	T	0.0052648	0.00594536	0.000129245	2.64917e-05	7.10932e-06	2.71594e-06
16:4296785_T_C	16	4296785	T	C	0.313311	0.320743	0.27268	0.28029	0.662642	0.697011
16:4299989_G_A	16	4299989	G	A	0.220319	0.227609	0.110892	0.114956	0.12333	0.126436
12:4361943_C_T	12	4361943	C	T	0.0123736	0.0111821	0.00100584	0.000517147	0.0189965	0.0223915
18:4367260_G_A	18	4367260	G	A	0.0178516	0.017459	0.0116214	0.0120016	0.0929144	0.0606073
18:4371146_G_A	18	4371146	G	A	0.100293	0.100987	0.0525383	0.0529829	0.24642	0.204332
17:4378955_T_C	17	4378955	T	C	0.575793	0.582629	0.852502	0.86201	0.712666	0.739168
7:4381355_A_G	7	4381355	A	G	0.10677	0.111572	0.283407	0.29795	0.493505	0.484342
8:4382683_A_G	8	4382683	A	G	0.0813625	0.0832017	0.00651769	0.00670929	0.0820156	0.0814679
18:4395899_C_T	18	4395899	C	T	0.0175725	0.0163943	0.0111682	0.00862001	0.059225	0.0640053
20:4446738_A_G	20	4446738	A	G	0.0821293	0.0795434	0.00218136	0.000679625	0.00456534	0.00844975
1:4450518_C_G	1	4450518	C	G	0.0166516	0.0186694	0.000366727	0.00016285	0.00125569	0.00500952
3:4464248_G_A	3	4464248	G	A	0.260993	0.266986	0.584813	0.593413	0.382004	0.363236
3:4476449_G_C	3	4476449	G	C	0.310737	0.316861	0.773648	0.776553	0.279295	0.276688
6:4482172_C_T	6	4482172	C	T	0.167455	0.16767	0.21062	0.216506	0.383965	0.415464
12:4491909_G_C	12	4491909	G	C	0.326218	0.332961	0.348777	0.341283	0.211	0.214348
11:4493604_A_T	11	4493604	A	T	0.0153468	0.0180243	0.00162462	0.00151588	0.0061792	0.0028098
12:4496280_G_A	12	4496280	G	A	0.533966	0.529022	0.497618	0.507241	0.53196	0.521739
2:4498089_G_A	2	4498089	G	A	0.00704851	0.00758913	0.000408146	0.000165146	0.000441764	0.000165755
6:4499029_T_C	6	4499029	T	C	0.704645	0.694073	0.680907	0.684155	0.579765	0.580793
11:4535321_G_A	11	4535321	G	A	0.0309626	0.0352088	0.0442116	0.0459808	0.0796322	0.0847382
7:4561072_G_A	7	4561072	G	A	0.0069653	0.00864836	0.000815432	0.000818662	0.000370031	0.0015231
11:4568361_C_A	11	4568361	C	A	0.0327314	0.0289812	0.000531809	0.000182793	0.00316978	0.00434644
2:4572281_A_G	2	4572281	A	G	0.11162	0.106657	0.122663	0.131265	0.282396	0.286282
2:4581932_C_T	2	4581932	C	T	0.1037	0.0953209	0.0047939	0.00513836	0.326829	0.331141
2:4583204_G_A	2	4583204	G	A	0.147197	0.136933	0.00713119	0.00575109	0.332083	0.336176
10:4625573_C_A	10	4625573	C	A	0.460622	0.45632	0.304982	0.303515	0.175326	0.189371
11:4645789_A_G	11	4645789	A	G	0.0270024	0.0308853	0.000545268	0.000378314	0.00686434	0.00735327
18:4653461_A_G	18	4653461	A	G	0.0308629	0.0328352	0.00131207	0.000260904	0.000759245	0.00454485
1:4659903_G_A	1	4659903	G	A	0.0848914	0.0864124	0.00421509	0.00364032	0.0163928	0.0156645
17:4660227_G_A	17	4660227	G	A	0.241973	0.249641	0.312703	0.3247	0.28274	0.304862
11:4661285_A_G	11	4661285	A	G	0.33053	0.322335	0.00636006	0.00467665	0.0565019	0.041409
11:4663715_A_G	11	4663715	A	G	0.379018	0.388601	0.485566	0.508153	0.151195	0.147419
9:4664829_T_C	9	4664829	T	C	0.0339497	0.0334554	0.201672	0.201444	0.330868	0.361469
17:4665454_G_A	17	4665454	G	A	0.50899	0.513845	0.786512	0.779362	0.783078	0.772589
11:4665994_T_G	11	4665994	T	G	0.535024	0.525716	0.352562	0.336803	0.200234	0.185235
9:4666398_C_A	9	4666398	C	A	0.0150807	0.0147756	0.181579	0.181696	0.00517687	0.00353696
10:4666682_C_T	10	4666682	C	T	0.31043	0.305923	0.329568	0.322832	0.208364	0.226377
17:4667972_C_A	17	4667972	C	A	0.00979291	0.0111023	0.00152835	0.00211166	0.000132812	0.000682053
9:4671477_G_A	9	4671477	G	A	0.0424524	0.0424519	0.185584	0.185169	0.277912	0.27547
9:4692589_A_T	9	4692589	A	T	0.0594731	0.059368	0.192088	0.19228	0.259302	0.261027
12:4720429_A_G	12	4720429	A	G	0.0150726	0.0183821	0.000159904	1.23969e-06	0.00142613	6.11605e-05
4:4720813_C_G	4	4720813	C	G	0.282132	0.28976	0.199388	0.20422	0.261552	0.245078
4:4724947_T_C	4	4724947	T	C	0.108201	0.114003	0.171138	0.181053	0.199489	0.17858
4:4728116_C_T	4	4728116	C	T	0.0537373	0.0581324	0.161126	0.17067	0.1294	0.106348
1:4730216_C_T	1	4730216	C	T	0.0246095	0.0214303	0.00191078	0.00069383	0.00390129	0.00534107
1:4735261_A_G	1	4735261	A	G	0.2643	0.257837	0.553407	0.555392	0.403575	0.422418
1:4736456_G_T	1	4736456	G	T	0.528996	0.519639	0.560557	0.561362	0.485938	0.493217
17:4738909_G_A	17	4738909	G	A	0.0580397	0.055764	0.258145	0.258085	0.0644769	0.0589998
11:4756804_C_G	11	4756804	C	G	0.284195	0.276845	0.0742051	0.0810189	0.173506	0.163623
6:4758995_T_G	6	4758995	T	G	0.00581094	0.00667776	0.000478164	0.000304852	0.000541923	0.000211968
18:4762780_C_G	18	4762780	C	G	0.0320525	0.0338865	0.00445721	0.00413346	0.007109	0.0104226
9:4769933_G_T	9	4769933	G	T	0.0185673	0.0199694	0.00143436	0.000923901	0.00222157	0.00273779
17:4771547_C_T	17	4771547	C	T	0.0145083	0.0143241	0.00559615	0.00425891	0.00195103	0.00283285
1:4781922_C_G	1	4781922	C	G	0.0184971	0.0206089	0.178828	0.178214	0.00857962	0.0100574
17:4795307_C_T	17	4795307	C	T	0.712865	0.721641	0.129951	0.128033	0.378162	0.379833
17:4796660_C_T	17	4796660	C	T	0.03733	0.0351807	0.00669367	0.00564617	0.00587287	0.00766306
17:4823699_G_T	17	4823699	G	T	0.708299	0.717012	0.186414	0.19447	0.557225	0.556095
17:4824339_C_T	17	4824339	C	T	0.0242446	0.0230661	0.00060937	0.000691984	0.06725	0.0617799
4:4824851_G_A	4	4824851	G	A	0.298851	0.293131	0.0625396	0.0667356	0.0600668	0.0531182
17:4826241_G_A	17	4826241	G	A	0.152831	0.147157	0.257619	0.254792	0.270587	0.262307
10:4828296_C_T	10	4828296	C	T	0.506968	0.512625	0.260506	0.275874	0.535685	0.514928
10:4829679_A_G	10	4829679	A	G	0.267771	0.264603	0.603296	0.583824	0.0313424	0.0303165
10:4830844_A_G	10	4830844	A	G	0.281676	0.28361	0.0315413	0.0320894	0.0740727	0.0631551
1:4831320_G_A	1	4831320	G	A	0.631393	0.632347	0.0850403	0.0825058	0.540688	0.53953
10:4835944_A_G	10	4835944	A	G	0.319702	0.317137	0.698609	0.686529	0.368812	0.363549
1:4839850_G_C	1	4839850	G	C	0.750016	0.747285	0.45293	0.475598	0.887848	0.906614
1:4850823_T_C	1	4850823	T	C	0.350953	0.353103	0.0797827	0.087893	0.208965	0.199914
9:4874664_G_A	9	4874664	G	A	0.0122789	0.0138108	0.000320956	0.000283661	0.00180256	0.00142798
3:4876884_A_G	3	4876884	A	G	0.0199118	0.0229435	0.122734	0.124817	0.373976	0.390796
4:4878773_C_T	4	4878773	C	T	0.516378	0.523805	0.800048	0.798524	0.696859	0.67502
3:4881689_T_C	3	4881689	T	C	0.511162	0.501282	0.575511	0.582082	0.331369	0.308191
4:4883736_T_G	4	4883736	T	G	0.648448	0.656727	0.891224	0.891998	0.877919	0.868801
17:4885375_C_A	17	4885375	C	A	0.0130244	0.0113449	0.000216447	0.000258565	0.00142045	0.0027011
17:4885579_G_A	17	4885579	G	A	0.0360164	0.0345642	0.204882	0.203668	0.0586648	0.0512883
4:4887832_C_T	4	4887832	C	T	0.191888	0.198509	0.0868506	0.0892322	0.306776	0.304776
4:4911640_C_G	4	4911640	C	G	0.0361551	0.0390194	0.074447	0.0753223	0.109662	0.106636
4:4912942_A_G	4	4912942	A	G	0.409711	0.4159	0.283076	0.273171	0.384835	0.379737
8:4919822_T_A	8	4919822	T	A	0.192492	0.189988	0.530438	0.514987	0.0349109	0.0425598
1:4932655_C_A	1	4932655	C	A	0.0339868	0.0336217	0.172364	0.180732	0.188488	0.204568
20:4944426_G_A	20	4944426	G	A	0.0922175	0.0991401	0.010342	0.00777114	0.196679	0.179007
10:4948910_G_A	10	4948910	G	A	0.164464	0.160082	0.0598039	0.0541209	0.352522	0.353184
10:4949657_G_C	10	4949657	G	C	0.796857	0.798593	0.408717	0.400344	0.692101	0.681071
10:4949973_G_T	10	4949973	G	T	0.134061	0.136917	0.0154382	0.0190186	0.0217117	0.0130112
4:4964543_G_A	4	4964543	G	A	0.39577	0.406677	0.537819	0.537368	0.739675	0.724632
18:4970722_T_A	18	4970722	T	A	0.0120054	0.0132305	0.0024643	0.00260993	0.00137783	0.00153782
18:4974073_A_G	18	4974073	A	G	0.336218	0.335512	0.446671	0.448625	0.0916006	0.114969
16:5011131_G_A	16	5011131	G	A	0.0180748	0.0206773	0.000233334	1.81939e-05	0.00284304	0.00294837
18:5020552_A_G	18	5020552	A	G	0.00557741	0.00582651	0.000266265	0.000218477	0.000795463	0.001428
8:5026351_C_G	8	5026351	C	G	0.0619772	0.0680967	0.0783372	0.0833368	0.0150242	0.0137025
6:5058528_A_C	6	5058528	A	C	0.0247148	0.0227532	0.00118677	0.000661967	0.00456252	0.00248509
7:5059566_C_T	7	5059566	C	T	0.0910042	0.0904077	0.00875386	0.00961359	0.193697	0.210858
19:5067235_T_G	19	5067235	T	G	0.0249005	0.0250117	0.000338138	0.000860652	0.00354686	0.000292119
8:5067970_A_G	8	5067970	A	G	0.191728	0.203379	0.0426979	0.0388912	0.0228759	0.017289
17:5073309_G_A	17	5073309	G	A	0.737574	0.744572	0.241973	0.244628	0.649345	0.654065
8:5087877_C_T	8	5087877	C	T	0.183542	0.175321	0.416778	0.409801	0.126732	0.111433
10:5088212_T_C	10	5088212	T	C	0.199951	0.198646	0.399066	0.399501	0.212284	0.241754
1:5090997_A_G	1	5090997	A	G	0.408431	0.402423	0.450913	0.451614	0.227429	0.235755
12:5091156_G_A	12	5091156	G	A	0.00834522	0.00895307	0.0113595	0.0132921	0.0249687	0.0160359
10:5094646_C_T	10	5094646	C	T	0.00520709	0.00616453	1.4491e-06	0	6.39405e-06	0.00137228
8:5105061_T_G	8	5105061	T	G	0.494818	0.49212	0.599367	0.600031	0.848794	0.86025
12:5107475_A_G	12	5107475	A	G	0.315116	0.306111	0.568309	0.557193	0.569125	0.55524
8:5109270_C_A	8	5109270	C	A	0.168629	0.159287	0.43444	0.433329	0.0806729	0.0723525
17:5109283_C_T	17	5109283	C	T	0.0582492	0.0548318	0.151688	0.151017	0.0550727	0.084096
16:5112317_G_A	16	5112317	G	A	0.0210696	0.0241985	0.000583188	0.000492954	0.00316197	0.00259915
5:5116599_C_T	5	5116599	C	T	0.136348	0.142511	0.142788	0.150695	0.0635595	0.0772181
8:5125176_T_A	8	5125176	T	A	0.166764	0.178326	0.0472088	0.0448917	0.161159	0.149768
8:5125700_T_C	8	5125700	T	C	0.259212	0.247855	0.44987	0.447643	0.0895536	0.0889814
8:5127640_A_G	8	5127640	A	G	0.247044	0.258138	0.181409	0.190597	0.120232	0.122295
5:5129118_T_C	5	5129118	T	C	0.197712	0.19339	0.0649901	0.067037	0.0734039	0.0958762
3:5131185_C_G	3	5131185	C	G	0.757782	0.766777	0.90368	0.900613	0.745966	0.761001
1:5137669_T_C	1	5137669	T	C	0.00938441	0.00822044	0.000215105	0.000350588	0.000710227	0.000165755
10:5141466_C_T	10	5141466	C	T	0.00503914	0.0061302	2.69593e-06	1.23969e-06	0.000115071	0
7:5146578_C_G	7	5146578	C	G	0.527004	0.532313	0.340919	0.326066	0.783305	0.765406
10:5157866_T_A	10	5157866	T	A	0.0908559	0.0969875	0.224231	0.22113	0.0129886	0.00786549
5:5174332_T_C	5	5174332	T	C	0.357312	0.360405	0.0790483	0.0763399	0.0866967	0.105784
10:5181536_A_G	10	5181536	A	G	0.168621	0.177615	0.631946	0.635155	0.24993	0.223856
2:5208865_A_T	2	5208865	A	T	0.410534	0.41903	0.37991	0.412931	0.0578355	0.060173
12:5221319_T_C	12	5221319	T	C	0.744482	0.752645	0.688925	0.695793	0.383454	0.370286
5:5224062_A_C	5	5224062	A	C	0.193617	0.190909	0.0738483	0.0761208	0.0228061	0.0211087
2:5225558_T_G	2	5225558	T	G	0.273325	0.273322	0.599877	0.57254	0.696639	0.679855
3:5227522_G_A	3	5227522	G	A	0.0298898	0.0318837	0.000908261	0.000456728	0.00378336	0.00140897
10:5229002_A_G	10	5229002	A	G	0.582756	0.566222	0.114452	0.109729	0.459014	0.469408
5:5231325_T_C	5	5231325	T	C	0.289429	0.290814	0.219089	0.224569	0.106534	0.107821
12:5231633_A_G	12	5231633	A	G	0.134367	0.131781	0.193923	0.189632	0.132101	0.130798
1:5233631_G_A	1	5233631	G	A	0.0544937	0.0571287	0.371073	0.368285	0.130224	0.138523
12:5235997_T_C	12	5235997	T	C	0.589272	0.597192	0.394506	0.398551	0.266437	0.246366
1:5238873_G_A	1	5238873	G	A	0.461937	0.471437	0.693628	0.69639	0.759563	0.755315
7:5239467_C_T	7	5239467	C	T	0.114431	0.121694	0.00560284	0.00372795	0.0173261	0.0228791
20:5240652_C_T	20	5240652	C	T	0.131788	0.13731	0.157006	0.149506	0.0508331	0.0450041
10:5251800_G_A	10	5251800	G	A	0.238979	0.253635	0.692544	0.67551	0.133919	0.111322
10:5256496_C_T	10	5256496	C	T	0.0161713	0.0188047	0.000338051	0.000550538	0.00226207	5.57079e-05
6:5258730_T_C	6	5258730	T	C	0.0174384	0.0169464	0.000430928	0.000353585	0.000710227	0.00160325
17:5271763_G_C	17	5271763	G	C	0.0542118	0.0515138	0.00131401	0.000709469	0.00432528	0.00411276
2:5275574_G_T	2	5275574	G	T	0.00708508	0.00839813	0.000147165	0.000392794	1.4197e-06	0.00278533
10:5282887_T_C	10	5282887	T	C	0.144374	0.152165	0.256593	0.258173	0.121708	0.131162
17:5283239_T_C	17	5283239	T	C	0.0854707	0.0829496	0.227063	0.229562	0.201573	0.144451
19:5308044_C_T	19	5308044	C	T	0.0736983	0.0696017	0.239617	0.231373	0.163721	0.16295
10:5316306_A_G	10	5316306	A	G	0.913226	0.906064	0.801081	0.804613	0.802378	0.799335
10:5326686_A_G	10	5326686	A	G	0.95451	0.949399	0.802988	0.806712	0.761297	0.75313
17:5334700_G_A	17	5334700	G	A	0.045991	0.0424195	0.129535	0.132419	0.12873	0.0918085
9:5346608_T_C	9	5346608	T	C	0.00552036	0.00695137	0.00103079	0.000590609	0.000628568	0.000341047
20:5362617_T_C	20	5362617	T	C	0.0108119	0.0114322	0.0857499	0.0762038	0.0737838	0.0643721
8:5364508_C_T	8	5364508	C	T	0.272813	0.278302	0.175546	0.173016	0.0626868	0.0598831
12:5381894_A_G	12	5381894	A	G	0.00555198	0.0057084	9.91141e-05	6.72965e-05	0.000112925	1.62956e-05
18:5382755_T_G	18	5382755	T	G	0.188016	0.198231	0.281175	0.274766	0.724886	0.709682
19:5386038_G_A	19	5386038	G	A	0.0447085	0.0441512	0.00328636	0.00354113	0.0841909	0.0832311
6:5389403_C_A	6	5389403	C	A	0.0593607	0.0647693	0.107874	0.109263	0.156807	0.181201
3:5391261_C_G	3	5391261	C	G	0.00570665	0.00677705	0.0004622	0.000436429	0.000241478	0.000112784
7:5401412_G_A	7	5401412	G	A	0.102382	0.108044	0.00704851	0.00468303	0.037973	0.0348768
12:5407181_G_A	12	5407181	G	A	0.014919	0.0155639	0.00186571	0.0014451	0.000791909	0.000419851
5:5407555_T_G	5	5407555	T	G	0.602783	0.593676	0.485315	0.485617	0.541399	0.563996
7:5411296_C_A	7	5411296	C	A	0.525838	0.533114	0.367775	0.345086	0.437666	0.428652
7:5444183_G_A	7	5444183	G	A	0.104021	0.111108	0.00480934	0.0020485	0.0144156	0.0117472
3:5447358_C_T	3	5447358	C	T	0.159423	0.164474	0.20585	0.203902	0.0498873	0.0430616
2:5456915_C_T	2	5456915	C	T	0.0631539	0.0585488	0.00234529	0.00123579	0.217536	0.202073
8:5461409_C_A	8	5461409	C	A	0.460034	0.456648	0.233299	0.239248	0.134447	0.128381
8:5466333_C_G	8	5466333	C	G	0.366079	0.358506	0.141113	0.14587	0.0729668	0.0756941
8:5466977_G_T	8	5466977	G	T	0.573453	0.572928	0.407878	0.428492	0.46024	0.456951
11:5471392_T_G	11	5471392	T	G	0.00519162	0.00508104	0.000969841	0.00201114	0.38707	0.39427
8:5474128_C_T	8	5474128	C	T	0.576358	0.574257	0.472243	0.5041	0.286185	0.287703
8:5478537_T_A	8	5478537	T	A	0.539599	0.533817	0.236979	0.25113	0.26305	0.230725
8:5481087_C_T	8	5481087	C	T	0.346018	0.33981	0.153514	0.168208	0.0520667	0.0470762
11:5484877_G_A	11	5484877	G	A	0.0550784	0.0595564	0.00311775	0.00245977	0.0301364	0.0433112
8:5502080_C_T	8	5502080	C	T	0.675626	0.668794	0.589018	0.592113	0.607951	0.62135
8:5503313_C_T	8	5503313	C	T	0.472755	0.46237	0.137245	0.134741	0.160624	0.153244
8:5506702_G_C	8	5506702	G	C	0.3402	0.350036	0.436329	0.437677	0.168234	0.133723
8:5513388_A_G	8	5513388	A	G	0.546207	0.536183	0.428308	0.426768	0.219343	0.217944
7:5513672_C_T	7	5513672	C	T	0.381722	0.391056	0.60716	0.596669	0.0590749	0.0676841
8:5515429_C_G	8	5515429	C	G	0.0598851	0.063153	0.00118364	0.000747447	0.011026	0.0057881
2:5520380_G_A	2	5520380	G	A	0.101344	0.09807	0.0229252	0.0239659	0.0560594	0.0511234
7:5528060_G_C	7	5528060	G	C	0.0492416	0.0457991	0.0634531	0.0665171	0.153744	0.162414
5:5532007_T_C	5	5532007	T	C	0.620374	0.628124	0.307829	0.307986	0.276046	0.296639
8:5534671_T_C	8	5534671	T	C	0.812958	0.805314	0.795436	0.800031	0.854479	0.859661
7:5573616_A_G	7	5573616	A	G	0.143704	0.137079	0.193597	0.204843	0.443063	0.456592
7:5576680_C_T	7	5576680	C	T	0.0321478	0.0295799	0.000746181	0.000188277	0.00221307	1.36834e-06
12:5599756_C_T	12	5599756	C	T	0.0180484	0.0192306	6.63884e-05	0.000421774	0.00345953	0.00221741
2:5599920_G_C	2	5599920	G	C	0.0728791	0.0763029	0.0937934	0.0914569	0.0346718	0.0246762
9:5600148_A_G	9	5600148	A	G	0.0963568	0.0916279	0.25781	0.266648	0.0220271	0.0348794
8:5601451_T_C	8	5601451	T	C	0.115136	0.116925	0.0425012	0.0353097	0.0491442	0.0427385
8:5608011_G_A	8	5608011	G	A	0.0483131	0.0496124	0.00908882	0.00825181	0.00867115	0.00941575
6:5610053_A_G	6	5610053	A	G	0.00791889	0.00846757	0.000549993	0.00036136	0.00087501	3.80646e-05
11:5617987_G_A	11	5617987	G	A	0.445808	0.458071	0.468406	0.465241	0.430892	0.40163
11:5618502_G_A	11	5618502	G	A	0.543815	0.554442	0.466588	0.461762	0.386969	0.36688
18:5635790_C_A	18	5635790	C	A	0.019493	0.0224297	0.00049184	0.000109519	0.226645	0.241448
9:5636355_T_C	9	5636355	T	C	0.12368	0.114745	0.0100668	0.00868086	0.0111449	0.0202052
18:5643417_T_C	18	5643417	T	C	0.346042	0.343972	0.323022	0.32135	0.45826	0.460437
8:5646632_G_A	8	5646632	G	A	0.250097	0.251768	0.0307533	0.029777	0.143311	0.0945585
20:5651579_A_G	20	5651579	A	G	0.00975185	0.0103048	0.000735317	0.000396535	0.00041479	0.00141847
18:5655060_T_C	18	5655060	T	C	0.0165089	0.0189133	0.000106464	3.55738e-07	0.000868615	0.00304212
8:5666765_A_G	8	5666765	A	G	0.131529	0.13408	0.0894289	0.0887996	0.091608	0.0674361
8:5670203_A_T	8	5670203	A	T	0.0816989	0.0828781	0.000310688	0.000814905	0.0106534	0.00951087
2:5671184_G_C	2	5671184	G	C	0.724386	0.718407	0.593683	0.603431	0.233699	0.223171
8:5682122_C_T	8	5682122	C	T	0.606813	0.60512	0.577328	0.583177	0.390575	0.356782
11:5703232_T_C	11	5703232	T	C	0.0181969	0.017428	0.0470064	0.0463185	0.00188141	0.00235188
9:5706392_C_T	9	5706392	C	T	0.354589	0.347293	0.613008	0.606171	0.0985749	0.0986372
11:5720020_G_C	11	5720020	G	C	0.156381	0.162486	0.273082	0.269803	0.244496	0.261403
10:5723837_A_G	10	5723837	A	G	0.0317364	0.0338287	0.000856574	0.00153234	0.00269177	0.00259646
7:5730216_A_G	7	5730216	A	G	0.0180706	0.01631	0.0269268	0.0300261	0.0115746	0.0151712
11:5731455_T_A	11	5731455	T	A	0.180543	0.185983	0.368899	0.360922	0.375719	0.373318
2:5741550_G_A	2	5741550	G	A	0.249474	0.247933	0.00211615	0.00321168	0.0292081	0.0339579
9:5742595_G_A	9	5742595	G	A	0.104329	0.0963255	0.282189	0.283135	0.0123892	0.0218503
11:5758062_T_C	11	5758062	T	C	0.855041	0.851954	0.736811	0.741307	0.657259	0.662775
11:5759154_A_C	11	5759154	A	C	0.0916955	0.0986672	0.130493	0.132252	0.22822	0.212107
11:5761326_T_C	11	5761326	T	C	0.805471	0.798628	0.588104	0.593706	0.519288	0.516727
8:5771373_C_A	8	5771373	C	A	0.11292	0.117479	0.00408228	0.00419391	0.03562	0.0251576
18:5773420_A_G	18	5773420	A	G	0.0858867	0.0819388	0.00126731	0.000696239	0.0096669	0.011034
4:5773824_C_T	4	5773824	C	T	0.348733	0.347095	0.319693	0.315196	0.369872	0.401914
8:5775318_C_T	8	5775318	C	T	0.244304	0.249939	0.123159	0.142653	0.113438	0.0841619
3:5780374_G_T	3	5780374	G	T	0.113475	0.117861	0.0571204	0.0595762	0.0143264	0.0140299
17:5780522_C_T	17	5780522	C	T	0.0944163	0.0998679	0.322807	0.326338	0.35681	0.319615
4:5784934_A_G	4	5784934	A	G	0.436029	0.433615	0.338774	0.338628	0.648527	0.638007
19:5785113_C_T	19	5785113	C	T	0.14952	0.155606	0.483016	0.487107	0.326705	0.34375
8:5790102_T_C	8	5790102	T	C	0.493504	0.481277	0.464647	0.473101	0.217602	0.184474
4:5791349_T_C	4	5791349	T	C	0.0167014	0.0181368	0.000884361	0.000886993	0.000349451	0.00181796
8:5791733_G_C	8	5791733	G	C	0.315023	0.304153	0.446298	0.453745	0.191862	0.162587
19:5791786_G_C	19	5791786	G	C	0.0434514	0.0456532	0.340731	0.343611	0.0905755	0.10378
12:5793292_C_T	12	5793292	C	T	0.01301	0.0136521	0.000234985	1.00685e-05	0.00128409	0.000130427
7:5805251_C_A	7	5805251	C	A	0.24617	0.256093	0.00314613	0.00177023	0.0269872	0.03125
8:5822748_G_A	8	5822748	G	A	0.0118068	0.0107621	0.00141953	0.00187127	0.00137216	0.00141849
5:5823170_G_T	5	5823170	G	T	0.141184	0.141459	0.0791433	0.0752429	0.136535	0.120898
1:5835569_G_A	1	5835569	G	A	0.0337942	0.0334205	0.231205	0.208968	0.0556225	0.0447764
8:5836161_A_T	8	5836161	A	T	0.332854	0.34191	0.197379	0.193774	0.153409	0.134076
16:5837104_C_T	16	5837104	C	T	0.127757	0.134189	0.369099	0.380159	0.0309668	0.0240572
8:5840093_A_G	8	5840093	A	G	0.340948	0.329273	0.497325	0.503051	0.194686	0.166788
8:5843472_G_A	8	5843472	G	A	0.592176	0.584389	0.709281	0.72108	0.444095	0.44634
16:5844481_C_G	16	5844481	C	G	0.226562	0.236717	0.374971	0.382906	0.1103	0.108112
7:5853393_A_C	7	5853393	A	C	0.0129723	0.0154425	0.0457035	0.0451048	0.0162572	0.0112229
16:5853704_A_C	16	5853704	A	C	0.418741	0.429303	0.393073	0.396764	0.226181	0.223184
17:5861137_C_T	17	5861137	C	T	0.00524453	0.00611896	0.101077	0.0936141	0.00285369	0.00347284
8:5870219_C_T	8	5870219	C	T	0.105775	0.109178	0.00391477	0.00365412	0.141018	0.123664
7:5873501_G_A	7	5873501	G	A	0.0177892	0.0211773	0.0450803	0.0438692	0.0128864	0.0044812
9:5886727_T_C	9	5886727	T	C	0.0065547	0.0077328	0.000657835	0.000354466	0.00337216	0
7:5891281_C_A	7	5891281	C	A	0.00648636	0.00703465	0.000149765	2.4554e-05	0.000160512	0.000270392
7:5891343_G_A	7	5891343	G	A	0.140795	0.1445	0.475437	0.442277	0.190489	0.172998
1:5896086_A_C	1	5896086	A	C	0.509897	0.505278	0.838153	0.838168	0.827278	0.830767
5:5914354_G_A	5	5914354	G	A	0.0109506	0.0100876	0.00105513	0.00059998	0.000951023	0.000300308
9:5916964_G_T	9	5916964	G	T	0.0310904	0.0305959	0.00118869	2.43762e-05	0.00426136	0.00673505
18:5925531_A_G	18	5925531	A	G	0.360983	0.371973	0.388926	0.373877	0.279035	0.261764
8:5927259_G_A	8	5927259	G	A	0.104062	0.110608	0.0200848	0.0175854	0.146094	0.143095
8:5927579_A_T	8	5927579	A	T	0.285317	0.293878	0.322277	0.313573	0.439493	0.400947
8:5929952_G_T	8	5929952	G	T	0.198707	0.203557	0.161341	0.159048	0.167063	0.154281
20:5932190_A_G	20	5932190	A	G	0.154838	0.151423	0.424401	0.418038	0.522082	0.512201
8:5934172_A_T	8	5934172	A	T	0.15691	0.164355	0.178446	0.176967	0.324906	0.316779
10:5939358_C_T	10	5939358	C	T	0.38132	0.374219	0.0213682	0.0220408	0.268393	0.264832
10:5941292_G_A	10	5941292	G	A	0.521923	0.525563	0.839374	0.829389	0.484377	0.487772
20:5948227_G_A	20	5948227	G	A	0.0619657	0.0668423	0.0008285	0.000353232	0.00710227	0.00815217
18:5948903_T_C	18	5948903	T	C	0.66271	0.66905	0.631996	0.619728	0.555272	0.565861
7:5951340_C_T	7	5951340	C	T	0.282262	0.279132	0.516769	0.529346	0.171008	0.169803
18:5952499_T_A	18	5952499	T	A	0.085489	0.0835593	0.42593	0.436455	0.626915	0.60059
16:5953960_T_C	16	5953960	T	C	0.57014	0.58702	0.612273	0.610212	0.696041	0.696931
16:5957929_G_C	16	5957929	G	C	0.368671	0.381687	0.497565	0.497947	0.251047	0.229218
20:5978141_C_T	20	5978141	C	T	0.174359	0.167808	0.425612	0.418292	0.589567	0.572601
20:5982853_A_C	20	5982853	A	C	0.109766	0.103744	0.0838922	0.0801326	0.398967	0.396879
20:5984512_C_A	20	5984512	C	A	0.0246616	0.0275426	0.000416219	0.00088308	0.0440362	0.0493968
8:5986951_G_C	8	5986951	G	C	0.029961	0.0265512	0.000341136	4.06404e-06	0.0148594	0.0162677
10:5991344_T_C	10	5991344	T	C	0.0254622	0.0270229	0.0299459	0.028135	0.0419567	0.0491238
10:6002870_C_T	10	6002870	C	T	0.0263602	0.0286476	0.108985	0.108593	0.00557829	0.0070041
2:6010221_C_T	2	6010221	C	T	0.102109	0.101323	0.545969	0.543954	0.0551459	0.0401322
7:6028687_C_T	7	6028687	C	T	0.144639	0.142906	0.338901	0.320815	0.034711	0.0356902
6:6031899_G_A	6	6031899	G	A	0.0803145	0.0750481	0.0395366	0.0376747	0.011951	0.0110054
3:6040063_A_T	3	6040063	A	T	0.0255807	0.0252712	0.12933	0.128821	0.0842798	0.100189
20:6040283_C_T	20	6040283	C	T	0.136429	0.142696	0.173913	0.175912	0.379715	0.387798
8:6046849_T_A	8	6046849	T	A	0.0178997	0.0195216	0.00196285	0.00215738	0.00155327	0.00158153
8:6048136_T_C	8	6048136	T	C	0.107058	0.110351	0.02962	0.0338284	0.187754	0.173304
7:6053264_G_A	7	6053264	G	A	0.454735	0.446904	0.850456	0.841929	0.40767	0.452446
8:6061748_T_C	8	6061748	T	C	0.0496655	0.0527183	0.0159338	0.0180178	0.170686	0.15828
8:6063569_G_A	8	6063569	G	A	0.349073	0.338801	0.256905	0.248903	0.207403	0.211495
8:6079132_A_C	8	6079132	A	C	0.593357	0.582346	0.4178	0.413419	0.230156	0.230111
2:6079505_C_T	2	6079505	C	T	0.00633447	0.00517143	0.000113202	6.48306e-05	2.13171e-05	0.000131796
8:6102153_C_T	8	6102153	C	T	0.0121126	0.013339	0.000997239	0.00102406	0.0527408	0.0358805
12:6102902_C_T	12	6102902	C	T	0.0954264	0.0979097	0.019438	0.0204179	0.0134866	0.0168532
5:6105177_T_G	5	6105177	T	G	0.458956	0.47081	0.210111	0.203935	0.616526	0.630887
3:6106205_T_C	3	6106205	T	C	0.0907516	0.0846053	0.0419671	0.0386294	0.012115	0.00970517
7:6106731_G_A	7	6106731	G	A	0.177934	0.17477	0.367138	0.346821	0.115076	0.109412
16:6113709_A_G	16	6113709	A	G	0.84324	0.847269	0.840126	0.843202	0.874779	0.898797
7:6128455_A_G	7	6128455	A	G	0.269645	0.266788	0.117351	0.115395	0.133048	0.135463
7:6130519_C_T	7	6130519	C	T	0.4919	0.492998	0.132018	0.129511	0.118579	0.131819
9:6147491_C_T	9	6147491	C	T	0.00485111	0.00593931	0.000597248	9.27265e-05	0.00325924	9.51616e-06
19:6156676_T_C	19	6156676	T	C	0.0419706	0.0396143	0.0464544	0.0474197	0.307133	0.34914
12:6171502_T_G	12	6171502	T	G	0.710734	0.713929	0.704583	0.699892	0.52344	0.512637
17:6172635_C_T	17	6172635	C	T	0.361613	0.366288	0.565248	0.581396	0.419148	0.452362
19:6180489_A_G	19	6180489	A	G	0.0249238	0.0225707	0.048975	0.052354	0.101768	0.122471
17:6180666_A_G	17	6180666	A	G	0.581003	0.591598	0.67354	0.682846	0.642207	0.659325
10:6192071_T_C	10	6192071	T	C	0.0448871	0.0441767	0.150722	0.137579	0.193347	0.186841
8:6205666_G_C	8	6205666	G	C	0.17015	0.163538	0.0131977	0.0137423	0.0561062	0.0520528
7:6207957_C_G	7	6207957	C	G	0.0124799	0.0135874	0.000250211	0.00050355	0.00275071	0.00158018
3:6213024_G_C	3	6213024	G	C	0.274247	0.268726	0.104408	0.0981768	0.255464	0.245617
9:6237186_T_C	9	6237186	T	C	0.033128	0.0354155	0.00178709	0.000754855	0.00720668	0.00272011
3:6242509_C_T	3	6242509	C	T	0.360267	0.366157	0.70622	0.71174	0.117816	0.101663
5:6249590_C_T	5	6249590	C	T	0.00977957	0.0103066	0.000910252	0.000473501	0.00143181	0.00273236
20:6252051_A_G	20	6252051	A	G	0.0131539	0.0122373	0.000558708	0.000360487	0.0878468	0.103005
16:6262709_A_C	16	6262709	A	C	0.336726	0.331253	0.355509	0.370286	0.065151	0.0418354
16:6264037_C_T	16	6264037	C	T	0.315422	0.322724	0.363414	0.374009	0.104201	0.0796682
16:6266045_C_T	16	6266045	C	T	0.356253	0.36402	0.5144	0.51173	0.258744	0.2506
16:6266290_A_T	16	6266290	A	T	0.461686	0.466448	0.522238	0.516543	0.276254	0.275282
16:6266886_C_T	16	6266886	C	T	0.70204	0.710306	0.57088	0.569037	0.649859	0.64657
16:6268629_G_T	16	6268629	G	T	0.218785	0.220401	0.15001	0.156953	0.0453909	0.0370132
20:6270510_G_C	20	6270510	G	C	0.0110038	0.0101055	0.000222664	0.000185448	0.221265	0.226899
16:6271148_A_G	16	6271148	A	G	0.226526	0.22458	0.443045	0.445165	0.0308751	0.0293071
8:6272963_C_T	8	6272963	C	T	0.177479	0.189122	0.0342646	0.0326441	0.168352	0.177124
5:6276869_T_C	5	6276869	T	C	0.104464	0.101838	0.0635646	0.059965	0.00857884	0.00999868
8:6278512_G_A	8	6278512	G	A	0.238983	0.24739	0.0285453	0.0239038	0.0958561	0.0815655
12:6281039_C_T	12	6281039	C	T	0.446701	0.446815	0.365624	0.361046	0.299825	0.296642
16:6285091_T_G	16	6285091	T	G	0.770971	0.77187	0.61889	0.629283	0.798295	0.769022
17:6289521_C_T	17	6289521	C	T	0.397449	0.393301	0.204554	0.19531	0.220812	0.229013
12:6291093_G_A	12	6291093	G	A	0.411571	0.41457	0.344297	0.33549	0.22046	0.22232
2:6293414_A_T	2	6293414	A	T	0.0112821	0.0131838	0.000174093	0.000367715	0.000206701	8.9709e-05
16:6314862_C_G	16	6314862	C	G	0.0257509	0.025009	0.00032747	9.00934e-06	0.00290625	0.004822
7:6326237_A_C	7	6326237	A	C	0.00933974	0.0116361	0.0250106	0.0257003	0.360111	0.332754
16:6336153_T_C	16	6336153	T	C	0.195076	0.18858	0.0056886	0.0117372	0.0397308	0.0372174
16:6336185_G_C	16	6336185	G	C	0.773999	0.78379	0.99436	0.988083	0.799236	0.780276
20:6342538_T_G	20	6342538	T	G	0.296118	0.304268	0.791117	0.786327	0.12943	0.146755
17:6352863_C_T	17	6352863	C	T	0.408436	0.412021	0.254674	0.261065	0.181932	0.191357
17:6354965_T_C	17	6354965	T	C	0.543194	0.552074	0.280997	0.286223	0.571035	0.592257
1:6361594_C_A	1	6361594	C	A	0.00548728	0.0069241	0.0005114	0.000236838	0.0862806	0.0906177
17:6362387_G_A	17	6362387	G	A	0.520777	0.528282	0.265777	0.272858	0.385483	0.369567
17:6366226_T_C	17	6366226	T	C	0.457216	0.464751	0.328171	0.341115	0.290145	0.237876
8:6370186_C_G	8	6370186	C	G	0.0154455	0.013086	0.000150896	6.69381e-05	0.000169746	0.000758141
16:6375148_G_C	16	6375148	G	C	0.023876	0.0241111	0.033832	0.0349462	0.0339968	0.0353934
8:6377579_G_C	8	6377579	G	C	0.0611918	0.0567041	0.000959104	0.00128471	0.174198	0.144358
18:6404057_G_A	18	6404057	G	A	0.016853	0.0187844	0.00278518	0.00315675	0.0148868	0.00975
20:6406554_T_C	20	6406554	T	C	0.60678	0.600095	0.212422	0.21374	0.445883	0.445007
2:6417236_G_C	2	6417236	G	C	0.0103824	0.0115955	0.00077083	0.000565888	0.000989344	1.76847e-05
20:6430696_G_A	20	6430696	G	A	0.211464	0.201796	0.0913154	0.0865477	0.0376925	0.0304592
9:6434525_G_C	9	6434525	G	C	0.0402671	0.042418	0.00162714	0.00139564	0.00773578	0.00126619
7:6447053_C_T	7	6447053	C	T	0.00502803	0.00540055
8:6455674_C_G	8	6455674	C	G	0.339459	0.345301	0.0789242	0.072705	0.189462	0.206981
4:6467985_A_G	4	6467985	A	G	0.0254424	0.0292173	0.34251	0.335825	0.117481	0.146464
8:6472260_C_G	8	6472260	C	G	0.00923067	0.0107015	0.000295369	0.000260347	0.000570317	0.000550278
12:6479292_A_C	12	6479292	A	C	0.570758	0.574365	0.127513	0.111376	0.109576	0.113311
20:6487687_T_C	20	6487687	T	C	0.640788	0.647665	0.816921	0.832547	0.485537	0.464143
20:6494262_G_T	20	6494262	G	T	0.231561	0.22197	0.177639	0.162468	0.268816	0.256215
6:6516534_G_C	6	6516534	G	C	0.0191694	0.0154262	0.0010897	0.00074552	0.00173723	0.00235733
3:6541234_C_G	3	6541234	C	G	0.175724	0.185449	0.223796	0.225312	0.500436	0.52943
5:6608048_T_C	5	6608048	T	C	0.0556174	0.0531977	0.000652652	0.000717597	0.0130676	0.0149864
12:6620163_C_T	12	6620163	C	T	0.0212274	0.0238432	0.00124257	0.000397341	0.00455255	7.74354e-05
19:6634064_T_C	19	6634064	T	C	0.182243	0.188765	0.0728937	0.0764791	0.35958	0.342785
9:6634512_T_A	9	6634512	T	A	0.120357	0.122455	0.367508	0.360105	0.285687	0.249186
19:6640827_C_T	19	6640827	C	T	0.372557	0.364963	0.501972	0.486556	0.450272	0.463329
9:6641917_G_A	9	6641917	G	A	0.22026	0.226834	0.510472	0.504662	0.399209	0.370107
10:6644674_A_G	10	6644674	A	G	0.25394	0.253238	0.104086	0.114934	0.0690782	0.0603195
10:6647129_C_T	10	6647129	C	T	0.423562	0.427152	0.335433	0.361678	0.251219	0.218569
10:6647465_G_A	10	6647465	G	A	0.188068	0.18659	0.489678	0.466193	0.13593	0.140028
10:6649064_T_A	10	6649064	T	A	0.38294	0.382901	0.507227	0.526267	0.389441	0.392351
10:6650610_A_G	10	6650610	A	G	0.0856182	0.0846977	0.258547	0.273186	0.0169031	0.0165986
10:6651563_G_A	10	6651563	G	A	0.422217	0.424606	0.433986	0.424779	0.215403	0.209284
11:6653169_G_C	11	6653169	G	C	0.0119813	0.0106685	0.00166817	0.00152901	0.0260709	0.0180965
8:6657328_T_A	8	6657328	T	A	0.0258567	0.0282114	0.0047001	0.00554903	0.00292119	0.0013655
8:6658470_G_C	8	6658470	G	C	0.0195461	0.022099	0.14954	0.132879	0.227216	0.238689
9:6661721_T_C	9	6661721	T	C	0.372503	0.368958	0.0114345	0.00814636	0.369558	0.361701
9:6664117_C_A	9	6664117	C	A	0.510379	0.508306	0.128275	0.125103	0.443282	0.428025
9:6664902_A_G	9	6664902	A	G	0.640214	0.639049	0.528603	0.531298	0.697484	0.671814
9:6666358_G_C	9	6666358	G	C	0.24608	0.24226	0.00349601	0.00230686	0.121654	0.119261
10:6668830_A_G	10	6668830	A	G	0.205972	0.207872	0.140556	0.143714	0.121441	0.118108
9:6676467_C_T	9	6676467	C	T	0.0280691	0.0308864	0.00117017	0.000448958	0.00153692	0.00216985
4:6677394_C_T	4	6677394	C	T	0.0276187	0.0259228	0.00222034	0.00270284	0.00479787	0.00756114
8:6677842_T_C	8	6677842	T	C	0.0771754	0.0801849	0.304603	0.314436	0.139176	0.179212
2:6683088_T_C	2	6683088	T	C	0.872289	0.86579	0.863034	0.86167	0.715769	0.690416
2:6684494_A_G	2	6684494	A	G	0.819701	0.81163	0.855407	0.854642	0.488843	0.459991
9:6691995_T_C	9	6691995	T	C	0.213646	0.215687	0.717674	0.719913	0.632695	0.631452
6:6693320_G_A	6	6693320	G	A	0.0733955	0.0743309	0.471418	0.461582	0.0359757	0.0666908
9:6701706_T_A	9	6701706	T	A	0.40449	0.410612	0.806177	0.806484	0.623394	0.612899
3:6702335_G_A	3	6702335	G	A	0.119478	0.128035	0.00244054	0.000631762	0.01693	0.0182242
5:6702784_C_T	5	6702784	C	T	0.00593856	0.00491889	4.58845e-05	2.19022e-05	0.000779825	2.71594e-06
11:6702984_T_C	11	6702984	T	C	0.0709151	0.072985	0.00124907	0.00114712	0.148562	0.137326
6:6705500_T_C	6	6705500	T	C	0.161025	0.164505	0.545176	0.534347	0.498777	0.517716
2:6706459_C_A	2	6706459	C	A	0.815874	0.809492	0.654272	0.659431	0.767309	0.782123
7:6708409_T_G	7	6708409	T	G	0.141033	0.143898	0.0164803	0.0155223	0.0359233	0.0560449
16:6718411_G_A	16	6718411	G	A	0.0361444	0.0385452	0.00283183	0.00210673	0.00235016	0.00365491
7:6718674_T_C	7	6718674	T	C	0.296035	0.303569	0.264336	0.276049	0.82625	0.850441
16:6719318_G_A	16	6719318	G	A	0.0241715	0.0274058	0.00221481	0.00207935	0.00163922	0.00099051
16:6720844_A_G	16	6720844	A	G	0.00766479	0.00916577	0.000273826	0.000159134	0.000137786	9.24042e-05
4:6729281_G_A	4	6729281	G	A	0.221208	0.220991	0.242604	0.240718	0.0553126	0.0458775
6:6730512_G_A	6	6730512	G	A	0.529862	0.541744	0.79059	0.783912	0.710098	0.672213
9:6731471_C_T	9	6731471	C	T	0.00718261	0.00821478	0.000349431	8.88403e-05	5.11416e-05	0.000228263
4:6733659_G_A	4	6733659	G	A	0.231653	0.230167	0.262324	0.25574	0.139205	0.14538
11:6734161_C_T	11	6734161	C	T	0.0560684	0.0531869	0.0310251	0.0249513	0.163928	0.16002
10:6738538_C_T	10	6738538	C	T	0.0054264	0.0059385	0.000120449	0.000212826	0.0477152	0.0565747
11:6739822_T_C	11	6739822	T	C	0.723683	0.734927	0.612629	0.618567	0.515617	0.526219
6:6746166_G_C	6	6746166	G	C	0.608465	0.600581	0.217315	0.220025	0.495592	0.520087
11:6746517_G_A	11	6746517	G	A	0.557878	0.566136	0.570988	0.571377	0.379828	0.385298
11:6748454_A_G	11	6748454	A	G	0.0120694	0.0133233	0.000216765	8.7959e-05	0.00149362	3.39803e-05
19:6749684_C_T	19	6749684	C	T	0.0953129	0.0956662	0.0640433	0.0688074	0.0943482	0.106592
17:6758514_T_C	17	6758514	T	C	0.655016	0.670232	0.775765	0.780682	0.87921	0.868471
18:6758574_C_T	18	6758574	C	T	0.0118153	0.0133389	0.000478154	0.000293546	0.00160158	0.000429347
7:6763189_A_G	7	6763189	A	G	0.181838	0.186761	0.295529	0.308089	0.327973	0.323852
19:6764823_T_C	19	6764823	T	C	0.210879	0.217059	0.0695432	0.073262	0.434406	0.452417
3:6766296_T_C	3	6766296	T	C	0.0609734	0.0581053	0.0269302	0.0184782	0.00873737	0.00869063
19:6769415_T_C	19	6769415	T	C	0.211612	0.217013	0.0692723	0.072968	0.442728	0.457552
3:6770694_A_G	3	6770694	A	G	0.205933	0.216395	0.249406	0.260726	0.361527	0.3762
20:6779184_C_G	20	6779184	C	G	0.00724113	0.00794618	0.00137601	0.00212823	0.00206037	0.00193617
9:6785783_G_A	9	6785783	G	A	0.0234513	0.025397	0.00010377	0.000353232	0.00284091	0.00152582
20:6832285_C_A	20	6832285	C	A	0.493368	0.4886	0.249997	0.240918	0.160547	0.175141
5:6857111_G_A	5	6857111	G	A	0.0325468	0.0352512	0.086976	0.090414	0.0098553	0.0102773
3:6868600_G_A	3	6868600	G	A	0.0118389	0.0138067	0.00174806	0.00119219	0.00251636	0.00149999
11:6874133_G_C	11	6874133	G	C	0.00869842	0.00998465	0.00137534	0.000953541	0.00230474	0.00139407
20:6880808_G_A	20	6880808	G	A	0.025363	0.0238907	0.00249355	0.0016221	0.0030206	0.000669884
5:6887286_A_C	5	6887286	A	C	0.185932	0.180326	0.0528327	0.0549345	0.536184	0.528049
5:6893793_G_A	5	6893793	G	A	0.41668	0.426456	0.461762	0.458952	0.142543	0.160824
2:6895049_T_C	2	6895049	T	C	0.15627	0.152497	0.410542	0.405698	0.162332	0.188819
8:6918289_A_G	8	6918289	A	G	0.0636733	0.0632343	0.146898	0.140865	0.0612184	0.0644398
2:6954913_A_G	2	6954913	A	G	0.347093	0.342436	0.774605	0.786106	0.854494	0.843169
3:6981592_T_A	3	6981592	T	A	0.36713	0.363321	0.331134	0.312884	0.329852	0.334203
20:7031705_G_A	20	7031705	G	A	0.0689158	0.0671808	0.0125438	0.0114286	0.00794604	0.0145
1:7033012_A_G	1	7033012	A	G	0.12883	0.135591	0.0195604	0.0208138	0.0155632	0.0104294
20:7034212_G_A	20	7034212	G	A	0.110465	0.107865	0.0301895	0.0300701	0.175075	0.154271
10:7044694_G_A	10	7044694	G	A	0.284213	0.29122	0.181163	0.170945	0.135468	0.148741
10:7047327_G_T	10	7047327	G	T	0.342318	0.34088	0.391716	0.39202	0.397876	0.363199
10:7050988_A_G	10	7050988	A	G	0.0880618	0.0908738	0.361045	0.353584	0.128368	0.133436
2:7052638_T_A	2	7052638	T	A	0.181785	0.187544	0.0244739	0.0275661	0.0500331	0.0541338
16:7052725_C_G	16	7052725	C	G	0.282673	0.288955	0.138736	0.130684	0.1089	0.105645
6:7056291_A_G	6	7056291	A	G	0.14416	0.150728	0.794167	0.805817	0.554041	0.512421
16:7058441_A_G	16	7058441	A	G	0.711025	0.708538	0.911692	0.91793	0.751865	0.787028
10:7062936_C_A	10	7062936	C	A	0.10625	0.110111	0.0202625	0.0164124	0.11498	0.118217
17:7070393_G_C	17	7070393	G	C	0.0133294	0.0146009	0.00137653	0.00152212	0.0866971	0.079344
10:7073365_T_C	10	7073365	T	C	0.653337	0.649229	0.395762	0.399278	0.544981	0.526878
10:7073459_C_T	10	7073459	C	T	0.0946274	0.101053	0.015674	0.0150843	0.142783	0.146182
1:7095209_T_C	1	7095209	T	C	0.338411	0.321547	0.356168	0.348017	0.421624	0.403586
1:7095388_A_G	1	7095388	A	G	0.109767	0.103035	0.251255	0.249142	0.206567	0.197999
10:7097192_T_C	10	7097192	T	C	0.564687	0.570649	0.528299	0.532481	0.513917	0.500011
10:7098472_A_G	10	7098472	A	G	0.016742	0.0193241	0.0311048	0.0311412	0.00171737	0.00291037
7:7105362_A_G	7	7105362	A	G	0.214923	0.224295	0.606458	0.599922	0.406445	0.41431
1:7111328_T_G	1	7111328	T	G	0.516713	0.501714	0.368934	0.37513	0.579349	0.575298
1:7114482_G_A	1	7114482	G	A	0.686249	0.673302	0.687843	0.672853	0.615724	0.633654
7:7115316_A_G	7	7115316	A	G	0.566516	0.567856	0.135056	0.135136	0.655393	0.678708
4:7115774_C_A	4	7115774	C	A	0.0130161	0.014975	0.000441698	0.000299548	0.00202772	0.000959224
7:7120708_T_C	7	7120708	T	C	0.5442	0.536033	0.126315	0.128578	0.189397	0.188395
4:7123093_G_T	4	7123093	G	T	0.463324	0.452007	0.338956	0.345543	0.471018	0.485662
9:7125138_T_C	9	7125138	T	C	0.0171205	0.0168761	0.309616	0.328444	0.264963	0.232127
16:7136994_G_A	16	7136994	G	A	0.0582689	0.0629114	0.21397	0.209095	0.034657	0.0313614
1:7137325_A_G	1	7137325	A	G	0.851482	0.846131	0.75888	0.756834	0.826995	0.799094
1:7137637_A_G	1	7137637	A	G	0.739363	0.734621	0.716389	0.715321	0.693616	0.654276
4:7139662_C_T	4	7139662	C	T	0.140926	0.142222	0.241551	0.239811	0.27833	0.260966
7:7140066_A_C	7	7140066	A	C	0.552	0.545445	0.112771	0.114261	0.386648	0.34231
16:7146139_C_G	16	7146139	C	G	0.033367	0.0361237	0.000694617	0.000664622	0.0551864	0.050045
2:7150211_A_G	2	7150211	A	G	0.629502	0.621261	0.159439	0.152834	0.459308	0.472378
5:7153476_G_T	5	7153476	G	T	0.00788091	0.00996781	0.0006241	0.000480948	0.0138274	0.0133519
4:7156564_G_A	4	7156564	G	A	0.102014	0.0986957	0.2375	0.23457	0.0684554	0.0661557
1:7157401_A_G	1	7157401	A	G	0.355487	0.352643	0.125004	0.129873	0.171593	0.167304
1:7160954_T_A	1	7160954	T	A	0.710243	0.705798	0.466026	0.466412	0.644633	0.651645
4:7162419_T_C	4	7162419	T	C	0.138449	0.135425	0.398706	0.398604	0.331241	0.319239
4:7164791_T_A	4	7164791	T	A	0.213012	0.210382	0.680174	0.69702	0.484192	0.491033
2:7166507_G_A	2	7166507	G	A	0.368126	0.360354	0.17615	0.168161	0.103554	0.11506
4:7172066_C_A	4	7172066	C	A	0.147827	0.14401	0.408102	0.408603	0.0287426	0.0300536
2:7181560_G_A	2	7181560	G	A	0.389945	0.376004	0.17522	0.166782	0.245211	0.275575
2:7186450_G_A	2	7186450	G	A	0.288471	0.275906	0.19658	0.192639	0.0344207	0.043231
19:7187616_C_G	19	7187616	C	G	0.103017	0.107412	0.00191392	0.000748172	0.0194773	0.017265
19:7212506_T_C	19	7212506	T	C	0.00588577	0.00728009	6.58654e-05	6.35748e-06	0.001375	0
11:7231019_T_C	11	7231019	T	C	0.19666	0.191054	0.260473	0.253463	0.0999154	0.103032
16:7234263_T_G	16	7234263	T	G	0.517908	0.529541	0.493758	0.483508	0.708256	0.713681
19:7235137_G_T	19	7235137	G	T	0.25837	0.265163	0.105594	0.114347	0.412344	0.44816
5:7238501_G_A	5	7238501	G	A	0.21905	0.22047	0.133784	0.14944	0.0399814	0.0433003
20:7245178_C_G	20	7245178	C	G	0.0120874	0.0114655	0.000275195	0.000370372	0.00119958	0.00214673
16:7249212_G_C	16	7249212	G	C	0.351211	0.360322	0.0725011	0.0650349	0.278296	0.296281
6:7257812_T_C	6	7257812	T	C	0.0304167	0.0357666	0.17022	0.164485	0.47801	0.518854
18:7261086_T_G	18	7261086	T	G	0.182682	0.19021	0.311958	0.309767	0.0916794	0.105889
16:7263433_A_C	16	7263433	A	C	0.403804	0.415821	0.401803	0.390142	0.464897	0.464994
18:7263771_C_G	18	7263771	C	G	0.258705	0.269382	0.50835	0.508186	0.0964024	0.0916742
20:7266858_A_G	20	7266858	A	G	0.0199741	0.0216086	0.0836947	0.0777891	0.0486211	0.0403476
6:7278329_C_T	6	7278329	C	T	0.219551	0.22168	0.112862	0.119159	0.346336	0.318427
16:7280346_G_A	16	7280346	G	A	0.278249	0.28246	0.278799	0.286485	0.399634	0.391362
16:7280715_T_A	16	7280715	T	A	0.138497	0.141564	0.101412	0.102358	0.185204	0.185982
9:7282357_A_G	9	7282357	A	G	0.00915444	0.00836034	0.000233019	0.000397559	0.00080966	0.00137773
20:7296366_T_C	20	7296366	T	C	0.0143286	0.0145857	0.000335341	3.00276e-05	0.00175568	0.00225815
6:7299360_C_T	6	7299360	C	T	0.00562949	0.00775161	0.0011722	0.00070029	0.128488	0.118566
4:7325454_G_A	4	7325454	G	A	0.140079	0.136436	0.194529	0.184851	0.162164	0.151832
5:7328208_G_A	5	7328208	G	A	0.00779095	0.00852257	0.00015442	0.000216006	0.000693895	8.96675e-05
11:7331543_C_T	11	7331543	C	T	0.274924	0.267783	0.00400005	0.00506857	0.145228	0.119932
16:7340429_G_C	16	7340429	G	C	0.0342842	0.0339965	0.0441898	0.0383864	0.217467	0.222949
2:7347358_A_G	2	7347358	A	G	0.190156	0.186238	0.0338826	0.0424118	0.0260597	0.0198682
16:7355151_T_C	16	7355151	T	C	0.103463	0.102583	0.215094	0.213567	0.178608	0.18098
11:7367106_C_T	11	7367106	C	T	0.36049	0.370267	0.0953007	0.101489	0.36067	0.356465
7:7387933_A_G	7	7387933	A	G	0.831027	0.835421	0.996893	0.998587	0.43608	0.387228
7:7391164_C_T	7	7391164	C	T	0.812603	0.81824	0.996926	0.998616	0.907357	0.912496
16:7412808_C_T	16	7412808	C	T	0.046086	0.04447	0.0438087	0.0427274	0.0102401	0.0027704
7:7417142_C_T	7	7417142	C	T	0.0456855	0.043593	0.00187479	0.000906925	0.347475	0.383406
16:7420204_A_G	16	7420204	A	G	0.106322	0.10497	0.0827929	0.0804499	0.367463	0.378361
10:7424273_G_A	10	7424273	G	A	0.0126472	0.0111507	3.84225e-05	2.45513e-05	0.00125426	0.00137771
16:7433017_A_G	16	7433017	A	G	0.0578523	0.0559478	0.0653902	0.0658637	0.0143409	0.00847827
17:7463102_G_A	17	7463102	G	A	0.0222446	0.0186013	0.000242542	0	0.00142045	0.00144293
5:7467221_A_G	5	7467221	A	G	0.00758418	0.00854912	0.000140438	7.59717e-06	0.0010277	0.00122149
9:7477329_G_C	9	7477329	G	C	0.00720984	0.00790978	0.00141977	0.00146416	0.00110867	0.00262907
9:7478962_T_C	9	7478962	T	C	0.187793	0.184036	0.124073	0.118406	0.212677	0.22591
9:7487974_A_G	9	7487974	A	G	0.146853	0.142184	0.128075	0.122703	0.235652	0.215729
5:7491459_A_G	5	7491459	A	G	0.724375	0.720815	0.524391	0.518725	0.687669	0.681922
10:7497425_G_C	10	7497425	G	C	0.558407	0.563175	0.379787	0.378817	0.379798	0.364915
10:7498109_T_C	10	7498109	T	C	0.667952	0.675642	0.38166	0.380324	0.806796	0.803463
9:7501258_G_A	9	7501258	G	A	0.17048	0.163744	0.332157	0.335411	0.153466	0.146115
5:7509924_C_T	5	7509924	C	T	0.161651	0.158948	0.00384597	0.00283735	0.200393	0.18268
9:7510184_G_C	9	7510184	G	C	0.409498	0.404584	0.525972	0.518176	0.66656	0.708565
10:7514583_T_G	10	7514583	T	G	0.285875	0.288824	0.198426	0.201166	0.371449	0.38587
5:7517115_G_C	5	7517115	G	C	0.170458	0.167969	0.176647	0.180447	0.110285	0.102807
5:7528287_T_C	5	7528287	T	C	0.0267082	0.0287692	0.0969927	0.0948724	0.121088	0.134167
5:7534221_A_G	5	7534221	A	G	0.540597	0.534191	0.502652	0.494941	0.258676	0.266179
7:7537344_A_G	7	7537344	A	G	0.0151325	0.0164549	0.00100045	0.000444201	0.00300498	0.00108967
4:7561912_C_G	4	7561912	C	G	0.149937	0.147476	0.0894116	0.0898958	0.0715392	0.0682333
11:7566887_G_A	11	7566887	G	A	0.478735	0.468377	0.278568	0.295531	0.834251	0.849868
17:7571752_T_G	17	7571752	T	G	0.0131864	0.0102784	4.21519e-05	1.237e-06	0.00142045	0.0013587
4:7572718_C_T	4	7572718	C	T	0.313851	0.310353	0.104077	0.099602	0.16022	0.188787
17:7574721_C_T	17	7574721	C	T	0.0509347	0.0466662	0.00121015	0.00179479	0.00859518	0.00465761
17:7578671_C_T	17	7578671	C	T	0.0205897	0.0168308	0.000110811	0.0002757	0.00143608	0.00264267
17:7584032_G_A	17	7584032	G	A	0.0740816	0.0772524	0.280645	0.288427	0.290778	0.280334
3:7591319_G_A	3	7591319	G	A	0.00788115	0.00662756	0.000684981	0.00034885	1.63428e-05	0.000134532
19:7600008_T_C	19	7600008	T	C	0.00603593	0.00730053	0.119337	0.116293	0.0585724	0.0557778
3:7604447_G_A	3	7604447	G	A	0.200573	0.198997	0.0641387	0.0665771	0.164045	0.149542
3:7604491_G_A	3	7604491	G	A	0.489028	0.48034	0.319543	0.311485	0.607277	0.604175
3:7607994_T_C	3	7607994	T	C	0.401598	0.393557	0.254488	0.254845	0.558743	0.544898
16:7614876_A_G	16	7614876	A	G	0.521713	0.52069	0.202956	0.204812	0.473057	0.484844
16:7615315_A_G	16	7615315	A	G	0.115945	0.117696	0.274384	0.266645	0.270222	0.252812
16:7627098_C_T	16	7627098	C	T	0.446365	0.453011	0.50848	0.498655	0.364208	0.382558
9:7642565_C_G	9	7642565	C	G	0.00610298	0.00701188	0.00241295	0.0023913	0.00233807	0.00214677
18:7647216_A_G	18	7647216	A	G	0.0104896	0.0128328	0.000802424	0.000648023	0.00151563	0.00127309
16:7650839_A_T	16	7650839	A	T	0.612763	0.610911	0.335415	0.3223	0.119561	0.112328
16:7654082_C_T	16	7654082	C	T	0.442538	0.435535	0.179123	0.175403	0.0954198	0.0919022
7:7668803_A_G	7	7668803	A	G	0.0630139	0.0601422	0.00181464	0.00134864	0.00626706	0.0140122
7:7674309_G_A	7	7674309	G	A	0.0175274	0.0200685	0.00566043	0.00735423	0.078323	0.0875001
16:7704843_A_G	16	7704843	A	G	0.609846	0.623087	0.342687	0.331269	0.33953	0.335648
16:7705423_G_C	16	7705423	G	C	0.179329	0.16733	0.404424	0.405864	0.190437	0.193119
20:7714334_G_T	20	7714334	G	T	0.0258835	0.0266044	0.000857334	0.000177322	0.00857813	0.00649734
4:7722458_G_A	4	7722458	G	A	0.0515093	0.0546342	0.15078	0.147492	0.22059	0.234867
16:7722802_C_G	16	7722802	C	G	0.615418	0.631211	0.414248	0.409442	0.326835	0.318179
16:7732038_G_A	16	7732038	G	A	0.154021	0.14475	0.331832	0.331312	0.0438629	0.0320862
6:7735788_A_G	6	7735788	A	G	0.178786	0.170113	0.335472	0.330785	0.0502753	0.0553091
5:7754295_C_G	5	7754295	C	G	0.354407	0.349731	0.35358	0.337994	0.470769	0.432889
5:7756736_A_C	5	7756736	A	C	0.415171	0.422104	0.0518161	0.0530722	0.19116	0.20902
6:7757448_G_A	6	7757448	G	A	0.0107527	0.0129215	0.000521963	3.28519e-05	0.00172515	0.00168749
7:7761548_C_T	7	7761548	C	T	0.0125937	0.0145126	0.00118044	0.000859612	0.0127358	0.0136332
7:7784263_T_G	7	7784263	T	G	0.0930105	0.0978949	0.122839	0.128745	0.30895	0.297087
5:7785718_G_A	5	7785718	G	A	0.56548	0.575157	0.659416	0.680043	0.582436	0.612756
7:7790059_A_G	7	7790059	A	G	0.189145	0.182909	0.00570563	0.0059412	0.114193	0.132227
7:7797617_G_C	7	7797617	G	C	0.014018	0.0158198	0.000844474	0.000535349	0.0029432	0.00339041
6:7797840_C_G	6	7797840	C	G	0.171758	0.174457	0.0064969	0.00408203	0.0354376	0.0293342
5:7799073_G_A	5	7799073	G	A	0.465971	0.474682	0.0646683	0.0653954	0.116413	0.127273
12:7800147_A_G	12	7800147	A	G	0.0096347	0.0109832	0.00103659	0.00024498	0.018304	0.0133927
19:7845292_T_C	19	7845292	T	C	0.0120814	0.0104621	0.000911461	0.000545218	0.00144601	0.00326222
5:7851923_C_T	5	7851923	C	T	0.330988	0.326971	0.292649	0.280217	0.294328	0.283153
16:7864786_G_C	16	7864786	G	C	0.00912198	0.00775483	0.000778199	0.000149068	0.151425	0.163007
4:7877977_G_A	4	7877977	G	A	0.074091	0.0706645	0.00515835	0.00388133	0.0821419	0.0863029
6:7895913_G_A	6	7895913	G	A	0.184331	0.177909	0.369035	0.364654	0.127522	0.131919
4:7903763_G_C	4	7903763	G	C	0.120104	0.116338	0.50605	0.501427	0.270303	0.276138
1:7915521_G_A	1	7915521	G	A	0.0705123	0.0666578	0.0703441	0.0786201	0.173699	0.188609
6:7916909_T_C	6	7916909	T	C	0.183318	0.1776	0.29133	0.297498	0.214407	0.21254
6:7917086_G_A	6	7917086	G	A	0.250258	0.243231	0.338202	0.344196	0.340925	0.323881
20:7925310_T_G	20	7925310	T	G	0.024402	0.0244833	0.000231674	4.09746e-05	0.0156506	0.0104158
4:7947978_G_A	4	7947978	G	A	0.162821	0.16008	0.756036	0.751883	0.18748	0.189254
16:7949745_C_A	16	7949745	C	A	0.253188	0.25451	0.298374	0.299701	0.67549	0.684759
4:7953932_T_C	4	7953932	T	C	0.0724546	0.0775917	0.0144457	0.0175844	0.0106029	0.0205639
16:7956188_C_G	16	7956188	C	G	0.548085	0.551596	0.336373	0.315852	0.249706	0.262542
16:7958046_T_C	16	7958046	T	C	0.0861719	0.0862641	0.235116	0.247285	0.32205	0.342818
11:7958550_T_C	11	7958550	T	C	0.527361	0.531387	0.640385	0.644303	0.417183	0.381983
16:7965904_T_A	16	7965904	T	A	0.743034	0.736084	0.548088	0.542332	0.949212	0.959175
11:7974549_C_A	11	7974549	C	A	0.800576	0.798877	0.728231	0.732024	0.767003	0.781684
16:7974635_A_G	16	7974635	A	G	0.208879	0.217917	0.0677919	0.0646645	0.0670831	0.0756617
6:7975831_C_T	6	7975831	C	T	0.0118757	0.0140073	0.0349894	0.0342657	0.10663	0.0945975
16:7977374_T_C	16	7977374	T	C	0.60235	0.595734	0.320063	0.331095	0.782302	0.805533
4:8004531_G_A	4	8004531	G	A	0.0239658	0.0270913	0.00103414	0.000431505	0.00381322	0.0010231
16:8012596_A_C	16	8012596	A	C	0.0093312	0.00826968	9.32039e-06	8.86651e-05	0.00173937	0.00185596
12:8031885_C_T	12	8031885	C	T	0.0409875	0.0382544	0.0127676	0.0131202	0.00586124	0.0113533
17:8036564_A_C	17	8036564	A	C	0.236561	0.229621	0.0337585	0.0338749	0.0216221	0.0241372
5:8039491_T_C	5	8039491	T	C	0.00754233	0.00765987	0.00966912	0.0145714	0.247227	0.24639
16:8044973_C_T	16	8044973	C	T	0.371277	0.381463	0.626316	0.618776	0.394948	0.382221
16:8045311_T_C	16	8045311	T	C	0.468576	0.479464	0.624584	0.61951	0.761982	0.766917
11:8049518_G_A	11	8049518	G	A	0.102583	0.10946	0.00588031	0.00676451	0.0157415	0.0117323
17:8064779_C_G	17	8064779	C	G	0.249039	0.243204	0.0364409	0.038653	0.145694	0.171438
17:8066107_G_A	17	8066107	G	A	0.650738	0.651803	0.506617	0.488238	0.431715	0.448777
7:8071024_C_A	7	8071024	C	A	0.101582	0.0961903	0.00296908	0.0026014	0.0183323	0.0138492
17:8073097_G_A	17	8073097	G	A	0.542529	0.542629	0.196597	0.185201	0.179615	0.167692
10:8073201_T_C	10	8073201	T	C	0.0920624	0.0915241	0.00215815	0.000832924	0.0169943	0.0143826
3:8088330_A_G	3	8088330	A	G	0.373312	0.366304	0.681192	0.671107	0.42243	0.422241
7:8098140_G_A	7	8098140	G	A	0.177815	0.171126	0.0206543	0.0200317	0.292429	0.309333
19:8098615_C_T	19	8098615	C	T	0.0114713	0.0126709	0.00045651	0.000425293	0.00150925	0.000110047
8:8109368_A_G	8	8109368	A	G	0.0259852	0.0298446	0.0095595	0.0085136	0.133251	0.139996
4:8116922_C_T	4	8116922	C	T	0.448821	0.45819	0.369449	0.36519	0.278182	0.279123
19:8121096_G_A	19	8121096	G	A	0.076121	0.0807377	0.00169391	0.00110421	0.0120043	0.00917527
4:8127746_G_A	4	8127746	G	A	0.0314075	0.0279739	0.000826757	0.000832657	0.00287714	0.00274186
7:8136210_G_C	7	8136210	G	C	0.291554	0.28469	0.104852	0.0948218	0.445232	0.443177
19:8141306_A_C	19	8141306	A	C	0.0426433	0.0454836	0.00111525	0.00116849	0.00647584	0.0053057
20:8143413_G_A	20	8143413	G	A	0.0655302	0.067679	0.0470961	0.0499972	0.0241811	0.031212
7:8143485_T_C	7	8143485	T	C	0.115703	0.107914	0.0967827	0.0877901	0.266151	0.255853
7:8145218_C_T	7	8145218	C	T	0.402383	0.411944	0.535449	0.535894	0.079886	0.0896848
6:8147088_G_A	6	8147088	G	A	0.226812	0.23016	0.00605395	0.00436539	0.033625	0.0353424
7:8151477_G_C	7	8151477	G	C	0.173951	0.165847	0.00630352	0.00601113	0.266508	0.249904
7:8157285_G_A	7	8157285	G	A	0.12213	0.11548	0.00309535	0.00305038	0.122341	0.111867
7:8161201_T_C	7	8161201	T	C	0.170667	0.162276	0.160946	0.156978	0.410849	0.38298
7:8161981_T_C	7	8161981	T	C	0.409252	0.39777	0.333441	0.342697	0.589009	0.555838
7:8170852_A_G	7	8170852	A	G	0.442595	0.43427	0.408756	0.409771	0.641574	0.648121
2:8171695_C_A	2	8171695	C	A	0.0177525	0.0171094	0.0343406	0.035509	0.253286	0.242513
7:8177082_T_C	7	8177082	T	C	0.15319	0.143955	0.00342163	0.00314238	0.0226144	0.0229402
7:8179083_T_C	7	8179083	T	C	0.723857	0.738708	0.991246	0.9912	0.756059	0.76143
7:8179846_G_A	7	8179846	G	A	0.731082	0.743028	0.947597	0.948075	0.695312	0.694293
5:8180587_C_T	5	8180587	C	T	0.664554	0.656287	0.714897	0.721103	0.49047	0.485663
2:8185758_C_G	2	8185758	C	G	0.0135244	0.0122825	0.00149672	0.00111216	0.00440768	0.00162227
7:8191150_A_C	7	8191150	A	C	0.811451	0.823487	0.960593	0.96227	0.74281	0.761267
1:8194962_T_C	1	8194962	T	C	0.0146832	0.0171698	0.00157421	0.000416815	0.000713782	0.00140626
7:8195473_A_C	7	8195473	A	C	0.0478784	0.0510941	0.00216584	0.00168125	0.0445135	0.0383927
7:8196977_T_C	7	8196977	T	C	0.178578	0.188307	0.31337	0.323988	0.115195	0.126686
7:8200118_C_T	7	8200118	C	T	0.750949	0.743889	0.605839	0.595987	0.787108	0.779329
7:8207040_G_C	7	8207040	G	C	0.0764951	0.0785783	0.199121	0.200386	0.0318424	0.0340124
5:8208590_G_A	5	8208590	G	A	0.0103066	0.00919234	0.000185694	6.23485e-05	0.00257883	0.0017133
19:8213778_T_C	19	8213778	T	C	0.296274	0.295986	0.338993	0.341722	0.703597	0.700088
20:8222577_A_G	20	8222577	A	G	0.0333049	0.0361986	0.00142102	0.00180622	0.00411153	0.00763859
20:8226894_A_C	20	8226894	A	C	0.670835	0.680489	0.781404	0.792561	0.910082	0.903468
5:8231962_G_C	5	8231962	G	C	0.0443083	0.0430697	0.179281	0.180608	0.0115774	0.0121807
18:8251524_C_A	18	8251524	C	A	0.0139041	0.0146602	0.0617479	0.0561578	0.15045	0.129902
10:8256509_G_A	10	8256509	G	A	0.153427	0.146515	0.130572	0.138106	0.0246343	0.0189117
10:8256695_G_T	10	8256695	G	T	0.0877926	0.0947902	0.0017872	0.00178446	0.00944815	0.0126753
16:8270814_C_T	16	8270814	C	T	0.0129545	0.0132077	0.000369001	0.000197985	0.00142045	0.0013587
11:8271430_C_T	11	8271430	C	T	0.0289362	0.0319292	0.00163167	0.00238222	0.00737998	0.00820517
4:8271775_C_G	4	8271775	C	G	0.0427346	0.0381694	0.002581	0.00250589	0.0252659	0.0346666
8:8276918_G_C	8	8276918	G	C	0.11844	0.122373	0.363737	0.361903	0.0695462	0.0627854
16:8277932_G_A	16	8277932	G	A	0.0617859	0.0639478	0.194076	0.194631	0.0284091	0.0230978
16:8295580_T_C	16	8295580	T	C	0.536509	0.553654	0.610943	0.595746	0.815476	0.838958
17:8298993_A_G	17	8298993	A	G	0.286143	0.291442	0.304725	0.290399	0.228963	0.238369
17:8304086_C_T	17	8304086	C	T	0.347505	0.342303	0.092949	0.0927693	0.211573	0.211634
2:8308813_C_T	2	8308813	C	T	0.447896	0.445417	0.71892	0.7187	0.927493	0.945071
19:8329721_C_T	19	8329721	C	T	0.0122375	0.0132345	0.000226395	5.42259e-05	0.00193681	0.00149321
11:8341669_C_T	11	8341669	C	T	0.784807	0.785556	0.702115	0.706901	0.437412	0.430646
4:8360284_T_C	4	8360284	T	C	0.109482	0.109652	0.00179651	0.00289512	0.0180902	0.0148454
4:8392108_A_G	4	8392108	A	G	0.0128832	0.0113332	0.000434969	4.75072e-05	0.00286009	8.96675e-05
16:8392711_C_T	16	8392711	C	T	0.917422	0.913271	0.997528	0.998535	0.99135	0.995832
16:8397653_C_G	16	8397653	C	G	0.959391	0.956107	0.995326	0.997178	0.951283	0.955265
11:8399935_C_T	11	8399935	C	T	0.101102	0.103236	0.0195473	0.0187355	0.140381	0.149523
1:8403011_G_A	1	8403011	G	A	0.196366	0.186227	0.0246094	0.0199906	0.0213036	0.0158153
16:8409823_A_G	16	8409823	A	G	0.141975	0.150323	0.300417	0.29348	0.251001	0.275858
11:8410451_T_G	11	8410451	T	G	0.00636757	0.00724362	0.00043279	2.52574e-05	0.000993722	0.000110047
16:8410533_A_G	16	8410533	A	G	0.0428998	0.0473586	0.263813	0.254576	0.168233	0.185766
16:8420158_G_C	16	8420158	G	C	0.0256027	0.0287958	0.00104423	0.000401626	0.0026172	1.08845e-05
20:8440282_G_C	20	8440282	G	C	0.385801	0.399982	0.558411	0.57585	0.186729	0.175111
20:8468740_C_A	20	8468740	C	A	0.579943	0.594239	0.635671	0.660041	0.292772	0.311529
11:8478743_A_C	11	8478743	A	C	0.106116	0.109095	0.0212694	0.0221187	0.0925817	0.0955027
20:8492371_A_G	20	8492371	A	G	0.0181799	0.0211165	0.00247486	0.00194124	0.00163496	0.00161146
11:8506532_C_A	11	8506532	C	A	0.0484735	0.0513059	0.00110482	0.000427765	0.00657456	0.00327717
3:8511223_C_A	3	8511223	C	A	0.00881272	0.0106881	0.000566393	0.000122929	6.95976e-05	0.000188851
3:8526575_C_T	3	8526575	C	T	0.110085	0.108124	0.0031255	0.00291098	0.0231824	0.0157774
8:8540189_T_C	8	8540189	T	C	0.173881	0.181112	0.383065	0.365624	0.0191994	0.0277065
3:8551879_C_T	3	8551879	C	T	0.0907839	0.08796	0.00196999	0.0017632	0.0140203	0.00980166
3:8575553_A_G	3	8575553	A	G	0.141221	0.149018	0.238515	0.241123	0.138988	0.15427
3:8575894_C_G	3	8575894	C	G	0.00840417	0.0100205	0.000469985	0.0003248	0.000164067	6.25081e-05
10:8585861_T_G	10	8585861	T	G	0.0124102	0.0130624	0.000103563	0	0.00205257	0.000429367
4:8618836_G_A	4	8618836	G	A	0.231231	0.227694	0.400572	0.428359	0.3418	0.365628
11:8621977_T_G	11	8621977	T	G	0.0072236	0.00837629	1.9472e-05	9.32574e-05	0.000558959	0.00111144
11:8661751_C_T	11	8661751	C	T	0.0394221	0.0404136	0.0761178	0.0685539	0.0107756	0.0128493
5:8670219_G_A	5	8670219	G	A	0.610847	0.615777	0.802998	0.798759	0.696001	0.694728
8:8675491_G_A	8	8675491	G	A	0.199608	0.189675	0.0685271	0.0601483	0.0260583	0.0192541
1:8677188_G_T	1	8677188	G	T	0.178582	0.189674	0.114579	0.114057	0.0494986	0.0572127
8:8693655_G_A	8	8693655	G	A	0.0405087	0.037064	0.000235919	0.000267928	0.00480825	0.0038166
2:8693687_C_T	2	8693687	C	T	0.00927566	0.00756283	0.00120984	0.00089351	0.000870035	9.51201e-05
9:8699017_A_G	9	8699017	A	G	0.0738006	0.0755479	0.00172817	0.000427072	0.00929544	0.00474728
9:8711925_C_T	9	8711925	C	T	0.218495	0.223323	0.191841	0.190088	0.372865	0.352555
9:8712601_C_G	9	8712601	C	G	0.354096	0.361966	0.317787	0.32278	0.544293	0.538026
18:8720897_G_A	18	8720897	G	A	0.30868	0.301156	0.292697	0.298759	0.330324	0.331466
18:8730053_G_A	18	8730053	G	A	0.461864	0.455733	0.420209	0.424143	0.808488	0.81894
18:8732092_T_G	18	8732092	T	G	0.401506	0.416025	0.566931	0.562112	0.478308	0.468098
18:8735545_A_G	18	8735545	A	G	0.347328	0.358949	0.443636	0.449411	0.479708	0.471774
16:8738213_G_C	16	8738213	G	C	0.287758	0.289031	0.309001	0.307377	0.0460107	0.0478169
9:8749468_G_A	9	8749468	G	A	0.0120181	0.0144649	0.025257	0.0239299	0.068826	0.0493764
16:8753376_A_G	16	8753376	A	G	0.649403	0.652092	0.895333	0.903706	0.312327	0.289006
17:8772528_C_A	17	8772528	C	A	0.0816416	0.0878039	0.0451312	0.0433274	0.0079501	0.0102189
10:8775211_C_G	10	8775211	C	G	0.487724	0.479584	0.0928439	0.0832614	0.212197	0.191654
10:8776296_G_T	10	8776296	G	T	0.173058	0.179796	0.473993	0.488652	0.0405539	0.0440935
8:8783864_C_T	8	8783864	C	T	0.0441979	0.0403858	0.0393902	0.0372773	0.0130384	0.0120542
10:8786826_G_A	10	8786826	G	A	0.614923	0.602013	0.134734	0.131956	0.333745	0.342055
17:8793066_T_C	17	8793066	T	C	0.0668005	0.0727571	0.0458636	0.0436601	0.00698366	0.00769022
17:8794527_G_A	17	8794527	G	A	0.106373	0.112764	0.164212	0.156689	0.289598	0.312152
1:8808820_T_A	1	8808820	T	A	0.236166	0.229271	0.76717	0.768801	0.0593403	0.0499118
7:8817682_C_A	7	8817682	C	A	0.0171805	0.0166124	0.000757044	0.000357649	0.0306463	0.0195217
1:8830640_C_T	1	8830640	C	T	0.237339	0.24792	0.12718	0.129321	0.0736257	0.0975107
9:8843628_G_T	9	8843628	G	T	0.163254	0.168533	0.326985	0.310326	0.072446	0.0712104
16:8849326_C_G	16	8849326	C	G	0.175267	0.183681	0.183932	0.177089	0.0994255	0.113602
7:8849819_G_C	7	8849819	G	C	0.0107845	0.0103533	0.000419743	5.30913e-07	0.00148936	2.03799e-05
7:8851412_A_C	7	8851412	A	C	0.11326	0.110238	0.00570759	0.00755342	0.0104823	0.017932
16:8853943_A_G	16	8853943	A	G	0.828332	0.819896	0.818623	0.824291	0.671371	0.672728
7:8855447_T_C	7	8855447	T	C	0.485415	0.482968	0.58922	0.587811	0.65076	0.667225
7:8860180_G_C	7	8860180	G	C	0.0116396	0.0114779	0.000442422	0.000315788	0.000711647	1.90323e-05
7:8862789_T_C	7	8862789	T	C	0.0379406	0.036775	0.000804999	0.000801481	0.214848	0.206747
7:8864578_T_G	7	8864578	T	G	0.29631	0.29347	0.403072	0.408177	0.47722	0.489578
9:8871438_T_C	9	8871438	T	C	0.0751262	0.0797073	0.347198	0.342182	0.0786339	0.0645872
9:8871551_A_G	9	8871551	A	G	0.0371674	0.0413069	0.00711983	0.00723995	0.00288289	0.000551647
16:8883437_A_C	16	8883437	A	C	0.417285	0.421492	0.511423	0.516964	0.529153	0.52564
7:8894267_G_A	7	8894267	G	A	0.0416359	0.0409181	0.000993627	0.000834694	0.00551137	0.00710328
7:8894344_T_C	7	8894344	T	C	0.211983	0.208901	0.181717	0.184631	0.26475	0.307179
19:8898621_A_C	19	8898621	A	C	0.263517	0.26229	0.353518	0.36258	0.173589	0.16418
9:8898682_C_T	9	8898682	C	T	0.321826	0.328386	0.316387	0.316397	0.466583	0.465095
9:8901169_A_C	9	8901169	A	C	0.113422	0.118661	0.290666	0.291776	0.331054	0.319309
9:8916113_A_G	9	8916113	A	G	0.111859	0.117342	0.289481	0.29124	0.217626	0.208213
10:8917150_G_A	10	8917150	G	A	0.0261932	0.0261665	0.00113329	0.000382023	0.0218139	0.0169321
18:8924297_A_C	18	8924297	A	C	0.2043	0.202683	0.0858802	0.0901565	0.493539	0.462648
7:8926113_T_C	7	8926113	T	C	0.312774	0.317136	0.0247688	0.0256929	0.0474079	0.0412664
18:8931385_G_T	18	8931385	G	T	0.130444	0.126966	0.0290483	0.0340436	0.347865	0.35542
19:8932388_G_A	19	8932388	G	A	0.274398	0.274603	0.346087	0.354963	0.127023	0.124399
18:8941654_T_C	18	8941654	T	C	0.171658	0.166312	0.0796632	0.0771796	0.0296274	0.0286685
7:8945426_C_T	7	8945426	C	T	0.640195	0.648708	0.306511	0.30222	0.440338	0.423285
9:8945458_C_G	9	8945458	C	G	0.341909	0.346543	0.0795302	0.081265	0.228371	0.206238
9:8946097_C_T	9	8946097	C	T	0.263415	0.260033	0.764028	0.765433	0.252385	0.239219
7:8950864_A_G	7	8950864	A	G	0.532698	0.54118	0.111443	0.121501	0.308612	0.3062
12:8952393_C_G	12	8952393	C	G	0.00769835	0.00733081	0.000500003	0.000133882	0.00214275	0
7:8955165_C_G	7	8955165	C	G	0.100379	0.097331	0.103229	0.105024	0.00574788	0.013269
7:8957235_G_A	7	8957235	G	A	0.179912	0.176997	0.310325	0.309839	0.269601	0.298274
9:8961715_G_C	9	8961715	G	C	0.0115219	0.0112847	0.00764928	0.00452915	0.00215913	0.00342119
18:8964794_A_G	18	8964794	A	G	0.497446	0.507294	0.370029	0.364889	0.539773	0.53125
9:8969279_T_C	9	8969279	T	C	0.150225	0.156848	0.065334	0.0720851	0.231847	0.210002
18:8972189_G_C	18	8972189	G	C	0.038699	0.041869	0.344589	0.351735	0.044352	0.0378254
18:8972340_C_G	18	8972340	C	G	0.0254574	0.0274534	0.00177182	0.00131864	0.00352415	0.00740624
7:8979361_C_G	7	8979361	C	G	0.440476	0.447877	0.237476	0.236112	0.073765	0.077912
18:8986480_G_A	18	8986480	G	A	0.0112046	0.0091449	0.130916	0.122514	0.0161717	0.0171662
18:8998614_T_C	18	8998614	T	C	0.284468	0.274944	0.224309	0.227418	0.039576	0.0459851
9:9003081_C_T	9	9003081	C	T	0.00701792	0.00753006	0.0319679	0.0262717	0.000372166	0.000445663
18:9019456_G_T	18	9019456	G	T	0.0576809	0.0518759	0.270045	0.264457	0.0471932	0.0594536
18:9022503_C_G	18	9022503	C	G	0.0866637	0.0802099	0.279073	0.270582	0.0631445	0.0745548
9:9032105_A_G	9	9032105	A	G	0.886342	0.882038	0.55437	0.555634	0.859375	0.88587
10:9033723_C_T	10	9033723	C	T	0.0468663	0.0508467	0.0100572	0.00798658	0.0149354	0.00679348
10:9038398_C_T	10	9038398	C	T	0.0890586	0.0974574	0.0335017	0.0261094	0.094436	0.0841427
12:9054086_C_T	12	9054086	C	T	0.00730892	0.00848548	0.000196776	0.000331004	0.000585923	0.00302854
17:9072898_T_C	17	9072898	T	C	0.022884	0.0257591	0.0469362	0.0423388	0.318185	0.340923
17:9073933_A_G	17	9073933	A	G	0.299548	0.295311	0.327942	0.329384	0.331247	0.310251
9:9076590_T_A	9	9076590	T	A	0.741999	0.73845	0.570601	0.575135	0.628624	0.660415
17:9083779_C_G	17	9083779	C	G	0.351876	0.339727	0.55854	0.554388	0.145406	0.14252
10:9087417_T_C	10	9087417	T	C	0.00578913	0.00528276	3.93486e-06	0.000108797	0.0015625	0.000194304
1:9092259_T_C	1	9092259	T	C	0.65904	0.650426	0.935714	0.947166	0.892318	0.874877
10:9099727_A_G	10	9099727	A	G	0.0104459	0.00983971	7.57057e-05	0	0.00142755	0.00272828
18:9117225_G_A	18	9117225	G	A	0.00609362	0.00473926	0.000174919	7.52387e-05	0.00116194	0
1:9127159_C_A	1	9127159	C	A	0.587496	0.570744	0.859508	0.861387	0.595666	0.577477
5:9127439_G_C	5	9127439	G	C	0.0515801	0.0505281	0.00563676	0.00499368	0.0382317	0.0529885
1:9132520_G_A	1	9132520	G	A	0.316825	0.304584	0.30872	0.314023	0.12571	0.101902
1:9139157_C_T	1	9139157	C	T	0.221275	0.212384	0.303112	0.307454	0.151197	0.145614
1:9143332_T_C	1	9143332	T	C	0.646979	0.63749	0.976265	0.980046	0.911382	0.912557
8:9155582_T_C	8	9155582	T	C	0.0512386	0.0557959	0.057297	0.0510717	0.00373508	0.00972559
1:9159536_T_C	1	9159536	T	C	0.301635	0.291669	0.477401	0.484888	0.160898	0.167934
1:9160012_A_G	1	9160012	A	G	0.0731939	0.0708255	0.00348248	0.00191782	0.0104411	0.0124361
8:9160308_A_G	8	9160308	A	G	0.0256647	0.0294266	0.0573021	0.0526624	0.00627989	0.00652862
1:9161668_T_C	1	9161668	T	C	0.536073	0.527333	0.507037	0.502836	0.392008	0.415564
5:9164787_C_T	5	9164787	C	T	0.0697079	0.0735821	0.0911199	0.0900808	0.185844	0.164899
16:9183900_C_G	16	9183900	C	G	0.274918	0.265713	0.0657354	0.063326	0.654951	0.639391
9:9190404_A_C	9	9190404	A	C	0.30153	0.309861	0.194128	0.193823	0.101432	0.121728
8:9192195_C_T	8	9192195	C	T	0.00991956	0.00895372	4.54642e-05	2.64917e-06	0.000301138	3.66963e-05
8:9196540_A_C	8	9196540	A	C	0.0332096	0.0365012	0.00682433	0.00678514	0.00623653	0.00430752
8:9213340_A_C	8	9213340	A	C	0.00696685	0.00795218	0.0144265	0.0134274	0.000710227	0.0013587
11:9222273_A_G	11	9222273	A	G	0.0089995	0.00981209	0.00118654	0.000751516	0.000443194	2.71594e-05
17:9239070_G_A	17	9239070	G	A	0.127064	0.135506	0.070751	0.0718346	0.215332	0.240135
2:9258925_C_T	2	9258925	C	T	0.00849612	0.0101094	0.000527768	0.000393336	0.0116584	0.0106388
8:9267016_G_C	8	9267016	G	C	0.122585	0.127703	0.135569	0.137548	0.118769	0.114967
2:9274937_C_G	2	9274937	C	G	0.00645371	0.00596787	3.21109e-06	2.57883e-05	6.53494e-05	0.000103268
8:9295386_G_A	8	9295386	G	A	0.047268	0.0491477	0.00261439	0.00333611	0.00546364	0.00704892
17:9306719_C_T	17	9306719	C	T	0.044197	0.0426741	0.00213485	0.00187978	0.00384874	0.0012229
3:9310918_G_C	3	9310918	G	C	0.729266	0.732552	0.207215	0.221322	0.477883	0.487802
8:9314786_G_A	8	9314786	G	A	0.0278121	0.0244758	0.000240996	0.000304852	0.00181677	0.00187365
8:9321256_A_G	8	9321256	A	G	0.123525	0.130275	0.127124	0.129045	0.113382	0.123738
20:9343751_G_C	20	9343751	G	C	0.00633468	0.00746691	0.000176179	0.000183154	0.000757814	0.000210579
8:9367743_C_G	8	9367743	C	G	0.388009	0.38976	0.843129	0.845087	0.234541	0.230896
18:9368469_G_A	18	9368469	G	A	0.0288652	0.02623	0.00221296	0.000782107	0.00406746	0.0056075
20:9418551_C_T	20	9418551	C	T	0.448788	0.442757	0.60925	0.592187	0.847392	0.858122
1:9436377_G_A	1	9436377	G	A	0.0142625	0.0169879	0.00117278	0.00079002	0.00260514	0.00300408
5:9437575_C_T	5	9437575	C	T	0.151486	0.159151	0.0313565	0.0306294	0.190882	0.185123
8:9439741_A_G	8	9439741	A	G	0.0061555	0.00795201	0.000199883	0.0001934	0.000144896	0.000514951
1:9441905_C_G	1	9441905	C	G	0.394626	0.389196	0.378221	0.374032	0.111977	0.0871334
1:9470661_G_T	1	9470661	G	T	0.0390408	0.0440408	0.0637645	0.0666453	0.0314084	0.0340905
16:9505352_C_T	16	9505352	C	T	0.0167247	0.0145602	0.141349	0.145234	0.0940277	0.0814659
1:9509290_T_C	1	9509290	T	C	0.0745714	0.0800915	0.113099	0.118905	0.2161	0.244558
16:9526155_G_A	16	9526155	G	A	0.0089247	0.00712263	7.1567e-05	0.000199399	0.0400852	0.0394757
6:9527743_A_G	6	9527743	A	G	0.678239	0.685751	0.972835	0.9745	0.384944	0.437355
6:9536209_T_C	6	9536209	T	C	0.79219	0.800346	0.974672	0.976405	0.931482	0.950345
17:9537240_C_T	17	9537240	C	T	0.0239736	0.0225483	0.00852997	0.0070714	0.0064614	0.0037289
18:9538443_A_G	18	9538443	A	G	0.0283971	0.0296846	0.000600461	0.000225193	0.00355831	0.00545381
16:9546532_A_G	16	9546532	A	G	0.0161453	0.0136081	8.94856e-05	0.000267222	0.0294955	0.0284565
6:9547597_G_A	6	9547597	G	A	0.572237	0.577259	0.900743	0.899281	0.377718	0.425214
11:9555740_C_T	11	9555740	C	T	0.115283	0.111458	0.00633457	0.00580467	0.020353	0.0096726
12:9561666_C_T	12	9561666	C	T	0.0254977	0.0276058	0.00123233	0.000929383	0.00159235	0.00074593
6:9576203_G_T	6	9576203	G	T	0.486621	0.491176	0.891692	0.889203	0.34192	0.347398
12:9583446_T_C	12	9583446	T	C	0.00982671	0.0108118	0.000607001	0.00026088	0.0014586	5.16443e-05
16:9589087_G_A	16	9589087	G	A	0.267321	0.261763	0.304731	0.297473	0.421684	0.425698
17:9590319_T_G	17	9590319	T	G	0.222184	0.217052	0.596588	0.621605	0.517512	0.513176
16:9608288_A_G	16	9608288	A	G	0.379569	0.373281	0.371915	0.364626	0.506082	0.523833
16:9618064_G_C	16	9618064	G	C	0.82488	0.819998	0.896426	0.888228	0.847948	0.849659
16:9619041_C_T	16	9619041	C	T	0.0809646	0.0724913	0.00130004	0.00143838	0.0565503	0.0574973
8:9625205_C_G	8	9625205	C	G	0.0805308	0.0771565	0.141503	0.153539	0.027012	0.0135829
16:9626079_A_C	16	9626079	A	C	0.182524	0.184016	0.339567	0.337731	0.142984	0.127194
16:9629067_T_C	16	9629067	T	C	0.483133	0.479104	0.794785	0.790599	0.61457	0.612597
16:9630129_T_C	16	9630129	T	C	0.0150672	0.0136169	0.000101393	2.96745e-05	0.0300029	0.0209263
20:9632609_G_A	20	9632609	G	A	0.320745	0.330871	0.567374	0.555907	0.358126	0.356251
5:9640116_G_A	5	9640116	G	A	0.00841441	0.00870078	0.000697504	0.000266699	0.00142045	0.00162227
9:9642618_C_T	9	9642618	C	T	0.00806113	0.00751099	0.000130179	0	0.00385724	0.00254622
16:9651823_T_C	16	9651823	T	C	0.36915	0.375522	0.302496	0.300072	0.0946368	0.108713
10:9659137_C_T	10	9659137	C	T	0.0190639	0.0214265	7.14611e-05	0.000327983	0.0111211	0.014227
20:9663504_T_C	20	9663504	T	C	0.011779	0.0113876	0.000824186	0.000213015	0.0232156	0.0206576
9:9664169_C_T	9	9664169	C	T	0.0125923	0.0145651	5.17821e-05	0.000295478	0.00132386	0.000635862
16:9672917_A_G	16	9672917	A	G	0.105648	0.101775	0.0744582	0.0752326	0.259503	0.260225
18:9685409_T_C	18	9685409	T	C	0.473332	0.477842	0.333283	0.325354	0.133447	0.133533
16:9697117_T_G	16	9697117	T	G	0.0207374	0.0182224	0.000527249	0.000810143	0.00340482	0.00796334
10:9702585_T_A	10	9702585	T	A	0.258863	0.253857	0.405555	0.407617	0.0964808	0.0976033
8:9702878_T_C	8	9702878	T	C	0.0751964	0.0766702	0.00570467	0.00417596	0.00431251	0.00680571
7:9720258_A_T	7	9720258	A	T	0.0300253	0.0311046	0.000776938	0.000375662	0.00107599	0.000112763
9:9722390_G_A	9	9722390	G	A	0.010024	0.0118145	0.000241618	0.000262635	0.00410229	0.00430711
9:9722779_T_C	9	9722779	T	C	0.0813034	0.0854465	0.0261438	0.0290013	0.0823893	0.07556
8:9784568_A_G	8	9784568	A	G	0.0113985	0.0133623	0.000991841	0.000972478	0.000439629	4.08428e-06
9:9790589_T_G	9	9790589	T	G	0.643788	0.645991	0.276673	0.268489	0.692389	0.721703
3:9791344_C_T	3	9791344	C	T	0.0443283	0.0415106	0.00174415	0.00153466	0.00384098	0.00339405
9:9793342_A_C	9	9793342	A	C	0.804285	0.798861	0.334614	0.325662	0.876187	0.882884
8:9793681_C_T	8	9793681	C	T	0.00491984	0.00696526	0.000654523	0.000792485	0.00052273	2.71594e-06
9:9796116_T_C	9	9796116	T	C	0.187766	0.194255	0.182547	0.189635	0.453802	0.460203
9:9800562_C_T	9	9800562	C	T	0.11922	0.126995	0.178905	0.186137	0.375742	0.393357
2:9802591_C_T	2	9802591	C	T	0.211564	0.205796	0.0543305	0.0531967	0.133801	0.12904
2:9803760_G_A	2	9803760	G	A	0.0154585	0.0178904	0.000253067	9.74966e-05	0.162965	0.166471
16:9804829_A_T	16	9804829	A	T	0.4188	0.416198	0.179605	0.177164	0.456315	0.43303
2:9808549_A_G	2	9808549	A	G	0.640096	0.65277	0.783734	0.772199	0.79319	0.782001
2:9810648_A_G	2	9810648	A	G	0.426793	0.435773	0.680173	0.669479	0.716535	0.699911
16:9818792_G_C	16	9818792	G	C	0.403369	0.413668	0.475273	0.471832	0.386795	0.395583
8:9818865_G_T	8	9818865	G	T	0.0111723	0.0141624	0.0017522	0.0021217	0.00153907	1.22321e-05
7:9820946_G_A	7	9820946	G	A	0.0281375	0.0296007	0.00254241	0.00238023	0.00238921	0.000529899
9:9823404_A_C	9	9823404	A	C	0.029275	0.0315157	0.000992246	0.00188378	0.0768252	0.0878663
9:9826779_T_G	9	9826779	T	G	0.172031	0.178931	0.829431	0.832776	0.376796	0.397737
16:9830150_G_C	16	9830150	G	C	0.0137678	0.0112444	1.51231e-05	5.12048e-06	0.00498792	0.0039769
10:9830756_T_C	10	9830756	T	C	0.13791	0.131186	0.276298	0.271148	0.0605249	0.0540626
18:9831862_A_G	18	9831862	A	G	0.070306	0.0692971	0.351595	0.34864	0.0788352	0.0896739
9:9840822_C_G	9	9840822	C	G	0.825732	0.82535	0.927629	0.927007	0.675352	0.662179
2:9843081_G_A	2	9843081	G	A	0.132538	0.129502	0.0107671	0.00761339	0.178757	0.194264
6:9848614_G_T	6	9848614	G	T	0.324933	0.335807	0.48781	0.51055	0.55603	0.558787
5:9850994_G_T	5	9850994	G	T	0.123383	0.128793	0.224472	0.226036	0.080281	0.0817011
6:9857706_T_C	6	9857706	T	C	0.222235	0.231353	0.270025	0.278472	0.126261	0.132821
3:9860880_G_T	3	9860880	G	T	0.891597	0.894085	0.756412	0.764263	0.861856	0.863291
10:9870680_T_C	10	9870680	T	C	0.243687	0.235433	0.290744	0.288779	0.191877	0.194871
5:9872460_C_T	5	9872460	C	T	0.0611786	0.0588241	0.177819	0.185177	0.116316	0.148146
3:9875212_G_A	3	9875212	G	A	0.898705	0.903178	0.757748	0.765965	0.861019	0.860541
9:9875377_C_A	9	9875377	C	A	0.0505253	0.0554629	0.0472429	0.0459013	0.260177	0.241839
11:9928517_A_C	11	9928517	A	C	0.229009	0.222737	0.00387799	0.00489016	0.142432	0.115457
5:9930239_G_A	5	9930239	G	A	0.225206	0.219569	0.532918	0.530133	0.364668	0.337071
5:9933266_T_C	5	9933266	T	C	0.435279	0.44793	0.243244	0.23603	0.424295	0.446051
5:9933539_A_C	5	9933539	A	C	0.278802	0.286822	0.149436	0.145065	0.208378	0.236582
5:9934727_C_T	5	9934727	C	T	0.0533811	0.0521167	0.171878	0.169355	0.0278876	0.0421155
12:9947825_C_G	12	9947825	C	G	0.00590225	0.00696777	0.000476821	4.31036e-05	0.000471577	0.000505434
6:9959305_G_A	6	9959305	G	A	0.552671	0.563635	0.37042	0.373237	0.657904	0.684725
8:9959795_G_T	8	9959795	G	T	0.0779714	0.0761218	0.111082	0.116196	0.0157366	0.0190068
6:9963535_C_T	6	9963535	C	T	0.327528	0.318515	0.1266	0.133968	0.0496939	0.058697
10:9966381_A_G	10	9966381	A	G	0.0208199	0.0235924	2.13351e-05	0.000206466	0.00575844	0.00582615
9:9984809_C_A	9	9984809	C	A	0.0872115	0.0894159	0.110392	0.104375	0.0714644	0.0635783
6:9990259_A_G	6	9990259	A	G	0.773827	0.768303	0.766964	0.753458	0.978088	0.968265
9:9995938_A_C	9	9995938	A	C	0.407869	0.414123	0.281126	0.277969	0.318581	0.291046
12:10015887_C_T	12	10015887	C	T	0.0194444	0.0209134	0.000765239	8.56602e-05	0.00847373	0.0126345
7:10048788_G_A	7	10048788	G	A	0.0165995	0.0145033	0.0010289	0.000512727	0.00158026	0.000175271
18:10054784_C_T	18	10054784	C	T	0.0135551	0.0148	0.00107347	0.000763382	0.00166913	0.00170517
8:10063124_A_G	8	10063124	A	G	0.0410812	0.0417781	0.00470844	0.00426314	0.00405472	0.00459647
8:10094377_A_G	8	10094377	A	G	0.144616	0.149533	0.283329	0.307533	0.168672	0.199653
12:10113454_C_T	12	10113454	C	T	0.0148763	0.0159889	0.000541858	0.00033382	0.000650568	0.0017201
11:10125758_T_A	11	10125758	T	A	0.110269	0.114016	0.0114614	0.0133311	0.0162724	0.0145259
8:10126684_G_C	8	10126684	G	C	0.0602121	0.0618765	0.128359	0.117849	0.0582386	0.0650109
7:10128576_C_T	7	10128576	C	T	0.0516742	0.0510146	0.0874614	0.0951917	0.140587	0.133345
4:10132105_G_A	4	10132105	G	A	0.0140313	0.0162079	0.000414459	1.77869e-07	0.0717322	0.073322
16:10142717_A_T	16	10142717	A	T	0.637904	0.643549	0.95831	0.951637	0.455918	0.446404
7:10142982_C_T	7	10142982	C	T	0.0285527	0.0273937	0.00121939	0.000214597	0.0173065	0.0124959
7:10143600_C_T	7	10143600	C	T	0.243578	0.239394	0.40002	0.408055	0.621028	0.621146
8:10145206_C_T	8	10145206	C	T	0.113392	0.116867	0.452166	0.439963	0.0732628	0.0847242
5:10147123_C_T	5	10147123	C	T	0.0649252	0.0685484	0.189903	0.197682	0.119458	0.156351
5:10148449_G_A	5	10148449	G	A	0.512203	0.521634	0.589755	0.591703	0.562143	0.634058
7:10157453_T_C	7	10157453	T	C	0.0111402	0.0101719	0.000396968	1.41487e-06	0.00285014	5.43188e-06
5:10158042_T_C	5	10158042	T	C	0.485605	0.494685	0.845385	0.842844	0.807428	0.814071
5:10159036_C_T	5	10159036	C	T	0.17813	0.183156	0.374379	0.379371	0.34304	0.360054
8:10166616_A_G	8	10166616	A	G	0.0837913	0.0846713	0.196069	0.179397	0.0142045	0.0123397
10:10179471_G_T	10	10179471	G	T	0.591919	0.591049	0.466828	0.465401	0.635682	0.620571
5:10183884_C_T	5	10183884	C	T	0.630045	0.622895	0.173482	0.167672	0.428842	0.411416
12:10203748_G_A	12	10203748	G	A	0.00766854	0.00683719	0.00104725	0.000713018	0.000860076	0.00262772
3:10210204_T_C	3	10210204	T	C	0.311577	0.314187	0.141993	0.143042	0.483319	0.492905
16:10210305_T_C	16	10210305	T	C	0.130263	0.122588	0.000414976	0.000530554	0.231845	0.215428
3:10214497_G_A	3	10214497	G	A	0.111053	0.113979	0.00991	0.00926456	0.30716	0.338087
5:10215415_G_C	5	10215415	G	C	0.277247	0.287605	0.0438662	0.046479	0.397106	0.400279
3:10220318_C_A	3	10220318	C	A	0.187116	0.193016	0.113468	0.122339	0.0646016	0.0699362
7:10226556_G_A	7	10226556	G	A	0.120342	0.116446	0.171255	0.16993	0.102047	0.11244
3:10228040_C_G	3	10228040	C	G	0.144759	0.148061	0.0684548	0.073119	0.0639205	0.0584239
19:10234512_G_T	19	10234512	G	T	0.500314	0.494483	0.129433	0.119291	0.440581	0.433521
5:10235046_G_A	5	10235046	G	A	0.506616	0.497088	0.117549	0.12052	0.330488	0.300635
5:10236693_A_G	5	10236693	A	G	0.0335431	0.036131	0.000818164	0.00141718	0.0107465	0.00387907
8:10237980_A_C	8	10237980	A	C	0.156797	0.152796	0.0341997	0.0313753	0.323807	0.330019
10:10245247_A_G	10	10245247	A	G	0.35955	0.360726	0.108286	0.105571	0.215657	0.250443
18:10247566_A_C	18	10247566	A	C	0.0315215	0.029085	0.00421868	0.00420176	0.036908	0.0428274
7:10253771_T_A	7	10253771	T	A	0.700992	0.700228	0.671897	0.676933	0.841929	0.836958
3:10255002_C_G	3	10255002	C	G	0.0649966	0.0683924	0.00117283	0.00113653	0.00892544	0.00903871
3:10255978_T_C	3	10255978	T	C	0.456514	0.448985	0.287405	0.294953	0.339653	0.340739
3:10262367_C_G	3	10262367	C	G	0.310772	0.318593	0.144675	0.141395	0.062037	0.0471033
8:10269076_C_T	8	10269076	C	T	0.00881294	0.00984797	0.000320432	0.000804147	0.00072799	2.71594e-06
8:10275041_G_A	8	10275041	G	A	0.0265634	0.0306043	0.427287	0.423778	0.00916211	0.0131834
7:10279486_T_C	7	10279486	T	C	0.104538	0.103033	0.208007	0.207397	0.0693017	0.0956174
3:10281590_A_G	3	10281590	A	G	0.630821	0.641409	0.993076	0.993239	0.780629	0.770479
8:10284051_T_C	8	10284051	T	C	0.959806	0.957597	0.528479	0.532537	0.801069	0.799189
7:10286562_G_C	7	10286562	G	C	0.624918	0.622275
3:10287360_T_G	3	10287360	T	G	0.439884	0.450463	0.032165	0.0333478	0.381901	0.372443
20:10295101_G_T	20	10295101	G	T	0.00640121	0.00507965	0.00098242	0.000774119	0.00014133	9.7836e-05
7:10295827_C_G	7	10295827	C	G	0.260102	0.256797	0.375737	0.383256	0.192418	0.217149
3:10296296_T_G	3	10296296	T	G	0.323149	0.334343	0.366266	0.379346	0.187862	0.20831
4:10302726_G_A	4	10302726	G	A	0.00922293	0.0107754	0.000540183	1.59004e-06	0.0736605	0.0654126
20:10307114_C_G	20	10307114	C	G	0.0701981	0.0742204	0.112672	0.113105	0.0899951	0.0893924
9:10310358_G_A	9	10310358	G	A	0.0290142	0.0311894	0.0514484	0.0478942	0.0791255	0.0934938
7:10313984_T_A	7	10313984	T	A	0.00789729	0.00730192	7.98507e-05	5.05149e-05	0.00147089	0.00145788
3:10316290_G_A	3	10316290	G	A	0.0453461	0.0428971	0.000431338	0.000634761	0.00437642	4.34758e-05
9:10316773_G_C	9	10316773	G	C	0.0811	0.0853467	0.143953	0.142337	0.150708	0.187255
8:10326781_G_C	8	10326781	G	C	0.0787518	0.0754649	0.00065452	0.000856241	0.00895028	0.00626632
9:10327533_T_C	9	10327533	T	C	0.202041	0.208654	0.189636	0.193081	0.326999	0.336193
3:10330576_C_T	3	10330576	C	T	0.221044	0.229176	0.00300396	0.00383506	0.0271918	0.0260748
3:10332365_T_G	3	10332365	T	G	0.307003	0.319297	0.0961115	0.0913375	0.312186	0.329236
9:10332796_G_A	9	10332796	G	A	0.266111	0.271955	0.404202	0.394891	0.740235	0.746043
18:10333499_G_A	18	10333499	G	A	0.340979	0.343956	0.276384	0.269127	0.120424	0.111744
18:10334466_G_A	18	10334466	G	A	0.437719	0.440233	0.336003	0.337774	0.148114	0.150214
8:10334694_C_T	8	10334694	C	T	0.338643	0.335271	0.00374305	0.00426616	0.127867	0.117183
9:10349770_A_C	9	10349770	A	C	0.0356594	0.037404	0.0903597	0.0921454	0.307284	0.321165
9:10354455_G_A	9	10354455	G	A	0.380634	0.385437	0.364199	0.359513	0.858871	0.863327
9:10357538_G_A	9	10357538	G	A	0.00802107	0.00881613	0.000368582	0.000290005	0.000779836	0.00544295
3:10359250_C_T	3	10359250	C	T	0.488055	0.498712	0.583836	0.56929	0.554621	0.516334
3:10362292_T_C	3	10362292	T	C	0.366802	0.355283	0.0156175	0.0139248	0.139904	0.123547
3:10368577_C_A	3	10368577	C	A	0.251494	0.258003	0.0107644	0.0106096	0.27638	0.257644
3:10377650_C_T	3	10377650	C	T	0.282905	0.292525	0.473575	0.466179	0.261648	0.238548
2:10377681_T_C	2	10377681	T	C	0.0251043	0.0260255	0.00136301	0.00110757	0.00119958	0.00310057
3:10382983_G_C	3	10382983	G	C	0.430467	0.441324	0.567381	0.568621	0.415939	0.415418
2:10390276_A_G	2	10390276	A	G	0.56357	0.570729	0.685482	0.697904	0.606885	0.626967
3:10413341_C_G	3	10413341	C	G	0.488571	0.496214	0.650125	0.641599	0.549313	0.574322
3:10413526_G_A	3	10413526	G	A	0.0309282	0.0341679	0.042347	0.046786	0.0267191	0.0158654
6:10439169_A_G	6	10439169	A	G	0.0222399	0.025288	0.000728977	0.0004154	0.00286223	0.00591304
2:10447638_G_A	2	10447638	G	A	0.055692	0.0606683	0.115217	0.125517	0.156581	0.143829
3:10448298_T_C	3	10448298	T	C	0.498168	0.505898	0.705963	0.707536	0.288073	0.249911
6:10453056_G_A	6	10453056	G	A	0.104777	0.11045	0.0215867	0.02155	0.0163771	0.0254577
6:10458667_C_A	6	10458667	C	A	0.0180316	0.0205475	0.00146792	0.00106271	0.0272318	0.0286087
2:10501754_T_C	2	10501754	T	C	0.736209	0.728657	0.977027	0.982216	0.686957	0.698608
2:10503196_A_G	2	10503196	A	G	0.113624	0.11054	0.533716	0.528893	0.166917	0.156568
3:10518138_A_G	3	10518138	A	G	0.194615	0.202939	0.432275	0.433983	0.0471677	0.0427566
16:10523773_G_A	16	10523773	G	A	0.0537319	0.0567383	0.0991895	0.100326	0.120188	0.140642
1:10525076_G_A	1	10525076	G	A	0.00810392	0.00954564	0.0987131	0.0902476	0.125717	0.106193
3:10525607_G_A	3	10525607	G	A	0.208473	0.215338	0.53672	0.544333	0.0393989	0.044059
10:10538464_C_A	10	10538464	C	A	0.0226137	0.0197674	0.0012712	0.0013008	0.0029169	0.000119584
2:10538637_G_A	2	10538637	G	A	0.0144719	0.0131001	0.00062888	8.54958e-05	0.0032671	0.00334782
18:10543777_G_A	18	10543777	G	A	0.00669168	0.00743724	0.00013567	0.000199938	0.000377834	2.99168e-05
19:10558246_T_C	19	10558246	T	C	0.118384	0.124163	0.0333585	0.0335611	0.0786909	0.0802043
19:10563204_G_A	19	10563204	G	A	0.210195	0.214659	0.0953838	0.098561	0.39218	0.40214
19:10569643_T_C	19	10569643	T	C	0.402779	0.409099	0.536584	0.559508	0.737342	0.757427
19:10582963_G_A	19	10582963	G	A	0.492637	0.487804	0.448559	0.427628	0.150705	0.158568
10:10607497_C_T	10	10607497	C	T	0.400724	0.409848	0.639222	0.643166	0.715021	0.742235
5:10617353_T_G	5	10617353	T	G	0.0924542	0.096028	0.0122752	0.0139188	0.0318224	0.0335414
7:10620231_G_T	7	10620231	G	T	0.74854	0.755904	0.564888	0.564411	0.96742	0.976312
7:10622390_A_G	7	10622390	A	G	0.812345	0.818691	0.572868	0.57105	0.974581	0.981012
8:10626280_G_A	8	10626280	G	A	0.0353573	0.0381367	0.293339	0.296373	0.00825787	0.00733967
10:10632421_A_C	10	10632421	A	C	0.358634	0.349944	0.00279619	0.00211939	0.0973011	0.0842405
10:10638624_G_A	10	10638624	G	A	0.263437	0.271118	0.173549	0.177327	0.120746	0.12694
9:10644812_A_C	9	10644812	A	C	0.0840677	0.0824086	0.352241	0.348583	0.266781	0.313614
20:10654864_C_T	20	10654864	C	T	0.0989001	0.0920476	0.0902739	0.0924862	0.0113806	0.0177486
10:10656351_A_C	10	10656351	A	C	0.839795	0.839348	0.52318	0.536192	0.604156	0.622062
9:10659955_C_T	9	10659955	C	T	0.832541	0.833659	0.955735	0.956374	0.716428	0.7233
9:10668198_T_C	9	10668198	T	C	0.855783	0.853906	0.955468	0.956376	0.637784	0.641304
10:10684111_T_G	10	10684111	T	G	0.821346	0.817274	0.538225	0.543811	0.705486	0.718075
10:10687866_C_A	10	10687866	C	A	0.335142	0.327522	0.0732076	0.0800322	0.135793	0.11623
9:10700062_T_C	9	10700062	T	C	0.500406	0.491007	0.23539	0.245641	0.433343	0.431217
11:10705161_C_T	11	10705161	C	T	0.230007	0.239125	0.0708336	0.0727261	0.240882	0.223824
3:10715391_G_A	3	10715391	G	A	0.016982	0.0189299	0.000769266	0.000143586	0.00284162	0.00391305
3:10726732_G_A	3	10726732	G	A	0.0623367	0.0674333	0.318493	0.311408	0.0237993	0.020064
17:10734821_G_A	17	10734821	G	A	0.136309	0.140059	0.181223	0.170152	0.322615	0.29701
10:10742433_C_A	10	10742433	C	A	0.509241	0.502463	0.432548	0.433678	0.13252	0.109518
10:10754319_A_G	10	10754319	A	G	0.0922543	0.0891546	0.00273276	0.00239986	0.0144306	0.0179498
6:10758845_C_T	6	10758845	C	T	0.0142837	0.0154784	0.0153327	0.0140185	0.40868	0.40506
10:10763953_A_G	10	10763953	A	G	0.20286	0.196204	0.287052	0.277329	0.10894	0.103649
18:10811094_A_G	18	10811094	A	G	0.218497	0.216353	0.358843	0.347914	0.356	0.336561
2:10813933_T_C	2	10813933	T	C	0.125879	0.123816	0.0291631	0.0247717	0.0990604	0.0882691
20:10815835_A_G	20	10815835	A	G	0.00584924	0.00678141	0.000320332	0.000172026	0.000963074	7.88037e-05
18:10818481_G_A	18	10818481	G	A	0.00988619	0.010272	0.000251869	0.00033275	0.00244178	0.00128806
20:10834863_A_G	20	10834863	A	G	0.251962	0.245189	0.183912	0.188593	0.128736	0.127455
19:10837044_C_G	19	10837044	C	G	0.0426708	0.0462046	0.00585925	0.00574411	0.00921521	0.00668071
1:10840905_A_G	1	10840905	A	G	0.0634789	0.0671002	0.438277	0.440304	0.107955	0.119565
10:10852874_A_C	10	10852874	A	C	0.0872338	0.0888697	0.0188972	0.016948	0.00936596	0.00882749
8:10862834_C_T	8	10862834	C	T	0.248494	0.241211	0.0529394	0.049005	0.677858	0.701645
20:10863502_T_C	20	10863502	T	C	0.408048	0.401771	0.460348	0.45779	0.519805	0.558251
7:10870798_T_G	7	10870798	T	G	0.0262262	0.023481	0.00104839	0.000849735	0.000769193	0.00413725
8:10873609_C_T	8	10873609	C	T	0.356725	0.349106	0.0522794	0.0486948	0.361734	0.375005
8:10876298_G_A	8	10876298	G	A	0.267957	0.261443	0.0143952	0.0144825	0.259943	0.251359
17:10886218_G_A	17	10886218	G	A	0.102639	0.106598	0.0369341	0.036026	0.0556383	0.0476881
20:10892228_A_G	20	10892228	A	G	0.216498	0.209337	0.382042	0.391226	0.158536	0.156967
10:10896201_A_G	10	10896201	A	G	0.0463796	0.048845	0.000353881	0.000232602	0.00470526	0.00827852
20:10896463_C_T	20	10896463	C	T	0.220439	0.211023	0.224766	0.222677	0.0417138	0.0291416
5:10898153_T_C	5	10898153	T	C	0.517664	0.511679	0.621371	0.621076	0.380466	0.393441
10:10900699_A_G	10	10900699	A	G	0.226307	0.234175	0.73069	0.745166	0.499174	0.526562
8:10902380_G_A	8	10902380	G	A	0.0728996	0.0690804	0.0068493	0.00677853	0.0599519	0.0535735
19:10903323_G_A	19	10903323	G	A	0.0314337	0.0341349	0.35324	0.352075	0.166369	0.174663
19:10904700_T_C	19	10904700	T	C	0.298675	0.310937	0.568908	0.565866	0.376207	0.437066
20:10915768_C_T	20	10915768	C	T	0.0342745	0.0319404	0.00670907	0.00673644	0.00258381	0.00248643
20:10919740_A_G	20	10919740	A	G	0.246946	0.239115	0.261877	0.260725	0.0468226	0.0376808
5:10933980_G_T	5	10933980	G	T	0.0136805	0.0127177	0.198197	0.189201	0.0613353	0.0583152
5:10937272_G_A	5	10937272	G	A	0.647251	0.644811	0.737218	0.735171	0.87343	0.864098
5:10938393_T_C	5	10938393	T	C	0.351098	0.359754	0.192636	0.194478	0.413016	0.425308
18:10941316_T_C	18	10941316	T	C	0.0248548	0.0234058	0.0160185	0.0165913	0.106037	0.128486
5:10943639_A_G	5	10943639	A	G	0.524937	0.517568	0.509995	0.513727	0.38165	0.362604
10:10945351_T_C	10	10945351	T	C	0.208221	0.214973	0.642498	0.656327	0.259026	0.243382
16:10945354_T_C	16	10945354	T	C	0.834093	0.824789	0.175746	0.178559	0.487926	0.497283
10:10945862_A_G	10	10945862	A	G	0.603311	0.599433	0.265872	0.256894	0.417805	0.409858
10:10948223_T_G	10	10948223	T	G	0.507091	0.503688	0.0326784	0.0308305	0.278004	0.276811
5:10959666_C_T	5	10959666	C	T	0.875026	0.870592	0.816888	0.807975	0.874872	0.880994
11:10963055_A_T	11	10963055	A	T	0.554641	0.546328	0.287212	0.276612	0.209795	0.216595
2:10970124_C_T	2	10970124	C	T	0.514718	0.52078	0.284334	0.290243	0.361498	0.367587
3:10976256_G_A	3	10976256	G	A	0.00873841	0.00992251	0.153478	0.167406	0.040232	0.0408188
3:10993602_G_A	3	10993602	G	A	0.00550005	0.0062698
1:10999282_G_A	1	10999282	G	A	0.0203334	0.0205747	0.00257348	0.00116055	0.00148083	0.00415624
20:11000608_C_T	20	11000608	C	T	0.0701674	0.0660091	0.0671557	0.0607593	0.454598	0.438247
18:11007139_T_G	18	11007139	T	G	0.0126861	0.0127789	0.000151829	0.000701352	0.00253126	0.00513723
5:11011608_C_A	5	11011608	C	A	0.048768	0.0513405	0.000942755	0.00139262	0.00310299	0.00944701
4:11024825_G_A	4	11024825	G	A	0.0246839	0.0229029	0.000929416	0.000963267	0.00450357	0.000165755
5:11024961_G_A	5	11024961	G	A	0.06259	0.0602721	0.530146	0.537889	0.361165	0.368775
11:11074697_G_C	11	11074697	G	C	0.618689	0.61233	0.616753	0.624216	0.479793	0.502203
3:11082494_C_T	3	11082494	C	T	0.0203389	0.0208049	0.101215	0.1025	0.00715399	0.00365087
11:11089433_C_T	11	11089433	C	T	0.5266	0.539289	0.579785	0.575984	0.47345	0.468817
4:11095463_G_A	4	11095463	G	A	0.228481	0.22151	0.463542	0.4572	0.316583	0.306818
3:11117109_G_A	3	11117109	G	A	0.206587	0.204275	0.023348	0.0268127	0.442011	0.44533
4:11119049_G_A	4	11119049	G	A	0.24633	0.253171	0.44961	0.438944	0.296868	0.342296
6:11121252_A_T	6	11121252	A	T	0.0134703	0.0158123	0.0172027	0.0212536	0.0142654	0.0187745
3:11125942_T_G	3	11125942	T	G	0.172437	0.169494	0.0163453	0.0193979	0.478528	0.515444
11:11131175_T_G	11	11131175	T	G	0.312669	0.322426	0.287987	0.28092	0.0917304	0.103758
10:11156170_C_T	10	11156170	C	T	0.0310515	0.0365875	0.0875336	0.0792473	0.114948	0.135755
6:11158215_T_A	6	11158215	T	A	0.31529	0.30948	0.653276	0.652067	0.206101	0.194002
4:11163372_T_A	4	11163372	T	A	0.0615816	0.0630659	0.449692	0.452309	0.0384504	0.0371775
6:11173596_A_T	6	11173596	A	T	0.0341496	0.0320489	0.000961059	0.000896504	0.0499747	0.0556317
6:11176034_G_A	6	11176034	G	A	0.123142	0.120196	0.0865411	0.0833249	0.0941087	0.0983655
6:11186225_A_G	6	11186225	A	G	0.81609	0.81258	0.996914	0.997188	0.886366	0.87911
6:11188939_G_T	6	11188939	G	T	0.641605	0.639558	0.982498	0.982868	0.742188	0.720109
6:11191434_T_C	6	11191434	T	C	0.0156384	0.0186063	0.000684145	0.000799191	0.00934376	0.010159
6:11199234_A_G	6	11199234	A	G	0.308401	0.30328	0.476165	0.492864	0.145175	0.143697
6:11211099_C_G	6	11211099	C	G	0.666085	0.66578	0.987019	0.98466	0.60437	0.562893
8:11213589_T_G	8	11213589	T	G	0.528239	0.536581	0.978814	0.978366	0.643161	0.690337
6:11217843_G_A	6	11217843	G	A	0.490371	0.488597	0.800539	0.799717	0.352983	0.307065
5:11226572_G_A	5	11226572	G	A	0.00798676	0.00977796	0.0004272	0.00038662	0.000304693	0
11:11232260_C_T	11	11232260	C	T	0.476942	0.481713	0.273461	0.260074	0.295632	0.273274
2:11243711_G_A	2	11243711	G	A	0.0261993	0.0225103	0.111052	0.100215	0.0703851	0.0752704
5:11246681_A_G	5	11246681	A	G	0.101032	0.106865	0.110786	0.11516	0.293239	0.268005
18:11247145_C_T	18	11247145	C	T	0.0863022	0.091398	0.533705	0.545524	0.162613	0.158524
18:11255024_T_A	18	11255024	T	A	0.0561943	0.0606278	0.274052	0.26785	0.0852736	0.0897948
11:11258494_C_T	11	11258494	C	T	0.0156903	0.0186649	0.00519898	0.00466625	0.00419458	0.00356933
5:11268954_G_A	5	11268954	G	A	0.005543	0.00696011	0.000211169	0.000264753	3.90687e-05	2.71594e-06
4:11269879_G_A	4	11269879	G	A	0.787135	0.781201	0.77538	0.770444	0.850442	0.84563
2:11278262_G_A	2	11278262	G	A	0.0371296	0.040123	0.000388882	0.000204345	0.00410369	0.0048193
18:11287854_G_C	18	11287854	G	C	0.0108037	0.0131434	0.00159745	0.00123631	0.000710227	0.00522553
4:11295708_T_G	4	11295708	T	G	0.00807638	0.0102048	0.000419644	0.000217246	0.00274149	0.00188861
16:11297737_T_G	16	11297737	T	G	0.364423	0.360445	0.26203	0.258285	0.637621	0.628076
11:11300914_C_G	11	11300914	C	G	0.00542652	0.00447633	0.000413087	0.000688098	9.94437e-05	0.000899453
18:11303247_C_T	18	11303247	C	T	0.0125551	0.0121657	0.0204672	0.0193489	0.0454367	0.0566955
8:11306615_T_C	8	11306615	T	C	0.319176	0.327694	0.654618	0.650412	0.33378	0.359157
8:11318284_C_G	8	11318284	C	G	0.450448	0.444971	0.280845	0.273732	0.7492	0.743808
3:11325181_A_G	3	11325181	A	G	0.0126322	0.0138566	0.0910239	0.0890869	0.00267755	0.00447554
8:11327351_C_T	8	11327351	C	T	0.265824	0.271016	0.637288	0.641451	0.237482	0.254423
16:11328137_A_G	16	11328137	A	G	0.021436	0.0236037	0.0727216	0.0769741	0.206596	0.214024
5:11344690_G_T	5	11344690	G	T	0.709632	0.716894	0.615729	0.612361	0.729352	0.761608
5:11349078_C_G	5	11349078	C	G	0.608517	0.615866	0.462507	0.45341	0.451684	0.488495
4:11370592_T_C	4	11370592	T	C	0.539634	0.527618	0.431596	0.423382	0.373637	0.368444
20:11373559_T_G	20	11373559	T	G	0.856806	0.859679	0.951843	0.950615	0.746689	0.766633
4:11379870_G_T	4	11379870	G	T	0.295765	0.306619	0.473223	0.482658	0.363511	0.39606
8:11381148_C_A	8	11381148	C	A	0.753575	0.759142	0.975139	0.972945	0.979595	0.982993
8:11381187_C_G	8	11381187	C	G	0.607592	0.609945	0.971973	0.969963	0.691684	0.700549
4:11386474_C_G	4	11386474	C	G	0.282363	0.274715	0.331882	0.323399	0.0595621	0.0470751
8:11387189_C_T	8	11387189	C	T	0.280859	0.287479	0.655867	0.663313	0.0703459	0.0760204
7:11388722_G_A	7	11388722	G	A	0.0559972	0.058711	0.0015125	0.00116848	0.035755	0.0340201
7:11392329_A_G	7	11392329	A	G	0.265067	0.266168	0.0267289	0.0287746	0.0563859	0.0709449
4:11395604_C_A	4	11395604	C	A	0.220621	0.226684	0.340146	0.3545	0.0510329	0.0457745
7:11410643_A_G	7	11410643	A	G	0.367098	0.366827	0.146258	0.153333	0.357267	0.37475
6:11420517_C_G	6	11420517	C	G	0.109716	0.114567	0.185091	0.17777	0.206144	0.212156
3:11420693_A_G	3	11420693	A	G	0.00531554	0.0068609	0.114165	0.106503	0.310723	0.268847
6:11425058_G_T	6	11425058	G	T	0.545234	0.535583	0.159262	0.145465	0.468015	0.460478
10:11433714_T_C	10	11433714	T	C	0.0473029	0.0420018	2.88983e-05	0.000544517	0.00462248	0.00611412
10:11437451_T_C	10	11437451	T	C	0.0824767	0.0740483	0.000103563	0.000529848	0.0106534	0.00679348
16:11441917_G_T	16	11441917	G	T	0.025032	0.0280544	0.00140064	0.000826224	0.00227061	0.00452853
7:11442305_C_T	7	11442305	C	T	0.00955775	0.00926881	0.0676847	0.0686413	0.165601	0.183436
10:11453343_C_T	10	11453343	C	T	0.00973366	0.0117154	0.00196374	0.000348842	0.450815	0.398915
7:11453817_T_G	7	11453817	T	G	0.0350017	0.0331202	0.0929514	0.0895003	0.34975	0.356644
8:11456485_C_T	8	11456485	C	T	0.0425499	0.0458428	0.0295768	0.0271314	0.00593112	0.00716305
11:11458053_C_T	11	11458053	C	T	0.00545554	0.00633708	1.38763e-05	1.76522e-06	0.000721585	0.000781258
16:11464799_C_G	16	11464799	C	G	0.0231921	0.0261923	0.00394313	0.00320217	0.00338784	0.00453941
10:11472518_A_T	10	11472518	A	T	0.00921612	0.0113227	0.00168916	0.000778749	0.171968	0.151749
7:11482210_T_C	7	11482210	T	C	0.00794707	0.00702985	0.000315152	0.000829401	0.000710227	0.000790774
20:11484598_G_A	20	11484598	G	A	0.0239918	0.0259022	0.00214044	0.00150565	0.00228057	0.000750035
7:11490005_T_C	7	11490005	T	C	0.692324	0.692627	0.874656	0.872808	0.757673	0.765606
8:11494657_A_G	8	11494657	A	G	0.375836	0.379552	0.828845	0.807663	0.422949	0.448161
7:11508247_G_A	7	11508247	G	A	0.0185485	0.0195036	0.000746202	0.000852554	0.00205611	0.00269432
8:11508448_C_T	8	11508448	C	T	0.78056	0.772721	0.438112	0.443237	0.447035	0.440733
8:11511137_A_G	8	11511137	A	G	0.129222	0.134802	0.564201	0.557745	0.073258	0.0770616
16:11511755_A_G	16	11511755	A	G	0.0505778	0.0566039	0.0809746	0.0787923	0.0712143	0.0717398
8:11513924_G_T	8	11513924	G	T	0.827647	0.822619	0.431091	0.43951	0.573668	0.557013
16:11514598_G_C	16	11514598	G	C	0.546446	0.54497	0.445007	0.464665	0.456551	0.439658
16:11516297_G_T	16	11516297	G	T	0.217238	0.216722	0.30712	0.319459	0.115942	0.114524
7:11516494_A_G	7	11516494	A	G	0.74923	0.741039	0.811012	0.817271	0.967805	0.961105
7:11517232_C_T	7	11517232	C	T	0.639321	0.631978	0.682327	0.691424	0.702292	0.708577
8:11517977_T_C	8	11517977	T	C	0.438593	0.449044	0.939846	0.93731	0.434656	0.443454
8:11526289_T_C	8	11526289	T	C	0.105397	0.100579	0.0019215	0.0010214	0.0153281	0.0147935
9:11526769_A_G	9	11526769	A	G	0.47181	0.475293	0.354752	0.352846	0.548416	0.552574
10:11532807_T_C	10	11532807	T	C	0.0446167	0.0430903	0.0830485	0.0820138	0.0131357	0.0124783
7:11536151_G_A	7	11536151	G	A	0.0054508	0.00452913	0.00039023	0.000218836	0.000397027	0.000207883
8:11538878_C_G	8	11538878	C	G	0.453498	0.460232	0.847897	0.84292	0.34553	0.3473
7:11539406_A_C	7	11539406	A	C	0.0611389	0.0584095	0.0297597	0.0284607	0.133538	0.149662
3:11540296_C_T	3	11540296	C	T	0.0260077	0.0261592	0.00105274	0.00137885	0.00370313	0.0023818
5:11541368_C_T	5	11541368	C	T	0.0206681	0.0180977	0.00143012	0.00100814	0.00217543	0.00828127
20:11555484_G_A	20	11555484	G	A	0.0609226	0.058266	0.164671	0.177072	0.00706251	0.00685597
9:11557797_C_T	9	11557797	C	T	0.273366	0.274609	0.221841	0.217744	0.33251	0.304346
7:11559235_A_G	7	11559235	A	G	0.0740574	0.0707856	0.139248	0.119244	0.204535	0.224386
7:11564201_T_C	7	11564201	T	C	0.110991	0.106487	0.130838	0.106083	0.26873	0.270696
7:11565119_A_G	7	11565119	A	G	0.179428	0.174057	0.149725	0.122425	0.483009	0.477987
17:11572669_G_A	17	11572669	G	A	0.166256	0.1722	0.0101291	0.00362046	0.21037	0.198392
19:11586708_G_T	19	11586708	G	T	0.0308675	0.0322279	0.00733817	0.00368126	0.203338	0.209296
9:11592796_A_G	9	11592796	A	G	0.132851	0.140064	0.0022694	0.00147986	0.228611	0.19813
7:11601327_A_T	7	11601327	A	T	0.436347	0.445389	0.396016	0.382554	0.368509	0.375715
7:11612595_A_G	7	11612595	A	G	0.250358	0.257423	0.242121	0.227819	0.092491	0.114384
7:11613815_T_C	7	11613815	T	C	0.235051	0.239933	0.190169	0.192661	0.082086	0.0993003
7:11614353_G_A	7	11614353	G	A	0.294025	0.291488	0.306082	0.326211	0.347333	0.360091
7:11616500_G_T	7	11616500	G	T	0.297509	0.295219	0.310377	0.329566	0.303267	0.331522
16:11619526_C_T	16	11619526	C	T	0.355134	0.347801	0.550907	0.562486	0.584843	0.571439
7:11623060_C_T	7	11623060	C	T	0.505776	0.504316	0.585723	0.588662	0.838539	0.808941
16:11642697_A_G	16	11642697	A	G	0.135412	0.131233	0.085703	0.0876349	0.29744	0.286164
8:11652612_T_C	8	11652612	T	C	0.109535	0.107411	0.00233141	0.00348482	0.118169	0.129207
9:11669810_G_A	9	11669810	G	A	0.165961	0.172794	0.00196987	0.0011118	0.0869425	0.0842027
3:11671484_T_C	3	11671484	T	C	0.0320187	0.0379027	0.00260796	0.00205955	0.109671	0.0999293
2:11674034_A_G	2	11674034	A	G	0.129644	0.133366	0.0106841	0.011751	0.0083807	0.0137649
2:11674295_A_C	2	11674295	A	C	0.565702	0.572727	0.50293	0.501	0.0732032	0.0685895
3:11676295_A_G	3	11676295	A	G	0.00712712	0.00915766	0.000338148	0.000452674	0.00112715	0.00308697
2:11681043_G_T	2	11681043	G	T	0.695225	0.704523	0.740848	0.738249	0.36074	0.343266
2:11692236_C_T	2	11692236	C	T	0.58735	0.595897	0.685777	0.684569	0.163059	0.168933
2:11692664_C_A	2	11692664	C	A	0.691624	0.697452	0.827983	0.836807	0.74858	0.716033
2:11701843_G_A	2	11701843	G	A	0.231053	0.22562	0.0141434	0.0101332	0.0240996	0.034822
2:11702661_A_C	2	11702661	A	C	0.559255	0.569931	0.532571	0.534434	0.0860654	0.0918452
2:11718858_T_C	2	11718858	T	C	0.544448	0.549213	0.587897	0.598025	0.215246	0.215844
16:11720066_T_C	16	11720066	T	C	0.273836	0.27623	0.0129698	0.0179614	0.0363252	0.025333
10:11720620_C_T	10	11720620	C	T	0.35066	0.349277	0.226041	0.220426	0.128125	0.130579
10:11721057_A_T	10	11721057	A	T	0.639675	0.63411	0.315278	0.313003	0.385647	0.369951
16:11727574_G_A	16	11727574	G	A	0.248002	0.253199	0.0761317	0.0734375	0.328075	0.288038
6:11730878_A_G	6	11730878	A	G	0.429005	0.421003	0.264977	0.269026	0.176315	0.165482
2:11735061_C_A	2	11735061	C	A	0.327889	0.324115	0.458013	0.447639	0.319821	0.315386
9:11743846_C_A	9	11743846	C	A	0.47919	0.480454	0.39092	0.393767	0.216614	0.189047
10:11756589_G_T	10	11756589	G	T	0.26334	0.254961	0.301447	0.288655	0.052607	0.0629098
6:11759740_A_T	6	11759740	A	T	0.459676	0.451734	0.441679	0.428009	0.367291	0.381453
6:11769280_C_T	6	11769280	C	T	0.395356	0.402065	0.5524	0.564907	0.667788	0.666829
6:11774626_A_G	6	11774626	A	G	0.406171	0.400401	0.25716	0.274243	0.0830993	0.0807983
11:11776917_C_T	11	11776917	C	T	0.173563	0.179274	0.259796	0.242607	0.159299	0.177435
20:11798168_A_G	20	11798168	A	G	0.00507266	0.00625362	0.000240799	0.000104388	0.000782664	0.000578806
10:11801955_T_C	10	11801955	T	C	0.012523	0.0129456	0.134645	0.146468	0.0436384	0.0436773
9:11810390_G_A	9	11810390	G	A	0.378842	0.382597	0.429464	0.43975	0.172228	0.149827
3:11816688_T_C	3	11816688	T	C	0.00867862	0.0104142	0.000570338	1.43131e-05	0.00287572	0.00249999
7:11822611_C_A	7	11822611	C	A	0.440515	0.437664	0.614542	0.627575	0.648004	0.659799
7:11826009_G_A	7	11826009	G	A	0.348393	0.356463	0.207066	0.202399	0.262511	0.236899
9:11827745_A_G	9	11827745	A	G	0.118199	0.123036	0.13359	0.130145	0.233787	0.244569
19:11828410_A_G	19	11828410	A	G	0.0893194	0.0931493	0.0748757	0.0778877	0.174716	0.163043
9:11841788_A_G	9	11841788	A	G	0.196485	0.20196	0.126193	0.125813	0.102166	0.0785715
9:11842434_C_T	9	11842434	C	T	0.465333	0.474955	0.262773	0.256894	0.41218	0.39595
6:11874298_A_G	6	11874298	A	G	0.877043	0.886089	0.77122	0.779261	0.889647	0.891661
9:11877260_T_C	9	11877260	T	C	0.0636008	0.0659812	0.000340291	0.000533734	0.0150902	0.0130422
9:11885141_G_C	9	11885141	G	C	0.0540468	0.0561618	0.14171	0.138825	0.125858	0.125716
12:11895517_C_T	12	11895517	C	T	0.00753066	0.00806594	0.00256251	0.00283032	0.000811795	0.000726898
3:11909759_G_A	3	11909759	G	A	0.0524661	0.0561076	0.00411516	0.00227321	0.010005	0.012943
18:11923485_C_T	18	11923485	C	T	0.100425	0.104015	0.309333	0.323448	0.153208	0.163933
1:11925996_C_A	1	11925996	C	A	0.00645627	0.00743046	0.00240339	0.00205194	5.89553e-05	0.00135449
19:11935091_G_A	19	11935091	G	A	0.017467	0.0195602	0.000753846	0.000686519	0.000710943	0.00259646
16:11948895_T_C	16	11948895	T	C	0.576971	0.574405	0.154357	0.163404	0.121444	0.11045
12:11951078_C_T	12	11951078	C	T	0.00626951	0.00748124	0.00549629	0.00575537	0.00248089	0.0143506
18:11959723_A_G	18	11959723	A	G	0.0392032	0.0413401	0.0140856	0.00930216	0.0103743	0.0107038
10:11965599_A_C	10	11965599	A	C	0.717085	0.722256	0.643184	0.62564	0.680176	0.712706
18:11980618_G_T	18	11980618	G	T	0.229286	0.225893	0.407253	0.407397	0.730334	0.739741
18:11982210_C_T	18	11982210	C	T	0.0610248	0.0644834	0.0151113	0.00926379	0.0198798	0.0256162
18:11993672_G_A	18	11993672	G	A	0.0982632	0.0951366	0.0511788	0.0569531	0.104154	0.0935095
4:12001373_C_T	4	12001373	C	T	0.126516	0.133634	0.0105843	0.00847237	0.250028	0.246372
19:12009330_G_A	19	12009330	G	A	0.0102647	0.0119473	0.00039489	0.000367192	3.40944e-05	0.000533962
11:12009819_A_G	11	12009819	A	G	0.583059	0.59204	0.786055	0.780175	0.826712	0.838781
18:12020273_A_G	18	12020273	A	G	0.0571681	0.0600309	0.00981352	0.00235128	0.0522252	0.0553899
10:12038910_T_C	10	12038910	T	C	0.194263	0.195249	0.144738	0.138626	0.288108	0.255181
2:12049421_C_T	2	12049421	C	T	0.234594	0.22975	0.100591	0.0947657	0.0291161	0.0443435
16:12053353_G_A	16	12053353	G	A	0.0286255	0.0270224	0.0011158	0.000248327	0.00336082	0.00105573
6:12058472_T_A	6	12058472	T	A	0.131894	0.137474	0.0552926	0.0519291	0.16155	0.172477
16:12060301_G_A	16	12060301	G	A	0.013853	0.0126526	0.000318354	4.50386e-05	0.00215483	0.000684811
7:12071282_A_C	7	12071282	A	C	0.224117	0.227515	0.11005	0.109853	0.134719	0.107842
19:12082263_T_C	19	12082263	T	C	0.506264	0.507386	0.623107	0.605684	0.406949	0.41853
18:12095838_T_G	18	12095838	T	G	0.0145254	0.0126054	0.000290505	0.000459032	0.0035284	0.00595923
7:12109543_G_A	7	12109543	G	A	0.192592	0.196118	0.216255	0.226541	0.287998	0.266406
11:12110468_T_A	11	12110468	T	A	0.0210518	0.018675	0.00156105	0.00305145	0.00216622	0.000231
7:12122139_C_T	7	12122139	C	T	0.141431	0.14413	0.00131452	0.00144507	0.0212997	0.0108723
7:12122749_C_T	7	12122749	C	T	0.696497	0.691629	0.575995	0.591328	0.726056	0.734268
4:12158817_C_T	4	12158817	C	T	0.00717959	0.00888767	0.00344009	0.0023233	0.0708605	0.0672144
1:12166855_G_T	1	12166855	G	T	0.229505	0.240656	0.315222	0.332194	0.340279	0.350597
1:12169977_C_G	1	12169977	C	G	0.0766078	0.0729426	0.0771363	0.0719475	0.0114612	0.00829359
16:12170044_G_C	16	12170044	G	C	0.402258	0.400761	0.522836	0.526022	0.79679	0.82089
16:12181080_A_G	16	12181080	A	G	0.279128	0.277764	0.254103	0.257968	0.329649	0.326609
11:12187951_G_T	11	12187951	G	T	0.542789	0.541916	0.156034	0.1581	0.103995	0.0906747
19:12189379_C_T	19	12189379	C	T	0.470464	0.470066	0.490925	0.462282	0.0554474	0.0448696
19:12214585_C_T	19	12214585	C	T	0.0691902	0.0712078	0.290484	0.304095	0.0115114	0.0132609
2:12227797_A_G	2	12227797	A	G	0.108756	0.103915	0.281013	0.286061	0.196812	0.193437
20:12237727_C_T	20	12237727	C	T	0.150427	0.151826	0.188928	0.191255	0.0332341	0.0255158
18:12252525_T_C	18	12252525	T	C	0.0317435	0.0347767	0.0044491	0.0032189	0.00348086	0.00211549
1:12255360_A_C	1	12255360	A	C	0.17554	0.181872	0.176878	0.169998	0.0886236	0.101866
4:12282387_C_T	4	12282387	C	T	0.0182169	0.0203237	0.00117349	0.00134056	0.0031726	0.00147013
19:12294973_C_T	19	12294973	C	T	0.0110003	0.0129695	0.00031742	0.000176794	0.000639914	0
16:12330351_C_T	16	12330351	C	T	0.0191292	0.0206803	0.000420777	0.000537798	0.00285441	0.0013587
16:12356540_A_G	16	12356540	A	G	0.605626	0.618992	0.456333	0.469254	0.663371	0.635128
18:12362219_C_T	18	12362219	C	T	0.16336	0.166537	0.19196	0.191621	0.134918	0.131325
18:12375127_C_T	18	12375127	C	T	0.00968683	0.0108026	0.000163948	0.000207528	0.00226919	0.00255027
17:12375660_G_A	17	12375660	G	A	0.075652	0.0799227	0.125817	0.134926	0.195114	0.214014
9:12391187_G_A	9	12391187	G	A	0.334015	0.334499	0.0541468	0.052269	0.217418	0.234814
17:12400687_G_A	17	12400687	G	A	0.0490798	0.0451804	0.00304083	0.00152334	0.0251703	0.0251358
2:12404708_A_G	2	12404708	A	G	0.224413	0.23387	0.171105	0.177747	0.116181	0.110663
18:12405364_T_C	18	12405364	T	C	0.442172	0.439999	0.502267	0.491957	0.163892	0.136068
2:12413298_T_C	2	12413298	T	C	0.420208	0.412657	0.156419	0.152504	0.078392	0.0798029
2:12414000_G_A	2	12414000	G	A	0.0869227	0.0919718	0.13197	0.135912	0.0901074	0.0825476
18:12426501_C_T	18	12426501	C	T	0.522567	0.524918	0.559291	0.547242	0.470806	0.443494
18:12426732_G_A	18	12426732	G	A	0.0234983	0.0251008	0.000794749	0.000534087	0.00218893	0.00689401
6:12463652_C_T	6	12463652	C	T	0.00741901	0.00634708	0.000204333	0.000391385	7.81266e-05	0.000104616
16:12464821_C_T	16	12464821	C	T	0.226529	0.221986	0.160048	0.15161	0.0281534	0.0302731
9:12465662_C_T	9	12465662	C	T	0.109681	0.106927	0.527098	0.519985	0.1144	0.107801
16:12473280_A_G	16	12473280	A	G	0.643844	0.651751	0.726518	0.741876	0.705238	0.734814
19:12474901_A_G	19	12474901	A	G	0.0100592	0.0111015	0.000108645	8.83956e-07	0	2.58325e-05
16:12476101_T_C	16	12476101	T	C	0.500222	0.504274	0.604161	0.616204	0.192546	0.217257
2:12476138_C_T	2	12476138	C	T	0.0251893	0.0275382	0.000616837	0.00064908	0.000871455	0.00160464
18:12477993_G_A	18	12477993	G	A	0.0331574	0.0350846	0.00150549	0.00138538	0.00566053	0.00943478
12:12483033_G_A	12	12483033	G	A	0.00980542	0.0105452	0.00132702	0.00134354	0.000573167	0.0001019
9:12485629_G_A	9	12485629	G	A	0.0232248	0.0222645	0.015693	0.0157176	0.0994866	0.10734
9:12489582_T_A	9	12489582	T	A	0.856493	0.860743	0.20068	0.202566	0.467581	0.416199
9:12490247_A_G	9	12490247	A	G	0.12511	0.123959	0.798895	0.79731	0.576849	0.617994
16:12497790_C_T	16	12497790	C	T	0.644074	0.652326	0.603377	0.607293	0.605568	0.610783
2:12503443_A_G	2	12503443	A	G	0.0591829	0.0633324	0.0593094	0.0505116	0.0229505	0.024034
18:12509955_G_A	18	12509955	G	A	0.0550719	0.0593305	0.00384583	0.00380541	0.106256	0.116961
16:12513797_C_A	16	12513797	C	A	0.690445	0.698683	0.695319	0.711056	0.769886	0.771739
11:12530688_A_C	11	12530688	A	C	0.452017	0.455981	0.580303	0.578065	0.131931	0.125017
16:12531016_A_C	16	12531016	A	C	0.488963	0.486963	0.360131	0.338552	0.729069	0.773846
16:12532458_A_T	16	12532458	A	T	0.344847	0.342258	0.261064	0.25884	0.51124	0.490219
10:12534998_A_G	10	12534998	A	G	0.102885	0.108854	0.191146	0.196221	0.124638	0.108802
16:12536988_A_T	16	12536988	A	T	0.352224	0.350247	0.303133	0.285445	0.163856	0.147923
16:12551551_G_A	16	12551551	G	A	0.586109	0.58578	0.552329	0.521754	0.905017	0.915811
16:12583579_C_A	16	12583579	C	A	0.514933	0.513956	0.657577	0.656155	0.929858	0.92823
10:12596614_G_A	10	12596614	G	A	0.335069	0.345865	0.138304	0.13557	0.320925	0.282153
16:12597602_G_A	16	12597602	G	A	0.394149	0.392785	0.524623	0.509582	0.636129	0.625895
16:12602629_G_A	16	12602629	G	A	0.215247	0.213002	0.332405	0.317692	0.229048	0.228076
16:12603735_A_T	16	12603735	A	T	0.338888	0.338821	0.3655	0.348505	0.519765	0.527128
11:12623790_T_G	11	12623790	T	G	0.211729	0.221531	0.27848	0.291051	0.238243	0.260937
9:12635353_A_G	9	12635353	A	G	0.0619728	0.065699	0.000213443	0.000179796	0.010897	0.0116644
10:12641174_G_A	10	12641174	G	A	0.0391433	0.042585	0.00167818	0.000285591	0.00429403	0.00410461
9:12646110_A_C	9	12646110	A	C	0.0874689	0.0887055	0.096488	0.0944338	0.482089	0.509761
2:12646111_C_T	2	12646111	C	T	0.391003	0.387632	0.501034	0.502203	0.172363	0.201835
18:12648142_A_G	18	12648142	A	G	0.108774	0.111725	0.00286061	0.00290711	0.0182024	0.01289
9:12657532_A_G	9	12657532	A	G	0.0423689	0.0433983	0.0817827	0.0810041	0.361512	0.360578
1:12659061_G_A	1	12659061	G	A	0.0826067	0.0879686	0.00633966	0.00752343	0.0236578	0.0118562
9:12675522_G_C	9	12675522	G	C	0.0741471	0.0774667	0.000309134	0.000353232	0.00779546	0.00546876
4:12682297_A_G	4	12682297	A	G	0.0681852	0.0663929	0.0243599	0.0259576	0.101599	0.0917351
1:12685566_G_A	1	12685566	G	A	0.00553105	0.00762688	0.00242263	0.00363021	0.000804707	0.000277192
11:12697778_T_C	11	12697778	T	C	0.0228786	0.0234138	1.91686e-05	7.06356e-06	0.00344532	0.0027731
19:12717555_G_T	19	12717555	G	T	0.0085153	0.00735615	0.000219138	0.000165135	0.000719461	0.000581522
16:12723645_G_C	16	12723645	G	C	0.114745	0.120307	0.37841	0.39548	0.0425213	0.0427287
17:12734150_C_T	17	12734150	C	T	0.0134773	0.0113099	0.000546528	0.000484653	0.00155051	0.000688833
9:12734837_T_C	9	12734837	T	C	0.22846	0.233265	0.833774	0.827902	0.800464	0.826495
7:12739403_A_G	7	12739403	A	G	0.203199	0.20815	0.0317239	0.0321603	0.0337856	0.0276303
9:12741351_T_C	9	12741351	T	C	0.109072	0.10784	0.181402	0.179585	0.125327	0.134889
7:12742098_C_G	7	12742098	C	G	0.432714	0.43863	0.374356	0.385866	0.267497	0.227818
3:12750415_G_C	3	12750415	G	C	0.0112882	0.00973768	0.000143745	5.66945e-05	0.00145528	0
19:12761464_G_A	19	12761464	G	A	0.0213653	0.0236681	0.0914455	0.0965565	0.069309	0.0708716
9:12767460_A_T	9	12767460	A	T	0.85396	0.850493	0.835813	0.836079	0.658173	0.638031
9:12769456_T_C	9	12769456	T	C	0.0286419	0.0292368	0.114394	0.11519	0.0978663	0.100896
9:12770755_C_T	9	12770755	C	T	0.0833504	0.089279	0.00142015	0.000706286	0.103111	0.0983061
9:12772498_T_C	9	12772498	T	C	0.839318	0.830753	0.836682	0.838043	0.621449	0.597826
2:12774657_T_C	2	12774657	T	C	0.0769554	0.0799533	0.0212477	0.0166931	0.360115	0.323743
7:12784382_C_A	7	12784382	C	A	0.285857	0.290362	0.0857028	0.084784	0.255532	0.271916
2:12800300_G_A	2	12800300	G	A	0.362224	0.372991	0.852329	0.852169	0.563739	0.552599
3:12802841_C_T	3	12802841	C	T	0.00795384	0.00744687	6.0897e-05	0.000385558	0.00197659	0.000679337
2:12806389_C_T	2	12806389	C	T	0.315487	0.324643	0.709741	0.70974	0.366557	0.358552
2:12820260_G_A	2	12820260	G	A	0.207512	0.216708	0.716655	0.719924	0.162242	0.182512
2:12821349_T_G	2	12821349	T	G	0.443338	0.451402	0.830882	0.828134	0.581631	0.601905
7:12821521_G_A	7	12821521	G	A	0.702919	0.702955	0.388431	0.394251	0.612966	0.616292
12:12823168_A_C	12	12823168	A	C	0.00669783	0.00787907	0.000216028	3.17955e-05	1.84669e-05	3.39803e-05
2:12825440_T_C	2	12825440	T	C	0.360871	0.36714	0.81399	0.816874	0.573137	0.569528
7:12829631_G_A	7	12829631	G	A	0.340489	0.339705	0.0627441	0.0597284	0.56928	0.588394
7:12833442_C_T	7	12833442	C	T	0.0205459	0.0229525	0.0557218	0.0596339	0.00418685	0.00386416
11:12848313_G_A	11	12848313	G	A	0.0172367	0.0178009	4.04073e-06	0	0.00210011	0.00137773
11:12855402_G_A	11	12855402	G	A	0.0605119	0.0538171	0.00139298	0.00117843	0.00697872	0.00665625
10:12862211_G_A	10	12862211	G	A	0.468137	0.461994	0.135565	0.121359	0.248175	0.256356
2:12862905_T_C	2	12862905	T	C	0.275744	0.269552	0.215907	0.209531	0.0397315	0.0428181
10:12865048_C_A	10	12865048	C	A	0.796567	0.796424	0.94302	0.941134	0.943273	0.961926
10:12869994_G_A	10	12869994	G	A	0.440175	0.434328	0.585344	0.585055	0.219441	0.247146
19:12877011_T_G	19	12877011	T	G	0.00780905	0.00939603	8.33668e-05	9.67878e-05	0.00212926	0.0013587
10:12880343_G_T	10	12880343	G	T	0.151351	0.15501	0.0593597	0.0595932	0.0328422	0.013685
2:12897473_C_T	2	12897473	C	T	0.11831	0.12411	0.0132931	0.0136097	0.0376037	0.0461142
10:12897732_G_A	10	12897732	G	A	0.0200789	0.0222424	0.000478361	0.00046751	0.00224219	0.00397149
2:12899335_G_A	2	12899335	G	A	0.215814	0.223991	0.115609	0.111869	0.14462	0.1351
2:12901316_G_C	2	12901316	G	C	0.352387	0.343686	0.73585	0.728757	0.0657486	0.067875
10:12908354_G_A	10	12908354	G	A	0.0292162	0.0323553	0.00385897	0.00338645	0.00489784	0.000705191
7:12909848_C_T	7	12909848	C	T	0.0168444	0.0190407	0.0607472	0.0606687	0.0155859	0.0190666
11:12911236_C_T	11	12911236	C	T	0.160651	0.15351	0.730564	0.722974	0.363986	0.354874
11:12914964_T_G	11	12914964	T	G	0.0388068	0.0407755	0.00336403	0.00564958	0.226624	0.219349
11:12915616_G_T	11	12915616	G	T	0.0337226	0.0312439	0.000607709	0.000419817	0.00426136	0.00159102
19:12918784_A_G	19	12918784	A	G	0.100177	0.101263	0.0564908	0.0563226	0.305786	0.314048
2:12922923_C_T	2	12922923	C	T	0.243116	0.238023	0.0676169	0.0667593	0.0205433	0.0316753
7:12930825_G_A	7	12930825	G	A	0.00642058	0.00825097	0.00189834	0.00190714	0.00120668	0.00151087
10:12941645_G_T	10	12941645	G	T	0.0120016	0.0135333	0.00237804	0.00151891	0.00168182	0.000433431
2:12951390_C_T	2	12951390	C	T	0.825928	0.819815	0.876413	0.868403	0.954317	0.952039
17:12955512_G_A	17	12955512	G	A	0.0291731	0.0283675	0.242136	0.257355	0.0559165	0.0459018
17:12957178_G_A	17	12957178	G	A	0.0612805	0.063521	0.00243436	0.00291793	0.00938332	0.0079416
2:12969771_C_T	2	12969771	C	T	0.0440408	0.0500722	0.0010695	0.000522607	0.0190284	0.0224307
18:12981942_T_C	18	12981942	T	C	0.0174407	0.0189105	0.000331824	3.88887e-06	0.00145455	0.00169974
17:12987956_C_G	17	12987956	C	G	0.0326092	0.0301529	0.00435629	0.00336464	0.0120219	0.00451089
18:13003333_A_G	18	13003333	A	G	0.00748939	0.00894253	0.000705066	0.000813323	0.0016939	0.00136821
17:13011553_G_A	17	13011553	G	A	0.0502545	0.0519279	0.00121834	0.00152103	0.00927133	0.00158424
9:13014806_A_T	9	13014806	A	T	0.0932373	0.0914155	0.116887	0.120319	0.0503157	0.0422526
3:13018985_C_G	3	13018985	C	G	0.242489	0.23973	0.0738239	0.0693286	0.0908684	0.102717
11:13023474_A_C	11	13023474	A	C	0.0123075	0.0116648	0.000823949	0.00148588	0.00377985	0.00142253
9:13026043_C_A	9	13026043	C	A	0.52178	0.518579	0.888826	0.901654	0.1494	0.147868
19:13027252_C_T	19	13027252	C	T	0.0113857	0.0112915	0.000228977	9.01204e-06	0.0440348	0.0519579
9:13028726_T_C	9	13028726	T	C	0.484099	0.481998	0.792511	0.793786	0.0853057	0.0904658
7:13036611_T_A	7	13036611	T	A	0.187037	0.194424	0.498079	0.493241	0.439068	0.466578
8:13046015_T_C	8	13046015	T	C	0.19869	0.203058	0.0266085	0.0320221	0.137454	0.128843
2:13050694_G_A	2	13050694	G	A	0.318854	0.329914	0.28925	0.302897	0.661222	0.679348
19:13059626_C_T	19	13059626	C	T	0.0122311	0.0143498	0.000684856	0.000184211	0.0021321	0.00271876
3:13072345_G_T	3	13072345	G	T	0.0108717	0.0120955	0.000291639	0.000180677	0.000718041	1.36834e-06
19:13082700_C_T	19	13082700	C	T	0.0113081	0.0110653	0.00032603	9.46695e-05	0.0871796	0.0978979
17:13103518_C_G	17	13103518	C	G	0.122956	0.129519	0.449696	0.474016	0.144633	0.148458
11:13114425_G_C	11	13114425	G	C	0.0152284	0.0134038	0.264465	0.272369	0.116558	0.113271
17:13116624_C_T	17	13116624	C	T	0.179086	0.172941	0.0292593	0.0232909	0.0365399	0.0452413
6:13141664_G_A	6	13141664	G	A	0.309577	0.317836	0.260707	0.256688	0.0692733	0.0758173
2:13141939_A_T	2	13141939	A	T	0.166198	0.168075	0.164128	0.16296	0.12294	0.11273
19:13151598_A_G	19	13151598	A	G	0.033796	0.0327355	0.000528211	8.40728e-05	0.0344924	0.0399959
8:13159120_T_C	8	13159120	T	C	0.825133	0.824	0.894361	0.901354	0.581149	0.584016
7:13159708_G_A	7	13159708	G	A	0.12181	0.128713	0.263443	0.248029	0.0410454	0.0533716
6:13178668_G_A	6	13178668	G	A	0.151677	0.161819	0.236876	0.241177	0.0237422	0.0243016
12:13182412_C_A	12	13182412	C	A	0.0627138	0.06098	0.170767	0.174316	0.020463	0.0260776
20:13183849_A_C	20	13183849	A	C	0.0341785	0.0317803	0.00504012	0.00399417	0.0120859	0.0159878
20:13192291_A_G	20	13192291	A	G	0.371398	0.363669	0.572229	0.569183	0.720955	0.720259
8:13194328_T_C	8	13194328	T	C	0.882595	0.884943	0.950893	0.952008	0.708329	0.712069
20:13199299_G_A	20	13199299	G	A	0.270327	0.263935	0.0744115	0.0679872	0.132098	0.125447
7:13201769_G_C	7	13201769	G	C	0.0938119	0.0964383	0.28471	0.266718	0.0857333	0.0952522
8:13206079_A_G	8	13206079	A	G	0.0435035	0.0425139	0.0288456	0.0262273	0.00342328	0.00715625
11:13206665_T_C	11	13206665	T	C	0.670315	0.66412	0.682144	0.665089	0.546969	0.576754
8:13213185_G_A	8	13213185	G	A	0.91185	0.916527	0.981042	0.982989	0.887428	0.885164
8:13215727_G_A	8	13215727	G	A	0.105131	0.102363	0.0190488	0.0170251	0.00568182	0.0149552
2:13219961_C_T	2	13219961	C	T	0.176969	0.176034	0.238707	0.247159	0.196926	0.189918
12:13224950_C_G	12	13224950	C	G	0.0285794	0.0276153	0.00261097	0.00170242	0.00367685	0.00202586
6:13228008_G_C	6	13228008	G	C	0.0902336	0.0885528	0.109424	0.107237	0.0100405	0.017341
3:13237907_C_T	3	13237907	C	T	0.0191081	0.0181906	0.00372063	0.00469086	0.0165036	0.0145707
3:13247751_T_C	3	13247751	T	C	0.0151889	0.0148074	0.0565459	0.0522146	0.0509937	0.0679867
2:13247998_A_G	2	13247998	A	G	0.0759108	0.074613	0.129927	0.12103	0.140464	0.132542
7:13249783_C_G	7	13249783	C	G	0.0466827	0.0487322	0.263182	0.24828	0.119857	0.137846
20:13251316_T_C	20	13251316	T	C	0.0314213	0.0313131	0.00176827	0.000692687	0.00365342	0.00141438
7:13252242_A_G	7	13252242	A	G	0.116009	0.121721	0.318761	0.299172	0.0772504	0.109487
10:13265182_C_G	10	13265182	C	G	0.128888	0.125172	0.0306011	0.0325751	0.018784	0.0178004
20:13269248_C_T	20	13269248	C	T	0.0380418	0.0368492	0.172528	0.182181	0.0431059	0.0384306
20:13278607_G_A	20	13278607	G	A	0.550863	0.549807	0.635779	0.624925	0.823784	0.811717
18:13283251_C_G	18	13283251	C	G	0.0107696	0.0118969	0.000740486	0.000943866	0.00145313	0.000900821
20:13285434_C_T	20	13285434	C	T	0.274267	0.276666	0.195517	0.197565	0.0547248	0.0462555
5:13293326_T_C	5	13293326	T	C	0.00943716	0.0118306	0.000581738	0.000660385	0.000913363	0.0018587
18:13304720_T_C	18	13304720	T	C	0.013046	0.0152468	0.000830008	0.000703489	0.00149147	0.000190344
7:13307664_T_C	7	13307664	T	C	0.0409758	0.0429986	0.0453842	0.0459783	0.00450071	0.00425816
10:13316184_T_G	10	13316184	T	G	0.224982	0.226057	0.183133	0.183882	0.145864	0.141609
10:13316312_G_T	10	13316312	G	T	0.396293	0.405219	0.615523	0.630771	0.0655286	0.0824182
10:13330194_T_C	10	13330194	T	C	0.0208534	0.0221252	0.000400375	0.000174848	0.00278622	0.00640218
10:13358712_C_T	10	13358712	C	T	0.00717726	0.00877656	0.000688506	0.000311209	0.00192899	0.000191588
7:13385783_A_G	7	13385783	A	G	0.0446907	0.0477253	0.00140626	0.00139439	0.00715626	0.00316577
18:13400714_A_G	18	13400714	A	G	0.732765	0.744144	0.666387	0.660351	0.723901	0.711522
17:13403808_G_T	17	13403808	G	T	0.785855	0.795739	0.931562	0.935465	0.9182	0.923447
10:13423202_A_T	10	13423202	A	T	0.0424596	0.0456265	0.00617725	0.00567241	0.0673668	0.0706823
10:13443062_C_T	10	13443062	C	T	0.0651261	0.0702584	0.219912	0.226175	0.21634	0.206951
7:13445845_C_T	7	13445845	C	T	0.0349159	0.0360476	0.000962006	0.000941195	0.00534945	0.00343753
10:13471522_C_A	10	13471522	C	A	0.021066	0.0217972	0.000623564	0.000268814	0.00381107	0.00718341
7:13471948_A_G	7	13471948	A	G	0.0527853	0.0556119	0.122934	0.125744	0.0432999	0.0401678
18:13478721_A_G	18	13478721	A	G	0.082992	0.0854434	0.0472693	0.0513703	0.092915	0.101994
7:13486290_A_G	7	13486290	A	G	0.0742204	0.0756878	0.119293	0.122146	0.118561	0.14467
18:13486768_A_C	18	13486768	A	C	0.00673286	0.00811604	0.00149961	0.0015438	0.00267413	0.00117115
17:13497310_C_A	17	13497310	C	A	0.0181672	0.0212087	0.0013788	0.00101627	0.0024631	0.00227444
7:13508286_G_T	7	13508286	G	T	0.0919178	0.0923685	0.131314	0.128603	0.139891	0.161346
10:13519522_A_T	10	13519522	A	T	0.0123036	0.0133946	0.000311731	4.66341e-05	0.00166549	0.00405164
20:13523912_C_T	20	13523912	C	T	0.0074344	0.00640185	0.000306554	0.000403936	0.00073084	0.00252448
16:13530604_A_G	16	13530604	A	G	0.00738494	0.0062723	0.000728672	0.000349351	0.00151065	2.17483e-05
12:13531988_G_A	12	13531988	G	A	0.0757969	0.0802737	0.0281377	0.0304379	0.00812572	0.00578945
8:13533735_G_T	8	13533735	G	T	0.55659	0.549996	0.68381	0.673855	0.45574	0.427736
3:13541639_C_A	3	13541639	C	A	0.0544067	0.0531149	0.223751	0.236193	0.0276535	0.0245504
6:13552014_T_C	6	13552014	T	C	0.0107789	0.0123946	0.000334205	0.000707526	0.000710227	0.00317933
8:13552293_C_G	8	13552293	C	G	0.0526686	0.0562122	0.0104458	0.00914382	0.191735	0.158953
12:13554815_C_T	12	13554815	C	T	0.0605886	0.0641924	0.0347114	0.0370217	0.00638212	0.0033234
12:13555248_C_T	12	13555248	C	T	0.036916	0.0376033	0.00260878	0.00256206	0.0043537	0.0036128
6:13561042_T_G	6	13561042	T	G	0.290873	0.299094	0.238276	0.249635	0.0705952	0.0746304
19:13567900_C_T	19	13567900	C	T	0.0149728	0.0168891	0.00879468	0.00988664	0.0132949	0.0215965
12:13568979_G_A	12	13568979	G	A	0.0120432	0.0131552	0.00107084	0.000868608	0.000823868	2.71594e-06
6:13574935_C_T	6	13574935	C	T	0.239552	0.232692	0.141791	0.126376	0.292167	0.28521
8:13579959_G_A	8	13579959	G	A	0.0102707	0.0112409	0.000513976	0.000212645	0.00174787	0.0011413
16:13584725_C_G	16	13584725	C	G	0.0941537	0.0972846	0.0222135	0.0180157	0.169955	0.188595
6:13585127_C_T	6	13585127	C	T	0.0073992	0.00651602	0.000599735	0.000890144	0.000710227	0
3:13588127_T_C	3	13588127	T	C	0.198703	0.191487	0.165883	0.161741	0.199179	0.192843
16:13593929_T_G	16	13593929	T	G	0.147543	0.152326	0.186117	0.178444	0.206193	0.23817
6:13595472_G_A	6	13595472	G	A	0.263438	0.260495	0.0655484	0.0558202	0.0397388	0.0404254
16:13623880_G_A	16	13623880	G	A	0.260073	0.257044	0.511672	0.522153	0.376087	0.367923
6:13624966_G_C	6	13624966	G	C	0.758004	0.756291	0.576305	0.569206	0.844523	0.808753
3:13626592_T_C	3	13626592	T	C	0.263105	0.270632	0.554267	0.556164	0.477273	0.5
19:13650438_A_G	19	13650438	A	G	0.4526	0.442157	0.237273	0.237356	0.540668	0.542018
19:13651842_T_A	19	13651842	T	A	0.222888	0.217307	0.0817003	0.0840432	0.182433	0.186539
6:13659079_T_G	6	13659079	T	G	0.573237	0.569735	0.502239	0.494868	0.842419	0.81674
19:13673005_A_G	19	13673005	A	G	0.268696	0.2634	0.220603	0.221224	0.527996	0.519034
11:13674916_G_C	11	13674916	G	C	0.0385382	0.0401398	0.0109336	0.0120992	0.00613069	0.0032527
2:13688525_T_C	2	13688525	T	C	0.518079	0.504937	0.194863	0.18965	0.157777	0.157317
2:13688593_C_T	2	13688593	C	T	0.270188	0.286701	0.727506	0.729607	0.646736	0.646412
3:13695304_C_T	3	13695304	C	T	0.495899	0.491769	0.686269	0.695741	0.746027	0.719431
10:13696896_C_T	10	13696896	C	T	0.0149894	0.0161354	0.000430551	6.11089e-05	0.00213068	0.00415081
6:13697476_C_T	6	13697476	C	T	0.499324	0.498476	0.331034	0.331718	0.745344	0.740913
6:13716592_A_G	6	13716592	A	G	0.554872	0.557029	0.393335	0.400424	0.773632	0.742136
8:13716899_C_A	8	13716899	C	A	0.0710098	0.0731198	0.0034394	0.00326821	0.0224353	0.0222258
6:13719456_G_A	6	13719456	G	A	0.00991543	0.00910244	0.000940475	0.000827275	0.00129972	0.000286687
12:13727769_A_G	12	13727769	A	G	0.0146024	0.0159482	0.00134695	0.00142978	0.00205185	0.00167526
4:13732235_G_T	4	13732235	G	T	0.0469711	0.0478442	0.00326746	0.000241789	0.00583807	0.00505843
8:13737121_G_A	8	13737121	G	A	0.160431	0.158602	0.155255	0.156574	0.0376748	0.0270704
[truncated: 16,010 more rows]
